# Supplementary material for: Large-scale proteomic analysis of human brain identifies proteins associated with cognitive trajectory in advanced age
Source: Nat Commun. 2019 Apr 8;10:1619. doi: 10.1038/s41467-019-09613-z (PMC6453881; doi:10.1038/s41467-019-09613-z)
Supplement: Supplementary file 3 — Supplementary Data 1 [file 41467_2019_9613_MOESM3_ESM.xlsx]

## Sheet: Sheet1
Supplementary Data 1.: Cognitive trajectory, number of MMSE tests done, and duration from last MMSE to death
BANNER
case_id	cognitive_trajectory	mmse_count	duration_between_last_mmse_and_death_in_yrs
03-34	-0.147253	5	0.4
04-28	-1.33097	6	0.8
08-01	-0.476166	5	1
08-59	-0.173996	6	0.8
08-89	-1.17695	7	1.5
09-18	-1.91769	3	0.9
11-62	-3.72685	2	0.6
13-35	-4.94721	5	1.5
13-46	-0.878626	7	1.5
01-31	-1.18148	2	3.3
02-01	-0.450011	2	0.2
02-04	-0.162126	2	1.4
02-33	-0.214692	2	0.4
04-19	-0.241846	2	1.7
04-52	0.0453161	2	1.4
06-15	-0.712418	2	1.6
06-19	0.184606	4	2.1
06-57	-0.415483	5	0.6
07-26	-0.415134	2	1.8
07-63	0.0782247	5	3
10-26	-0.0893233	7	1.9
10-39	0.1585	4	6.6
10-74	-0.35529	2	1.8
11-96	-1.56452	3	0.7
13-08	-0.394779	8	0
03-32	-3.09183	7	1.5
08-10	-1.10517	4	1.8
09-42	-0.353946	5	0.2
11-11	-0.392023	7	0.2
01-44	-0.0170417	3	1.1
02-38	-0.0854766	3	0.1
03-50	-0.131268	4	1.9
04-30	-0.119919	2	0.5
04-64	-0.389222	2	0.9
05-20	-0.377188	5	0.3
05-28	0.0308435	4	1.6
06-53	-0.389319	3	0.5
07-28	0.0311216	4	1.8
08-35	-0.128666	6	0.1
10-57	-1.22522	3	1.4
10-78	-0.14039	8	0.2
11-04	-0.0213126	6	2.6
11-05	0.0936592	5	0.5
11-28	0.1001	6	1.2
11-44	-0.54802	5	0.6
12-25	-0.0205997	7	0.4
03-52	-1.95553	2	1.8
05-39	-1.54541	8	1.8
07-27	-0.962922	4	1.8
09-01	-0.779407	3	1.3
09-14	-0.301147	5	0.8
10-87	-2.10329	5	1.5
11-01	-0.319575	9	0.3
11-108	-0.313725	8	1.4
11-14	-1.44183	3	1.2
01-14	-0.524281	2	1.8
02-24	-0.329278	2	1
03-28	-0.0161765	2	0.3
03-41	0.000206234	2	0.3
03-63	-0.127216	3	4.2
05-10	-0.855811	2	1.7
05-18	0.0444875	5	1.6
05-36	-0.0689601	3	0.5
06-02	-0.234631	4	2.1
06-61	0.114447	3	3.2
07-52	-1.5226	3	1.2
08-90	-0.163473	2	1.2
09-44	-0.480733	3	0.4
10-42	-0.412622	2	1.4
10-73	-0.00671773	3	1.8
11-102	-0.656704	4	0.6
12-06	-0.0974222	5	0.8
12-67	-0.21345	7	0.6
13-39	-0.134603	6	0.6
04-60	-1.37062	6	0.9
06-60	-1.26471	3	0.3
10-05	-2.29389	6	0.7
10-23	-0.328189	8	0.8
10-36	-1.48982	7	0
13-50	-0.436547	7	1.3
01-51	0.0310508	3	0.4
04-38	-0.269192	4	0.1
05-12	0.033904	2	0.7
05-16	-0.416142	3	0.8
05-47	-0.836288	3	0.8
06-66	-0.376181	2	0.8
07-37	0.222127	2	0.3
07-58	-0.103841	2	3.8
08-44	0.0576521	2	0.8
08-85	-1.52431	3	1.2
09-05	-0.033375	4	1.2
09-20	-0.253805	2	0.2
09-34	-0.144348	2	1.2
09-49	-0.366659	4	1.2
10-63	-0.113141	2	0.5
10-94	-0.0646113	3	1.2
11-15	-0.157047	4	0.9
11-43	0.0851888	2	2.3
11-60	-0.217577	3	2.4
11-87	0.00313812	4	0.1
12-21	-0.047931	11	0.2
12-41	-0.0796074	10	1.2
13-43	0.0167308	10	0.6
13-49	-0.172139	6	0.3
BLSA
case_id	cognitive_trajectory	mmse_count	duration_between_last_mmse_and_death_in_yrs
1284	-2.40696	3	5.6
1312	-0.0796246	3	1.3
1313	-0.69659	3	3.6
1407	-0.785047	5	1.3
1430	-1.86468	3	4.4
1471	-0.114796	5	2.3
1479	-0.0315295	4	1.6
1517	-0.225225	3	2.4
1591	-0.0124394	6	-0.1
1672	-0.0454688	7	0.1
1712	-0.387809	4	6.5
1720	0.0616382	4	5.7
1734	-0.00977011	9	0
1735	-0.478979	3	6.8
1839	-0.164494	4	4.9
1843	0.0280472	10	0.8
1867	-0.157924	5	2.4
1875	-0.489593	4	4.3
1921	-1.82898	4	5.6
1924	-0.0377971	12	0.2
1973	-0.535431	6	6.6
1984	-1.72573	4	3.1
2011	-0.1201	4	1.7
2020	-0.00913117	6	2.6
2021	-0.00640411	7	5.4
2023	-0.185656	9	2.7
2027	-0.137769	6	4.7
2028	-0.223929	4	8
2032	-0.0111605	5	6.1
2037	-0.118858	7	0.8
2066	-0.073649	12	0.9
2069	-0.00370031	7	4.2
2151	-0.303376	3	5.9
2157	-0.300731	6	7.3
2190	-0.0847439	12	2.2
2226	0.0424958	5	8.7
2274	-0.238708	6	7.3
2316	-0.0342337	14	0
2342	-0.162201	13	1
