# Supplementary material for: Large-scale proteomic analysis of human brain identifies proteins associated with cognitive trajectory in advanced age
Source: Nat Commun. 2019 Apr 8;10:1619. doi: 10.1038/s41467-019-09613-z (PMC6453881; doi:10.1038/s41467-019-09613-z)
Supplement: Supplementary file 4 — Supplementary Data 2 [file 41467_2019_9613_MOESM4_ESM.xlsx]

## Sheet: Sheet1
Supplementary Data 2. Subset 1: Proteome-wide association study of cognitive trajectory in the Banner discovery cohort adjusting for sex, age at enrollment, education, age at death, PMI, and batch effect (N=104)
Positive beta value indicates higher abundance in cognitive stability. Negative beta value reflects lower abundance in cognitive stability
Protein	N	Beta	Beta_SE	P_Val	Adj_P_Val
VGF|O15240	104	0.839573	0.105894	2.92e-12	9.66e-06
SEPT5|Q99719	104	3.51978	0.501784	2.59e-10	9.66e-06
DBI|P07108	104	-1.79654	0.270827	1.6e-09	9.66e-06
MAPT|P10636-5	104	-0.959994	0.152308	7.53e-09	9.66e-06
KIAA1045|Q9UPV7	104	2.97244	0.486464	1.83e-08	1.41e-05
PDHA1|P08559	104	3.63559	0.601667	2.5e-08	1.72e-05
ACTN1|P12814-3	104	3.13717	0.523038	3.06e-08	1.97e-05
SYNPO|Q8N3V7-3	104	1.99672	0.338636	4.85e-08	2.68e-05
AP3D1|O14617-5	104	3.602	0.614293	5.62e-08	2.97e-05
OLFM1|Q99784	104	1.71707	0.303629	1.43e-07	5.65e-05
CNDP2|Q96KP4	104	-2.62753	0.466999	1.62e-07	6.18e-05
SYT12|Q8IV01	104	1.67964	0.300243	1.87e-07	6.83e-05
PLEC|Q15149-2	104	-2.31538	0.416581	2.19e-07	7.64e-05
AP3B2|Q13367	104	4.2918	0.772852	2.24e-07	7.76e-05
CSRP1|P21291	104	-1.86812	0.337287	2.39e-07	8.12e-05
PRDX1|Q06830	104	-2.83603	0.5174	3.07e-07	9.69e-05
BAIAP2|Q9UQB8-3	104	2.87791	0.528271	3.55e-07	0.000107
SIRPA|P78324	104	3.38251	0.621776	3.67e-07	0.00011
HSPA2|P54652	104	-1.19387	0.219843	3.83e-07	0.000113
STXBP1|P61764	104	4.2598	0.796754	5.51e-07	0.000146
IDH2|P48735	104	2.86438	0.536455	5.67e-07	0.00015
PDHX|O00330-3	104	2.92145	0.54738	5.73e-07	0.000151
PGAM2|P15259	104	-0.536939	0.100829	6.03e-07	0.000156
PADI2|Q9Y2J8	104	-1.06462	0.199969	6.07e-07	0.000157
HSPB1|P04792	104	-1.00566	0.190035	6.96e-07	0.000173
HK1|P19367	104	5.2773	1.00394	8.1e-07	0.000192
PGD|P52209-2	104	-3.22278	0.619737	1.03e-06	0.000227
ATP6V0D1|P61421	104	3.44497	0.668235	1.25e-06	0.000258
GRM3|Q14832	104	1.77625	0.345014	1.28e-06	0.000264
DPP6|P42658-2	104	2.43114	0.472333	1.29e-06	0.000265
DDAH2|O95865	104	-1.65356	0.323625	1.51e-06	0.000295
RPH3A|Q9Y2J0	104	1.76187	0.345338	1.56e-06	0.000302
GRB2|P62993	104	-3.72625	0.732862	1.68e-06	0.000317
PAFAH1B3|Q15102	104	-2.00584	0.401402	2.42e-06	0.000406
DNAJC6|O75061-4	104	4.21325	0.844136	2.48e-06	0.000413
LANCL1|O43813	104	-2.70743	0.542815	2.52e-06	0.000417
ACTN2|P35609-2	104	1.83096	0.368695	2.75e-06	0.000443
GRIA2|P42262	104	3.14768	0.637394	3.09e-06	0.000479
STX1A|Q16623	104	1.91187	0.388724	3.35e-06	0.000506
KTN1|Q86UP2	104	-2.79457	0.571452	3.76e-06	0.000547
DLG4|P78352-3	104	3.34992	0.688966	4.22e-06	0.000591
SGTB|Q96EQ0	104	1.93145	0.403401	5.72e-06	0.000725
SLC30A3|Q99726	104	1.14249	0.239498	6.14e-06	0.00076
TUFM|P49411	104	3.33458	0.699719	6.26e-06	0.00077
NUMBL|A0A0C4DGH3	104	1.38788	0.291525	6.39e-06	0.00078
NEFL|P07196	104	-1.10033	0.232247	7.01e-06	0.000831
ANKRD18B|A2A2Z9	104	-0.625292	0.132232	7.27e-06	0.000851
FABP7|O15540	104	-0.85311	0.181047	7.77e-06	0.000891
FARSB|Q9NSD9	104	2.75032	0.585647	8.29e-06	0.00093
PBXIP1|Q96AQ6-2	104	-1.24969	0.267435	9.1e-06	0.000992
SYNGAP1|Q96PV0	104	2.46819	0.531409	1.02e-05	0.00107093
KRAS|P01116-2	104	3.09434	0.666775	1.04e-05	0.00108228
HPCA|P84074	104	1.53643	0.331795	1.08e-05	0.00111246
NDUFC2|O95298	104	2.13397	0.461125	1.09e-05	0.00112134
BLVRB|P30043	104	-1.89614	0.409938	1.1e-05	0.00112846
MAPT|P10636-8	104	-2.43389	0.527151	1.14e-05	0.00115446
PLXNA4|Q9HCM2	104	2.66849	0.57883	1.17e-05	0.00117648
NDUFA10|A0A087WXC5	104	2.62466	0.570076	1.2e-05	0.00119624
CORO1A|P31146	104	2.27197	0.493538	1.2e-05	0.00119824
IMPA1|P29218	104	-2.43567	0.529329	1.21e-05	0.00120478
NDUFV2|P19404	104	2.0457	0.445458	1.26e-05	0.00123504
NDUFA2|O43678	104	1.52615	0.332632	1.28e-05	0.00124943
VCAN|P13611	104	-1.04105	0.227301	1.32e-05	0.0012772
CADM1|A0A087X105	104	2.28136	0.498981	1.36e-05	0.00130543
TNR|Q92752	104	3.56202	0.781397	1.43e-05	0.0013545
DNM1L|O00429-6	104	3.63532	0.804478	1.68e-05	0.00150959
PVRL1|Q15223	104	1.67937	0.3719	1.7e-05	0.00152283
ACAD9|Q9H845	104	1.03645	0.22967	1.72e-05	0.00153488
GFAP|K7EKD1	104	-0.514908	0.114158	1.73e-05	0.00154461
CADM3|Q8N126	104	2.77233	0.615302	1.77e-05	0.00156518
SEPT11|D6RGI3	104	3.11846	0.693518	1.83e-05	0.00160445
SLC25A22|Q9H936	104	2.04722	0.455469	1.84e-05	0.00161252
KLC2|Q9H0B6	104	1.15349	0.258075	2.04e-05	0.00172736
ATCAY|Q86WG3	104	2.05215	0.459493	2.06e-05	0.00174392
GFRA2|O00451	104	1.08716	0.243835	2.12e-05	0.00178021
DDX1|Q92499	104	-3.62222	0.813198	2.16e-05	0.00180131
LLGL1|Q15334	104	-1.63927	0.368129	2.17e-05	0.00180776
NEFH|P12036	104	-0.718791	0.161534	2.2e-05	0.00182365
SLC4A10|Q6U841-2	104	1.28355	0.288692	2.23e-05	0.00184221
HAPLN2|Q9GZV7	104	-0.559824	0.12606	2.28e-05	0.00186833
NDUFA8|P51970	104	1.79217	0.403706	2.29e-05	0.00187681
RPS6KA2|Q15349-3	104	-2.1605	0.488412	2.44e-05	0.00195965
NRN1|Q9NPD7	104	0.905375	0.206091	2.74e-05	0.00212993
HOMER1|Q86YM7	104	2.2526	0.51304	2.77e-05	0.00214389
UBA1|P22314-2	104	-4.71793	1.07512	2.79e-05	0.00215794
PCYOX1L|Q8NBM8	104	1.41149	0.322457	2.91e-05	0.00222394
TJP2|Q9UDY2-6	104	-0.660584	0.151382	3.07e-05	0.00230826
SV2A|Q7L0J3	104	3.28648	0.755075	3.2e-05	0.00237984
DLD|P09622	104	2.6604	0.611715	3.25e-05	0.00240227
PAK3|O75914-2	104	2.40569	0.553173	3.25e-05	0.00240356
REEP2|Q9BRK0-2	104	0.786621	0.182098	3.63e-05	0.00260259
GNAI1|P63096	104	2.8298	0.655316	3.65e-05	0.00261362
APOO|H7C1U8	104	2.13243	0.496039	3.93e-05	0.0027549
SV2B|Q7L1I2	104	2.17095	0.507589	4.28e-05	0.00292451
CAMK2G|Q13555-6	104	-2.80617	0.657303	4.41e-05	0.00298692
STIP1|P31948	104	-3.45532	0.812133	4.66e-05	0.00310779
OTUB1|Q96FW1	104	3.66325	0.863279	4.86e-05	0.00320384
GFAP|P14136	104	-0.70434	0.16601	4.87e-05	0.00320963
CBR1|P16152	104	-1.38866	0.329424	5.4e-05	0.00345611
SYT7|F5H126	104	2.16769	0.514728	5.48e-05	0.00349451
ATIC|P31939	104	-2.12219	0.504557	5.59e-05	0.00354487
MSN|P26038	104	-2.05365	0.488677	5.67e-05	0.00357928
GNB5|O14775-2	104	2.23869	0.533144	5.74e-05	0.00361269
NEFM|E7ESP9	104	-1.03779	0.247543	5.89e-05	0.0036783
NDUFA7|O95182	104	1.8039	0.430523	5.94e-05	0.00370149
ANXA1|P04083	104	-1.00631	0.240381	6.03e-05	0.00373857
HIST1H2BM|Q99879	104	-1.10697	0.264768	6.15e-05	0.00379328
CD47|Q08722	104	1.5682	0.376697	6.58e-05	0.00398032
FAM120A|Q9NZB2	104	-0.992305	0.238583	6.67e-05	0.00402178
SAMM50|Q9Y512	104	2.79525	0.672633	6.76e-05	0.00405936
GLO1|Q04760	104	-2.80666	0.675917	6.84e-05	0.0040956
SYT1|P21579	104	2.57509	0.621487	7.07e-05	0.00419476
SUCLA2|Q9P2R7-2	104	2.81962	0.680727	7.11e-05	0.00421001
CHCHD6|Q9BRQ6	104	1.74636	0.421926	7.19e-05	0.00424445
LMNA|P02545	104	-1.88109	0.454662	7.24e-05	0.00426364
DST|Q03001	104	-3.05087	0.740604	7.74e-05	0.00447237
PCLO|Q9Y6V0-5	104	2.23339	0.542359	7.78e-05	0.00449045
HSPB6|O14558	104	-0.755609	0.183602	7.85e-05	0.0045197
DMXL2|Q8TDJ6	104	3.07189	0.746611	7.88e-05	0.00453207
ATP12A|P54707	104	1.79459	0.43701	8.12e-05	0.00462881
GSTP1|P09211	104	-1.70014	0.415685	8.63e-05	0.00483633
LDHB|P07195	104	-2.9015	0.710116	8.76e-05	0.00488805
HIST1H2AC|Q93077	104	-1.53867	0.376975	8.9e-05	0.00494453
SPRYD4|Q8WW59	104	1.22867	0.302708	9.68e-05	0.00524936
SNAP25|P60880	104	1.79882	0.444547	0.000101	0.00542491
KIF5C|O60282	104	3.48618	0.861715	0.000102	0.0054359
GSK3B|P49841	104	2.89373	0.71534	0.000102	0.00544149
AP2A1|O95782-2	104	3.62859	0.899006	0.000105	0.0055716
BSN|Q9UPA5	104	2.5006	0.621549	0.00011	0.00576493
AK1|P00568	104	-2.21154	0.549901	0.000111	0.00578695
APOOL|A0A087WYF7	104	1.24437	0.30963	0.000112	0.00582967
SDHB|P21912	104	2.88531	0.718379	0.000113	0.00586753
CHGA|P10645	104	-0.969045	0.24183	0.000117	0.00601084
BBOX1|O75936	104	-0.82423	0.205879	0.000119	0.00606837
LETM1|O95202	104	3.50598	0.876313	0.00012	0.00611027
MTX2|O75431	104	2.35667	0.591231	0.000126	0.00634896
CISD1|Q9NZ45	104	2.51904	0.632056	0.000127	0.00635812
PRDX6|P30041	104	-1.46891	0.368569	0.000127	0.00635865
NDUFA11|Q86Y39	104	1.17134	0.2943	0.000129	0.00644737
ACTR3B|Q9P1U1	104	1.86798	0.470302	0.000133	0.00658522
SEPT5|G3XAH0	104	0.992905	0.250403	0.000136	0.00669902
MACF1|H3BPE1	104	-3.65854	0.924432	0.00014	0.00683143
EPN1|Q9Y6I3-3	104	2.67405	0.678523	0.000149	0.00712852
NDUFV1|P49821-2	104	1.93634	0.494131	0.000161	0.00754561
LINGO1|Q96FE5-2	104	1.43234	0.365517	0.000161	0.00754569
TLN1|Q9Y490	104	-2.056	0.525337	0.000164	0.00764226
KIAA1549L|Q6ZVL6	104	0.801825	0.205051	0.000166	0.00770641
PGM1|P36871	104	-1.91906	0.492019	0.000172	0.00790396
NDUFS2|O75306	104	2.14792	0.551589	0.000176	0.00803094
CD44|H0YD13	104	-0.361319	0.0929068	0.000179	0.00813316
NSFL1C|Q9UNZ2	104	-2.45194	0.631717	0.000184	0.00829172
STXBP5L|E9PFI2	104	1.69301	0.436391	0.000186	0.00832967
ALAD|P13716	104	-1.20524	0.311067	0.000189	0.00843578
NECAB1|Q8N987	104	1.86837	0.482631	0.000191	0.00850645
PDK3|Q15120	104	1.59968	0.413738	0.000195	0.00860939
LGI4|Q8N135	104	-0.815765	0.211195	0.000197	0.00869145
CDC42|P60953-1	104	2.53776	0.658643	0.000204	0.0089027
PDHB|P11177	104	2.36217	0.613802	0.000207	0.00900509
AP2A2|O94973	104	3.04168	0.791788	0.000213	0.00916112
ATP6V1C1|P21283	104	3.3274	0.867819	0.000218	0.00932922
ILF2|B4DY09	104	-2.36766	0.617957	0.00022	0.00939388
GCLC|P48506	104	-1.54524	0.403495	0.000222	0.0094355
SEPT7|Q16181	104	4.2198	1.10327	0.000226	0.00954928
HIST1H1E|P10412	104	-1.082	0.283657	0.000234	0.00979641
ETF1|P62495	104	-1.18417	0.311264	0.000243	0.0100435
PKM|P14618-2	104	-3.96381	1.0456	0.000254	0.0103804
SYNJ1|O43426-2	104	3.87277	1.02203	0.000256	0.010423
HIST1H4A|P62805	104	-1.19641	0.316938	0.000269	0.010796
PGM3|O95394	104	-1.20901	0.321048	0.000278	0.0110388
DEPDC1|Q5TB30	104	1.13827	0.302688	0.000283	0.011181
VDAC3|Q9Y277-2	104	1.72051	0.457577	0.000284	0.0111948
ANKRD29|Q8N6D5	104	-0.903312	0.240446	0.000287	0.0112829
SLC25A46|Q96AG3	104	1.58482	0.42195	0.000288	0.0113068
HIST2H2BE|Q16778	104	-1.54092	0.410702	0.000292	0.011418
CRMP1|Q14194	104	1.54803	0.413361	0.000299	0.0116118
PACSIN1|Q9BY11	104	2.41128	0.644479	0.000303	0.0117116
RAB35|Q15286	104	2.03782	0.545024	0.000305	0.0117826
FASN|P49327	104	-2.29171	0.614982	0.000319	0.0121434
DDX17|Q92841	104	-2.32246	0.623687	0.000322	0.0122229
ILF3|Q12906	104	-2.73606	0.735759	0.000328	0.012373
EIF4A2|Q14240	104	-3.64207	0.979656	0.000329	0.0124023
TAGLN3|Q9UI15	104	2.12416	0.572133	0.000335	0.0125522
S100B|P04271	104	-0.862182	0.232487	0.000339	0.012679
FABP5|Q01469	104	-1.4031	0.379203	0.000349	0.0129368
PRKCE|Q02156	104	2.15317	0.58253	0.000354	0.0130579
NDUFB5|O43674	104	1.86806	0.506486	0.000364	0.0133089
MDH2|P40926	104	3.40703	0.924659	0.000369	0.0134252
CSTB|P04080	104	-0.920851	0.250193	0.000374	0.013556
CRYL1|Q9Y2S2-2	104	-1.32063	0.359333	0.000381	0.0137299
ATP6V0A1|Q93050-1	104	2.65891	0.723828	0.000383	0.0137893
NDUFS1|P28331	104	2.08718	0.568333	0.000385	0.01382
HNRNPA2B1|P22626	104	-2.21039	0.602198	0.000387	0.0138836
MACROD1|Q9BQ69	104	-1.00342	0.273584	0.000391	0.0139784
DLAT|P10515	104	2.21799	0.605991	0.000401	0.0142315
HCN1|O60741	104	0.635514	0.173751	0.000405	0.014316
MINK1|Q8N4C8-3	104	2.11994	0.581164	0.000419	0.0146541
ANKS1B|Q7Z6G8-3	104	1.74989	0.480386	0.000426	0.0148309
PLCD3|Q8N3E9	104	-0.73572	0.202071	0.000429	0.0148937
HPCAL1|P37235	104	1.58245	0.434705	0.00043	0.0149149
HDGF|P51858	104	-1.33146	0.367279	0.000452	0.0154545
GNA13|Q14344	104	-1.6223	0.447838	0.000457	0.0155526
INA|Q16352	104	-1.31506	0.363367	0.000462	0.0156782
PPFIA2|G3V200	104	1.62652	0.449454	0.000462	0.0156857
NDUFA5|Q16718	104	1.49419	0.413415	0.00047	0.0158573
NID2|H0YJV3	104	-1.04029	0.288511	0.000484	0.0161774
CAPN1|P07384	104	-2.10195	0.583394	0.000488	0.0162822
PRRT1|Q99946	104	0.910798	0.252822	0.000489	0.0162993
VDAC1|P21796	104	1.82348	0.50626	0.00049	0.0163242
GLRX|P35754	104	-1.68451	0.468478	0.0005	0.0165612
STX1B|P61266-2	104	2.49976	0.695287	0.000501	0.0165773
MGST3|O14880	104	1.04751	0.291459	0.000503	0.0166269
GNAL|P38405-3	104	-1.00582	0.280184	0.00051	0.0167883
SYNM|O15061	104	-0.610654	0.170133	0.000512	0.0168117
ESD|P10768	104	-2.0366	0.568659	0.000525	0.0171228
CAPN2|P17655	104	-1.28493	0.359065	0.000531	0.0172378
NNT|Q13423	104	2.81133	0.791076	0.000577	0.0182566
TECPR1|Q7Z6L1	104	0.943672	0.265695	0.000581	0.0183452
PPP1R9B|D3DTX6	104	2.00124	0.563996	0.000588	0.0184894
CRYAB|P02511	104	-0.707642	0.199451	0.000588	0.0185055
MAG|P20916-3	104	-0.767442	0.216448	0.000593	0.0186056
CASKIN1|Q8WXD9	104	2.08046	0.588936	0.00062	0.0191746
CD200|U3KQG5	104	1.23797	0.351465	0.000642	0.0196335
NDUFS5|O43920	104	1.62306	0.46091	0.000643	0.0196729
DIRAS1|O95057	104	1.21914	0.347634	0.000675	0.0203373
UBE2D3|P61077	104	1.47948	0.422191	0.000681	0.0204626
GDAP1|Q8TB36	104	2.30525	0.658645	0.000691	0.0206648
WDFY3|Q8IZQ1-2	104	0.657056	0.187908	0.000699	0.0208219
NGEF|Q8N5V2-3	104	1.11409	0.318989	0.000709	0.0210186
SERPINE2|P07093-2	104	0.676634	0.194082	0.000724	0.021321
ABETA|	104	-0.153367	0.044088	0.000742	0.0216981
C2CD4C|Q8TF44	104	0.572745	0.164886	0.000755	0.0219508
GLS2|Q9UI32	104	0.742135	0.213661	0.000755	0.0219585
CA2|P00918	104	-0.976521	0.281317	0.000761	0.0220677
PPIA|P62937	104	-2.84332	0.820016	0.000771	0.0222615
ARMC1|Q9NVT9	104	0.891395	0.257419	0.000783	0.0224951
PTPLAD1|Q9P035	104	-2.22937	0.645768	0.00081	0.0230404
ADD3|Q9UEY8	104	-1.86641	0.5415	0.000825	0.0233314
NDUFB3|O43676	104	1.59904	0.464671	0.000841	0.0236251
SEPT3|Q9UH03-2	104	2.54927	0.740823	0.000841	0.0236301
EIF3K|K7EMQ9	104	1.474	0.428896	0.000853	0.0238667
LRPPRC|P42704	104	1.61725	0.471182	0.000866	0.0241056
PLCB1|Q9NQ66	104	2.05621	0.600369	0.000887	0.0245132
PRKAB2|O43741	104	-0.840031	0.245532	0.000898	0.0247151
DMTN|Q08495	104	2.0807	0.608516	0.000904	0.0248257
GSN|P06396-2	104	-1.264	0.36974	0.000906	0.024863
AP2B1|P63010	104	2.95214	0.863945	0.00091	0.0249522
SGIP1|Q9BQI5	104	2.00956	0.589121	0.000928	0.0252879
PAK1|Q13153	104	2.24015	0.656746	0.000929	0.0252954
ARHGEF7|Q14155-3	104	1.96882	0.577309	0.000931	0.0253316
THY1|E9PIM6	104	1.08081	0.317408	0.000947	0.025633
PLXNA1|Q9UIW2	104	1.56105	0.45901	0.00096	0.0258755
ANP32A|H0YN26	104	-1.83574	0.540785	0.00098	0.026246
RTN4|Q9NQC3	104	2.86659	0.845288	0.000991	0.0264426
NRCAM|Q92823	104	2.54647	0.751964	0.00100674	0.0267307
GK|P32189-1	104	1.19298	0.352585	0.00101637	0.0269057
RBM8A|Q9Y5S9	104	-0.857995	0.253638	0.00101889	0.0269514
CAT|P04040	104	-0.930065	0.274962	0.00101966	0.0269654
TRIM36|Q9NQ86-4	104	0.514656	0.152176	0.00102153	0.0269991
COPS6|E7EM64	104	-2.19428	0.649152	0.00102738	0.0271051
HNRNPH3|P31942	104	-1.51097	0.447167	0.00103158	0.0271809
ACAN|P16112-2	104	-0.486578	0.144261	0.0010522	0.0275522
SEPT10|E7EW69	104	-0.759308	0.225226	0.00105772	0.0276511
DKK3|Q9UBP4	104	-0.786085	0.233223	0.00106041	0.0276993
PAICS|P22234	104	-2.19104	0.650747	0.00107282	0.0279211
SNAP25|P60880-2	104	0.612683	0.182006	0.00107524	0.0279643
LRRC57|Q8N9N7	104	1.73478	0.516101	0.00109276	0.0282758
MTHFD1|P11586	104	-2.28199	0.679289	0.00109966	0.028398
ADK|P55263-2	104	-0.816023	0.243289	0.00111858	0.0287321
DGKB|B5MBY2	104	1.26369	0.377028	0.00112739	0.0288872
AVL9|Q8NBF6	104	1.3441	0.401474	0.00114145	0.0291335
ALDH5A1|P51649	104	2.08673	0.624137	0.00115835	0.0294287
PSME3|K9J957	104	0.948403	0.28439	0.00119076	0.0299909
GPM6B|Q13491-4	104	1.77876	0.533758	0.00119983	0.0301474
PRDX2|P32119	104	-2.87952	0.864339	0.00120395	0.0302183
KIAA1244|Q5TH69	104	1.15179	0.345875	0.00120939	0.0303119
DYNC1I2|Q13409-3	104	-1.31879	0.396125	0.00121266	0.0303681
SEPT2|Q15019	104	-2.04879	0.615476	0.00121441	0.0303982
FHL1|Q13642-1	104	-1.46406	0.440084	0.00122236	0.0305345
SRSF1|Q07955	104	-1.74376	0.524304	0.00122599	0.0305967
MBP|P02686	104	-0.683879	0.206009	0.00125081	0.0310202
TJP1|Q07157	104	-0.885612	0.267012	0.00126257	0.03122
PARK7|Q99497	104	-2.81905	0.850699	0.00127465	0.0314247
PSD|A5PKW4	104	0.775847	0.235271	0.00134262	0.0325648
SMAP1|Q8IYB5	104	1.49801	0.455052	0.00136752	0.0329782
ATP8A1|Q9Y2Q0-2	104	-1.32754	0.404602	0.0014159	0.0337744
RDX|P35241	104	-1.14353	0.349507	0.00145857	0.0344696
ZNF484|Q5JVG2-3	104	0.768149	0.235052	0.00147657	0.034761
NDUFA9|Q16795	104	1.73789	0.532246	0.0014898	0.0349744
DBT|P11182	104	1.45298	0.445632	0.00151241	0.0353378
AMPD2|H0Y360	104	-1.27236	0.390266	0.0015136	0.0353569
SRRT|Q9BXP5-5	104	-0.947093	0.290509	0.00151416	0.0353658
ITPKB|P27987	104	-0.768856	0.236037	0.00152756	0.0355804
RMND1|Q9NWS8	104	1.07189	0.329136	0.00153089	0.0356335
GPM6A|P51674	104	1.51011	0.464244	0.00154978	0.0359347
NPEPPS|E9PLK3	104	-3.24626	0.998216	0.00155353	0.0359944
MGLL|Q99685	104	1.28289	0.395552	0.00159752	0.0366908
PARVA|Q9NVD7	104	-0.98665	0.304392	0.00160724	0.0368438
HNRNPF|P52597	104	-0.850672	0.26248	0.00160967	0.036882
WARS|P23381	104	1.21062	0.37385	0.00162337	0.0370972
CON__P15636	104	-1.07197	0.331071	0.00162524	0.0371264
SLC2A3|P11169	104	1.23372	0.381044	0.00162595	0.0371376
LCP1|P13796	104	-0.597075	0.184481	0.00163225	0.0372362
RNH1|P13489	104	-1.59019	0.4923	0.00166569	0.0377581
DOCK3|Q8IZD9	104	0.891909	0.276422	0.00168429	0.0380469
FAM162A|F8W7Q4	104	1.69897	0.526806	0.00169277	0.0381781
MCU|Q8NE86-3	104	0.989386	0.306811	0.00169432	0.0382021
EDF1|O60869	104	-1.17804	0.365507	0.00170359	0.0383454
ARPC5|O15511	104	-1.21614	0.377385	0.0017062	0.0383857
CAP2|P40123	104	2.17006	0.67374	0.00171492	0.0385203
ATP1B1|P05026-2	104	1.82973	0.568454	0.00172664	0.0387006
PSMA3|P25788-2	104	-2.22978	0.693134	0.0017366	0.0388537
TXNL1|O43396	104	-2.04	0.634341	0.0017422	0.0389395
SLC1A2|P43004	104	1.6793	0.52258	0.00175581	0.039148
CLIC4|Q9Y696	104	-1.03904	0.323523	0.001766	0.0393037
SMC1A|Q14683	104	-1.00854	0.314591	0.00179848	0.0397982
ATP5H|O75947	104	1.91324	0.59755	0.00182163	0.0401488
SQSTM1|Q13501	104	-0.358237	0.112125	0.00186112	0.0407438
TCEB1|E5RHG8	104	-2.43347	0.761772	0.00186412	0.0407888
SLC6A1|P30531	104	-1.32355	0.414496	0.00187198	0.0409066
DCLK1|O15075	104	1.98939	0.624292	0.00191072	0.0414853
SRI|C9J0K6	104	-2.03368	0.63833	0.00191482	0.0415463
FAM171A2|A8MVW0	104	0.7092	0.222867	0.00193765	0.0418853
PPP2R1A|P30153	104	2.23867	0.704093	0.00195392	0.0421261
ILK|Q13418	104	-0.634784	0.199786	0.00196736	0.0423245
COTL1|Q14019	104	-1.36343	0.429517	0.00198576	0.0425954
PEA15|Q15121	104	-1.28399	0.404495	0.00198598	0.0425986
OPALIN|Q96PE5-3	104	-0.392544	0.123665	0.00198632	0.0426037
COPB2|P35606-2	104	-1.52603	0.480855	0.00199052	0.0426654
FBXO2|Q9UK22	104	-0.745983	0.235117	0.00199532	0.0427358
FBXL16|Q8N461	104	0.991088	0.312534	0.00200584	0.0428901
GPD1|P21695	104	-0.561721	0.17716	0.00200853	0.0429296
AAK1|Q2M2I8	104	2.80417	0.884421	0.00200902	0.0429367
H1F0|P07305	104	-0.440633	0.139079	0.00202417	0.0431584
FARSA|Q9Y285	104	1.66763	0.526877	0.00204387	0.0434457
ANKFY1|Q9P2R3	104	-1.70905	0.540264	0.00205515	0.04361
TBC1D24|Q9ULP9-2	104	1.44958	0.459326	0.00210374	0.0443137
ACSL1|E7EPM6	104	-0.754388	0.239137	0.00211197	0.0444323
CMPK1|P30085	104	-1.78374	0.566194	0.00213993	0.0448344
IQGAP1|P46940	104	-0.540803	0.171734	0.00214884	0.044962
RAB18|Q9NP72	104	2.31544	0.73542	0.00215295	0.045021
SEC24C|P53992	104	1.44171	0.458701	0.00218965	0.045545
CPNE5|Q9HCH3	104	1.15759	0.368424	0.00219661	0.0456441
STK32C|Q86UX6	104	1.17087	0.373154	0.00222583	0.0460587
LHPP|Q9H008	104	-1.00829	0.321637	0.00224588	0.0463422
NDUFS6|O75380	104	1.36399	0.435829	0.00228269	0.0468606
ASAP1|Q9ULH1	104	1.27046	0.406235	0.0022986	0.0470837
LMNB2|Q03252	104	-2.09481	0.670028	0.00230544	0.0471795
AGK|Q53H12	104	1.78134	0.569864	0.00230928	0.0472333
GNB2|P62879	104	1.72039	0.550476	0.00231373	0.0472954
ANK2|H0Y931	104	-0.605831	0.193888	0.0023183	0.0473593
SYNGR1|B5MCD7	104	1.29768	0.416337	0.00237456	0.0481422
MECR|Q9BV79	104	1.32797	0.426423	0.00239437	0.0484164
ACAT2|Q9BWD1	104	-1.23975	0.398351	0.0024094	0.0486239
EIF4A3|P38919	104	-0.99889	0.321285	0.0024329	0.0489475
NDUFS3|O75489	104	1.34562	0.43453	0.00252713	0.0502344
GAP43|P17677	104	1.61596	0.522179	0.00254337	0.0504545
RANGAP1|P46060	104	-1.20342	0.390215	0.00262814	0.0515958
MECP2|P51608-2	104	-1.10125	0.357154	0.00263286	0.051659
HSPE1-MOB4|S4R3N1	104	0.848896	0.275715	0.00266953	0.0521485
ANXA5|P08758	104	-0.867227	0.281966	0.00269625	0.0525038
S100A6|P06703	104	-0.424664	0.1383	0.00273822	0.0530592
CAPG|P40121	104	-0.427733	0.139309	0.00273997	0.0530824
TRIM2|Q9C040	104	-2.57512	0.8393	0.00275865	0.0533286
PKM|P14618	104	-1.16273	0.379111	0.00276865	0.0534602
PHGDH|O43175	104	-1.00689	0.328427	0.00277869	0.0535921
ATP6V1D|Q9Y5K8	104	2.72989	0.890511	0.00278105	0.0536231
SEPT6|Q14141-2	104	1.93063	0.629919	0.00278656	0.0536954
CLU|P10909-2	104	-0.971884	0.317269	0.00280025	0.0538749
SUCLG1|P53597	104	1.90568	0.622993	0.00283793	0.0543672
TBCA|E5RIW3	104	-1.73513	0.568419	0.00289349	0.0550891
GAPDH|P04406	104	-2.46263	0.807487	0.00291831	0.05541
CD82|P27701-2	104	-0.641354	0.210667	0.00296633	0.0560281
RTN1|Q16799	104	2.34321	0.770926	0.00301106	0.0566007
PCDH1|Q08174-2	104	1.51474	0.498843	0.00303828	0.0569477
FDX1L|Q6P4F2	104	0.810793	0.267598	0.0031	0.0577303
DLG3|Q92796	104	1.73787	0.573727	0.00310749	0.0578249
WASF1|Q92558	104	1.94489	0.643361	0.00316525	0.0585517
PPP1CA|P62136	104	1.22105	0.404742	0.00322484	0.0592965
CNTN2|Q02246	104	-1.13975	0.377993	0.00324021	0.0594878
PHYHD1|Q5SRE7	104	-0.501465	0.167205	0.00340241	0.0614869
OPCML|Q14982-2	104	2.47823	0.826395	0.00340509	0.0615197
NDUFA12|Q9UI09	104	1.50235	0.501001	0.00340664	0.0615386
ERMN|Q8TAM6	104	-0.570637	0.190461	0.0034334	0.0618648
RIMBP2|O15034	104	0.604076	0.201806	0.0034619	0.0622114
PSMC4|P43686	104	-0.96595	0.323435	0.00353353	0.0630776
PSMA1|P25786	104	-2.64358	0.887213	0.00360726	0.0639624
DDRGK1|Q96HY6	104	-0.730437	0.245214	0.00361682	0.0640767
VCL|P18206-2	104	-1.34514	0.451893	0.00363966	0.0643492
RAB3A|P20336	104	1.80453	0.606659	0.003663	0.064627
GLOD4|Q9HC38-2	104	-2.03662	0.68496	0.00367611	0.0647828
PIP4K2A|P48426	104	-0.93965	0.316158	0.00368996	0.0649471
PGK1|P00558	104	-3.05597	1.02982	0.00374121	0.0655531
ACLY|P53396	104	-2.12815	0.718297	0.00379418	0.0661762
UGP2|Q16851-2	104	-2.13173	0.720046	0.00381955	0.0664735
SH3GL1|Q99961	104	1.44216	0.487333	0.00383393	0.0666417
VDAC2|P45880	104	1.49055	0.503757	0.0038387	0.0666973
PNP|P00491	104	-0.964478	0.326019	0.00384461	0.0667664
MAP2K6|P52564	104	-0.601084	0.203697	0.0039314	0.0677753
CACYBP|Q9HB71	104	-1.55099	0.526066	0.00396177	0.0681264
GABBR2|O75899	104	0.956446	0.324426	0.00396366	0.0681482
TOMM5|Q8N4H5	104	1.18844	0.40322	0.00397255	0.0682507
ATP5J|P18859	104	1.32965	0.451186	0.00397676	0.0682993
SHANK3|Q9BYB0	104	1.45583	0.494258	0.00399484	0.0685074
NUDT3|O95989	104	0.918389	0.312166	0.0040367	0.0689881
MAPK3|P27361	104	-1.20543	0.409806	0.00404288	0.0690589
SLC25A3|Q00325-2	104	1.76449	0.599995	0.00405047	0.0691458
COPB1|P53618	104	-1.4303	0.486474	0.00405881	0.0692412
IMMT|Q16891-2	104	2.45734	0.836145	0.00407397	0.0694145
AIF1L|Q9BQI0-3	104	-0.600391	0.204562	0.00412122	0.0699529
MAP2|P11137-3	104	1.65766	0.564928	0.00413008	0.0700535
NUP205|Q92621	104	-0.733394	0.250558	0.00421977	0.0710682
ATP6V1A|P38606	104	3.25774	1.11358	0.0042394	0.0712892
TPPP3|Q9BW30	104	-0.758726	0.259456	0.00425418	0.0714553
GIPC1|O14908	104	-0.747612	0.25588	0.00428665	0.0718194
PACS1|Q6VY07	104	2.00792	0.687955	0.00432551	0.0722538
FRRS1L|Q9P0K9	104	0.770642	0.264144	0.00434052	0.0724212
NDRG4|Q9ULP0-7	104	0.678245	0.232579	0.00435731	0.0726082
RTCB|Q9Y3I0	104	-2.13761	0.733032	0.00435837	0.0726199
SEC14L2|O76054	104	-1.24412	0.42672	0.00436581	0.0727027
MAL2|Q969L2	104	0.795581	0.272934	0.00437384	0.072792
PLXNB1|O43157-2	104	-0.48826	0.167684	0.00441449	0.0732427
PIP5K1C|O60331-4	104	1.86762	0.641722	0.00443349	0.0734529
EIF4A1|P60842	104	-1.35992	0.467808	0.00447709	0.0739339
ALDOA|P04075	104	3.38538	1.16731	0.00456839	0.0749351
NDUFB9|Q9Y6M9	104	1.43726	0.495823	0.00458754	0.0751441
LGI3|Q8N145	104	-0.520088	0.17984	0.00468001	0.0761485
C7orf55-LUC7L2|A0A0A6YYC3	104	-1.046	0.36205	0.00471922	0.0765721
COX6B1|P14854	104	0.871038	0.301988	0.0047856	0.0772858
SBDS|Q9Y3A5	104	-1.18037	0.409556	0.00481769	0.0776295
SDR39U1|Q9NRG7-2	104	0.57155	0.198511	0.00485852	0.0780654
PPP2R2C|Q9Y2T4-3	104	0.839327	0.291624	0.00487383	0.0782285
IDH3G|P51553	104	1.6655	0.579327	0.00492021	0.0787214
ISCU|Q9H1K1	104	1.47797	0.514729	0.00497119	0.079261
HAGH|Q16775-2	104	2.10407	0.73313	0.00499113	0.0794714
AIP|O00170	104	-1.4678	0.511533	0.00499954	0.07956
BDH2|Q9BUT1	104	-0.644151	0.224655	0.00503058	0.0798868
SNRPN|J3QLE5	104	-1.22349	0.427478	0.00510729	0.0806907
TPP1|O14773-2	104	-0.856909	0.299478	0.00511864	0.0808093
MTX3|Q5HYI7	104	0.73248	0.256761	0.00524807	0.0821535
NDUFB7|P17568	104	0.803477	0.281955	0.00529581	0.0826459
GNAQ|P50148	104	-1.99393	0.699813	0.00530244	0.0827142
ACTN4|O43707	104	2.42893	0.852975	0.00532773	0.0829742
HNRNPM|P52272-2	104	-1.97634	0.695342	0.00541097	0.0838264
SNAPIN|O95295	104	-0.693014	0.243881	0.00542124	0.0839312
CNPY2|Q9Y2B0	104	0.693164	0.244461	0.00551836	0.0849181
ACADSB|P45954	104	0.773695	0.273148	0.00556608	0.0854004
SYNGR3|O43761	104	0.984778	0.347814	0.00558509	0.0855921
GABRA1|P14867	104	1.53108	0.540982	0.0056035	0.0857773
C4A|P0C0L4	104	-0.243085	0.0859726	0.00564777	0.0862221
PTPRN|Q16849	104	0.931806	0.329704	0.00566886	0.0864334
PMP2|P02689	104	-0.248542	0.0879707	0.00568371	0.086582
EFR3B|Q9Y2G0	104	1.08089	0.383707	0.00582196	0.0879579
ITSN2|Q9NZM3-2	104	0.846949	0.300818	0.00584683	0.0882041
CYFIP2|Q96F07-2	104	1.97642	0.702829	0.00590435	0.0887715
CEND1|Q8N111	104	1.42853	0.508153	0.00591926	0.0889182
HP1BP3|Q5SSJ5	104	-0.99384	0.353557	0.00592326	0.0889576
GLIPR2|Q9H4G4	104	-0.623252	0.221767	0.00593326	0.0890558
SLC17A7|Q9P2U7	104	1.62509	0.578457	0.00595102	0.0892303
WDR7|Q9Y4E6	104	2.12918	0.7581	0.00596435	0.089361
PURA|Q00577	104	1.8399	0.65536	0.00598342	0.0895478
EHD2|Q9NZN4	104	-0.674978	0.240427	0.00598428	0.0895563
PEPD|P12955	104	-0.506287	0.18073	0.00608972	0.0905849
TALDO1|P37837	104	-1.3269	0.473675	0.00609081	0.0905955
MTURN|Q8N3F0	104	-0.969993	0.346433	0.00611434	0.090824
DYNC1LI2|O43237	104	-2.18955	0.782231	0.00612891	0.0909653
ACTR1A|P61163	104	-2.14165	0.765499	0.00615346	0.0912031
COPS5|Q92905	104	-1.55184	0.555587	0.00623461	0.0919862
CANX|P27824	104	-3.0797	1.10288	0.00624773	0.0921125
VIM|P08670	104	-0.621264	0.2225	0.00625185	0.0921521
IARS|P41252	104	1.48402	0.531741	0.00627552	0.0923794
BSCL2|Q96G97-4	104	1.02648	0.369079	0.00645172	0.0940608
CAPS|Q13938	104	-0.240334	0.0864731	0.00648712	0.0943963
GGH|Q92820	104	0.515618	0.186203	0.00667813	0.0961931
CYBRD1|Q53TN4-3	104	-0.608325	0.219682	0.00667819	0.0961938
ATG3|Q9NT62	104	-1.39258	0.503226	0.00671292	0.096518
HBA2|P69905	104	-0.532926	0.192733	0.00675512	0.0969112
IDH3A|P50213	104	1.54212	0.557919	0.00677544	0.0971002
BCAS1|O75363-2	104	-0.544874	0.197568	0.00689494	0.0982065
SNCA|P37840-2	104	1.36717	0.49604	0.00692887	0.0985191
PSD3|E5RJ29	104	1.55666	0.565076	0.00695653	0.0987735
TPM4|K7EQW8	104	-0.598398	0.217344	0.00698715	0.0990546
CDC42EP1|Q00587-2	104	-0.406488	0.1477	0.00700915	0.0992562
H2AFV|Q71UI9	104	-0.889187	0.323146	0.00701841	0.099341
KIF5B|P33176	104	-1.65014	0.5998	0.00702846	0.0994329
SFPQ|P23246	104	-1.7746	0.645588	0.00707526	0.0998605
APOD|P05090	104	-0.774804	0.28201	0.0071029	0.100112
CLTA|P09496-3	104	1.89766	0.691124	0.00713685	0.100421
ECH1|Q13011	104	0.8681	0.316508	0.00719794	0.100975
NAPG|Q99747	104	2.53237	0.924887	0.00729471	0.101849
MYO1D|O94832	104	-0.333296	0.121736	0.00729811	0.10188
CDKN1B|P46527	104	-0.661218	0.241652	0.00733163	0.102181
VAT1|Q99536	104	-0.860179	0.31495	0.00743767	0.103131
RPS20|P60866	104	1.28918	0.472262	0.00746657	0.103389
CORO2B|Q9UQ03-2	104	1.7143	0.628639	0.00752561	0.103914
RAB6B|Q9NRW1	104	-1.89448	0.697464	0.0077572	0.105958
TBCB|Q99426	104	-1.91511	0.705982	0.00783496	0.106638
SORD|Q00796	104	-0.894878	0.33	0.00785553	0.106817
AP2M1|Q96CW1-2	104	2.4721	0.913045	0.00794925	0.107632
C1orf198|Q9H425-3	104	-0.704653	0.260416	0.0079865	0.107955
ADAP1|O75689	104	1.33138	0.492063	0.00799007	0.107986
FDPS|P14324-2	104	-0.957304	0.354369	0.00808637	0.108817
ATL1|Q8WXF7	104	2.36474	0.876241	0.00814776	0.109345
CAB39|Q9Y376	104	-2.07031	0.767232	0.00815524	0.109409
DHX15|O43143	104	-0.679488	0.251907	0.00817878	0.109611
ITGAV|P06756-3	104	-0.906746	0.336329	0.00821022	0.10988
ANXA4|P09525	104	-0.952514	0.35423	0.00837342	0.11127
RASAL1|O95294-4	104	0.403395	0.150119	0.00841561	0.111627
GIT2|F8WAK2	104	-0.186228	0.0693178	0.00842953	0.111745
MKL1|W0Z7M9	104	-0.609197	0.22693	0.00847837	0.112157
PPFIA3|O75145	104	2.2844	0.850957	0.00847841	0.112158
SWAP70|Q9UH65	104	-0.614735	0.229108	0.00851006	0.112424
WDR13|Q9H1Z4	104	0.710463	0.265081	0.00858151	0.113025
TOM1|O60784	104	-1.58248	0.59052	0.00859013	0.113097
PTK2B|Q14289	104	1.18817	0.443639	0.0086279	0.113414
PSAT1|Q9Y617	104	-0.884708	0.330445	0.00864982	0.113597
COX7A2|P14406	104	1.38214	0.51652	0.00868521	0.113892
GAPDH|P04406-2	104	-0.578299	0.216204	0.00871113	0.114109
TSPAN7|P41732	104	0.904063	0.338269	0.00876403	0.114549
TPD52L2|O43399-3	104	-1.50344	0.563301	0.00885322	0.115288
PHPT1|Q9NRX4	104	-1.55816	0.583979	0.00887291	0.115451
LTA4H|P09960	104	-1.64294	0.616584	0.00896172	0.116184
CCNY|Q8ND76	104	0.940231	0.353053	0.00899777	0.11648
EIF4H|Q15056-2	104	1.37528	0.516798	0.00904741	0.116887
PREPL|Q4J6C6-4	104	-1.64794	0.620261	0.00915616	0.117776
RPS9|P46781	104	1.11159	0.418492	0.00917303	0.117914
EIF4G1|Q04637-5	104	1.39874	0.527176	0.00924724	0.118517
AHNAK|Q09666	104	-0.736039	0.277703	0.00931961	0.119103
PRKCA|P17252	104	-1.34648	0.50851	0.00938561	0.119636
PGM2|Q96G03	104	-0.9649	0.364521	0.00940808	0.119817
ELAVL3|Q14576-2	104	-0.958443	0.362093	0.00941032	0.119835
FKBP4|Q02790	104	-1.43288	0.541593	0.0094435	0.120102
PALM|O75781-2	104	0.33016	0.124846	0.009473	0.12034
SCAI|Q8N9R8	104	1.18763	0.449419	0.00952452	0.120753
MTFR1L|Q9H019-3	104	1.00657	0.381391	0.00961342	0.121463
SF3B3|Q15393	104	-0.69844	0.264834	0.0096651	0.121875
MAP2K1|Q02750	104	-1.76813	0.670676	0.00968985	0.122072
MRPS36|P82909	104	1.3377	0.507435	0.00969375	0.122103
STMN1|P16949	104	1.30467	0.495032	0.00971145	0.122244
TARS|P26639	104	-1.17904	0.447609	0.00975014	0.122551
ABR|Q12979	104	1.59729	0.607195	0.00984408	0.123294
NIPSNAP1|Q9BPW8	104	1.63798	0.623778	0.0099723	0.124303
SLC4A1|P02730	104	-0.398156	0.151681	0.0099981	0.124505
AGRN|O00468-6	104	-1.06215	0.405076	0.0100771	0.125124
USP11|G5E9A6	104	0.619528	0.236498	0.0101466	0.125665
SVOP|Q8N4V2	104	0.90377	0.345106	0.0101682	0.125833
NDUFAF4|Q9P032	104	0.763713	0.29191	0.0102396	0.126388
KCNA2|P16389	104	-0.95711	0.365966	0.0102667	0.126598
ITGB8|P26012-2	104	-0.904348	0.345951	0.0103006	0.12686
DHX9|Q08211	104	-1.9229	0.73632	0.010374	0.127427
HDHD2|Q9H0R4	104	-1.5677	0.600819	0.0104378	0.127918
RHOA|P61586	104	1.70016	0.651927	0.0104768	0.128217
GALK1|P51570	104	-0.804338	0.309065	0.010633	0.129412
KIAA1468|Q9P260-2	104	1.48131	0.569266	0.0106431	0.129489
COX5A|P20674	104	1.08823	0.418402	0.0106788	0.129762
RPL19|J3QR09	104	0.791004	0.304417	0.0107514	0.130313
C1QBP|Q07021	104	1.57207	0.605184	0.0107734	0.13048
G3BP2|Q9UN86	104	1.28527	0.495397	0.0108692	0.131205
VAMP2|J3QRU4	104	0.896478	0.345712	0.0109077	0.131495
HEBP2|Q9Y5Z4	104	-0.774276	0.298605	0.0109122	0.131529
TMOD1|P28289	104	0.890895	0.34407	0.0110225	0.132358
ATP6V1B2|P21281	104	2.48543	0.960686	0.011087	0.132841
KATNAL2|K7EM02	104	-1.16766	0.451372	0.0110936	0.132891
SMAP2|Q8WU79	104	0.91299	0.35318	0.0111501	0.133313
H3F3B|K7EK07	104	-0.666285	0.257896	0.011196	0.133655
NUTF2|P61970	104	-1.11981	0.433787	0.0112592	0.134126
SLC25A6|P12236	104	1.47397	0.572968	0.011536	0.136171
CDC42BPB|Q9Y5S2	104	1.47096	0.572177	0.0115891	0.13656
CLTC|Q00610-2	104	3.00219	1.16821	0.0116179	0.136772
MYO5A|Q9Y4I1-2	104	3.38898	1.31997	0.011695	0.137335
CYB5R1|Q9UHQ9	104	1.14629	0.446528	0.0117059	0.137415
PSD3|B4DKF8	104	0.818553	0.319044	0.0117526	0.137756
IDH1|O75874	104	-1.16147	0.453291	0.0118594	0.138532
ADAM11|B4DKD2	104	0.774045	0.302276	0.0119101	0.138899
SCP2|P22307-8	104	-1.00808	0.393941	0.0119668	0.13931
ARFGAP2|G5E9L0	104	1.00943	0.394865	0.0120499	0.13991
BRK1|Q8WUW1	104	1.0206	0.399551	0.0121156	0.140382
C2CD2|Q9Y426	104	-0.735355	0.287913	0.012125	0.14045
STMN3|Q9NZ72-2	104	0.600505	0.23536	0.0122122	0.141075
FAM49A|Q9H0Q0	104	1.61031	0.632753	0.0124276	0.142611
MINOS1|A0A087WU07	104	0.72826	0.286526	0.0125365	0.143383
GCA|H7C2Z6	104	-0.65751	0.258711	0.0125433	0.143431
PRKAR1A|P10644	104	-1.23781	0.487478	0.0126203	0.143975
BAG3|O95817	104	-0.663364	0.261293	0.0126351	0.14408
NDUFA6|A0A0C4DGS0	104	1.21975	0.481257	0.0127804	0.145101
TPPP|O94811	104	1.58515	0.625563	0.012799	0.145231
EZR|P15311	104	-1.19613	0.472114	0.0128126	0.145327
GMPPB|Q9Y5P6	104	-0.789636	0.311675	0.0128141	0.145337
FIBP|O43427-2	104	-1.33896	0.528731	0.0128526	0.145607
CRMP1|Q14194-2	104	1.84804	0.730228	0.0129089	0.146
DLGAP1|O14490	104	1.37254	0.544177	0.0132074	0.148072
SLC39A10|Q9ULF5	104	0.777664	0.308546	0.0132717	0.148516
MAP6D1|Q9H9H5	104	-0.595061	0.236408	0.0133898	0.149328
OXR1|Q8N573-8	104	1.89732	0.75407	0.013425	0.14957
C11orf54|Q9H0W9-2	104	-0.536898	0.213482	0.0134665	0.149854
CAMKK2|Q96RR4	104	0.780609	0.310758	0.0135745	0.150592
AFG3L2|Q9Y4W6	104	1.61362	0.642396	0.0135771	0.15061
BRSK1|Q8TDC3	104	1.33178	0.530568	0.0136419	0.151051
CBR3|O75828	104	-0.727095	0.289789	0.0136801	0.151311
SH3BGRL|O75368	104	-1.00894	0.402688	0.0138095	0.152188
AK3|Q9UIJ7	104	1.13841	0.454409	0.0138188	0.152252
QDPR|P09417	104	-0.759823	0.303436	0.0138627	0.152548
FXYD6|Q9H0Q3	104	0.423072	0.169124	0.0139554	0.153173
CNTN1|Q12860	104	2.78996	1.11579	0.0139971	0.153453
EPB41L2|O43491-4	104	-1.68297	0.673113	0.0140027	0.153492
HSD17B4|P51659	104	-1.27751	0.511087	0.0140283	0.153663
MAOB|P27338	104	-0.915357	0.36687	0.0141988	0.154805
FBXO41|Q8TF61	104	0.87075	0.349669	0.0143818	0.156024
PLEKHA6|Q9Y2H5	104	1.07102	0.430193	0.014404	0.156172
ARRB1|P49407	104	-1.43318	0.576578	0.0145559	0.157177
ITGB1|P05556	104	-0.610724	0.245787	0.0145903	0.157404
PSMD5|Q16401-2	104	-0.59558	0.239714	0.0145989	0.157461
FAH|P16930	104	-0.649613	0.261539	0.0146275	0.157649
SLC4A7|Q9Y6M7-4	104	0.458843	0.184794	0.014659	0.157856
STOML2|Q9UJZ1	104	1.30006	0.523807	0.0146995	0.158123
SLC25A4|P12235	104	1.12363	0.452931	0.0147443	0.158417
MTCH2|Q9Y6C9	104	1.83048	0.738856	0.0148753	0.159275
HBA2|G3V1N2	104	-0.291809	0.118009	0.0150601	0.160479
ERLIN2|E5RHW4	104	-1.38312	0.55991	0.0151605	0.161131
RAPGEF4|Q8WZA2	104	1.13087	0.457957	0.0151951	0.161355
MOB1A|Q9H8S9	104	-0.876729	0.355446	0.0153084	0.162087
AKR1B1|P15121	104	-1.70415	0.691111	0.0153387	0.162282
HNRNPC|G3V4C1	104	-1.51574	0.614855	0.0153632	0.16244
ADAM23|E7EWD3	104	-1.08049	0.438832	0.0154847	0.163221
RPL22|P35268	104	-1.04423	0.42463	0.0156092	0.164018
SCRN1|Q12765	104	-2.15705	0.879035	0.0158265	0.165402
PPM1E|Q8WY54-2	104	0.575401	0.234544	0.0158521	0.165565
WDR11|Q9BZH6	104	-0.733829	0.299169	0.0158679	0.165665
APP|P05067-11	104	-0.938639	0.38276	0.0158929	0.165823
DAZAP1|K7EQ02	104	-0.605756	0.247039	0.015902	0.165881
NUDT5|Q9UKK9	104	-1.17763	0.481818	0.0162352	0.167981
AP3S1|Q92572	104	0.892299	0.365326	0.0163064	0.168427
SLC7A8|H0Y2X7	104	0.561506	0.23009	0.0163959	0.168987
BCKDHB|P21953	104	0.56975	0.233913	0.0165959	0.170232
MLLT4|P55196-3	104	0.394027	0.161858	0.0166536	0.17059
BZW1|Q7L1Q6-2	104	-0.759078	0.311971	0.0167072	0.170922
C14orf166|Q9Y224	104	-0.988056	0.406204	0.0167402	0.171126
MAPRE3|Q9UPY8	104	2.0285	0.835782	0.0169751	0.172573
COPA|P53621	104	-1.4582	0.600843	0.0169817	0.172614
HSP90AA1|P07900-2	104	-1.30336	0.537767	0.0171266	0.173502
BDH1|Q02338	104	0.82905	0.342158	0.0171554	0.173678
UPF1|Q92900-2	104	-1.25999	0.520027	0.0171583	0.173696
ASPA|P45381	104	-0.351734	0.145269	0.0172328	0.17415
MPST|P25325	104	-0.601844	0.248972	0.0174104	0.175231
ADAM22|Q9P0K1	104	-1.38795	0.574561	0.0174852	0.175684
PGM2L1|Q6PCE3	104	1.07824	0.446924	0.0176259	0.176535
GLS|O94925	104	1.61413	0.669338	0.0176735	0.176822
PLIN3|O60664-4	104	-0.612647	0.254435	0.0178419	0.177834
DNAJC8|O75937	104	-0.716183	0.297443	0.0178453	0.177854
CNTNAP1|P78357	104	-1.12176	0.466094	0.0178943	0.178148
DNAJA1|P31689	104	-1.20157	0.499413	0.0179296	0.178359
MT3|P25713	104	0.666785	0.277243	0.017972	0.178613
ATP2B1|P20020-6	104	0.803556	0.334219	0.0180085	0.178831
MAP4|E7EVA0	104	-0.963792	0.401082	0.0180691	0.179192
HNRNPK|P61978-3	104	-2.00232	0.833766	0.0181366	0.179594
CLASP2|E7ERI8	104	2.22536	0.926955	0.0181747	0.179821
XRCC6|P12956	104	-1.86977	0.779041	0.0182044	0.179998
IMPAD1|Q9NX62	104	-0.537223	0.223875	0.0182248	0.180119
ACO2|Q99798	104	1.79357	0.747932	0.0183014	0.180573
RPS6KA5|O75582	104	-0.441281	0.184034	0.0183109	0.180629
PTGR1|Q14914-2	104	-0.742703	0.309794	0.018331	0.180748
GRIA3|P42263-2	104	0.85406	0.356356	0.0183666	0.180959
H2AFY|O75367-3	104	-1.18152	0.493759	0.0185446	0.182009
PPP1R14A|Q96A00	104	-0.317332	0.13276	0.0186717	0.182756
ANLN|Q9NQW6	104	-0.20136	0.0842619	0.0186989	0.182916
KCNAB2|Q13303	104	-1.31434	0.550065	0.0187118	0.182991
GLTP|F5H0U5	104	-0.533376	0.223318	0.0187607	0.183278
OXCT1|P55809	104	1.82582	0.764724	0.0188019	0.183519
RHOG|P84095	104	-0.422212	0.176923	0.0188575	0.183844
KIAA0513|O60268	104	1.3726	0.575974	0.0190186	0.184783
CLPTM1|O96005-3	104	0.765588	0.321561	0.0191288	0.185423
RAB6A|P20340	104	-1.12427	0.472218	0.0191302	0.185431
FAHD1|Q6P587	104	1.10093	0.463695	0.0194556	0.18731
ERBB2IP|Q96RT1-3	104	0.28133	0.118502	0.0194652	0.187365
PCBD1|P61457	104	-0.625967	0.263828	0.0195364	0.187774
CLTCL1|P53675-2	104	0.381167	0.160702	0.0195735	0.187988
VCP|P55072	104	-2.818	1.18902	0.0196674	0.188526
FKBP5|Q13451-2	104	-0.525178	0.221627	0.0196865	0.188634
CD99|P14209	104	-0.461884	0.19492	0.0196882	0.188644
AP3M2|P53677	104	1.47828	0.624742	0.0198598	0.189624
KATNB1|Q9BVA0	104	0.603786	0.255437	0.0199861	0.190342
CUL5|Q93034	104	-1.58199	0.669991	0.0201152	0.191074
ATP1A2|B1AKY9	104	1.70556	0.722945	0.0202199	0.191666
HEBP1|Q9NRV9	104	-0.708474	0.300827	0.0204322	0.192861
KARS|Q15046	104	-1.53195	0.650525	0.0204397	0.192903
PSMD6|Q15008	104	-1.43211	0.608676	0.0205497	0.19352
CKB|P12277	104	-1.94549	0.827518	0.0206461	0.194059
PPP5C|P53041	104	1.63048	0.694148	0.0207571	0.194679
NDUFB11|Q9NX14	104	1.33401	0.568075	0.0207884	0.194853
SYT7|O43581-2	104	0.872702	0.371634	0.020789	0.194856
RPL35A|P18077	104	0.842173	0.359023	0.0209242	0.195608
NOP56|O00567	104	-0.617991	0.263455	0.0209252	0.195613
OGDH|E9PCR7	104	2.06734	0.882442	0.0210838	0.196492
SEC11C|B4DI03	104	0.501103	0.213912	0.0210934	0.196545
PNPO|Q9NVS9	104	-0.805214	0.343943	0.0211708	0.196973
NUDC|Q9Y266	104	-1.70902	0.730259	0.021215	0.197217
UBA6|A0AVT1	104	-1.14135	0.488045	0.0213058	0.197717
PSMA6|P60900	104	-1.62796	0.696178	0.0213158	0.197772
PDE2A|O00408-2	104	1.24186	0.531107	0.0213259	0.197827
VPS33B|Q9H267	104	-0.371708	0.158986	0.0213396	0.197903
LDHA|P00338	104	1.60677	0.687962	0.021472	0.198629
PTBP2|Q9UKA9	104	-0.808224	0.346432	0.0216117	0.199394
CRYM|Q14894	104	1.10903	0.476337	0.0218724	0.200814
ATP1A3|P13637-3	104	1.9145	0.822448	0.0218969	0.200947
ENPP6|Q6UWR7	104	-0.363026	0.155968	0.0219102	0.201019
GCDH|Q92947	104	0.490889	0.211207	0.0220972	0.202032
RALB|P11234	104	0.983312	0.423242	0.0221487	0.20231
OGDHL|Q9ULD0	104	1.37275	0.591342	0.0222536	0.202875
NDUFB1|O75438	104	0.898987	0.387276	0.0222595	0.202907
COMMD9|Q9P000	104	-0.460816	0.198563	0.0222902	0.203072
MBP|E9PMR5	104	-0.340616	0.146874	0.0223838	0.203575
SDPR|O95810	104	-0.513491	0.22149	0.0224262	0.203803
EPDR1|Q9UM22	104	-0.542313	0.23402	0.0224811	0.204097
PMPCB|O75439	104	0.821358	0.354564	0.0225293	0.204355
ROGDI|Q9GZN7	104	1.13116	0.488432	0.0225653	0.204548
QPRT|Q15274	104	-0.407682	0.176042	0.0225692	0.204569
LGALSL|Q3ZCW2	104	1.35546	0.585617	0.0226395	0.204944
FLNB|O75369-2	104	-0.340337	0.147081	0.0226767	0.205143
NDUFB4|O95168	104	1.20869	0.523248	0.0229039	0.206351
CTBP1|Q13363	104	1.55273	0.672615	0.0229889	0.206802
SCG2|P13521	104	0.810439	0.351465	0.0231405	0.207604
NECAB2|Q7Z6G3	104	0.52627	0.228234	0.0231433	0.207619
GRIA3|P42263	104	1.0502	0.455495	0.0231558	0.207685
FSD1|Q9BTV5	104	1.11782	0.484951	0.0231912	0.207872
UQCRH|P07919	104	0.863381	0.374573	0.0231936	0.207884
DSTN|P60981	104	1.38703	0.602591	0.0233809	0.20887
ITGA6|P23229-4	104	-0.437399	0.190054	0.0233998	0.20897
OGFR|A0A0A0MRN5	104	0.520635	0.226236	0.0234088	0.209017
RGS7|P49802-3	104	1.19169	0.517887	0.0234221	0.209087
HIST2H3PS2|Q5TEC6	104	-0.660944	0.287487	0.0235413	0.209712
RPS7|P62081	104	-0.930045	0.404717	0.0236021	0.21003
PSMB1|P20618	104	-1.44143	0.627606	0.023679	0.210432
PTMS|P20962	104	-0.583018	0.253993	0.0237563	0.210834
NDUFS8|O00217	104	1.13249	0.493412	0.0237676	0.210894
NPC2|G3V3D1	104	-0.461863	0.201283	0.0238049	0.211088
MTAP|Q13126-4	104	-0.815883	0.355721	0.0238643	0.211397
PANK2|Q9BZ23-3	104	-0.661828	0.288644	0.0239069	0.211618
S100A1|P23297	104	-0.381269	0.166744	0.0242887	0.213594
PRR36|Q9H6K5-2	104	0.475643	0.208157	0.0243814	0.214071
HN1|Q9UK76	104	0.710281	0.311054	0.0244766	0.21456
PEBP1|P30086	104	-2.1589	0.945476	0.0244802	0.214578
TIMM10|P62072	104	1.16552	0.510442	0.0244827	0.214591
HSPA1B|P08107	104	-1.13291	0.496513	0.0245821	0.215101
DPYSL3|Q14195-2	104	-0.940879	0.412502	0.0246331	0.215362
SLC7A5|Q01650	104	0.957039	0.419711	0.0246747	0.215575
NDUFB2|C9IZW8	104	0.821102	0.360867	0.0249757	0.217109
CTTN|Q14247	104	1.28287	0.563812	0.0249771	0.217116
RALY|Q9UKM9-2	104	-0.616799	0.271259	0.0250706	0.21759
CAPNS1|P04632	104	-1.32851	0.584614	0.0251563	0.218024
LPGAT1|Q92604	104	0.40985	0.1805	0.0252706	0.218603
WDR77|Q9BQA1	104	-0.724955	0.31946	0.0253542	0.219025
ACOT13|Q9NPJ3	104	0.945222	0.416828	0.0254587	0.219551
PRKCG|P05129	104	0.82449	0.36363	0.0254759	0.219637
GABRB2|P47870-1	104	1.04097	0.459123	0.0254812	0.219664
ECHS1|P30084	104	1.32426	0.584174	0.0255067	0.219792
TPBG|Q13641	104	0.418686	0.185407	0.0260629	0.222573
CALB1|P05937	104	0.763201	0.338502	0.0262933	0.223715
CADM2|Q8N3J6-2	104	2.00371	0.890145	0.0265314	0.224891
TRIM25|Q14258	104	-0.525763	0.233714	0.0266226	0.22534
OLFM3|Q96PB7-3	104	0.619865	0.27561	0.0266578	0.225513
HSP90AB2P|Q58FF8	104	-0.468496	0.208333	0.0266763	0.225604
NFASC|O94856-5	104	-0.453455	0.201695	0.0267135	0.225786
TIMM44|O43615	104	1.01337	0.451097	0.0268303	0.226359
CNP|P09543	104	-0.514999	0.229254	0.0268331	0.226373
GNG4|P50150	104	0.509754	0.22696	0.0268597	0.226503
USP7|Q93009-3	104	1.44797	0.64713	0.027427	0.229265
ACOT7|O00154-4	104	1.57289	0.703032	0.0274423	0.229339
NAGK|Q9UJ70	104	-1.11521	0.498643	0.0274966	0.229602
AKAP5|P24588	104	0.585626	0.262268	0.0277389	0.230771
BOLA2|Q9H3K6	104	-0.939777	0.421567	0.0279906	0.231979
VPS8|C9JJN9	104	-0.387549	0.173885	0.0280236	0.232138
PRKRA|O75569	104	0.940174	0.421869	0.0280356	0.232195
ARL2|P36404	104	-0.798546	0.358372	0.0280587	0.232306
L1CAM|E7EMY4	104	-0.521735	0.234286	0.0281515	0.232749
VPS45|Q9NRW7	104	1.21234	0.544412	0.0281541	0.232762
WDR61|Q9GZS3	104	-0.302542	0.135933	0.0282376	0.23316
GNPDA1|P46926	104	-1.41968	0.637881	0.0282403	0.233173
TSPO|B1AH87	104	-0.6185	0.278136	0.0283716	0.233799
HSPD1|P10809	104	2.00437	0.902262	0.0285276	0.23454
HNRNPL|P14866	104	-1.4152	0.637548	0.0286493	0.235117
EEFSEC|P57772	104	-0.505462	0.227787	0.0287017	0.235364
TIMM50|Q3ZCQ8	104	0.907446	0.408984	0.0287176	0.23544
ADH5|P11766	104	-1.16538	0.525597	0.0288257	0.23595
MT-ND2|P03891	104	0.64822	0.292375	0.0288372	0.236004
HPRT1|P00492	104	1.72154	0.776742	0.0288881	0.236245
PLAA|Q9Y263	104	0.77413	0.349569	0.0290177	0.236854
RPL23|P62829	104	0.989895	0.447678	0.0292562	0.237974
CENPV|Q7Z7K6-3	104	-0.710847	0.321526	0.0292793	0.238081
FAM45A|Q8TCE6-2	104	-0.654833	0.296652	0.0295263	0.239235
ISCA2|Q86U28	104	0.65856	0.298372	0.029543	0.239312
EIF5B|A0A087WUT6	104	-0.481144	0.218136	0.0296486	0.239804
MRPS9|P82933	104	0.484229	0.219553	0.0296624	0.239868
TIMM8A|O60220	104	0.873692	0.396612	0.0298534	0.240754
TXNRD2|E7ENA2	104	0.475442	0.216007	0.0299876	0.241375
FGA|P02671-2	104	-0.173883	0.0790324	0.0300529	0.241677
TMX3|Q96JJ7	104	1.28346	0.583683	0.0301443	0.242098
PRMT1|E9PKG1	104	1.0782	0.490646	0.0302456	0.242565
CRK|P46108	104	-0.986864	0.449675	0.0304594	0.243547
TMEM65|Q6PI78	104	0.829557	0.379141	0.0309529	0.245798
PPP1CB|P62140	104	1.36016	0.622211	0.0311018	0.246474
RAB3B|P20337	104	0.272229	0.12477	0.0314165	0.247896
HBB|P68871	104	-0.445976	0.204788	0.0317292	0.249303
CRBN|Q96SW2-2	104	0.75174	0.345763	0.0320064	0.250543
HBD|P02042	104	-0.277768	0.12784	0.0321123	0.251015
WIPI2|Q9Y4P8-2	104	-0.982982	0.452573	0.032174	0.25129
NBEA|Q5T321	104	0.820447	0.377959	0.0322712	0.251722
RABL6|Q3YEC7	104	0.822739	0.37954	0.0325057	0.252762
SLC3A2|P08195-3	104	1.45347	0.670607	0.0325313	0.252875
AQP4|V9PBN7	104	-0.697756	0.322042	0.0325889	0.25313
ROCK2|O75116	104	2.00106	0.923898	0.0326494	0.253397
CAMLG|P49069	104	0.453136	0.209834	0.033155	0.255621
CTSD|P07339	104	-1.05693	0.489982	0.0333481	0.256465
PAM|P19021-6	104	0.426085	0.197532	0.0333513	0.256479
ALDH3A2|P51648	104	-0.718114	0.333069	0.0334305	0.256825
PTRHD1|Q6GMV3	104	-0.668311	0.31013	0.0335197	0.257213
NDRG2|Q9UN36	104	0.857917	0.399293	0.0340335	0.259441
EEF2|P13639	104	-1.79857	0.837769	0.0341746	0.26005
GMDS|O60547-2	104	-0.572898	0.267116	0.0343474	0.260793
AIFM1|O95831-3	104	1.54124	0.719127	0.0344743	0.261338
CTNNB1|P35222	104	1.8674	0.871346	0.0344813	0.261368
STAM|Q92783-2	104	1.03939	0.485312	0.0345985	0.26187
UQCRFS1|P47985	104	1.26066	0.589037	0.0347224	0.2624
GOT1|P17174	104	-2.2639	1.05786	0.0347324	0.262442
RPL18A|M0R117	104	0.697052	0.325862	0.0348139	0.26279
NIT2|Q9NQR4	104	0.67712	0.316574	0.0348307	0.262862
NECAP1|Q8NC96	104	1.41871	0.663438	0.034871	0.263034
GNA11|P29992	104	-1.01349	0.474038	0.0349061	0.263183
MARK1|Q9P0L2	104	0.895713	0.419186	0.0350064	0.26361
PDP1|Q9P0J1	104	0.521426	0.244386	0.0352718	0.264736
THNSL1|Q8IYQ7	104	0.801553	0.375698	0.0352812	0.264776
CADPS|Q9ULU8	104	1.89269	0.887479	0.0353526	0.265078
UBL4A|P11441	104	0.755862	0.354498	0.0353909	0.26524
SLC35F1|Q5T1Q4-2	104	-0.473611	0.222125	0.0353926	0.265247
NISCH|Q9Y2I1-4	104	-0.639746	0.300204	0.0354895	0.265656
EXOC5|O00471	104	1.21614	0.571914	0.03588	0.2673
S100A11|P31949	104	-0.319379	0.15035	0.0360671	0.268084
CSNK1D|P48730	104	-0.522673	0.246075	0.0360844	0.268156
CHCHD3|Q9NX63	104	1.50531	0.708971	0.0361534	0.268445
ABI2|Q9NYB9-2	104	0.927061	0.436783	0.0362188	0.268718
GRM2|Q14416	104	0.604951	0.285111	0.0362758	0.268956
GMPR|P36959	104	-0.227733	0.107366	0.0363382	0.269216
NUCKS1|Q9H1E3	104	-0.375476	0.177157	0.0364788	0.269801
PTPRZ1|P23471-2	104	1.90764	0.900063	0.0364793	0.269803
CPE|P16870-2	104	-0.972819	0.459334	0.0366146	0.270365
NT5DC3|Q86UY8	104	0.763001	0.360334	0.0366501	0.270512
RAB12|Q6IQ22	104	1.22326	0.577898	0.0367153	0.270782
PPIL1|Q9Y3C6	104	-0.731925	0.34598	0.0368213	0.271221
RBBP4|Q09028-3	104	-0.740693	0.350373	0.0369525	0.271763
PFN2|P35080-2	104	-1.03142	0.488196	0.0370662	0.272232
SRSF7|Q16629-3	104	-0.994003	0.470775	0.0371799	0.2727
FXYD1|O00168	104	-0.528833	0.250797	0.0374273	0.273717
ATP1A1|P05023-4	104	1.58203	0.750321	0.0374394	0.273766
ABLIM1|F8W8M4	104	-1.30279	0.617919	0.0374501	0.27381
TPI1|P60174-1	104	-0.552715	0.262191	0.0374762	0.273917
PFKP|Q01813	104	1.77968	0.845088	0.0376673	0.274699
CAMK2N1|Q7Z7J9	104	0.514985	0.244782	0.0378508	0.275447
ANK1|P16157-21	104	-0.397091	0.188943	0.038048	0.276249
ERO1L|Q96HE7	104	1.00684	0.479297	0.0381362	0.276607
TSR2|Q969E8	104	-0.436512	0.207887	0.0382173	0.276936
ALDH2|P05091	104	1.10886	0.528174	0.0382473	0.277058
VPS51|Q9UID3	104	0.777574	0.370462	0.0382919	0.277238
SOGA3|E9PJP2	104	1.49184	0.711309	0.0384372	0.277826
SLC25A11|Q02978	104	1.50102	0.716594	0.0386781	0.278797
ATP5O|P48047	104	1.22845	0.587018	0.0388578	0.27952
CHP1|Q99653	104	0.711205	0.340019	0.0389519	0.279897
MATR3|P43243	104	-1.35842	0.649551	0.0389828	0.280021
EPB41L1|Q9H4G0-2	104	-0.436375	0.208787	0.0391	0.28049
MAPK1|P28482	104	-0.974184	0.466514	0.0392685	0.281164
CLIC1|O00299	104	-0.478176	0.229011	0.039288	0.281242
CALB2|P22676	104	-0.775709	0.371878	0.0394807	0.28201
ABHD16A|O95870	104	1.05792	0.507555	0.0396269	0.282591
KCNA1|Q09470	104	-0.353841	0.169784	0.0396533	0.282696
HRAS|P01112	104	0.768834	0.369548	0.0399884	0.284023
GRIN2B|Q13224	104	0.566144	0.272684	0.0403905	0.285607
DNAJB4|Q9UDY4	104	1.02119	0.491999	0.0404473	0.28583
ARHGAP21|Q5T5U3	104	0.456407	0.220012	0.0405543	0.28625
TBCD|Q9BTW9	104	-0.747642	0.360538	0.0406278	0.286538
EHD1|Q9H4M9	104	-1.23952	0.598314	0.040818	0.287282
PRKACB|P22694-6	104	-1.14653	0.553602	0.0408803	0.287525
SLC6A11|P48066	104	-0.524925	0.253694	0.0410623	0.288235
BCAM|P50895	104	0.456005	0.220699	0.0413452	0.289334
CIRBP|Q14011	104	0.390763	0.189452	0.041692	0.290676
G6PD|P11413	104	-1.48813	0.721603	0.0417245	0.290801
PHB|P35232	104	1.6513	0.800911	0.0417718	0.290983
RAB15|P59190	104	0.483828	0.234767	0.0418577	0.291315
HNRNPR|O43390	104	-1.38079	0.670162	0.0419074	0.291506
HBS1L|Q9Y450-4	104	-0.576398	0.280053	0.0421227	0.292333
LIN7A|O14910	104	1.14043	0.554504	0.0422711	0.292902
SF3B2|A0A087WZZ5	104	0.456386	0.222185	0.0425259	0.293877
CAP1|Q01518	104	-1.85219	0.901934	0.0425752	0.294065
PLXNC1|O60486	104	0.325989	0.158762	0.0426002	0.29416
BLVRA|P53004	104	-1.51963	0.74038	0.0426821	0.294472
DCLK2|Q8N568-3	104	1.27869	0.623784	0.0429404	0.295454
SLC9A1|P19634	104	0.869824	0.424405	0.0429783	0.295598
POTEE|Q6S8J3	104	-0.616347	0.301344	0.0433969	0.297182
PSME2|Q9UL46	104	-0.686874	0.336063	0.043542	0.297729
GABBR1|Q9UBS5	104	0.622959	0.305055	0.0437198	0.298398
LPP|Q93052	104	-0.45725	0.224082	0.0438793	0.298997
DOC2A|Q14183	104	0.619092	0.303464	0.0439262	0.299173
GARS|P41250	104	-1.51211	0.741734	0.0440759	0.299733
ISOC1|Q96CN7	104	-0.485039	0.23796	0.0441058	0.299845
TBCC|Q15814	104	0.654204	0.321385	0.0443854	0.300889
PPP1R11|O60927	104	-0.676956	0.332878	0.0445839	0.301628
FLNA|Q5HY54	104	-0.552283	0.27162	0.0446202	0.301763
EPHA4|P54764	104	1.1515	0.566667	0.0447476	0.302235
FMN2|Q9NZ56	104	0.852821	0.419703	0.0447569	0.30227
MPRIP|H0Y2S9	104	0.454472	0.223691	0.0447849	0.302374
NCDN|Q9UBB6	104	-1.47875	0.728203	0.0448887	0.302758
MAP7D1|Q3KQU3-4	104	0.459826	0.226439	0.0448889	0.302759
TBCE|Q15813	104	-0.666108	0.32817	0.044984	0.303111
ADD2|P35612	104	2.00995	0.991561	0.0452653	0.304149
WASL|O00401	104	1.01454	0.500754	0.0453733	0.304547
NAPA|P54920	104	1.54475	0.762748	0.0454553	0.304848
CBX1|J3KS05	104	0.722971	0.357108	0.0455304	0.305124
SCO1|J3QL56	104	0.49399	0.244302	0.0457899	0.306076
PPP2R5E|Q16537-2	104	1.10459	0.546296	0.0457989	0.306109
SLC9A6|Q92581-2	104	-1.21983	0.60352	0.0458806	0.306408
TCEB2|Q15370	104	-1.72113	0.851778	0.0459386	0.30662
SRSF10|O75494-5	104	-0.540264	0.267398	0.045958	0.30669
ARL8A|Q96BM9	104	-0.443282	0.219421	0.0459804	0.306772
HNMT|P50135	104	-0.429807	0.213175	0.0464065	0.308324
COPG1|Q9Y678	104	-0.635264	0.315309	0.0465644	0.308897
SPOCK1|Q08629	104	-0.460089	0.228561	0.0467511	0.309574
TXNDC17|Q9BRA2	104	-0.71702	0.35632	0.0468257	0.309843
MYH14|Q7Z406	104	-0.916957	0.455854	0.0469088	0.310143
EMD|P50402	104	0.834422	0.414833	0.046914	0.310162
SYT2|Q8N9I0	104	-0.284508	0.141743	0.0473732	0.311816
COX6A1|P12074	104	0.679429	0.338828	0.0475875	0.312584
AP1G1|O43747	104	1.54449	0.770273	0.0475993	0.312626
HYOU1|Q9Y4L1	104	1.44212	0.719721	0.0477521	0.313173
PHKA1|P46020-3	104	-0.428472	0.213993	0.0479103	0.313738
MDH1|P40925	104	-2.07142	1.0352	0.0480516	0.314241
PSMB2|P49721	104	-0.85336	0.427026	0.0483368	0.315255
PRDX3|P30048-2	104	1.63886	0.82063	0.0484809	0.315766
RTN3|O95197-3	104	0.269208	0.134872	0.048596	0.316174
GDA|Q9Y2T3	104	1.02065	0.511698	0.0487513	0.316723
UQCRC2|P22695	104	1.34366	0.673919	0.0488431	0.317047
FGG|P02679-2	104	-0.180085	0.0903573	0.0489293	0.317351
TMEM30A|Q9NV96	104	-0.967482	0.485683	0.0490437	0.317754
MFN2|O95140	104	1.2099	0.607789	0.0491938	0.318282
ARPC3|O15145	104	-0.928871	0.467784	0.0497525	0.320238
COL6A1|A0A087X0S5	104	-0.173194	0.0872582	0.0498475	0.32057
PHACTR1|Q9C0D0	104	0.592029	0.298323	0.0498835	0.320695
IDH3B|O43837	104	1.08748	0.548432	0.0500695	0.321343
SNX4|O95219	104	1.11428	0.562374	0.0502393	0.321933
HIST2H2AB|Q8IUE6	104	-0.510879	0.257977	0.0503597	0.322351
MYL12A|P19105	104	-1.3388	0.677965	0.0510018	0.324568
CYP46A1|Q9Y6A2	104	0.457631	0.231826	0.051083	0.324848
HGS|O14964	104	1.97876	1.00367	0.0513721	0.32584
TOMM70A|O94826	104	1.80089	0.9141	0.0515346	0.326397
CUTA|O60888-3	104	-0.526778	0.267466	0.0516062	0.326642
UBA3|Q8TBC4-2	104	-0.86091	0.437144	0.0516198	0.326688
CALU|O43852	104	0.973399	0.494462	0.0517125	0.327005
MBOAT7|Q96N66	104	0.591246	0.300342	0.0517154	0.327014
RHOB|P62745	104	1.3866	0.704421	0.0517336	0.327077
NCALD|P61601	104	0.651246	0.330893	0.0517661	0.327188
EFTUD2|Q15029-2	104	0.522374	0.265481	0.0518235	0.327384
RPSA|C9J9K3	104	-1.43444	0.73055	0.0523099	0.329038
TMEM43|Q9BTV4	104	-0.437407	0.223039	0.0525908	0.329989
VAMP1|F5GZV7	104	-0.474613	0.242186	0.052759	0.330557
DTNA|Q9Y4J8-13	104	-0.50438	0.257555	0.0529209	0.331103
DAAM2|Q86T65-4	104	-0.354824	0.181301	0.0530696	0.331604
NUDCD2|Q8WVJ2	104	-0.71201	0.364295	0.0533816	0.332651
SH3GLB2|Q9NR46-2	104	1.36392	0.698668	0.0536587	0.333579
USP47|Q96K76-4	104	-0.485243	0.248653	0.0537419	0.333857
CDC42SE2|Q9NRR3	104	-0.54638	0.280103	0.0538442	0.334198
THUMPD1|Q9NXG2	104	-0.481712	0.247088	0.0539746	0.334633
ATP2A2|P16615	104	1.78314	0.916416	0.0544334	0.336157
ABLIM2|Q6H8Q1-2	104	0.480338	0.247375	0.0549275	0.337791
SERPINB6|P35237	104	0.185978	0.0957804	0.0549299	0.337799
ITPKA|P23677	104	0.547275	0.282001	0.0550566	0.338216
FTL|P02792	104	-0.403435	0.207892	0.0550672	0.338251
EPS15L1|Q9UBC2-2	104	1.84104	0.949185	0.05519	0.338655
PCDH10|Q9P2E7	104	0.410371	0.211628	0.0552497	0.338852
NTRK3|Q16288-5	104	0.39313	0.202743	0.0552579	0.338878
DHX30|Q7L2E3-3	104	-0.406174	0.209789	0.0556226	0.340075
MGST1|F5H7F6	104	-0.444194	0.229503	0.0557027	0.340337
SUCLG2|Q96I99	104	-0.627055	0.324085	0.0557791	0.340587
CALD1|E7EX44	104	-0.540414	0.279328	0.0557983	0.340649
AGAP3|Q96P47-2	104	0.96497	0.499801	0.0562956	0.34227
ACO1|P21399	104	-0.863784	0.447993	0.0566212	0.343327
EEF1E1|O43324	104	0.910954	0.472526	0.0566563	0.343441
RAB9A|P51151	104	-0.505892	0.262486	0.0567228	0.343656
PSMA2|P25787	104	-0.98799	0.512928	0.056866	0.344119
AARS|P49588	104	-2.04528	1.06231	0.0569764	0.344476
GCLM|P48507	104	-0.645616	0.335454	0.0570656	0.344764
MAST1|Q9Y2H9	104	-0.73178	0.380233	0.0570712	0.344781
UBE2O|Q9C0C9	104	-1.4113	0.733313	0.0570716	0.344783
C1orf95|F8WD64	104	0.370255	0.192494	0.0572104	0.34523
IPO5|O00410	104	1.09858	0.571517	0.0573693	0.345742
RPL10|X1WI28	104	0.506106	0.263665	0.0577151	0.346851
CRIP2|P52943	104	1.00739	0.52537	0.0579733	0.347678
OPLAH|O14841	104	-0.38839	0.202611	0.0580466	0.347912
SIRT2|Q8IXJ6	104	-0.459319	0.23973	0.0581667	0.348295
LRRC4B|Q9NT99	104	0.40275	0.210252	0.0582216	0.34847
CON__P01966	104	0.0680107	0.0355044	0.058222	0.348471
CAPN5|A0A087X0C8	104	0.531083	0.27736	0.0583223	0.348791
C9orf72|Q96LT7	104	-0.483876	0.252764	0.0583795	0.348973
API5|Q9BZZ5-2	104	-0.656251	0.342898	0.0584437	0.349178
RUVBL2|Q9Y230	104	-0.92228	0.482274	0.0586358	0.349788
DNM1|Q05193-5	104	0.647951	0.33907	0.0588169	0.350362
ARFGEF2|Q9Y6D5	104	0.51846	0.271791	0.0592599	0.351763
PSMA5|P28066	104	-1.33431	0.699766	0.0593611	0.352083
CAPZB|P47756	104	2.3964	1.25729	0.0594636	0.352406
CSK|P41240	104	-0.311581	0.163667	0.0597607	0.35334
SEC22B|O75396	104	-1.12488	0.591098	0.0598552	0.353637
ATP5C1|P36542	104	1.40703	0.739416	0.0598742	0.353696
LRRFIP1|Q32MZ4-4	104	0.313338	0.164721	0.059961	0.353968
PLCD1|P51178	104	-0.657181	0.345565	0.0600241	0.354166
STRN3|Q13033-2	104	0.520218	0.273743	0.060206	0.354735
NFS1|Q9Y697-2	104	0.967301	0.509053	0.0602313	0.354814
PI4KA|J3KN10	104	1.42355	0.751478	0.0610133	0.35725
GNAZ|P19086	104	1.41757	0.748321	0.0610137	0.357251
OAT|P04181	104	0.820269	0.433555	0.0613326	0.358239
BASP1|P80723	104	0.920266	0.486688	0.0614789	0.358691
SNRPE|P62304	104	-0.33208	0.175773	0.0616976	0.359366
ICAM5|Q9UMF0	104	0.750427	0.397331	0.0617766	0.359609
SCD5|Q86SK9-2	104	-0.567368	0.300471	0.0618321	0.35978
KIAA1211L|Q6NV74	104	0.814193	0.43181	0.0622033	0.360921
SDHC|Q99643	104	0.396754	0.210431	0.0622164	0.360961
RRBP1|Q9P2E9-2	104	-0.343705	0.182414	0.0623858	0.36148
TLN2|Q9Y4G6	104	1.68708	0.895536	0.0624289	0.361612
COA6|X6R5Z6	104	0.583584	0.310218	0.0627951	0.362731
PRPSAP2|O60256	104	-0.825408	0.438792	0.0628115	0.362781
GPRC5B|Q9NZH0	104	-0.372735	0.198406	0.0631475	0.363805
NCKIPSD|Q9NZQ3-3	104	1.09521	0.583499	0.0633792	0.364509
GSTO1|P78417	104	-0.756624	0.403298	0.0635021	0.364882
GPM6B|Q13491-3	104	0.33077	0.176431	0.0636829	0.365429
VAC14|Q08AM6	104	0.750411	0.400431	0.0637912	0.365757
MAPK1IP1L|Q8NDC0	104	0.470676	0.251238	0.0638727	0.366003
COX8A|P10176	104	0.586355	0.313243	0.064087	0.36665
OPA1|O60313	104	1.75226	0.937089	0.0643665	0.367492
ALDH9A1|P49189	104	-0.657386	0.351642	0.0644249	0.367667
SLC25A18|Q9H1K4	104	-0.497546	0.266295	0.0645759	0.368121
ACTL6B|O94805	104	-0.467095	0.250082	0.0646654	0.36839
ADCY9|O60503	104	-0.485626	0.260237	0.0649016	0.369097
ABHD11|Q8NFV4	104	0.432868	0.232008	0.0649503	0.369243
PSMD9|O00233	104	-0.557838	0.29902	0.064977	0.369323
LRP1|Q07954	104	-1.00711	0.539844	0.0649776	0.369325
SUB1|P53999	104	0.80887	0.433895	0.0651682	0.369894
TMX2|Q9Y320-2	104	-0.601651	0.322832	0.0652447	0.370123
SEP15|O60613	104	0.485946	0.260773	0.0652705	0.3702
SHMT2|P34897-3	104	0.483689	0.260029	0.0657473	0.371619
UBE2L3|P68036	104	-0.999612	0.538022	0.0660618	0.372552
RCAN1|P53805-3	104	-0.625494	0.336788	0.0661627	0.372851
RAB3GAP2|Q9H2M9	104	0.821987	0.443201	0.0665336	0.373947
DPYSL2|Q16555	104	-2.00926	1.08428	0.0667618	0.37462
CHL1|O00533	104	0.939459	0.507091	0.0668249	0.374805
CLEC2L|P0C7M8	104	0.466019	0.251619	0.0669059	0.375044
MLEC|Q14165	104	1.04814	0.566112	0.0669934	0.375301
FABP3|S4R371	104	-0.72556	0.391947	0.0670383	0.375433
IMMT|C9J406	104	0.746982	0.403903	0.0672944	0.376184
ATP6V0D2|Q8N8Y2	104	0.473216	0.255919	0.0673417	0.376323
MICAL3|Q7RTP6	104	0.690814	0.373772	0.0674676	0.376692
FAM213B|Q8TBF2	104	0.568847	0.307962	0.0676261	0.377155
TRNT1|Q96Q11-2	104	-0.440436	0.2385	0.0676912	0.377345
WNK2|F8W9F9	104	0.555754	0.301022	0.0677592	0.377544
GDAP1L1|Q96MZ0	104	1.12564	0.609753	0.0677841	0.377617
UBA5|Q9GZZ9	104	-0.909556	0.493264	0.0680923	0.378515
GALC|A0A0A0MQV0	104	-0.408684	0.221802	0.0682972	0.379111
SHISA7|A6NL88	104	0.393059	0.213348	0.0683303	0.379207
ARCN1|P48444	104	-0.976422	0.529997	0.0683338	0.379217
NDUFV3|P56181-2	104	0.282825	0.153556	0.0684047	0.379423
PTMA|B8ZZQ6	104	-0.535609	0.290861	0.0684602	0.379584
IMMT|Q16891-4	104	0.349259	0.189702	0.0685144	0.379742
BCAS3|Q9H6U6-2	104	0.76759	0.417137	0.0686553	0.38015
MVP|Q14764	104	-0.170116	0.092462	0.0686984	0.380275
NDUFS4|O43181	104	0.906266	0.493416	0.0691636	0.381619
KIAA1107|Q9UPP5-2	104	0.58943	0.320957	0.0692001	0.381725
TUBA3D|Q13748	104	0.764463	0.41627	0.0692024	0.381731
ACP1|P24666	104	0.426607	0.232332	0.0692407	0.381842
LYSMD1|Q96S90	104	0.477895	0.260266	0.0692434	0.38185
APMAP|Q9HDC9	104	0.588462	0.320678	0.0694119	0.382335
EGFR|P00533	104	-0.281854	0.153691	0.0695846	0.382832
CAPRIN1|Q14444-2	104	-1.20792	0.658989	0.0697199	0.38322
PISD|Q9UG56	104	0.345729	0.188694	0.0698358	0.383553
BUB3|J3QT28	104	-0.527227	0.28794	0.0700157	0.384069
TRAP1|Q12931-2	104	0.783683	0.428061	0.0700536	0.384177
CRYZL1|O95825	104	0.622513	0.340417	0.0703703	0.385083
CBR4|Q8N4T8	104	0.458484	0.250728	0.0703805	0.385112
C16orf70|Q9BSU1	104	0.724952	0.396599	0.0704841	0.385408
PDLIM5|Q96HC4	104	-0.495143	0.270922	0.0705295	0.385537
AHSA1|O95433	104	-0.976879	0.536214	0.0714148	0.388053
VAPB|O95292	104	1.24578	0.684449	0.0716743	0.388787
REEP6|Q96HR9	104	0.199087	0.109444	0.0718327	0.389235
CNKSR3|G9CGD6	104	0.445085	0.244871	0.072056	0.389864
MAPK9|P45984-3	104	0.514449	0.283086	0.0721093	0.390014
CDS2|O95674	104	0.940193	0.517648	0.0722646	0.390451
PGRMC2|O15173-2	104	0.736998	0.406505	0.0727713	0.391873
NUDT14|O95848	104	0.394081	0.217596	0.0730744	0.392721
SULT4A1|Q9BR01	104	0.738446	0.407802	0.0731162	0.392838
GAD2|Q05329	104	0.737569	0.407819	0.0734643	0.393809
APLP2|Q06481	104	-0.322276	0.178258	0.0735667	0.394094
PPOX|P50336	104	0.460619	0.254808	0.0735995	0.394186
SCAMP5|Q8TAC9	104	0.944955	0.52311	0.0738018	0.394748
GABRB3|P28472-4	104	0.580091	0.321136	0.0738097	0.39477
ATPAF1|Q5TC12-3	104	-0.497605	0.275543	0.0738818	0.39497
KATNAL1|Q9BW62	104	0.544503	0.301859	0.0742091	0.395878
COPZ1|P61923	104	-0.39122	0.216943	0.0742891	0.396099
WDR17|Q8IZU2-2	104	0.422016	0.23422	0.0745315	0.396769
CIAPIN1|Q6FI81	104	0.443241	0.246261	0.0748345	0.397605
RAN|P62826	104	1.37001	0.761778	0.0750658	0.398242
GABARAPL2|P60520	104	-1.05101	0.584605	0.0751651	0.398515
ILVBL|A1L0T0	104	-0.684754	0.38102	0.0752697	0.398802
DDAH1|O94760	104	-1.61751	0.901462	0.075724	0.400048
SPP1|P10451-5	104	-0.198735	0.110799	0.0758323	0.400344
STAT5B|P51692	104	0.377328	0.210445	0.0759372	0.400631
GDI2|P50395	104	-1.50955	0.842154	0.0760203	0.400858
KCNC3|E7ETH1	104	-0.438798	0.244882	0.0761186	0.401126
WDR26|Q9H7D7-2	104	-0.540914	0.30188	0.0761272	0.40115
HSP90AB1|P08238	104	-1.06448	0.594967	0.0765608	0.402331
DDT|P30046	104	-0.643823	0.359877	0.0765821	0.402389
RNPS1|H3BV80	104	-0.449649	0.251542	0.0768153	0.403022
PMPCA|Q10713	104	0.766726	0.429316	0.0770826	0.403747
ENO1|P06733	104	-1.29072	0.722914	0.0771625	0.403964
VPS26A|O75436	104	-0.901459	0.505111	0.0772871	0.404301
GAD1|Q99259	104	0.593395	0.332746	0.0775074	0.404896
ABCE1|P61221	104	-0.364479	0.20439	0.0775205	0.404932
DYNLL2|Q96FJ2	104	1.10954	0.622835	0.0778171	0.405732
CACNA2D1|P54289-2	104	1.08019	0.607523	0.0783788	0.407241
DARS|P14868	104	-1.62784	0.915662	0.0784213	0.407356
RUVBL1|Q9Y265	104	-0.897808	0.505228	0.0785432	0.407682
GGA3|Q9NZ52	104	0.628557	0.354035	0.0788133	0.408405
CCDC6|Q16204	104	-0.980101	0.552569	0.0790944	0.409156
RPS17L|P0CW22	104	0.677754	0.382804	0.0796318	0.410588
PCBD2|H0YA52	104	-0.343818	0.1942	0.0796432	0.410618
DIABLO|Q9NR28-2	104	0.654054	0.369644	0.0798134	0.41107
LIN7C|Q9NUP9	104	-1.31268	0.742207	0.0799481	0.411427
LMNB1|P20700	104	-0.4782	0.270513	0.0800923	0.41181
GLRX5|Q86SX6	104	0.4689	0.265368	0.0802226	0.412155
ATP6V1G2|O95670	104	0.905289	0.512732	0.0804525	0.412763
SEC31A|O94979-3	104	0.926124	0.524917	0.0806712	0.41334
KIF21A|Q7Z4S6-2	104	1.50354	0.852784	0.0808801	0.413891
ADIRF|Q15847	104	-0.278129	0.157772	0.0809214	0.414
ANKRD24|Q8TF21	104	0.624198	0.354087	0.0809235	0.414005
PTGDS|P41222	104	-0.476971	0.270795	0.0811721	0.41466
EPB41L3|Q9Y2J2	104	-0.386474	0.21942	0.0811765	0.414671
TARDBP|A0A087WX29	104	-0.671903	0.381635	0.0813052	0.415009
CAMK2G|Q13555-8	104	-0.441973	0.251282	0.081598	0.415778
TKT|P29401	104	-0.995249	0.566032	0.0816972	0.416038
FAM195B|I3L2L5	104	0.373289	0.212344	0.0817564	0.416193
RTN4IP1|Q8WWV3	104	0.568456	0.323727	0.0820952	0.417079
HAPLN1|P10915	104	-0.710362	0.404572	0.0821185	0.417139
WDFY1|Q8IWB7	104	0.745584	0.424727	0.0821858	0.417315
EPB41L3|A0A0A0MRA8	104	1.77149	1.00978	0.0823779	0.417816
TOP2B|Q02880-2	104	0.415932	0.237513	0.0829176	0.41922
HNRNPU|Q00839-2	104	-0.422284	0.241231	0.0830324	0.419518
DAK|Q3LXA3	104	-0.392534	0.224273	0.0830814	0.419645
TAGLN2|P37802	104	-0.549475	0.314237	0.0833683	0.420389
AHCYL1|O43865	104	1.11642	0.638619	0.0834417	0.420579
ARL15|A0A087WUW9	104	0.561305	0.321089	0.0834506	0.420602
HMGB1|P09429	104	-0.879192	0.50302	0.0835033	0.420738
MAP2K2|P36507	104	-1.18782	0.680185	0.0837673	0.42142
HEPACAM|Q14CZ8	104	-0.697323	0.39935	0.0837967	0.421496
WDR1|O75083	104	-1.48415	0.849994	0.0838086	0.421527
DYNC1LI1|Q9Y6G9	104	1.19481	0.684714	0.0840001	0.422021
C1orf123|Q9NWV4	104	-0.70159	0.402302	0.0841824	0.42249
ALDH1L1|O75891	104	-0.505178	0.289719	0.0842271	0.422606
LGALS3BP|Q08380	104	-0.380233	0.218104	0.0842844	0.422753
MTMR10|Q9NXD2	104	-0.350758	0.201242	0.0843537	0.422931
NEDD4L|Q96PU5-2	104	0.331665	0.190387	0.0845122	0.423338
MT-CO2|P00403	104	0.687448	0.394763	0.0846245	0.423627
RTCA|O00442	104	-0.66796	0.383681	0.0847123	0.423852
PICALM|Q13492-2	104	0.818934	0.470493	0.0847715	0.424004
FGB|P02675	104	-0.164294	0.0944433	0.0849446	0.424447
TACO1|Q9BSH4	104	0.744218	0.428103	0.0851566	0.42499
HNRNPH2|P55795	104	-0.852803	0.490663	0.0852177	0.425146
CD81|P60033	104	0.513881	0.295668	0.0852229	0.425159
CFL2|Q9Y281	104	-0.809621	0.466904	0.085936	0.426978
SLC41A3|Q96GZ6-6	104	0.356165	0.205421	0.085969	0.427062
PTGR2|Q8N8N7	104	-0.528697	0.305323	0.0863685	0.428076
SCN1A|P35498-3	104	-0.349091	0.201724	0.0865582	0.428557
NINJ2|Q9NZG7	104	-0.387457	0.223942	0.0866258	0.428728
RPL34|P49207	104	0.390647	0.226375	0.0874362	0.430775
STT3A|P46977	104	0.428847	0.248741	0.0877242	0.431499
CLASP1|Q7Z460	104	-0.98303	0.570641	0.0879776	0.432136
HNRNPAB|D6R9P3	104	-0.612745	0.35577	0.0880451	0.432305
NUDT21|O43809	104	-0.659526	0.383284	0.0883332	0.433027
COPS7A|Q9UBW8	104	0.943938	0.548652	0.0883799	0.433144
NPTXR|O95502	104	0.323508	0.188036	0.0883808	0.433146
P4HB|P07237	104	1.93483	1.12644	0.0888965	0.434435
HIBCH|Q6NVY1	104	-0.528557	0.308224	0.0894097	0.435713
CISD3|P0C7P0	104	0.485818	0.283455	0.0895816	0.43614
NFASC|O94856-9	104	0.472945	0.276065	0.0897202	0.436484
BPHL|Q86WA6-2	104	0.33788	0.197379	0.0899656	0.437092
ADRBK1|P25098	104	0.550911	0.322168	0.0903036	0.437929
NUAK1|O60285	104	0.470294	0.275206	0.0905138	0.438448
PDXP|Q96GD0	104	1.15375	0.675473	0.0906662	0.438824
HLA-A|P01892	104	0.334834	0.196049	0.0906945	0.438894
CAMK2A|Q9UQM7-2	104	0.991527	0.581222	0.0910633	0.439802
SLMAP|Q14BN4-2	104	0.316661	0.185707	0.0912075	0.440157
ARHGEF12|E9PMR6	104	-0.469216	0.275216	0.0912574	0.440279
PA2G4|Q9UQ80	104	-1.19658	0.703869	0.0921789	0.442537
CADM4|Q8NFZ8	104	-0.993813	0.584885	0.0923375	0.442924
SNX5|Q9Y5X3	104	-1.01467	0.597179	0.0923471	0.442947
PKP4|Q99569	104	-0.518678	0.305423	0.0925139	0.443354
VKORC1L1|Q8N0U8	104	0.365758	0.215622	0.0928807	0.444248
ZDHHC5|Q9C0B5-2	104	0.58487	0.345159	0.0932222	0.445077
B3GALTL|Q6Y288	104	-0.266065	0.157178	0.0935532	0.44588
GRIK2|Q13002-4	104	0.406846	0.240442	0.0936843	0.446197
ZYG11B|Q9C0D3	104	-0.460652	0.272525	0.0940219	0.447013
EIF5|P55010	104	-0.87641	0.518622	0.0941046	0.447213
OGT|O15294-3	104	0.920034	0.544448	0.0941117	0.44723
MSRA|Q9UJ68-2	104	-0.502957	0.297964	0.0944706	0.448095
SHROOM2|Q13796	104	0.490623	0.290964	0.0948135	0.44892
EIF2S1|P05198	104	-1.24988	0.741515	0.0949353	0.449213
NAP1L4|Q99733	104	-1.33594	0.793296	0.0952325	0.449926
GATSL2|A6NHX0	104	0.337268	0.200388	0.0954186	0.450372
AKR1D1|P51857-2	104	-0.462507	0.275262	0.0959711	0.451693
SEL1L|Q9UBV2	104	0.502741	0.299221	0.0959855	0.451727
RAB5A|P20339	104	0.752514	0.448231	0.0962418	0.452338
CCS|J3KNF4	104	0.52895	0.315673	0.0968742	0.453842
HIGD1A|C9JAW5	104	0.469337	0.280101	0.0968791	0.453854
UBXN6|Q9BZV1	104	0.727042	0.434316	0.0971957	0.454605
SNTA1|Q13424	104	-0.772739	0.46217	0.0975933	0.455546
AUH|Q13825	104	0.889621	0.532479	0.0978435	0.456137
SLC6A17|Q9H1V8	104	0.762039	0.456158	0.0978749	0.456211
RANBP9|Q96S59	104	-0.470398	0.281598	0.0978941	0.456256
LCMT1|Q9UIC8	104	-0.674892	0.404246	0.098083	0.456702
TRIM32|Q13049	104	0.458194	0.274544	0.0981981	0.456973
PICK1|Q9NRD5	104	0.546919	0.327742	0.0982339	0.457057
CD99L2|Q8TCZ2-5	104	0.259935	0.155772	0.0982466	0.457087
ATP6V1H|Q9UI12-2	104	1.27577	0.76526	0.0985615	0.457828
CHRM1|P11229-2	104	-0.473474	0.284037	0.0985929	0.457902
MAPRE1|Q15691	104	-1.1507	0.691346	0.0990934	0.459076
SPTBN1|Q01082	104	-2.82808	1.70011	0.0992875	0.459531
TUBB2B|Q9BVA1	104	-0.279417	0.168037	0.0994172	0.459834
LY6H|O94772	104	0.350221	0.210826	0.0997471	0.460605
DDX39B|Q13838	104	-1.00626	0.605998	0.0998846	0.460925
NPLOC4|Q8TAT6	104	-0.406154	0.244716	0.100048	0.461305
ABLIM2|Q6H8Q1-9	104	1.37551	0.829294	0.100258	0.461796
TRIM9|Q9C026	104	0.418947	0.252644	0.100338	0.461982
TRAPPC8|Q9Y2L5-2	104	0.222932	0.134459	0.100391	0.462104
ULK3|Q6PHR2-3	104	-0.335105	0.202621	0.101232	0.464056
DCUN1D1|Q96GG9	104	-0.538128	0.325727	0.101593	0.464891
SH3BGRL2|Q9UJC5	104	0.857807	0.519378	0.101691	0.465116
MYO18A|Q92614-4	104	-1.63705	0.99143	0.101773	0.465307
SDHA|P31040	104	1.4315	0.867168	0.10186	0.465506
PRKDC|P78527	104	-1.11603	0.676257	0.101958	0.465732
EEF1A1|P68104	104	-1.17426	0.711619	0.101995	0.465817
RPS27A|P62979	104	-0.718766	0.435838	0.102192	0.466272
PABPC1|P11940	104	-1.32089	0.801836	0.102566	0.467133
PSMD11|O00231	104	-1.28613	0.780874	0.102629	0.467276
ATAD3A|Q9NVI7-2	104	0.978399	0.594723	0.10302	0.468174
CDK5RAP3|Q96JB5	104	0.466153	0.283633	0.103357	0.468945
RAB22A|Q9UL26	104	-0.666158	0.405387	0.103407	0.469059
ARHGEF10L|Q5VXI4	104	-0.320786	0.195432	0.103789	0.469931
ALCAM|Q13740-2	104	-0.793331	0.48394	0.104228	0.470931
PSMD14|O00487	104	-0.793781	0.48435	0.104324	0.471149
ICA1|E9PDL4	104	0.537515	0.328057	0.104402	0.471328
RASGRF2|O14827	104	0.850669	0.519201	0.104415	0.471357
AK4|P27144	104	0.843397	0.514769	0.104419	0.471367
AKAP12|Q02952	104	-0.978838	0.597486	0.104449	0.471433
FAM171A1|Q5VUB5	104	0.535367	0.32693	0.104595	0.471765
PRKAA1|Q13131	104	-0.649753	0.397171	0.104932	0.472529
RAB37|A8MSP2	104	-0.402478	0.246053	0.104977	0.472632
CDK5|Q00535	104	1.22376	0.748324	0.105061	0.472822
ADCYAP1R1|P41586-3	104	-0.39326	0.240743	0.105441	0.473683
STAU1|A0A087X1A5	104	0.519253	0.31794	0.105515	0.47385
NES|P48681	104	0.398237	0.243883	0.105572	0.473979
PMM1|Q92871	104	0.406501	0.249127	0.105826	0.474552
ITPK1|Q13572	104	0.628481	0.385419	0.10605	0.475057
ATP5L|O75964	104	0.629293	0.386147	0.106255	0.475519
TAMM41|Q96BW9-2	104	0.476402	0.292579	0.10655	0.476182
LAMTOR2|Q9Y2Q5	104	-0.556135	0.341894	0.106901	0.47697
LMAN1|P49257	104	-0.57576	0.354051	0.106992	0.477173
RASAL2|Q9UJF2-2	104	0.417018	0.256515	0.107098	0.477411
RPA3|P35244	104	-0.525606	0.323338	0.107129	0.47748
CTSB|P07858	104	-0.800767	0.492785	0.107252	0.477756
PAK2|Q13177	104	-0.867802	0.534287	0.107414	0.478118
ABCB7|B4DGL8	104	-0.392372	0.241781	0.10771	0.478781
MTCH1|Q9NZJ7-2	104	0.602932	0.371667	0.10784	0.47907
CHCHD4|Q8N4Q1	104	0.512268	0.315888	0.10796	0.479338
HNRNPLL|B7WPG3	104	0.434274	0.267805	0.107976	0.479372
SGSM1|A0A087X241	104	0.462249	0.285176	0.108121	0.479696
PFN1|P07737	104	-1.10221	0.680022	0.108139	0.479737
NDUFB10|O96000	104	0.511256	0.315432	0.108145	0.479749
RPS11|P62280	104	0.847665	0.523349	0.108386	0.480287
SCN2A|Q99250-2	104	1.18945	0.734586	0.108489	0.480516
UQCRQ|O14949	104	0.926274	0.572147	0.108548	0.480646
GBAS|O75323	104	0.798275	0.493706	0.108988	0.481623
HDHD1|E7EVH9	104	-0.280167	0.173459	0.109361	0.48245
RPE|Q96AT9	104	-0.388899	0.240871	0.109497	0.482751
TUBA1A|Q71U36	104	0.484269	0.299969	0.109531	0.482827
uncharacterized|A0A0B4J2D5	104	0.964689	0.597723	0.10963	0.483045
SCARB2|Q14108	104	-0.858177	0.531748	0.109643	0.483073
FAM175B|Q15018	104	0.450907	0.279469	0.109738	0.483284
MT-ND5|P03915	104	0.620564	0.384698	0.109808	0.483438
PRMT8|Q9NR22-2	104	0.355072	0.220206	0.109952	0.483757
CRAT|P43155-2	104	0.960438	0.596033	0.110186	0.484273
EPM2AIP1|Q7L775	104	0.507224	0.315005	0.110442	0.484836
ERH|P84090	104	-0.839362	0.521718	0.110742	0.485494
FAAH|O00519	104	-0.349594	0.21743	0.11096	0.485975
KHSRP|A0A087WTP3	104	-0.816859	0.508232	0.111089	0.486258
ATP1B2|P14415	104	0.886776	0.551893	0.111191	0.486481
MRPL44|Q9H9J2	104	0.393171	0.244913	0.111509	0.487177
SPTB|P11277-2	104	-0.503133	0.313627	0.111753	0.487709
PEX14|O75381-2	104	0.490283	0.306029	0.112231	0.488753
RPS21|Q8WVC2	104	-0.574503	0.358692	0.112324	0.488956
SH3BGRL3|Q5T123	104	-0.61495	0.384035	0.112406	0.489136
LPHN1|O94910-2	104	0.630475	0.393787	0.112457	0.489247
NOLC1|Q14978	104	-0.363215	0.226874	0.112479	0.489294
LARS|Q9P2J5	104	0.921679	0.57573	0.112494	0.489328
SARS|P49591	104	-1.39213	0.871865	0.113419	0.491336
NDUFA3|O95167	104	0.718432	0.44996	0.113436	0.491372
SYP|P08247	104	0.694154	0.435109	0.113727	0.492002
NCAN|O14594	104	0.866529	0.543246	0.113785	0.492127
ARPC5L|Q9BPX5	104	1.26431	0.792623	0.113785	0.492129
C3|P01024	104	-0.247953	0.155459	0.113813	0.492189
DLST|P36957	104	1.14246	0.716475	0.113905	0.492387
ADD3|Q9UEY8-2	104	-0.4145	0.260019	0.114005	0.492604
TUBB|Q5JP53	104	0.729444	0.457598	0.114014	0.492623
CPNE6|O95741	104	-0.569095	0.357147	0.114154	0.492925
HNRNPU|Q00839	104	-1.16469	0.731067	0.114224	0.493077
NT5C|Q8TCD5	104	-0.392927	0.246694	0.114306	0.493254
RPL9|P32969	104	0.4491	0.28198	0.11433	0.493304
GABRG2|P18507-2	104	0.714133	0.448424	0.114358	0.493365
HINT2|Q9BX68	104	0.735274	0.461741	0.11439	0.493435
ARIH1|Q9Y4X5	104	0.469677	0.295269	0.114778	0.49427
STAMBP|O95630	104	-0.347675	0.218669	0.114939	0.494616
CARTPT|Q16568	104	-0.128774	0.0811175	0.115494	0.495808
ATP6V1F|Q16864	104	0.811695	0.511444	0.115593	0.49602
LRRC20|X6RK58	104	-0.353394	0.222734	0.115694	0.496238
RDH11|Q8TC12	104	0.760974	0.480303	0.116207	0.497335
CORO1B|Q9BR76	104	-0.795627	0.502186	0.116215	0.49735
PNPT1|Q8TCS8	104	-0.353288	0.223045	0.116306	0.497545
HSDL2|Q6YN16	104	-0.92871	0.587984	0.117322	0.499709
MVD|P53602	104	-0.470383	0.298662	0.118361	0.501911
MRPS23|Q9Y3D9	104	0.312112	0.198186	0.11839	0.501972
ACYP2|P14621	104	-0.398295	0.253068	0.118616	0.502451
PCYT2|Q99447	104	-0.972055	0.617966	0.118817	0.502875
HADH|Q16836	104	1.1722	0.745283	0.118856	0.502956
PRKAG1|P54619-2	104	-0.48361	0.307479	0.118857	0.502959
NDUFA13|Q9P0J0	104	0.632765	0.40246	0.118991	0.503241
NPY|P01303	104	-0.171596	0.109143	0.118999	0.503258
H2AFX|P16104	104	-0.492102	0.313089	0.119102	0.503475
PTRF|Q6NZI2	104	-0.499556	0.317998	0.119294	0.503878
SLC25A25|Q6KCM7-4	104	-0.612562	0.389939	0.119299	0.503889
CUL4A|Q13619	104	0.340272	0.216636	0.119347	0.503989
PIR|O00625	104	-0.211031	0.134626	0.120086	0.505541
ARL8B|Q9NVJ2	104	-1.03838	0.663221	0.120526	0.506464
PDCD6IP|Q8WUM4-2	104	2.0508	1.31214	0.121163	0.507792
RPS25|P62851	104	-0.608657	0.389765	0.12148	0.508453
NDRG1|Q92597	104	-0.664515	0.425541	0.121485	0.508464
RAB7A|P51149	104	1.72952	1.10827	0.121726	0.508965
NRAS|P01111	104	0.551844	0.35374	0.121851	0.509226
TESC|Q96BS2	104	0.27294	0.175176	0.122309	0.510176
PRRT3|Q5FWE3	104	0.70429	0.452213	0.122466	0.5105
NUMB|P49757-4	104	0.435354	0.280245	0.123406	0.512444
COL18A1|P39060-2	104	0.336881	0.216953	0.123572	0.512787
GJA1|P17302	104	-0.392815	0.253028	0.123651	0.512949
GSS|P48637	104	0.32389	0.208744	0.123852	0.513363
TOMM22|Q9NS69	104	0.769775	0.496152	0.123882	0.513425
TWF1|Q12792	104	-0.260356	0.167895	0.124069	0.513809
PIK3CA|P42336	104	-0.357182	0.230337	0.124073	0.513818
FAM126B|Q8IXS8	104	0.704141	0.454283	0.124238	0.514157
ARHGDIA|P52565	104	1.19303	0.770465	0.124611	0.514923
EML2|O95834-3	104	-0.355724	0.229914	0.124912	0.515539
HDGFRP2|Q7Z4V5-2	104	-0.448463	0.290126	0.125262	0.516256
RAC1|P63000	104	1.05499	0.682542	0.12528	0.516293
NGEF|Q8N5V2	104	-0.0729485	0.0472119	0.125412	0.516562
GNAI3|P08754	104	0.768857	0.497604	0.125415	0.516568
GYG1|P46976-2	104	-0.357646	0.231582	0.125599	0.516943
GRIPAP1|Q4V328	104	1.18679	0.768571	0.125649	0.517046
FN3KRP|Q9HA64	104	-0.67642	0.438069	0.125662	0.517073
C19orf70|Q5XKP0	104	0.383946	0.248793	0.125872	0.5175
CLIP2|Q9UDT6	104	-1.29278	0.838101	0.126048	0.517859
C9orf64|Q5T6V5	104	-0.403403	0.262215	0.127037	0.519871
MIF|P14174	104	-0.541503	0.352043	0.127102	0.520002
ABI1|Q8IZP0-10	104	0.869686	0.56554	0.127194	0.520189
IRGQ|Q8WZA9	104	0.731483	0.475967	0.12743	0.520665
PPP1R1A|F8VR76	104	-0.325568	0.211881	0.127498	0.520803
ACSS3|A0A0B4J1R2	104	-0.28501	0.185583	0.127695	0.521201
PPT1|P50897	104	-0.58468	0.380762	0.127744	0.521301
MPP6|Q9NZW5	104	-0.980151	0.639222	0.128285	0.522394
CRNS1|A5YM72-5	104	-0.10975	0.0716312	0.128581	0.52299
PRRT2|Q7Z6L0	104	0.831393	0.542985	0.128828	0.523486
PSMD10|O75832	104	0.399527	0.26121	0.12923	0.524294
OSBP|P22059	104	-0.632746	0.413704	0.129244	0.524322
SRP14|P37108	104	-0.689266	0.451684	0.130107	0.526051
EMC2|Q15006	104	-0.344407	0.225729	0.130166	0.526168
B4GAT1|O43505	104	-0.378592	0.248576	0.130842	0.527517
DNM3|Q9UQ16-3	104	1.58197	1.04262	0.132286	0.530386
SPR|P35270	104	-0.395519	0.26094	0.132675	0.531155
NAP1L5|Q96NT1	104	0.562858	0.371789	0.133139	0.53207
CMBL|Q96DG6	104	-0.551102	0.364107	0.133227	0.532244
COPE|O14579	104	-0.737419	0.487283	0.133289	0.532366
RALA|P11233	104	0.842181	0.557214	0.133775	0.533323
YWHAE|P62258	104	-1.44464	0.95696	0.134234	0.534224
UQCRC1|P31930	104	1.00764	0.667786	0.13441	0.534569
COX4I1|P13073	104	0.849115	0.563135	0.134687	0.535113
HBG2|P69891	104	-0.0907237	0.0601713	0.134708	0.535153
DBN1|Q16643-3	104	1.25556	0.833583	0.135101	0.535923
SNAP29|O95721	104	-0.404176	0.268587	0.13546	0.536623
CCT5|P48643	104	-1.86014	1.23631	0.135521	0.536742
ACTB|P60709	104	-0.505312	0.335897	0.135578	0.536853
C6orf57|Q5VUM1	104	0.407625	0.271227	0.135956	0.537591
NDUFA4|O00483	104	0.743956	0.495114	0.136033	0.537741
GRHPR|Q9UBQ7	104	-0.936272	0.623131	0.136051	0.537774
TBAL3|A6NHL2-2	104	-0.252888	0.168343	0.13613	0.537929
RIMS3|Q9UJD0	104	0.507785	0.338232	0.13637	0.538395
AP1M1|Q9BXS5	104	1.13407	0.755541	0.136443	0.538538
ANKMY2|Q8IV38	104	0.330617	0.22039	0.136666	0.538971
CLCN4|P51793-2	104	-0.582739	0.388677	0.136888	0.539401
ARHGAP44|Q17R89-3	104	0.714471	0.476655	0.136981	0.539582
GSTM3|P21266	104	-0.304899	0.203502	0.137155	0.539918
GAS7|O60861-1	104	0.880295	0.587935	0.137412	0.540416
TMOD2|Q9NZR1	104	-1.40837	0.940937	0.137541	0.540666
DNAJC11|Q9NVH1-3	104	0.598471	0.399958	0.137654	0.540884
PSMD3|O43242	104	-0.882607	0.589995	0.137753	0.541075
ARHGEF6|Q15052	104	-0.391692	0.261989	0.137983	0.541519
CCAR2|Q8N163	104	0.531595	0.355587	0.138007	0.541567
NAT8L|Q8N9F0	104	0.28041	0.187664	0.138206	0.54195
ECHDC1|Q9NTX5-6	104	-0.451338	0.302115	0.138281	0.542095
EIF4EBP2|Q13542	104	0.437561	0.293246	0.138752	0.543001
YIF1B|Q5BJH7-2	104	-0.276816	0.185527	0.138773	0.543041
EVL|Q9UI08	104	0.562006	0.376813	0.138924	0.543332
PSME1|Q06323	104	-0.560256	0.375871	0.139164	0.543794
ETHE1|O95571	104	-0.448845	0.301282	0.139367	0.544183
KPNA1|P52294	104	-0.78599	0.528526	0.140064	0.545518
RAB11FIP1|Q6WKZ4-3	104	-0.2468	0.166004	0.140175	0.545729
GMPR2|A0A087WWM4	104	-0.572111	0.385636	0.141011	0.547326
RTN3|O95197-2	104	1.28079	0.863658	0.141161	0.547611
CS|B4DJV2	104	0.971167	0.655151	0.141328	0.54793
RBP1|P09455	104	-0.402311	0.272176	0.142456	0.550069
GORASP2|Q9H8Y8-2	104	-0.598865	0.405269	0.14257	0.550285
EEF1A2|Q05639	104	-1.23099	0.833759	0.14291	0.550928
ECI2|O75521-2	104	0.472387	0.320072	0.143058	0.551208
YWHAZ|P63104	104	1.17898	0.799033	0.143156	0.551394
FLOT2|Q14254	104	0.485149	0.328933	0.143315	0.551693
RAB4A|P20338	104	-0.728861	0.494681	0.143724	0.552463
EPRS|P07814	104	-1.27609	0.866665	0.143989	0.552962
NDRG4|Q9ULP0-2	104	-0.272167	0.184972	0.144262	0.553475
CBS|P35520	104	-0.305369	0.207797	0.144759	0.554408
SUGT1|Q9Y2Z0	104	-0.912542	0.621167	0.14489	0.554653
RAB39B|Q96DA2	104	0.572016	0.38951	0.145031	0.554918
SNCG|O76070	104	0.702253	0.478885	0.145607	0.555995
DPP7|Q9UHL4	104	-0.20661	0.1409	0.145625	0.556029
COX7A2L|O14548	104	0.706556	0.48197	0.145731	0.556226
ATP2B2|Q01814-8	104	0.821423	0.561952	0.146888	0.558382
TATDN1|G5EA19	104	0.378157	0.258814	0.147059	0.558698
HABP4|Q5JVS0	104	0.31677	0.216923	0.147285	0.559118
NQO1|B4DLR8	104	-0.18615	0.12756	0.147552	0.559613
NCDN|Q9UBB6-2	104	-0.612288	0.419573	0.147553	0.559615
CLSTN1|O94985-2	104	0.606967	0.416583	0.148184	0.560783
RANBP2|P49792	104	-0.377596	0.259277	0.148369	0.561124
ABHD17C|Q6PCB6-2	104	-0.19527	0.134088	0.148386	0.561157
SFXN1|Q9H9B4	104	0.962708	0.661524	0.148661	0.561662
ERI3|O43414	104	0.562482	0.38703	0.149202	0.562659
CD99L2|Q8TCZ2	104	-0.623894	0.42964	0.149534	0.56327
PRUNE2|Q8WUY3	104	0.334694	0.230642	0.14981	0.563777
PITPNA|Q00169	104	1.22945	0.847674	0.150022	0.564165
EEA1|Q15075	104	1.36952	0.944851	0.150277	0.564634
GJB6|O95452	104	0.236133	0.163022	0.150552	0.565138
COASY|Q13057	104	-0.7508	0.51891	0.150998	0.565951
LIMK2|B5MC51	104	-0.310782	0.214982	0.15135	0.566595
DYNLRB1|Q9NP97	104	-0.313693	0.217094	0.151533	0.566928
HSPA5|P11021	104	-1.09392	0.757221	0.151622	0.56709
MBLAC2|Q68D91	104	0.540644	0.374331	0.151721	0.567271
GLG1|Q92896	104	0.403162	0.279225	0.151842	0.567491
BTF3L4|Q96K17	104	0.389761	0.270002	0.15193	0.567652
PLEKHA1|Q9HB21	104	0.49453	0.342607	0.151962	0.56771
NID1|P14543-2	104	0.381111	0.264096	0.152063	0.567893
TMEM126A|Q9H061	104	0.541913	0.375551	0.15209	0.567941
PANX1|Q96RD7-2	104	0.2102	0.145679	0.152115	0.567988
MKKS|Q9HB66	104	0.456906	0.316727	0.1522	0.568142
UNC13A|H7BXE5	104	0.449797	0.312242	0.152778	0.569191
S100A13|Q99584	104	0.336386	0.233895	0.153441	0.570391
TXN2|Q99757	104	-0.50088	0.348608	0.153836	0.571105
ARHGAP26|Q9UNA1-2	104	0.605848	0.421843	0.154007	0.571414
DGKI|E7EM72	104	0.390362	0.271842	0.154065	0.571519
DPP10|Q8N608-4	104	0.860995	0.599843	0.154242	0.571838
NCL|P19338	104	-1.03976	0.724751	0.154449	0.572212
GABRB1|P18505	104	0.444637	0.310487	0.155183	0.573531
PPA1|Q15181	104	-0.982082	0.685992	0.155309	0.573757
IGSF8|Q969P0	104	1.00727	0.703735	0.155394	0.573909
NDUFAB1|O14561	104	-0.546876	0.382144	0.155466	0.574039
SLC22A17|Q8WUG5-2	104	-0.12245	0.0856695	0.155965	0.574932
PPAT|Q06203	104	-0.184817	0.129309	0.155985	0.574968
RAB14|P61106	104	1.64796	1.15354	0.156169	0.575298
PACS2|Q86VP3-4	104	-0.370264	0.259278	0.15633	0.575586
IGHG1|A0A087X079	104	-0.139553	0.0977709	0.156535	0.575951
NCAM2|H9KV31	104	-0.933976	0.654488	0.156624	0.576111
ACBD5|Q5T8D3-2	104	-0.334932	0.23481	0.156808	0.576439
LAMTOR1|Q6IAA8	104	-0.651536	0.456775	0.156812	0.576445
NUDT2|P50583	104	0.316922	0.2223	0.157024	0.576824
UBE2V2|Q15819	104	-1.08364	0.760413	0.15719	0.57712
PLA2G6|O60733-2	104	0.302268	0.21213	0.157233	0.577196
ACY1|Q03154	104	-0.516708	0.362779	0.15741	0.577511
COPS2|P61201	104	1.20259	0.844403	0.157445	0.577573
NUBPL|Q8TB37	104	0.417281	0.293036	0.157501	0.577673
C8orf82|Q6P1X6	104	0.37914	0.266363	0.157672	0.577978
FBXL20|Q96IG2-2	104	-0.366707	0.257643	0.157696	0.57802
RAP1A|P62834	104	-0.938786	0.659991	0.157955	0.57848
ASL|P04424-2	104	0.287465	0.202843	0.159478	0.581175
CPNE1|F2Z2V0	104	-0.266381	0.18812	0.159818	0.581775
RPS10-NUDT3|S4R435	104	0.694183	0.490404	0.159959	0.582023
RPL32|D3YTB1	104	0.415952	0.294275	0.16056	0.583081
NEBL|O76041-2	104	-0.848533	0.600459	0.160659	0.583255
SET|Q01105-2	104	-0.883971	0.626661	0.161404	0.584561
RCAN2|Q14206	104	-0.238791	0.169444	0.161799	0.585253
EIF3I|Q13347	104	-0.480755	0.341748	0.16254	0.586547
AHCYL2|Q96HN2-2	104	0.6118	0.435044	0.162676	0.586784
OPA3|Q9H6K4	104	0.354134	0.251983	0.162945	0.587252
MAT2A|P31153	104	-0.881153	0.628151	0.163721	0.588602
CAND2|O75155	104	0.340716	0.24303	0.163967	0.589028
MAP6|Q96JE9	104	1.0772	0.768923	0.164274	0.58956
VPS13D|Q5THJ4-2	104	0.224677	0.160392	0.164309	0.589621
CA1|P00915	104	-0.18165	0.129787	0.164666	0.590238
APOA1BP|Q8NCW5-2	104	0.813907	0.581984	0.164995	0.590806
PVALB|P20472	104	-0.191443	0.137036	0.165437	0.591569
CD9|A6NNI4	104	-0.301101	0.215617	0.165607	0.591861
PGLS|O95336	104	-0.632024	0.452784	0.165787	0.592171
CTNND1|O60716-5	104	0.658527	0.472002	0.165992	0.592524
NCKAP1|Q9Y2A7	104	1.07428	0.770048	0.166021	0.592574
LRRC59|Q96AG4	104	0.499011	0.358134	0.166539	0.593463
ACAA1|P09110	104	-0.593413	0.426558	0.167202	0.5946
SLC6A7|Q99884	104	-0.360777	0.259369	0.167258	0.594696
TXNRD1|Q16881-3	104	-0.5542	0.398464	0.167301	0.594769
EPB41|P11171-4	104	-0.321904	0.231703	0.167768	0.595568
RNPEP|Q9H4A4	104	-0.404039	0.291064	0.168117	0.596164
VPS29|Q9UBQ0	104	0.892231	0.642952	0.168249	0.596389
SLC39A6|Q13433	104	0.425221	0.306423	0.168254	0.596397
ZMPSTE24|O75844	104	0.353375	0.254755	0.16843	0.596697
AKR1C1|Q04828	104	-0.287618	0.207466	0.168666	0.597099
CREG1|O75629	104	-0.266968	0.192619	0.168773	0.597281
GC|P02774	104	-0.162458	0.117304	0.169094	0.597826
JAM3|Q9BX67	104	-0.269886	0.194913	0.16918	0.597973
SRGAP2|B7ZM87	104	0.442978	0.319926	0.169189	0.597989
SARS2|M0QWZ7	104	0.498109	0.359886	0.169356	0.598272
EEF1G|P26641	104	-1.20545	0.87149	0.169621	0.598722
ACACA|Q13085	104	-0.295934	0.214175	0.170071	0.599484
TIMM9|Q9Y5J7	104	0.90202	0.653039	0.170216	0.59973
WDR13|A0A087X091	104	-0.137574	0.0996521	0.170438	0.600105
ALYREF|Q86V81	104	-0.376396	0.272659	0.170461	0.600144
RTN4|Q9NQC3-3	104	0.25594	0.185435	0.170539	0.600276
NUDT11|Q96G61	104	0.451964	0.327475	0.170559	0.600309
ELMO1|Q92556	104	0.308084	0.223359	0.170813	0.600739
CSPG5|O95196-2	104	0.357453	0.259173	0.170848	0.600797
BCL2L13|Q9BXK5	104	0.486465	0.352928	0.171106	0.601233
RPL38|J3KT73	104	-0.385825	0.279923	0.171119	0.601255
FAM49B|Q9NUQ9	104	0.944336	0.68606	0.171692	0.60222
ATP5F1|P24539	104	0.885245	0.643594	0.171999	0.602735
SERPING1|P05155-2	104	0.274186	0.19941	0.172149	0.602987
RPL11|P62913-2	104	0.661103	0.480814	0.172155	0.602998
RPL13|P26373	104	0.436303	0.318224	0.173367	0.605028
SDHD|O14521-2	104	0.31976	0.233236	0.173394	0.605073
CCDC136|Q96JN2-2	104	0.417597	0.304631	0.173437	0.605145
SLC25A27|O95847	104	0.417173	0.304323	0.173439	0.605149
H0Y858|H0Y858	104	-0.272265	0.19871	0.173644	0.60549
CARKD|Q8IW45	104	0.790274	0.577206	0.173964	0.606024
CCT2|P78371	104	-1.6171	1.18161	0.174143	0.606323
NCAM1|P13591	104	1.13855	0.832025	0.174192	0.606405
SLC8A2|Q9UPR5	104	0.814182	0.595598	0.174631	0.607135
TRA2B|P62995-3	104	-0.363202	0.265814	0.174826	0.60746
SLC17A6|Q9P2U8	104	-0.278212	0.20367	0.174945	0.607657
ALDH4A1|P30038	104	0.473922	0.347591	0.175743	0.608981
ACIN1|E7EQT4	104	-0.348803	0.255829	0.175752	0.608995
PTPRK|Q15262-4	104	0.308329	0.226166	0.175794	0.609065
TMLHE|Q9NVH6	104	0.24447	0.179356	0.17587	0.609191
NDRG2|Q9UN36-2	104	0.351104	0.257734	0.176112	0.609592
NT5E|P21589	104	0.287013	0.210809	0.176361	0.610004
NANS|Q9NR45	104	-0.693726	0.509701	0.176499	0.610231
EIF3D|O15371-2	104	-0.455406	0.334622	0.176527	0.610277
TMED10|P49755	104	-0.599709	0.440673	0.176546	0.610309
RPS8|P62241	104	0.68426	0.502876	0.17661	0.610414
GALE|Q14376	104	-0.459515	0.33782	0.176754	0.610652
NFASC|X6RKN2	104	-0.226164	0.166416	0.177137	0.611283
CPT1A|P50416	104	0.439078	0.323195	0.177284	0.611526
SPTAN1|Q13813-2	104	-2.5591	1.88448	0.177464	0.611821
TFCP2|Q12800-4	104	0.251136	0.184975	0.177564	0.611986
PARP1|P09874	104	-0.498832	0.367596	0.177772	0.612329
UBR3|Q6ZT12-4	104	0.346379	0.255309	0.17787	0.61249
GNAS|P63092	104	-0.935223	0.689641	0.178061	0.612804
NEDD8|Q15843	104	-0.174802	0.128903	0.178072	0.612821
ADAM10|O14672	104	-0.313444	0.231206	0.178191	0.613016
TWF2|Q6IBS0	104	0.970239	0.715864	0.178303	0.613201
U2AF2|P26368-2	104	-0.436473	0.322131	0.178425	0.6134
YARS|P54577	104	0.952125	0.703058	0.178646	0.613762
USP10|Q14694-2	104	0.323595	0.239049	0.178833	0.614068
SNX30|Q5VWJ9	104	0.388065	0.286841	0.179082	0.614475
KALRN|O60229	104	0.302586	0.223764	0.179284	0.614806
MPRIP|Q6WCQ1-3	104	-0.361136	0.267066	0.179291	0.614817
NDUFS7|O75251	104	0.476606	0.352573	0.179432	0.615048
DCTN2|Q13561-3	104	-1.28836	0.953154	0.179468	0.615106
TNS1|E9PGF5	104	-0.402452	0.298336	0.180328	0.616508
RPS18|P62269	104	0.391213	0.290417	0.180941	0.617506
ARFIP2|P53365-3	104	0.414086	0.307505	0.181093	0.617752
NRBP1|Q9UHY1	104	0.570817	0.423964	0.181165	0.617868
PIN1|Q13526	104	0.869858	0.646219	0.181263	0.618027
VPS39|Q96JC1-2	104	-0.356778	0.265076	0.181304	0.618094
C12orf57|Q99622	104	0.30469	0.226801	0.182117	0.61941
DIAPH1|H9KV28	104	-0.377558	0.281164	0.182306	0.619716
SLC25A5|P05141	104	0.508744	0.379138	0.182626	0.620232
PSMA4|P25789	104	-1.00557	0.749706	0.182808	0.620526
EIF3K|Q9UBQ5-2	104	0.470794	0.351098	0.182925	0.620715
GRIA1|P42261-5	104	0.392515	0.293068	0.18344	0.621544
MYL6B|P14649	104	-0.668015	0.499197	0.183814	0.622145
SORBS1|Q9BX66-11	104	-0.415143	0.310635	0.184382	0.623056
SERPINF1|P36955	104	0.335443	0.251222	0.184767	0.623673
PRKACA|P17612	104	-1.06804	0.800983	0.185368	0.624634
AK2|F8W1A4	104	-0.261423	0.196143	0.185559	0.62494
LSM14A|Q8ND56-3	104	-0.407316	0.305651	0.185626	0.625045
MOG|C9JTE0	104	-0.279128	0.209647	0.186018	0.625671
LAMB2|P55268	104	-0.436633	0.328044	0.18615	0.625881
CDC5L|Q99459	104	0.392111	0.294626	0.186197	0.625955
PAFAH1B2|P68402	104	-0.692252	0.520404	0.186412	0.626299
DCPS|Q96C86	104	-0.438376	0.329967	0.186963	0.627174
ETFB|P38117	104	0.861207	0.648395	0.187072	0.627346
HERC4|Q5GLZ8-3	104	0.260951	0.196653	0.187485	0.628001
TRMT112|F5GX77	104	0.296782	0.223657	0.187488	0.628007
CDC42EP4|Q9H3Q1	104	-0.273659	0.206248	0.187524	0.628064
ZADH2|Q8N4Q0	104	0.389572	0.293895	0.18795	0.628738
GSPT1|P15170-2	104	-0.864887	0.652915	0.188246	0.629205
GPR37L1|O60883	104	0.43054	0.325211	0.188502	0.62961
CHDH|Q8NE62	104	-0.242461	0.183364	0.189028	0.63044
RBM39|Q14498-3	104	-0.33806	0.25576	0.189196	0.630704
UCHL3|P15374	104	-0.382359	0.289281	0.189206	0.630719
PRPF19|Q9UMS4	104	0.484188	0.366341	0.189229	0.630755
MT2A|P02795	104	-0.235965	0.178583	0.189351	0.630948
FKBP15|Q5T1M5-2	104	-0.352476	0.266902	0.189584	0.631314
TMEM109|Q9BVC6	104	-0.382792	0.289949	0.189723	0.631532
FAHD2A|Q96GK7	104	0.516514	0.391302	0.189793	0.631643
SSB|P05455	104	-0.785402	0.595021	0.189804	0.63166
PCYOX1|Q9UHG3	104	-0.741676	0.562361	0.190168	0.632232
STK24|B4DR80	104	0.530475	0.402289	0.190242	0.632347
KIAA0196|Q12768	104	-0.271019	0.205537	0.190259	0.632375
PHB2|Q99623	104	1.102	0.835814	0.190296	0.632432
RSU1|Q15404	104	-0.40418	0.306585	0.190346	0.632511
AKR1A1|P14550	104	-0.577456	0.438271	0.190597	0.632904
ITPA|Q9BY32	104	0.200138	0.15198	0.190831	0.63327
SEC13|P55735	104	-0.671179	0.509847	0.190979	0.633502
TNFAIP8L3|Q5GJ75	104	0.300076	0.227948	0.190982	0.633507
IGHA1|P01876	104	-0.0924194	0.0702053	0.190984	0.63351
GPHN|Q9NQX3	104	0.947121	0.719829	0.191205	0.633855
THEMIS|Q8N1K5-3	104	0.325705	0.247655	0.191405	0.634168
GRSF1|Q12849-5	104	-0.369062	0.280702	0.19153	0.634363
RAB11B|Q15907	104	-1.33131	1.0144	0.192327	0.635605
SERPINA1|P01009	104	-0.175381	0.133677	0.192472	0.63583
PREP|P48147	104	0.975925	0.745537	0.193468	0.637376
PPP6R2|O75170-3	104	0.189621	0.144933	0.193701	0.637737
H3BN98|H3BN98	104	0.5085	0.38905	0.194142	0.638419
RAP1GDS1|P52306-2	104	-0.218099	0.166916	0.194274	0.638623
NDUFS6|D6RBT3	104	-0.239961	0.183781	0.194595	0.63912
NRXN1|Q9ULB1-2	104	-0.673471	0.516059	0.194821	0.639467
NCK2|O43639	104	-0.549359	0.420998	0.194865	0.639535
RGS17|Q9UGC6	104	-0.283549	0.217676	0.195638	0.640726
AP1S1|P61966	104	0.470536	0.36146	0.195929	0.641172
PDE4DIP|A0A087WVF8	104	-0.26211	0.20138	0.195996	0.641276
IVD|P26440	104	0.432434	0.332277	0.196044	0.64135
RAE1|P78406	104	-0.350652	0.269532	0.196203	0.641592
PRKAG2|Q9UGJ0	104	0.257392	0.197974	0.196487	0.642028
UBE2K|P61086	104	0.768668	0.59182	0.196934	0.642712
TPM1|H0YK48	104	-0.361617	0.278713	0.197403	0.64343
LRSAM1|Q6UWE0	104	0.357932	0.27599	0.197591	0.643717
SUMO4|Q6EEV6	104	-0.545844	0.421146	0.197869	0.644141
ISYNA1|Q9NPH2	104	-0.312334	0.24131	0.198475	0.645064
STRN|O43815	104	-0.512664	0.396569	0.199019	0.64589
SIRT2|A0A087WYM3	104	-0.224038	0.173419	0.199315	0.64634
CCT8|P50990	104	-1.66849	1.29223	0.199563	0.646715
TRAPPC4|Q9Y296-2	104	0.202757	0.157167	0.199942	0.647289
ABCD3|P28288	104	-0.370288	0.287078	0.20002	0.647407
PPIH|C9JQD4	104	0.464446	0.360496	0.200538	0.648191
H1FX|Q92522	104	-0.329636	0.256453	0.201575	0.649753
TUBB2A|Q13885	104	0.693282	0.539632	0.201796	0.650085
NME1|P15531	104	-0.538316	0.419059	0.201848	0.650163
NPTX1|Q15818	104	-0.685322	0.533536	0.20188	0.650212
GSTM2|P28161	104	-0.488994	0.380779	0.201983	0.650366
SIK3|Q9Y2K2-3	104	-0.323102	0.251804	0.202349	0.650914
ADPRHL2|Q9NX46	104	-0.3102	0.241927	0.202678	0.651408
AK5|Q9Y6K8	104	0.793366	0.618766	0.202687	0.651422
MROH1|E9PHY8	104	-0.254927	0.199036	0.203166	0.652139
COPS3|Q9UNS2	104	0.91928	0.717855	0.203241	0.652251
HNRNPDL|O14979-3	104	0.582861	0.456185	0.20426	0.653771
PPP2R5A|Q15172	104	0.345074	0.270222	0.204502	0.65413
TIMM22|Q9Y584	104	0.373469	0.292515	0.204589	0.654261
ORM2|P19652	104	-0.195009	0.152817	0.204821	0.654605
PTPN23|Q9H3S7	104	-0.576049	0.451446	0.204851	0.654649
UBAC1|Q9BSL1	104	-0.14464	0.113374	0.204929	0.654766
SYN1|P17600-2	104	0.462293	0.362416	0.204999	0.65487
CDH2|P19022-2	104	-0.770776	0.604415	0.20512	0.65505
HIP1|O00291-4	104	-0.348222	0.273159	0.205278	0.655284
PPM1H|Q9ULR3	104	0.672128	0.527722	0.205686	0.655889
EIF3B|P55884	104	-0.652895	0.514128	0.207007	0.657842
ATP2B4|P23634-4	104	-0.336413	0.265026	0.207202	0.658129
PFDN1|O60925	104	-0.493721	0.389002	0.207259	0.658212
MARC2|Q969Z3	104	0.493808	0.389307	0.207533	0.658615
SCN4B|Q8IWT1	104	-0.223181	0.176218	0.208217	0.659621
STRAP|Q9Y3F4	104	1.20184	0.949058	0.208273	0.659704
SYNE1|Q8NF91	104	0.635148	0.501746	0.208441	0.65995
AP2S1|P53680	104	0.752396	0.595704	0.209456	0.661435
SNRPD3|P62318-2	104	-0.379066	0.300241	0.209634	0.661695
MPC1|A0A087WVZ0	104	0.227347	0.180085	0.209668	0.661745
M6PR|P20645	104	0.582082	0.461251	0.20984	0.661996
CPNE7|Q9UBL6-2	104	0.369186	0.292632	0.209969	0.662184
LSM3|P62310	104	-0.409382	0.324755	0.210334	0.662715
UBE2Q1|Q7Z7E8	104	-0.366046	0.290975	0.211265	0.66407
UBL5|Q9BZL1	104	-0.470388	0.374041	0.211414	0.664286
UQCC2|Q5TAQ0	104	-0.47225	0.3756	0.211508	0.664422
TTYH1|Q9H313-3	104	0.496063	0.394814	0.211824	0.66488
KPNB1|Q14974	104	-1.12377	0.894553	0.2119	0.664991
LIMS1|P48059	104	-0.30011	0.238906	0.211919	0.665018
KCNQ2|O43526-3	104	0.191147	0.152296	0.212311	0.665586
LNP|Q9C0E8-2	104	0.683713	0.544776	0.212334	0.665618
RPS19|P39019	104	-0.490333	0.390888	0.212561	0.665946
CCT7|Q99832	104	1.20405	0.960612	0.212917	0.666461
C2orf47|Q8WWC4	104	0.337195	0.26917	0.213171	0.666828
HTRA1|Q92743	104	-0.129584	0.10352	0.213513	0.667319
RPS5|P46782	104	0.477907	0.381972	0.21374	0.667646
CXADR|P78310	104	0.320372	0.25607	0.213755	0.667667
UCHL5|Q9Y5K5-2	104	0.319343	0.25549	0.214188	0.66829
ITSN1|Q15811	104	1.03024	0.824318	0.214228	0.668348
SCCPDH|Q8NBX0	104	-0.488477	0.391262	0.214719	0.669052
LGALS3|P17931	104	-0.276029	0.22111	0.214751	0.669099
SHANK2|E7EUA2	104	0.276218	0.221758	0.215771	0.670557
ESYT1|Q9BSJ8	104	-0.594921	0.477716	0.215859	0.670682
FAM21A|E7ESD2	104	0.310341	0.24927	0.215985	0.670863
CCDC50|Q8IVM0	104	0.331072	0.26621	0.216478	0.671565
PCCA|P05165-2	104	0.722795	0.581434	0.216672	0.671841
NAE1|Q13564	104	-0.708416	0.570071	0.216835	0.672073
CAMK2G|Q13555-5	104	-0.398012	0.320482	0.217115	0.672472
ATP6V1G1|O75348	104	-0.390538	0.314521	0.217198	0.67259
RPL21|P46778	104	0.323661	0.260813	0.217464	0.672967
PSMB7|Q99436	104	-0.629092	0.507461	0.217937	0.673637
COX7A1|P24310	104	-0.231241	0.18662	0.218153	0.673943
PEX5L|Q8IYB4-5	104	-0.581573	0.469436	0.218235	0.674059
CPLX2|Q6PUV4	104	0.527768	0.426043	0.218275	0.674117
RPL31|P62899	104	0.680435	0.549772	0.218681	0.67469
CUL3|Q13618-2	104	1.11402	0.901434	0.219359	0.675646
PRPS2|P11908	104	0.337758	0.273782	0.220159	0.676773
TAX1BP3|O14907	104	-0.307134	0.249062	0.22035	0.677041
LAMP1|P11279	104	-0.385308	0.312465	0.220364	0.677061
TANC2|J3KTM5	104	0.351289	0.28507	0.220674	0.677496
WDR47|O94967-3	104	0.779516	0.633955	0.221673	0.678895
SRSF2|J3QL05	104	-0.501554	0.408103	0.221904	0.679217
GNG10|P50151	104	-0.283568	0.231024	0.222484	0.680027
HNRNPH1|P31943	104	-0.615901	0.501952	0.222644	0.680249
TOMM34|Q15785	104	-0.356441	0.290624	0.222846	0.680531
UQCRB|P14927	104	0.689202	0.562404	0.223225	0.681058
ASAH1|Q13510	104	-0.30295	0.247227	0.22325	0.681092
SYNCRIP|O60506	104	-0.752027	0.613765	0.223296	0.681156
RAB2A|P61019	104	1.11387	0.91023	0.223874	0.681958
EIF3H|A0A087WZK9	104	-0.494797	0.40482	0.224424	0.68272
KITM|O00142-2	104	0.244537	0.20011	0.224518	0.68285
SSSCA1|G3V1B8	104	-0.362049	0.296413	0.224739	0.683155
SLC25A12|O75746	104	0.72758	0.596117	0.225077	0.683623
UCHL1|P09936	104	0.944674	0.774273	0.225248	0.683859
GBA|P04062-4	104	0.341332	0.279775	0.225269	0.683888
ATP5D|P30049	104	0.667445	0.547373	0.22552	0.684233
ETFA|P13804	104	0.702924	0.57689	0.225856	0.684696
LSM2|Q9Y333	104	0.371847	0.30534	0.226105	0.685039
ACTN4|H7C144	104	0.396047	0.325419	0.226398	0.685442
HEPACAM|Q14CZ8-2	104	-0.346523	0.284885	0.226654	0.685794
PPP2R5D|E9PFR3	104	0.846816	0.697566	0.227567	0.687044
MAN2C1|Q9NTJ4-3	104	-0.322147	0.265558	0.227897	0.687495
MPP2|B4DZ84	104	0.485491	0.400566	0.228308	0.688056
ANKRD44|Q8N8A2-4	104	-0.345742	0.285467	0.228638	0.688506
VPS28|Q9UK41	104	-0.351725	0.290587	0.228924	0.688896
CCDC92|Q53HC0	104	-0.369048	0.305076	0.229195	0.689264
GNG2|P59768	104	0.429781	0.355565	0.229561	0.689763
RPL27A|P46776	104	0.270385	0.223844	0.229871	0.690183
ATPIF1|Q9UII2	104	0.207611	0.171959	0.230099	0.690492
HSPG2|P98160	104	0.256246	0.212336	0.230302	0.690768
STX16|O14662	104	-0.380064	0.315212	0.230707	0.691315
ITIH4|H7C0L5	104	-0.148317	0.123424	0.232268	0.69342
CHMP1B|Q7LBR1	104	-0.314149	0.26144	0.232297	0.69346
PRPSAP1|Q14558	104	-0.421989	0.351474	0.232677	0.69397
BNIP3L|O60238-2	104	0.375027	0.312665	0.23313	0.694578
NPM1|P06748	104	-0.713954	0.595647	0.233453	0.695011
CACNG8|Q8WXS5	104	0.290161	0.242099	0.233491	0.695062
GSTM1|P09488	104	-0.0696884	0.058212	0.234024	0.695774
COA3|Q9Y2R0	104	0.308216	0.257487	0.234075	0.695842
SRPRB|Q9Y5M8	104	0.239244	0.200303	0.235087	0.697192
ARF5|P84085	104	0.784418	0.656837	0.235156	0.697283
IDI1|Q13907-2	104	0.426798	0.357416	0.2352	0.697343
ITCH|Q96J02-3	104	0.303571	0.2543	0.235344	0.697534
ATP9A|O75110	104	-0.652255	0.546931	0.235804	0.698145
RAB3GAP1|Q15042-3	104	0.622532	0.522123	0.235907	0.698282
MT-ND3|P03897	104	0.294544	0.247274	0.236353	0.698873
MLST8|Q9BVC4	104	-0.312649	0.262603	0.236584	0.699179
CASK|O14936-4	104	-0.642241	0.539536	0.236668	0.699291
RCN2|Q14257	104	0.644967	0.541938	0.236765	0.699419
SH3KBP1|Q96B97	104	0.284493	0.239498	0.237643	0.700579
MCTS1|Q9ULC4	104	0.596271	0.502516	0.238153	0.70125
GABRA3|P34903	104	-0.242318	0.204452	0.238691	0.701958
TBRG4|Q969Z0	104	0.229544	0.193719	0.238797	0.702097
RPL28|P46779	104	0.168026	0.141814	0.238837	0.70215
GRM5|P41594	104	-0.325462	0.275688	0.240529	0.704364
TPD52|P55327-4	104	0.800361	0.678011	0.240565	0.704411
RAP1GAP2|Q684P5-3	104	0.37829	0.320496	0.240617	0.704479
GABARAPL1|F5GZY7	104	-0.510209	0.432628	0.241012	0.704995
ZRANB2|O95218-2	104	-0.268228	0.227512	0.241158	0.705184
KBTBD11|O94819	104	0.717633	0.609269	0.241594	0.705751
GNG12|Q9UBI6	104	-0.321453	0.273323	0.242295	0.706662
RAP1GDS1|P52306	104	-0.837885	0.713335	0.242888	0.707431
GGCT|O75223	104	0.56599	0.482251	0.243271	0.707926
SPIRE1|Q08AE8-2	104	-0.348347	0.296842	0.243324	0.707994
WFS1|O76024	104	-0.299029	0.254822	0.243336	0.708009
RPL18|G3V203	104	0.411799	0.35145	0.244042	0.70892
USP5|P45974-2	104	-1.40401	1.19856	0.24416	0.709073
CSE1L|P55060-3	104	-0.7052	0.602056	0.2442	0.709123
PSMB8|Q5JNW7	104	-0.228612	0.19545	0.244859	0.709971
HSD17B8|Q92506	104	-0.307227	0.263005	0.245473	0.710759
MUT|P22033	104	0.374434	0.320585	0.24554	0.710845
CAMK1|Q14012	104	0.406867	0.349054	0.246484	0.712053
AKAP7|O43687-2	104	-0.314046	0.269791	0.247125	0.712869
SPATA20|Q8TB22-3	104	-0.274791	0.236079	0.24715	0.712901
MFF|Q9GZY8-2	104	0.550033	0.472861	0.247461	0.713298
FKBP8|Q14318	104	0.502265	0.432217	0.24792	0.713882
NF1|P21359-2	104	0.28434	0.244705	0.247958	0.71393
CSTF2|E9PID8	104	0.529699	0.456578	0.248697	0.714866
C16orf13|A0A087WYU2	104	0.293781	0.25334	0.248907	0.715133
SAE1|Q9UBE0	104	-0.444701	0.38394	0.249464	0.715837
SCN1B|Q07699	104	-0.363616	0.313984	0.249539	0.715932
SNX17|Q15036	104	0.319225	0.275748	0.249703	0.716138
PPP3CC|P48454-2	104	0.375526	0.325018	0.250626	0.717302
QARS|P47897	104	-0.324531	0.280894	0.250645	0.717326
C16orf58|H3BR29	104	0.391467	0.338883	0.25072	0.71742
SCYL2|F8VSC5	104	-0.307319	0.266267	0.251126	0.71793
VPS35|Q96QK1	104	0.904835	0.784352	0.251357	0.71822
ADO|Q96SZ5	104	-0.390247	0.338425	0.251553	0.718466
TCP11L1|Q9NUJ3	104	0.346037	0.300267	0.251838	0.718824
CYCS|C9JFR7	104	0.499014	0.433196	0.25204	0.719076
PSMB3|P49720	104	-0.54804	0.475879	0.252162	0.719228
CTNND2|Q9UQB3	104	0.8154	0.70868	0.252591	0.719764
SNX6|Q9UNH7	104	-0.535574	0.465528	0.252642	0.719829
SNRPD2|P62316	104	-0.291831	0.253812	0.252918	0.720173
CLCN6|P51797-6	104	-0.318912	0.277607	0.253329	0.720685
TOM1L2|Q6ZVM7	104	0.722502	0.629995	0.254131	0.721683
C19orf52|Q9BSF4	104	0.374601	0.326738	0.254275	0.721861
ATG7|O95352	104	0.45655	0.398436	0.254536	0.722185
TMEM35|Q53FP2	104	-0.276819	0.241808	0.254976	0.72273
ALDH18A1|P54886-2	104	0.23115	0.201931	0.255012	0.722775
PSMC6|P62333	104	-0.793841	0.693904	0.255293	0.723122
PRCP|P42785	104	-0.23651	0.206833	0.255514	0.723395
PITPNB|P48739-2	104	-0.552637	0.483303	0.255525	0.723409
GMPPA|Q96IJ6	104	-0.210666	0.184251	0.255565	0.723458
PRNP|P04156-2	104	-0.517707	0.453115	0.2559	0.723872
TINAGL1|Q9GZM7	104	-0.354325	0.310163	0.255969	0.723957
IGHG2|P01859	104	-0.101668	0.0892069	0.257085	0.725331
KCMF1|Q9P0J7	104	-0.155658	0.136667	0.25739	0.725705
CHMP2A|O43633	104	0.398058	0.349521	0.257427	0.72575
HMOX2|P30519	104	0.63093	0.554834	0.258139	0.726624
DAB2IP|Q5VWQ8	104	-0.207959	0.18299	0.258431	0.726981
CBX3|Q13185	104	-0.461448	0.406341	0.258778	0.727404
RDH14|Q9HBH5	104	0.355761	0.313447	0.259038	0.727721
PRKCI|P41743	104	-0.348936	0.307484	0.259115	0.727815
RUFY3|Q7L099	104	0.897371	0.790805	0.259137	0.727842
TMEM11|P17152	104	0.476069	0.419854	0.259498	0.728282
RBM14|Q96PK6	104	-0.278784	0.245912	0.25959	0.728393
NUMA1|Q14980-2	104	-0.213049	0.187971	0.259699	0.728527
MDK|E9PPJ5	104	-0.185116	0.163352	0.259775	0.728619
CAST|P20810-9	104	-0.309238	0.273013	0.260002	0.728895
MTX1|Q13505-3	104	0.494116	0.436828	0.260647	0.729678
MT-CO1|P00395	104	0.314029	0.277677	0.260743	0.729794
PGAP1|Q75T13-2	104	-0.183434	0.162199	0.260743	0.729794
FUNDC2|Q9BWH2	104	0.38712	0.342409	0.260884	0.729965
HINT1|P49773	104	-0.708224	0.627067	0.261369	0.730552
CNRIP1|Q96F85	104	0.68709	0.608562	0.26153	0.730747
FUS|P35637-2	104	0.610409	0.540739	0.261613	0.730847
RTN1|Q16799-3	104	0.255351	0.226269	0.261744	0.731006
SLC25A23|Q9BV35-4	104	0.383105	0.339527	0.26182	0.731096
GPI|P06744	104	-1.12398	0.998367	0.262884	0.732379
SGTA|O43765	104	0.700721	0.622724	0.263124	0.732667
ABCB8|Q9NUT2-2	104	0.221214	0.19661	0.26317	0.732723
DECR1|Q16698-2	104	-0.497035	0.442122	0.263566	0.733197
MLC1|Q15049	104	-0.315091	0.280508	0.263952	0.733661
RARS|P54136	104	0.349778	0.311574	0.264237	0.734001
CHORDC1|Q9UHD1	104	-0.425861	0.37941	0.264315	0.734095
ENDOD1|O94919	104	-0.290233	0.258803	0.264731	0.734593
IPO7|O95373	104	0.591471	0.527496	0.264801	0.734676
HNRNPA3|P51991	104	-0.714535	0.637396	0.26491	0.734806
CCDC58|C9JQ41	104	0.382731	0.341527	0.26507	0.734997
TRAPPC6B|Q86SZ2	104	-0.416698	0.372172	0.265497	0.735506
CMTM4|J3QRP2	104	-0.333614	0.298015	0.265576	0.7356
PSMB4|P28070	104	-0.50783	0.45368	0.265617	0.735648
DENND4B|E9PAK5	104	-0.320153	0.286136	0.265818	0.735888
LETMD1|Q6P1Q0-7	104	0.306634	0.275111	0.26765	0.738059
RPS4X|P62701	104	0.791511	0.710548	0.267921	0.738379
GGT7|Q9UJ14	104	0.52104	0.467987	0.268168	0.738671
MMS19|Q96T76	104	0.208671	0.187547	0.26848	0.739039
TUBA8|Q9NY65	104	0.566685	0.509349	0.26851	0.739074
NDUFAF2|Q8N183	104	-0.479941	0.431386	0.268514	0.739079
SMS|P52788	104	-0.433874	0.390346	0.268962	0.739606
CTPS1|P17812	104	-0.428645	0.385898	0.269279	0.739978
SEPT4|O43236	104	-0.611663	0.550743	0.269346	0.740057
TBC1D9B|Q66K14-2	104	0.262508	0.236429	0.26948	0.740214
RNF123|Q5XPI4	104	0.329341	0.296746	0.269678	0.740447
CARHSP1|Q9Y2V2	104	-0.313931	0.283084	0.270052	0.740885
ALDH7A1|P49419-2	104	-0.406523	0.366718	0.270234	0.741098
RLBP1|P12271	104	-0.193664	0.174719	0.270284	0.741156
SEZ6L|Q9BYH1-5	104	-0.302562	0.272973	0.270298	0.741172
SNPH|O15079	104	0.549406	0.495921	0.270532	0.741446
PGAM5|Q96HS1	104	0.561541	0.507231	0.270867	0.741837
AGT|P01019	104	-0.18753	0.169407	0.270908	0.741885
FBXO21|Q4G104	104	0.276879	0.250134	0.270931	0.741913
DPM1|O60762	104	-0.279519	0.252566	0.271019	0.742015
PAIP1|Q9H074-3	104	0.357807	0.323578	0.271422	0.742485
GART|P22102	104	-0.243039	0.219879	0.271618	0.742714
MTM1|Q13496	104	-0.264045	0.239411	0.272668	0.743933
CELF2|V9GYD9	104	0.661893	0.600292	0.272788	0.744072
ENOPH1|Q9UHY7	104	-0.657261	0.597793	0.274147	0.745644
FAM81A|Q8TBF8	104	0.245038	0.222962	0.274351	0.745879
CTSZ|Q9UBR2	104	-0.317606	0.289032	0.274416	0.745954
RMDN3|Q96TC7	104	0.52031	0.474023	0.274943	0.74656
COMMD8|Q9NX08	104	-0.245957	0.224234	0.275278	0.746946
NOMO2|Q5JPE7-2	104	-0.352447	0.321404	0.275405	0.747092
ENSA|O43768-2	104	0.450419	0.410875	0.275553	0.747261
SLC30A9|Q6PML9	104	0.263837	0.240877	0.275957	0.747724
PPIF|P30405	104	-0.399511	0.364991	0.27628	0.748094
RPL26L1|Q9UNX3	104	-0.418471	0.382371	0.276352	0.748176
RPL37A|P61513	104	0.264697	0.242607	0.277822	0.749853
TDRKH|Q5SZR4	104	-0.295676	0.271035	0.277881	0.74992
SURF4|O15260-2	104	0.268171	0.246001	0.278228	0.750314
NRGN|Q92686	104	0.230458	0.211493	0.278427	0.750541
UBXN1|E9PRQ7	104	-0.209552	0.192416	0.278696	0.750846
CNTNAP4|Q9C0A0-2	104	0.338507	0.311978	0.280464	0.752844
B2M|P61769	104	-0.235264	0.217076	0.281014	0.753462
SH3GL3|Q99963-4	104	0.614806	0.567592	0.281281	0.753762
PTCD3|Q96EY7	104	-0.209532	0.193551	0.281553	0.754067
FLII|Q13045	104	-0.285962	0.264225	0.281686	0.754216
HMGN2|P05204	104	-0.275916	0.254957	0.281713	0.754247
ITPR3|Q14573	104	-0.245585	0.227156	0.28219	0.754781
PPP1R3F|Q6ZSY5	104	-0.183769	0.17003	0.282334	0.754942
IGKV3-11|A0A087WZW8	104	-0.125602	0.116279	0.282611	0.755252
GOLM1|Q8NBJ4-2	104	-0.323016	0.299637	0.283565	0.756316
IARS2|Q9NSE4	104	0.677764	0.629887	0.284461	0.757312
ATP5S|Q99766	104	0.333235	0.309769	0.284576	0.757439
RAP2B|P61225	104	0.631539	0.58735	0.284807	0.757695
NOVA2|Q9UNW9	104	0.265153	0.24695	0.285485	0.758445
TANC2|Q9HCD6	104	0.274056	0.255434	0.285846	0.758844
ATE1|H0Y5C2	104	-0.189828	0.176935	0.285863	0.758862
ATP5A1|P25705-2	104	0.737364	0.688123	0.286447	0.759506
SAFB|Q15424	104	-0.34016	0.317697	0.286828	0.759926
ATP2B1|P20020-4	104	1.22296	1.1422	0.286831	0.759929
ATP5E|P56381	104	-0.217589	0.203414	0.287285	0.760428
ACP1|P24666-2	104	0.158883	0.148565	0.287391	0.760544
YWHAB|P31946-2	104	0.613698	0.573858	0.287402	0.760556
CYC1|P08574	104	0.624797	0.584745	0.28782	0.761015
MAP7|Q14244-2	104	0.343485	0.321576	0.287983	0.761193
MT-ATP6|P00846	104	0.512206	0.479762	0.28821	0.761442
PCSK1|P29120-2	104	0.259954	0.243662	0.288553	0.761817
CAMKV|Q8NCB2-3	104	-0.271557	0.254682	0.288825	0.762113
DDX19A|Q9NUU7	104	-0.462209	0.43352	0.28886	0.762152
SYN3|O14994	104	-0.561811	0.527509	0.289379	0.762717
ATG5|Q9H1Y0	104	0.26536	0.249221	0.289499	0.762848
COQ3|Q5T063	104	0.0893967	0.0841114	0.290366	0.76379
RRAS|P10301	104	-0.353946	0.33363	0.291243	0.76474
CYFIP1|Q7L576	104	-0.39119	0.368817	0.29135	0.764855
SERPINI1|Q99574	104	0.321647	0.303273	0.291384	0.764892
STRIP1|Q5VSL9-2	104	-0.252563	0.238694	0.292507	0.766103
TPR|P12270	104	-0.269428	0.254769	0.292763	0.766379
CYSTM1|Q9H1C7	104	0.281918	0.266617	0.292832	0.766454
NDRG4|Q9ULP0-3	104	-0.540818	0.512128	0.293453	0.76712
CHMP1A|F8VUA2	104	0.333646	0.315995	0.293528	0.7672
RBFOX1|I3L1D4	104	0.278551	0.263935	0.293746	0.767433
COQ7|H3BP28	104	0.249222	0.236211	0.293881	0.767579
GLRX3|O76003	104	-0.380062	0.360376	0.294088	0.7678
RPS3|P23396	104	0.818735	0.77722	0.29464	0.76839
CSNK2A1|E7EU96	104	0.886695	0.842217	0.294915	0.768683
S1PR1|P21453	104	-0.174208	0.165673	0.295505	0.769311
GRIA2|P42262-2	104	0.324291	0.308462	0.295598	0.76941
KCTD12|Q96CX2	104	-0.403639	0.384172	0.295891	0.769722
PLXNB2|O15031	104	0.226363	0.215575	0.296179	0.770028
SLC24A2|Q9UI40	104	-0.373739	0.356762	0.297306	0.77122
WDR37|Q9Y2I8	104	0.846875	0.809388	0.297888	0.771835
F5H5P2|F5H5P2	104	0.247134	0.236217	0.297935	0.771884
TUBB8|Q3ZCM7	104	0.148238	0.141711	0.298005	0.771958
RPL35|P42766	104	0.344869	0.329686	0.298009	0.771962
MCEE|Q96PE7	104	-0.214794	0.205498	0.298384	0.772358
SYN1|P17600	104	0.71053	0.681149	0.299352	0.773374
CACNA2D3|Q8IZS8	104	-0.415568	0.398467	0.299452	0.773479
MPP5|Q8N3R9-2	104	-0.225312	0.216265	0.299953	0.774003
CUL4B|Q13620-1	104	-0.628773	0.603753	0.300134	0.774192
MLYCD|O95822	104	-0.226818	0.217807	0.300164	0.774224
ATP6V0C|P27449	104	0.209896	0.201829	0.300811	0.774899
RYR2|Q92736-2	104	-0.507575	0.488871	0.301605	0.775725
RPS12|P25398	104	-0.73238	0.706289	0.302216	0.776359
TNPO1|Q92973-2	104	-0.292016	0.281697	0.302359	0.776508
CPNE3|O75131	104	-0.488944	0.471712	0.302405	0.776555
ASRGL1|Q7L266	104	-0.389623	0.375903	0.302421	0.776572
SSR4|P51571	104	0.221613	0.213834	0.302476	0.776629
DTD1|Q8TEA8	104	-0.498017	0.480547	0.302488	0.776641
PNMAL2|Q9ULN7-5	104	-0.246874	0.238906	0.303882	0.778081
MRPS30|Q9NP92	104	-0.284106	0.27498	0.303959	0.77816
ABHD14B|Q96IU4	104	-0.277705	0.26888	0.304132	0.778338
STK39|Q9UEW8-2	104	-0.630748	0.610919	0.3043	0.778511
IGLC2|A0A075B6K9	104	-0.107446	0.104173	0.304785	0.779009
MTMR12|Q9C0I1-3	104	0.217231	0.210718	0.305021	0.779252
NCAM1|H7BYX6	104	0.364922	0.35405	0.305116	0.779349
SCN8A|Q9UQD0-5	104	-0.237269	0.230262	0.305245	0.779481
ABHD6|Q9BV23	104	-0.314843	0.305591	0.305318	0.779556
TPM3|P06753-5	104	-0.507075	0.493553	0.306663	0.780931
SLC44A1|Q8WWI5-3	104	-0.20397	0.198535	0.306674	0.780942
CARS2|Q9HA77	104	0.0975412	0.0950186	0.307061	0.781336
PDK2|Q15119	104	0.423662	0.412938	0.307333	0.781611
CRABP1|P29762	104	-0.212095	0.206927	0.3078	0.782086
EIF2B3|Q9NR50	104	0.182189	0.177793	0.307916	0.782203
[truncated: 1,713 more rows]

## Sheet: Sheet2
Supplementary Data 2. Subset 2: Proteome-wide association study of cognitive trajectory in the BLSA replication cohort adjusting for sex, age at enrollment, education, age at death, PMI, and batch (N=39)
Positive beta value indicates higher abundance in cognitive stability. Negative beta value reflects lower abundance in cognitive stability
Protein	N	Beta	Beta_SE	P_Val	Adj_P_Val
DLD|P09622	39	2.5466	0.468369	3.63e-06	0.00707593
ABHD10|Q9NUJ1-2	39	1.88431	0.348916	4.07e-06	0.00737372
VDAC1|P21796	39	2.1224	0.42508	1.44e-05	0.0113644
NDUFV1|P49821-2	39	1.92339	0.386296	1.5e-05	0.0114993
PDHB|P11177-2	39	1.76409	0.357932	1.76e-05	0.0119759
NNT|Q13423	39	2.3652	0.491716	2.53e-05	0.0130009
NIPSNAP1|Q9BPW8	39	1.94689	0.430533	6.11e-05	0.0151897
NFS1|Q9Y697-2	39	1.77946	0.394816	6.39e-05	0.0153107
SUCLG1|P53597	39	2.16044	0.490255	8.66e-05	0.0161998
NDUFS1|P28331	39	1.64102	0.378463	0.000107	0.0169385
ABHD10|Q9NUJ1	39	2.12879	0.49125	0.000108	0.016968
NDUFA9|Q16795	39	1.69899	0.392292	0.000109	0.0169961
NDUFA4|O00483	39	1.66214	0.387628	0.000124	0.01751
PMPCB|O75439	39	1.53167	0.35804	0.000128	0.0176376
UQCRFS1|P47985	39	1.84665	0.432908	0.000132	0.0177972
ATP5D|P30049	39	0.802159	0.188192	0.000134	0.0178404
DPP6|P42658-2	39	1.54168	0.364433	0.000147	0.0182845
NDRG1|Q92597	39	-0.936843	0.224069	0.000171	0.0190355
NDUFS2|O75306	39	1.56038	0.373358	0.000171	0.0190637
SUCLA2|Q9P2R7-2	39	2.67029	0.642309	0.000183	0.0194293
KTN1|Q86UP2-2	39	-2.15575	0.521451	0.000196	0.0198362
ACO2|Q99798	39	2.49544	0.604325	0.000199	0.0199238
DLG4|P78352-3	39	1.45705	0.353051	0.0002	0.0199656
PDHX|O00330-3	39	1.92638	0.469684	0.000216	0.0204491
PRKCE|Q02156	39	1.82619	0.448215	0.000234	0.0209938
GOLGA6L6|A8MZA4	39	-0.978453	0.224856	0.000234	0.0210042
GPR158|Q5T848	39	1.0219	0.252087	0.000249	0.0214321
TMEM65|Q6PI78	39	1.23769	0.307538	0.000271	0.0220915
ATP5B|P06576	39	2.00822	0.501734	0.000289	0.0226158
IARS2|Q9NSE4	39	1.8763	0.471039	0.000306	0.0230981
VDAC3|Q9Y277-2	39	1.99589	0.502576	0.000317	0.0234102
GRIA2|P42262-2	39	1.2487	0.314509	0.000318	0.0234362
SNAP25|P60880	39	1.55498	0.393356	0.000335	0.0238993
SDHB|P21912	39	1.80331	0.456451	0.000337	0.0239656
PDHA1|P08559	39	1.57102	0.399704	0.000358	0.024538
ATP2B3|Q16720-2	39	2.1616	0.55174	0.000371	0.0249093
DIRAS1|O95057	37	1.23023	0.314355	0.000376	0.0250377
PLXNA1|Q9UIW2	39	0.912038	0.233153	0.000378	0.0250898
NDUFA10|A0A087WXC5	39	1.68187	0.430574	0.000384	0.0252612
ATP2B2|Q01814-8	39	1.55415	0.399123	0.000398	0.0256385
OXCT1|P55809	39	1.82254	0.468631	0.000404	0.0257913
PPP1CC|F8VYE8	39	3.34161	0.860615	0.000411	0.0259912
ATP2B2|Q01814-7	39	1.59001	0.410701	0.000425	0.0263612
SLC25A11|Q02978	39	1.89627	0.489925	0.000426	0.0263917
SDHA|P31040	39	1.85562	0.479759	0.000429	0.0264817
AP2B1|P63010	39	2.05103	0.530396	0.00043	0.0265094
ATP5A1|P25705-2	39	2.25718	0.585155	0.000443	0.0268313
SLC25A6|P12236	39	1.77321	0.45982	0.000444	0.0268686
ATP1A3|P13637	39	2.31369	0.600223	0.000446	0.0269231
SH3PXD2A|Q5TCZ1-2	39	-0.60227	0.151567	0.000451	0.0270526
GRIA2|P42262	39	1.25232	0.325324	0.000453	0.0271048
RBKS|Q9H477-2	35	-0.571451	0.148071	0.000484	0.0279073
STXBP1|P61764-2	39	2.06994	0.541402	0.000489	0.0280366
UQCRB|P14927	39	2.23148	0.584448	0.000496	0.0282278
HOMER1|Q86YM7	39	1.16646	0.305848	0.000502	0.0283863
BCR|P11274-2	36	0.914106	0.239713	0.000503	0.0284054
TXN2|Q99757	39	1.33161	0.350879	0.00053	0.0291035
RAB5B|P61020	39	-2.23354	0.59204	0.000566	0.0299991
C14orf159|Q7Z3D6-2	39	0.198273	0.0519754	0.000567	0.0300361
GNAQ|P50148	39	-2.42309	0.642701	0.00057	0.0300997
SEPT6|Q14141-2	39	2.30011	0.61067	0.000576	0.0302494
STXBP1|P61764	39	1.96993	0.523693	0.000584	0.0304545
SYT1|J3KQA0	39	1.37531	0.365918	0.000589	0.0305843
ATP5A1|P25705	39	2.22886	0.595682	0.000619	0.0313066
UQCRC1|P31930	39	1.46292	0.391888	0.000634	0.0316886
TBCB|Q99426	39	-1.4951	0.400549	0.000635	0.0317066
HNRNPM|P52272-2	39	-2.06101	0.554559	0.000665	0.0324365
ACTN1|P12814-3	39	1.26721	0.341036	0.000667	0.0324692
NDUFA13|Q9P0J0	39	1.26403	0.340432	0.000672	0.0325965
COQ3|Q5T063	39	0.531032	0.143215	0.000682	0.0328337
TIMM50|Q3ZCQ8-2	39	1.84205	0.497183	0.000688	0.0329729
ATP5H|O75947	39	1.573	0.424985	0.000695	0.0331467
SNAP25|P60880-2	39	1.47393	0.402423	0.000776	0.0350568
ABLIM2|Q6H8Q1-2	39	1.3691	0.375329	0.00081	0.0358347
ATP2B1|P20020-4	39	1.60859	0.44202	0.00083	0.0362923
NDUFS5|O43920	39	1.35423	0.372987	0.00085	0.0367496
FAM171B|Q6P995	35	0.516409	0.132986	0.000859	0.0369396
RNH1|P13489	39	-1.61366	0.444987	0.000861	0.0369949
RAB3GAP2|Q9H2M9	39	1.11799	0.308913	0.000879	0.037395
GLS|O94925	39	1.76817	0.489475	0.000896	0.0377753
SYT1|P21579	39	1.31441	0.364283	0.000907	0.0380135
RBX1|P62877	38	0.270139	0.0700031	0.00091	0.038083
CADM2|Q8N3J6-2	39	1.57092	0.436261	0.000926	0.0384377
SV2B|Q7L1I2	39	1.06642	0.2963	0.00093	0.0385389
DMXL2|Q8TDJ6	39	1.4455	0.402196	0.000944	0.0388378
NDUFC2-KCTD14|E9PRQ4	39	1.08736	0.302842	0.000953	0.0390456
SLC25A3|Q00325-2	39	1.7779	0.495429	0.000959	0.0391583
GLO1|Q04760	39	-1.92157	0.535654	0.000962	0.0392345
HSPD1|P10809	39	2.62155	0.733658	0.00100117	0.0400858
AP3M2|P53677	39	1.34752	0.377662	0.00101603	0.0404063
IDH2|P48735	39	1.7835	0.500407	0.0010275	0.0406528
EEF1D|P29692	39	-2.04466	0.573816	0.00102993	0.040705
SF3B6|Q9Y3B4	39	-1.00771	0.281582	0.00103524	0.0408189
EEF1D|P29692-2	39	-2.01195	0.565669	0.00104905	0.0411139
UQCRC2|P22695	39	1.81858	0.513816	0.00110189	0.0422331
NDUFB11|Q9NX14	39	1.10496	0.312446	0.0011109	0.0424223
ATL3|F5H6I7	39	-1.04983	0.296901	0.0011125	0.0424558
OGDHL|Q9ULD0	39	1.44264	0.408765	0.00113372	0.0428996
NDUFA5|Q16718	39	1.10478	0.313429	0.00114803	0.0431972
PLCB1|Q9NQ66	39	1.43899	0.4088	0.00116364	0.0435208
GNB5|O14775-2	39	1.472	0.41849	0.00117223	0.0436983
SLC25A4|P12235	39	1.6447	0.467845	0.00117863	0.0438303
SYNGAP1|Q96PV0-4	39	1.02924	0.29295	0.0011857	0.0439758
RGS7|P49802-2	39	1.08588	0.309122	0.00118759	0.0440146
ALDH5A1|P51649	39	2.33036	0.664064	0.00119952	0.0442594
AUH|Q13825	39	1.71277	0.488125	0.00120079	0.0442856
PGAM5|Q96HS1	39	0.844865	0.240973	0.00121032	0.0444804
KIAA1045|Q9UPV7	39	1.10924	0.316851	0.00122818	0.0448446
MDH2|P40926	39	1.91816	0.548012	0.00123035	0.0448888
OMG|P23515	39	-0.793117	0.226811	0.00124217	0.0451287
NDUFA7|O95182	39	1.13369	0.324728	0.00126198	0.0455291
CAP2|P40123	39	1.48625	0.426262	0.00127795	0.0458506
NDUFS6|D6RBT3	39	1.20136	0.345457	0.00131099	0.0465116
ATP5J|P18859	39	1.89168	0.544142	0.00131524	0.0465963
SLC25A5|P05141	39	1.79173	0.51622	0.00133597	0.047008
EEF1A1|P68104	39	-2.03334	0.58617	0.00134349	0.0471568
ACTN2|P35609-2	39	1.19302	0.343941	0.0013442	0.0471708
ATP5O|P48047	39	1.48376	0.428242	0.00135899	0.0474625
C11orf54|Q9H0W9-2	39	-0.768348	0.221856	0.00136471	0.0475751
HK1|P19367	39	1.95797	0.566846	0.00139996	0.0482655
CADPS|Q9ULU8	39	1.65728	0.479859	0.00140181	0.0483017
NDUFS4|O43181	39	1.41502	0.410123	0.00141542	0.0485664
MGLL|Q99685	39	0.913577	0.265087	0.00143093	0.0488673
OAT|P04181	39	1.06218	0.308287	0.00143454	0.0489373
ENO3|P13929-3	39	-0.637507	0.185123	0.0014415	0.0490718
ACTN2|P35609	39	1.20233	0.349177	0.00144297	0.0491001
NDUFS6|O75380	39	1.26437	0.367903	0.00146996	0.0496197
CYC1|P08574	39	1.10354	0.324762	0.0016372	0.0527687
CS|B4DJV2	39	1.64321	0.483907	0.00164756	0.05296
ANKS1B|Q7Z6G8-3	39	1.01823	0.299868	0.00164812	0.0529704
DOC2B|A0A087WZX8	39	0.629844	0.185536	0.00165211	0.0530439
ACAT1|P24752	39	1.89063	0.558216	0.00168832	0.0537084
PHB|P35232	39	1.57531	0.465725	0.00170921	0.0540894
VDAC2|P45880	39	2.12285	0.627743	0.00171284	0.0541554
C1QBP|Q07021	39	1.42422	0.421223	0.00171549	0.0542037
DLAT|P10515	39	1.4907	0.440928	0.00171705	0.054232
LANCL2|Q9NS86	39	1.6801	0.497422	0.00173247	0.0545116
SYT12|Q8IV01	39	0.499214	0.148063	0.00176136	0.0550333
CHCHD6|Q9BRQ6	39	1.10807	0.328835	0.00177092	0.0552051
DYNLT1|Q5VTU3	25	-0.746532	0.21874	0.00185945	0.0567811
IMMT|Q16891-2	39	2.55386	0.762787	0.00188003	0.0571433
TRIM28|Q13263	39	-0.796182	0.238551	0.00193522	0.0581075
ENO2|P09104	39	-0.559273	0.168348	0.0020194	0.0595581
OGDH|E9PCR7	39	1.71108	0.515303	0.00202831	0.0597103
MAP7|Q14244-2	35	-0.434372	0.129956	0.00207598	0.0605198
NTRK2|Q16620	20	1.59801	0.482651	0.00208274	0.060634
NSFL1C|Q9UNZ2	39	-1.96493	0.594059	0.00210153	0.0609507
SCAI|Q8N9R8	39	0.946702	0.28648	0.0021191	0.0612459
OPA1|O60313	39	2.00423	0.607276	0.00214394	0.0616613
UGP2|A0A087WYS1	39	-1.98844	0.602591	0.00214713	0.0617147
ANKS1B|H0YI72	39	1.02282	0.310269	0.0021665	0.0620371
COX5B|P10606	39	1.34951	0.410118	0.00220246	0.0626329
GDAP1|Q8TB36	39	1.36459	0.41498	0.00221593	0.062855
TUFM|P49411	39	1.94429	0.59162	0.00222768	0.0630484
ELAVL2|Q12926	39	1.4124	0.429858	0.00223169	0.0631142
DCLK1|O15075	39	1.69639	0.516768	0.0022503	0.0634193
UGP2|Q16851-2	39	-1.98662	0.606988	0.00231133	0.0644128
EIF5B|A0A087WUT6	22	-0.527661	0.158992	0.00231942	0.0645436
PGLS|O95336	39	-1.14044	0.349562	0.00237826	0.0654897
NDUFS7|O75251	39	1.26728	0.389899	0.00245874	0.0667682
GUCY1B3|Q02153-2	39	1.46914	0.452503	0.00248291	0.0671487
FAM162A|F8W7Q4	39	1.2275	0.378111	0.00248494	0.0671806
SV2A|Q7L0J3	39	1.42883	0.440272	0.00249223	0.067295
TALDO1|P37837	39	-0.921285	0.283989	0.00250063	0.0674266
AIFM1|O95831-3	39	1.96874	0.608354	0.00255519	0.0682772
AP2A1|O95782-2	39	2.01307	0.622297	0.00256404	0.0684146
BPNT1|O95861	39	-1.35157	0.417914	0.00256975	0.068503
UQCRH|P07919	39	1.36722	0.422964	0.0025811	0.0686785
PPP1CB|P62140	39	2.85606	0.8856	0.00263405	0.069493
NDUFC2|O95298	39	1.06686	0.331077	0.00265261	0.0697768
ACTN3|Q08043	39	1.16952	0.362946	0.00265351	0.0697906
ESD|P10768	39	-1.32083	0.409999	0.00265892	0.0698732
SEPT5|G3XAH0	39	1.30626	0.405683	0.00267072	0.0700529
SPTBN2|O15020	39	2.58359	0.802912	0.00268621	0.0702885
GRIA3|P42263-2	39	1.08593	0.337708	0.0027023	0.0705325
OGDH|Q02218	39	1.65976	0.516332	0.00271015	0.0706513
SLC12A5|Q9H2X9-2	39	0.985755	0.306891	0.00272814	0.0709231
CADPS|H7C4T6	39	1.38577	0.431446	0.00272925	0.0709398
ENO1|P06733	39	-0.999487	0.312273	0.00281372	0.072205
NDUFV3|P56181	39	0.799797	0.250253	0.00284999	0.0727431
ATP1A1|P05023-4	39	2.30971	0.723063	0.0028625	0.072928
ALG5|Q9Y673	24	-0.878756	0.260676	0.00288753	0.0732967
SFXN1|Q9H9B4	39	1.59452	0.499943	0.00290092	0.0734936
SFXN3|A0A0A0MS41	39	1.21487	0.38297	0.00303874	0.0754948
NDUFA2|O43678	39	1.03282	0.325705	0.00304859	0.0756363
MAP4|E7EVA0	39	-0.684732	0.216507	0.00311843	0.0766332
LRRFIP1|Q32MZ4-2	31	0.259615	0.0810676	0.0031447	0.0770054
ACSL3|O95573	39	1.14995	0.364637	0.00319445	0.0777066
KIAA1586|Q9HCI6-2	28	-0.573709	0.176899	0.00323669	0.078298
MFN2|O95140	39	1.61818	0.515687	0.00333292	0.079632
BAG3|O95817	39	-0.765698	0.244139	0.00334727	0.0798292
ATP6V0D1|P61421	39	1.13272	0.36143	0.00336822	0.0801167
NONO|Q15233-2	39	-0.843356	0.269108	0.00336917	0.0801297
ATP1B1|P05026-2	39	1.88992	0.60394	0.00341072	0.0806972
GRM3|Q14832	39	1.2499	0.400035	0.00345529	0.0813023
TESC|Q96BS2	34	0.911162	0.291822	0.00347539	0.0815739
COX5A|P20674	39	1.38419	0.44385	0.00351019	0.0820425
KRAS|P01116-2	39	1.76376	0.565645	0.00351459	0.0821016
GPM6B|Q13491-4	39	1.18624	0.38095	0.00355471	0.0826388
NINJ2|Q9NZG7	38	-0.676537	0.21267	0.0035712	0.0828587
0|B4DLN1	39	0.693146	0.222821	0.00358452	0.083036
AFG3L2|Q9Y4W6	39	2.06152	0.66408	0.0036468	0.0838608
NDUFB6|A0A087WZX2	39	0.818943	0.26398	0.00366668	0.0841227
IMMT|C9J406	39	2.35166	0.758986	0.00370485	0.0846236
ARPC5L|Q9BPX5	39	1.53203	0.496112	0.0038087	0.0859737
ATP6V0A1|Q93050-1	39	1.19831	0.388347	0.00383305	0.0862877
NDUFA12|Q9UI09	39	0.904107	0.293542	0.00389157	0.0870383
UQCR10|Q9UDW1	39	0.978575	0.31808	0.00392786	0.0875009
HAPLN2|Q9GZV7	39	-0.355338	0.115507	0.0039298	0.0875255
RAB3A|P20336	39	1.04866	0.341211	0.00396092	0.0879205
AGK|Q53H12	39	1.12052	0.365212	0.00401633	0.08862
G6PD|P11413	39	-1.42236	0.464188	0.00405855	0.0891497
NDUFV2|P19404	39	1.1797	0.385584	0.00410932	0.0897832
RIMS1|Q86UR5-8	39	0.435539	0.141875	0.00412203	0.0899411
GRIA3|P42263	39	1.1226	0.367276	0.00414173	0.0901855
ABI2|E9PEZ7	39	1.35676	0.44404	0.00415345	0.0903306
ERC2|O15083	39	0.498014	0.163117	0.00417996	0.0906581
PSAP|P07602	39	-0.985376	0.322749	0.00418032	0.0906625
CNTN2|Q02246	39	-0.990192	0.324426	0.0041907	0.0907905
PTGR2|Q8N8N7	39	-0.415036	0.135984	0.00419116	0.0907961
KIAA0196|Q12768	38	-0.599951	0.1967	0.00421361	0.0910723
UBE3C|Q15386	33	-0.48399	0.155423	0.00422856	0.0912558
NPTN|Q9Y639-5	39	1.35874	0.445732	0.00423318	0.0913123
ERMN|Q8TAM6	39	-0.372305	0.122229	0.00425994	0.0916397
CLTC|Q00610-2	39	2.01908	0.664487	0.00434427	0.0926648
MTX1|Q13505-3	31	1.0687	0.35236	0.00440902	0.0934451
PIP5K1C|O60331-4	39	1.51446	0.500513	0.0044932	0.0944509
GNAZ|P19086	39	1.79848	0.59554	0.00456362	0.095285
NDUFA8|P51970	39	1.20285	0.398646	0.00459498	0.0956543
CCDC136|Q96JN2-3	39	0.858534	0.282338	0.00459727	0.0956812
SEPT10|Q9P0V9-3	39	-0.811153	0.269065	0.0046269	0.0960289
PPP2R5D|E9PFR3	39	2.31295	0.768105	0.00466931	0.0965246
STXBP5L|E9PFI2	39	0.972721	0.323064	0.00467331	0.0965712
NDUFS8|O00217	39	1.08819	0.361456	0.00467742	0.0966191
HDHD1|E7EVH9	32	-0.34503	0.111583	0.00470041	0.0968865
FAM177A1|G3V583	37	-0.833231	0.275489	0.00471555	0.0970623
ATP4A|P20648	39	1.4667	0.488859	0.00480653	0.0981126
SLC30A3|Q99726	39	0.504566	0.168201	0.00481246	0.0981807
U2AF2|K7ENG2	38	-0.769961	0.257028	0.00486539	0.0987866
HRAS|P01112	39	1.53046	0.511726	0.00492768	0.0994954
PPP1CA|P62136	39	2.43841	0.816077	0.00496446	0.0999116
ENO1|P06733-2	39	-0.902637	0.302885	0.00506757	0.10107
DYNLT3|P51808	39	0.768053	0.258258	0.00515	0.101988
SLC17A7|Q9P2U7	39	1.03359	0.348181	0.00522392	0.102804
CLASP2|E7ERI8	39	-2.14516	0.722646	0.00522481	0.102814
SLC4A10|Q6U841	39	0.455854	0.154142	0.00545114	0.105275
SYT7|F5H126	39	1.04234	0.353235	0.00547151	0.105494
APOA1BP|Q8NCW5	39	-1.22253	0.414588	0.00550113	0.105812
SEC14L2|B3KRD8	39	-0.862627	0.292804	0.00553981	0.106225
PTPRS|G8JL96	39	1.22336	0.416898	0.00571057	0.108032
AP1B1|Q10567-3	39	1.97426	0.673043	0.00572719	0.108206
ABI2|Q9NYB9-2	39	1.29263	0.440678	0.00572802	0.108215
CLTCL1|P53675-2	39	1.69024	0.576414	0.00574207	0.108362
SYT7|O43581-2	39	1.02906	0.350965	0.00574564	0.108399
GMPR|P36959	26	-0.292168	0.0989113	0.00574827	0.108427
KIAA1598|A0MZ66-2	39	-0.988021	0.33707	0.00575899	0.108539
NRXN1|Q9ULB1-2	39	1.33873	0.457449	0.00582979	0.109276
CS|H0YH82	39	1.18151	0.403804	0.00583836	0.109365
TRAP1|Q12931-2	39	0.999031	0.341474	0.00584285	0.109411
LYRM4|Q9HD34	39	0.94038	0.321979	0.00591969	0.110205
NDUFB8|O95169-3	39	0.944664	0.323703	0.00595547	0.110573
NDUFB5|O43674	39	0.998224	0.342068	0.00595699	0.110589
EFR3B|Q9Y2G0	39	0.633928	0.21768	0.0060505	0.111544
OGT|O15294-3	39	1.36188	0.468131	0.00609826	0.112029
SGIP1|Q9BQI5	39	1.06253	0.36559	0.00614315	0.112483
CADM1|A0A087X105	39	1.13375	0.39069	0.00621414	0.113197
QDPR|P09417	39	-0.637796	0.220174	0.00629738	0.114029
MCU|Q8NE86-3	38	0.629848	0.217491	0.00638967	0.114944
TRIO|O75962-5	39	0.592712	0.205234	0.00644249	0.115465
GABRB2|E7EV50	39	1.1164	0.386765	0.00646725	0.115708
JAM3|Q9BX67	39	-0.513612	0.177946	0.00646996	0.115735
IMPA1|P29218	39	-1.18758	0.411461	0.00647131	0.115748
FAHD1|Q6P587-3	39	1.11479	0.386412	0.00649255	0.115956
ACTN4|O43707	39	1.50642	0.522543	0.00652832	0.116306
RAP1B|F5GZG1	39	-1.09745	0.381166	0.00659048	0.116911
CLASP2|E3W994	39	-2.06552	0.71796	0.00662912	0.117286
EIF2B5|E9PC74	32	-0.249587	0.0860638	0.00669312	0.117904
PPIL3|Q9H2H8	38	-0.713695	0.246637	0.0066976	0.117948
TSPAN7|P41732	39	0.453699	0.15798	0.00671605	0.118125
SFPQ|P23246	39	-1.12983	0.393553	0.00673397	0.118297
CHMP4B|Q9H444	39	-1.54486	0.538267	0.00674759	0.118428
BSN|Q9UPA5	39	0.854729	0.297841	0.00675286	0.118478
HBB|P68871	39	0.680572	0.23743	0.00681136	0.119038
ATP6V1D|Q9Y5K8	39	1.31642	0.459299	0.00681588	0.119081
SYT5|O00445-2	39	0.919073	0.32092	0.006856	0.119463
PFDN4|Q9NQP4	38	-1.17341	0.410011	0.00689085	0.119794
CENPF|P49454	39	-0.384729	0.134411	0.00696635	0.120508
AP1B1|Q10567-2	39	1.90574	0.668003	0.00705249	0.121317
GRIA4|G3V164	39	1.06009	0.371936	0.00710128	0.121773
STOML2|Q9UJZ1	39	0.817225	0.286965	0.00714492	0.122179
DSCR3|A8MTY9	26	-0.627076	0.219963	0.00717444	0.122453
CAP1|Q01518	39	-2.31047	0.81315	0.00726404	0.123281
PLEC|Q15149-2	39	-0.965088	0.339717	0.00727379	0.123371
OLFM1|Q99784-5	39	0.739637	0.260732	0.00735031	0.124073
HBZ|P02008	39	0.522322	0.184212	0.00737563	0.124304
LAMA5|O15230	39	0.25651	0.090185	0.0073867	0.124405
KIAA1468|Q9P260-2	39	0.741238	0.261872	0.00746884	0.125153
LIPE|Q05469-2	37	-0.336837	0.118851	0.00748709	0.125318
PLEC|Q15149-8	39	-0.958714	0.33918	0.00754507	0.125842
PLEC|Q15149-3	39	-0.959959	0.3398	0.0075739	0.126102
PADI2|Q9Y2J8	39	-0.624892	0.221445	0.0076359	0.126658
FH|P07954-2	39	1.97624	0.70036	0.00763862	0.126683
HSPB1|P04792	39	-0.512115	0.181516	0.00764699	0.126758
SLC44A1|Q8WWI5-3	39	-0.460158	0.163211	0.00768448	0.127093
ATP5L|O75964	39	0.932639	0.331619	0.00782353	0.128328
NPTX2|P47972	25	0.295963	0.102466	0.00788175	0.128841
VCAN|P13611-3	39	-0.545973	0.194373	0.00789349	0.128945
MAPRE1|Q15691	39	-1.45308	0.517586	0.00792348	0.129208
MYO6|A0A0A0MRM8	39	-0.836114	0.297934	0.00794446	0.129392
HBD|E9PEW8	39	0.521647	0.186104	0.00801324	0.129993
BDH1|Q02338	39	0.625897	0.22316	0.00806891	0.130478
SDHC|Q99643-5	24	0.811869	0.283701	0.00821128	0.131709
SEPT3|Q9UH03-2	39	1.29914	0.465425	0.00825539	0.132088
COX6B1|P14854	39	0.927479	0.332381	0.00827398	0.132247
ROGDI|Q9GZN7	39	0.6801	0.244307	0.00841433	0.133443
ATP1A2|B1AKY9	39	1.73515	0.624982	0.00857543	0.134803
SLC8A2|Q9UPR5	39	0.929624	0.336107	0.00880592	0.136723
KRT78|Q8N1N4-2	39	-0.407793	0.147468	0.00881824	0.136825
TRIM2|Q9C040	39	-1.5052	0.54447	0.00883557	0.136968
MAL2|Q969L2	39	0.615416	0.222663	0.00884997	0.137087
HNRNPA2B1|P22626	39	-1.98161	0.718148	0.00895241	0.137929
ATP5F1|P24539	39	1.25918	0.456566	0.00898442	0.138191
VGF|O15240	39	0.252993	0.091817	0.00904194	0.13866
ATP1A4|Q13733	39	1.83403	0.66604	0.0090825	0.13899
LRPPRC|P42704	39	1.23331	0.448121	0.00911561	0.139259
EARS2|H3BTB7	25	0.631943	0.227098	0.00923531	0.140226
MT-ND4|P03905	38	0.504428	0.184085	0.009396	0.141513
PDE2A|O00408-2	39	0.657475	0.240323	0.00950051	0.142343
MGST3|O14880	39	0.847138	0.30995	0.00956406	0.142846
QKI|Q96PU8-5	39	-0.575359	0.210628	0.00960048	0.143133
PLXNA4|Q9HCM2	39	0.714566	0.261689	0.00962565	0.143331
NDUFA6|A0A0C4DGS0	39	0.98051	0.359225	0.00965191	0.143537
PHB2|J3KPX7	39	1.52335	0.558506	0.00970001	0.143914
RPH3A|Q9Y2J0	39	0.707226	0.259465	0.00974457	0.144262
AP2M1|Q96CW1-2	39	1.4687	0.540063	0.00989775	0.145452
HSPA2|P54652	39	-1.3148	0.483572	0.00991211	0.145563
CAPN2|P17655	39	-0.941284	0.346313	0.00993473	0.145738
HBD|P02042	39	0.555576	0.204448	0.0099492	0.14585
MT-CO3|P00414	39	0.847688	0.312229	0.0100113	0.146328
APOO|H7C1U8	39	1.18645	0.437209	0.0100431	0.146572
NPC2|J3KMY5	39	-0.641133	0.236365	0.010074	0.146809
CAMKK2|Q96RR4-6	39	0.699067	0.257891	0.0101187	0.147151
RDX|P35241	39	-0.922711	0.341643	0.0103727	0.149077
STK32C|Q86UX6	39	0.694461	0.257677	0.0105223	0.150198
SARS2|M0QWZ7	39	1.18802	0.44089	0.0105351	0.150294
STXBP3|O00186	39	-0.814414	0.302263	0.0105406	0.150335
ANXA5|P08758	39	-0.593859	0.221155	0.0107833	0.152133
SBF2|A0A087WZP7	27	0.528204	0.190605	0.0108644	0.152729
EPB41L2|O43491-4	39	-1.00408	0.374458	0.0108875	0.152899
CAPN1|P07384	39	-1.66845	0.622878	0.0109637	0.153455
CYFIP2|E7EVJ5	39	1.69951	0.635031	0.0110283	0.153925
CYCS|C9JFR7	39	1.16809	0.437571	0.0112157	0.155279
PACSIN1|Q9BY11	39	1.27707	0.478458	0.0112255	0.15535
STX1A|Q16623	39	0.941895	0.352967	0.011243	0.155476
PGD|P52209-2	39	-1.6005	0.600948	0.0113899	0.156527
GNA13|Q14344	39	-0.87628	0.329059	0.0113983	0.156587
UPF1|Q92900-2	39	1.16822	0.43872	0.0114041	0.156629
TSFM|P43897	39	0.789575	0.296573	0.011417	0.15672
ATG3|Q9NT62	39	-1.04099	0.391324	0.0114782	0.157156
LCP1|P13796	39	-0.894906	0.336511	0.0115013	0.157319
NTRK2|Q16620-2	38	0.849893	0.319687	0.0115257	0.157492
COX4I1|P13073	39	1.00061	0.37687	0.0116255	0.158197
PTGDS|P41222	39	-0.529866	0.19958	0.0116294	0.158224
SYNPO|Q8N3V7-3	39	0.420243	0.158504	0.0117337	0.158957
P4HB|P07237	39	2.14322	0.809144	0.0118083	0.159478
ATP1B2|P14415	39	1.42823	0.539739	0.0118845	0.16001
CSNK1A1|P48729-3	38	-0.754189	0.283409	0.0119339	0.160353
GPRC5B|Q9NZH0	38	-0.382237	0.144159	0.0119576	0.160517
NDUFB4|O95168-2	39	1.09384	0.414278	0.0120562	0.161199
MAPK3|P27361	39	-1.14379	0.433313	0.0120774	0.161344
CLINT1|Q14677	39	0.555433	0.207516	0.0121081	0.161556
NDUFB9|Q9Y6M9	39	1.1538	0.437678	0.0121813	0.162059
UQCRQ|O14949	39	1.01253	0.384097	0.012183	0.16207
PITPNM1|O00562-2	20	-0.749677	0.269099	0.0122002	0.162188
AKR1B1|P15121	39	-1.74869	0.663841	0.0122411	0.162467
CLIC4|Q9Y696	39	-0.645377	0.245029	0.0122508	0.162534
RAB14|P61106	39	1.97117	0.749677	0.0123885	0.163471
RAP1B|P61224-3	39	-1.2422	0.472605	0.0124175	0.163668
CD99|P14209	39	-0.397917	0.150469	0.0124263	0.163728
HBA2|G3V1N2	39	0.524536	0.199831	0.0125256	0.164398
ERLIN2|E5RHW4	39	-0.887381	0.338242	0.0125683	0.164686
NAMPT|P43490	39	-0.976162	0.372192	0.0125925	0.164848
FMNL2|C9IZY8	39	-0.494774	0.188919	0.0127099	0.165635
GK|P32189-1	39	0.782621	0.298831	0.0127107	0.16564
NRAS|P01111	39	1.35694	0.518639	0.0127923	0.166185
CCNB3|Q8WWL7	36	0.196268	0.0741323	0.0127966	0.166214
TLDC1|Q6P9B6	35	0.532475	0.202307	0.0128084	0.166292
FMNL2|Q96PY5-3	39	-0.469975	0.179775	0.012859	0.166628
LAMP2|H0YCG2	39	-0.310453	0.118798	0.0128888	0.166826
PFKL|P17858	39	-1.84888	0.708009	0.0129498	0.16723
PLCD1|P51178	39	-0.711267	0.27239	0.012955	0.167263
ABLIM1|O14639-2	39	-1.07277	0.411344	0.013059	0.167949
MT-CO2|P00403	39	1.09353	0.41966	0.0131301	0.168416
ADCY2|Q08462-2	28	0.5943	0.228151	0.013159	0.168605
PPP1R9B|Q96SB3	39	0.926236	0.355586	0.0131603	0.168614
GIGYF2|Q6Y7W6-4	38	0.339512	0.130363	0.0132936	0.169484
MAP4|F8W9U4	39	-0.638378	0.245483	0.0133007	0.16953
STX1B|P61266-2	39	1.38659	0.533497	0.0133478	0.169836
HIP1|O00291-4	37	-0.668203	0.257407	0.0134514	0.170507
CDKN1B|P46527	27	-0.392792	0.151126	0.0134651	0.170595
NT5C|Q8TCD5	38	-0.50829	0.195632	0.013495	0.170788
SEPT11|D6RGI3	39	1.98937	0.766857	0.0135083	0.170874
TJP2|Q9UDY2-6	39	-0.560538	0.216311	0.0136022	0.171477
GSN|P06396	39	-0.674019	0.260269	0.0136574	0.171832
RPS13|P62277	39	0.675383	0.260854	0.0136768	0.171955
ACAN|P16112-2	39	-0.409121	0.158365	0.0138695	0.173183
GSN|P06396-3	39	-0.675065	0.261368	0.0138895	0.17331
ASPA|P45381	39	-0.394362	0.152806	0.0139582	0.173744
FECH|P22830	39	0.373111	0.144577	0.0139615	0.173766
GRIA1|P42261-4	39	0.698336	0.270747	0.0140095	0.174069
ATP6V1E1|P36543	39	1.44358	0.559841	0.014035	0.174229
|CON__P01966	39	0.639581	0.248661	0.0142579	0.175626
FMNL3|Q8IVF7-2	39	-0.537343	0.209208	0.014385	0.176417
DNM1|Q05193	39	1.93405	0.754967	0.0146218	0.177879
SYP|P08247	39	0.801716	0.313596	0.0148098	0.17903
AHCY|P23526	39	-1.36122	0.532788	0.0148681	0.179385
PTMS|P20962	39	0.447338	0.175096	0.014871	0.179403
DNM1L|O00429	39	1.49026	0.584022	0.0149835	0.180085
PRDX3|P30048-2	39	1.6727	0.655557	0.0149892	0.18012
GSN|P06396-2	39	-0.679943	0.26682	0.0151081	0.180838
LTA4H|P09960	39	-1.76165	0.691525	0.0151386	0.181021
MVD|P53602	39	-0.70666	0.277397	0.0151392	0.181025
ENDOD1|O94919	39	-0.916021	0.359608	0.0151465	0.181069
PRKG1|Q13976-2	39	-1.58474	0.619601	0.0153171	0.182092
LANCL1|O43813	39	-1.42635	0.561024	0.0153269	0.18215
MTCH1|Q9NZJ7-3	38	0.909322	0.357674	0.0153297	0.182167
KLC2|Q9H0B6	39	1.42215	0.559975	0.0154289	0.182758
SYT2|Q8N9I0	39	0.864722	0.340495	0.0154313	0.182772
BGN|P21810	39	0.0898955	0.0352302	0.0155387	0.18341
MAPK1|P28482	39	-1.13995	0.44961	0.0155884	0.183704
PLEKHB1|F5GZH3	39	-0.35945	0.142047	0.0157753	0.184804
BCAS1|H0Y542	39	-0.366647	0.145015	0.0158581	0.185289
MIF|P14174	39	-0.893975	0.353652	0.0158772	0.185401
TKT|P29401	39	-1.38332	0.547562	0.0159354	0.185741
NEFM|P07197-2	39	-0.519481	0.205795	0.016015	0.186204
C8orf82|Q6P1X6-2	27	0.877438	0.336307	0.0160212	0.18624
ATP2B4|P23634-8	39	1.5341	0.607849	0.0160322	0.186305
NRXN3|Q9Y4C0	39	1.03378	0.40973	0.0160611	0.186472
GLUL|P15104	39	0.672852	0.266692	0.0160659	0.1865
SAR1A|Q9NR31	39	1.40321	0.556344	0.0160953	0.186671
SH3BGRL2|Q9UJC5	39	-1.2859	0.510293	0.0161836	0.187182
NRXN3|Q9Y4C0-4	39	1.03623	0.411322	0.0162097	0.187332
KCTD8|Q6ZWB6	32	0.40297	0.154296	0.0162937	0.187816
PRKCG|P05129	39	0.974075	0.388159	0.0165971	0.189552
ARL15|A0A087WUW9	33	0.575499	0.229134	0.0166431	0.189814
EPPK1|A0A075B730	39	-0.868995	0.3477	0.0170098	0.191883
STIP1|P31948	39	-2.1029	0.841423	0.0170118	0.191894
HEPACAM|Q14CZ8	39	-0.905246	0.36235	0.0170511	0.192114
SORT1|Q99523	38	-0.835577	0.33459	0.0170898	0.192331
RPL3|P39023	39	-1.51274	0.606619	0.0172379	0.193156
CSPG5|O95196-2	38	0.502201	0.201582	0.0173386	0.193716
AP3D1|O14617-5	39	1.49294	0.599562	0.0173908	0.194004
CSNK2A1|E7EU96	39	1.74014	0.69928	0.0174569	0.19437
DPYSL3|Q14195-2	39	-1.12273	0.451222	0.017468	0.194431
CNP|P09543	39	-0.471101	0.189833	0.0177443	0.195947
CKMT1A|P12532	39	1.15205	0.464854	0.0178874	0.196727
0|H0Y858	39	1.33173	0.537658	0.0179474	0.197053
TMLHE|Q9NVH6-7	38	0.529915	0.213067	0.0179478	0.197055
AK1|P00568	39	-1.21237	0.489765	0.0180115	0.197401
LARP4B|A0A087X183	36	0.792707	0.31743	0.0180351	0.197528
SPP1|P10451-5	39	-0.393966	0.158064	0.0180553	0.197637
SPERT|Q8NA61	39	-0.709453	0.283175	0.0181	0.197879
RPS25|P62851	39	-0.890647	0.36027	0.0181523	0.198161
HBA2|P69905	39	0.517244	0.209232	0.0181547	0.198174
PPP1R14A|Q96A00-2	39	-0.343434	0.138938	0.018166	0.198234
LRSAM1|Q6UWE0-2	39	-0.350195	0.141722	0.0182028	0.198433
FHL1|Q13642-1	39	-1.01679	0.411709	0.01826	0.19874
PDK3|Q15120	39	1.05711	0.428226	0.0183084	0.199
EPB41L2|O43491-3	39	-0.922132	0.373663	0.0183418	0.199178
HADH|Q16836	39	2.04326	0.828305	0.0183863	0.199417
RPL10|X1WI28	39	-1.14495	0.464308	0.0184243	0.199619
MTCH2|Q9Y6C9	39	1.45307	0.589281	0.018429	0.199645
RP2|O75695	32	-0.706582	0.283092	0.0184978	0.200012
PIP4K2A|P48426	39	-0.555389	0.226046	0.0188225	0.201732
TAGLN3|Q9UI15	39	1.4249	0.580639	0.0189559	0.202433
TKT|A0A0B4J1R6	39	-1.38425	0.564435	0.0190262	0.202802
PIP4K2A|P48426-2	39	-0.554415	0.226461	0.0192212	0.203819
CHMP1B|Q7LBR1	39	-1.23855	0.505292	0.0192265	0.203847
CD82|P27701-2	39	-0.464995	0.19009	0.0194542	0.205027
DNM1L|O00429-6	39	1.46696	0.600593	0.0194814	0.205167
LETM1|O95202	39	1.42506	0.583925	0.0195756	0.205653
HNRNPUL2|Q1KMD3	39	-1.09114	0.4472	0.0196016	0.205787
GBAS|O75323	39	1.5827	0.64871	0.0196091	0.205825
NRN1|Q9NPD7	38	0.41458	0.169646	0.0197158	0.206373
ATP2B4|P23634-5	39	1.44969	0.596037	0.0199633	0.207636
HYOU1|Q9Y4L1	39	1.50518	0.619379	0.020062	0.208137
BROX|Q5VW32	39	-0.542786	0.222595	0.0201269	0.208466
GOPC|Q9HD26-2	32	0.199547	0.079735	0.0202507	0.209091
MYO1B|O43795-2	32	-0.465149	0.183836	0.020395	0.209817
HIBCH|Q6NVY1	39	0.828709	0.342562	0.0205909	0.210797
HEBP1|Q9NRV9	39	-0.576319	0.238274	0.0206113	0.210899
LCMT1|Q9UIC8	39	-1.0594	0.438131	0.0206467	0.211075
NTRK3|Q16288-5	27	0.500238	0.204631	0.0208148	0.211911
APRT|P07741-2	39	-0.533758	0.22032	0.0208854	0.21226
HPCA|P84074	39	0.85626	0.355052	0.0209589	0.212623
GSTP1|P09211	39	-0.892033	0.369969	0.020986	0.212757
NEFM|E7ESP9	39	-0.513989	0.213471	0.0211517	0.213573
CA1|P00915	39	0.285385	0.118606	0.0212316	0.213964
CAMSAP2|Q08AD1-2	37	0.64263	0.267109	0.0212465	0.214037
CSPG5|O95196	30	0.456292	0.189699	0.0212726	0.214165
ITPR1|Q14643-4	39	0.657296	0.273366	0.0213175	0.214384
CD9|A6NNI4	39	-0.372995	0.155162	0.0213447	0.214518
HECW2|Q9P2P5	21	-0.386867	0.159908	0.02141	0.214836
ARL3|P36405	39	-1.01571	0.423343	0.0215798	0.215662
ELAVL4|P26378-4	39	1.27243	0.530352	0.0215817	0.215671
PRKAA1|Q13131	39	-0.915828	0.381794	0.021606	0.215788
UBQLN4|Q9NRR5	37	0.647299	0.268188	0.0216947	0.216218
MLLT4|A8MQ02	39	-0.185131	0.0770487	0.0218757	0.217091
SLIRP|Q9GZT3-2	39	0.828949	0.346509	0.0219367	0.217384
MYH4|Q9Y623	39	0.4974	0.208001	0.0219861	0.217621
CLVS2|Q5SYC1	39	0.566891	0.237225	0.0220717	0.218031
ACSF2|E9PF16	29	0.656392	0.264556	0.0221065	0.218198
PPP2R2B|Q00005-6	39	-1.00072	0.418998	0.0221403	0.218359
DDX17|Q92841-1	35	-1.34176	0.562625	0.0223243	0.219236
ABR|Q12979	39	1.60781	0.674799	0.0224385	0.219778
FXR1|P51114-2	39	-0.493499	0.207343	0.0225729	0.220413
LLGL1|Q15334	39	-0.720144	0.302692	0.0226245	0.220656
ATP2A2|P16615-5	39	1.23085	0.517472	0.0226533	0.220792
ACTR3B|Q9P1U1	39	1.07177	0.45088	0.022735	0.221176
GSTK1|Q9Y2Q3	39	0.739595	0.311621	0.0229314	0.222097
RAP1A|P62834	39	-1.06714	0.449695	0.0229506	0.222187
FAM21A|A0A087WYF6	39	-0.522554	0.22024	0.0229705	0.22228
CNKSR3|G9CGD6	33	0.488157	0.203292	0.0229732	0.222293
CAMK2A|Q9UQM7	39	1.11057	0.468249	0.0230193	0.222508
RAF1|P04049-2	31	-0.442472	0.186601	0.0237207	0.225751
AP2A2|O94973	39	1.34812	0.571605	0.0237435	0.225855
DNM1|Q05193-2	39	1.78859	0.758498	0.0237668	0.225962
SCD5|Q86SK9-2	34	-0.800996	0.333597	0.0237926	0.22608
SLC2A1|P11166	39	0.919028	0.390229	0.0239314	0.226713
RAB35|Q15286	39	2.09513	0.889815	0.0239609	0.226848
PRKAR1A|P10644	39	-0.741929	0.315344	0.0240623	0.227309
FAM120A|Q9NZB2-4	39	-0.42734	0.181445	0.024082	0.227399
DDAH2|O95865	39	-0.940446	0.400191	0.0242179	0.228015
NSF|P46459	39	2.13016	0.907424	0.02436	0.228657
CADPS2|Q86UW7-3	39	1.21686	0.518674	0.0244388	0.229013
HP1BP3|Q5SSJ5	39	-0.842827	0.359297	0.0244571	0.229095
PPP1R11|O60927	36	0.492286	0.209069	0.0246402	0.229917
LYNX1|A0A087WZS0	39	-0.635666	0.271723	0.0248222	0.230731
0|H3BN98	39	1.2301	0.526335	0.0249547	0.231321
VPS52|Q8N1B4-2	38	0.618508	0.264505	0.0250408	0.231704
NT5DC3|Q86UY8	39	0.690261	0.295795	0.025159	0.232228
LGI4|K7ENQ0	30	-0.633977	0.266197	0.0251656	0.232257
LAMTOR1|Q6IAA8	38	-0.896414	0.384212	0.0251858	0.232346
DHCR7|Q9UBM7	38	-0.630872	0.268473	0.0253267	0.232969
ITPA|Q9BY32	38	0.339553	0.145612	0.0255867	0.234112
AK3|Q9UIJ7	39	1.40647	0.605333	0.0257555	0.23485
GDAP1L1|Q96MZ0	39	1.44195	0.620675	0.0257719	0.234922
SARS|P49591	39	-1.63274	0.703058	0.0258224	0.235142
CSRP1|P21291	39	-0.944026	0.40657	0.0258474	0.235251
PSAT1|Q9Y617	39	-0.880961	0.380256	0.026158	0.2366
KATNA1|O75449	39	0.236834	0.0977717	0.0261973	0.23677
GPSM1|Q86YR5-4	29	0.611569	0.262306	0.0264004	0.237646
PCBD1|P61457	36	-1.30236	0.543884	0.026551	0.238293
SFXN5|Q8TD22	39	0.776753	0.336425	0.02664	0.238675
SAMHD1|Q9Y3Z3-4	38	-0.271951	0.117693	0.0266907	0.238892
HNRNPH1|P31943	39	-1.64152	0.711326	0.026711	0.238979
NCKAP1|Q9Y2A7	39	1.51402	0.656905	0.0268908	0.239746
ATP6V1B2|P21281	39	1.53316	0.665835	0.0270257	0.24032
DNM1|Q05193-5	39	1.67473	0.728074	0.0271747	0.240952
SLC17A6|Q9P2U8	39	0.751621	0.326812	0.0271976	0.241049
PRMT8|Q9NR22-2	23	0.527641	0.228374	0.0272579	0.241304
ATP6AP2|O75787-2	39	0.608931	0.264702	0.027326	0.241591
MYCBP2|O75592-2	39	0.520393	0.225525	0.0274406	0.242074
RIC8A|Q9NPQ8-2	30	-0.6377	0.268414	0.0276176	0.242818
PSMD6|Q15008	39	1.251	0.547039	0.0280221	0.244508
GPR37L1|O60883	39	0.551227	0.241164	0.0280967	0.244818
SCO1|J3QL56	39	0.800063	0.350045	0.0281029	0.244844
NENF|Q9UMX5	38	-0.660211	0.288596	0.028137	0.244986
COL6A2|P12110	39	0.125809	0.0548114	0.0282084	0.245282
C19orf70|Q5XKP0	39	0.622387	0.272505	0.0282099	0.245288
ATP6V1F|Q16864	39	1.31012	0.573669	0.0282219	0.245338
GDA|Q9Y2T3	39	0.963406	0.42196	0.0282599	0.245495
CD44|H0YD13	39	-0.259276	0.113592	0.0283029	0.245673
EPHX2|E5RFU2	32	-0.503017	0.219407	0.02838	0.245992
ACADS|E9PE82	38	0.462507	0.201676	0.0285464	0.246678
GABRA1|P14867	39	0.847989	0.372154	0.0285575	0.246723
CLTA|P09496-2	39	1.0638	0.466882	0.028562	0.246742
COX7A2L|O14548	39	0.780207	0.342685	0.0286787	0.247222
DLST|P36957	39	1.25505	0.552031	0.0288914	0.248094
STXBP5|Q5T5C0-2	39	0.636754	0.280118	0.028915	0.24819
DHRS7|Q9Y394-2	39	-1.07066	0.471215	0.0289838	0.248471
GRIPAP1|A0A087WXA6	39	0.638311	0.280999	0.02902	0.248619
PPM1H|Q9ULR3	39	0.977656	0.431058	0.0292555	0.249577
SEPT4|O43236-2	39	-0.613679	0.270734	0.0293438	0.249936
CDC42BPB|Q9Y5S2	39	0.885905	0.391246	0.0295049	0.250588
FAM107B|C9J6N5	31	-0.810055	0.35011	0.0295638	0.250826
MPI|P34949	39	-1.19824	0.529418	0.0295726	0.250861
EPHA4|P54764	39	0.67021	0.296145	0.0295862	0.250916
ATP5S|Q99766	39	0.554967	0.245038	0.0296414	0.251139
PLIN3|O60664-4	39	-0.224828	0.0993433	0.0297545	0.251595
SEC24B|O95487-2	23	-0.323315	0.142547	0.0297891	0.251734
HPCAL1|P37235	39	0.768009	0.339929	0.029843	0.25195
IDH3B|O43837	39	1.02887	0.456211	0.0301215	0.253066
CAMK2D|Q13557-8	39	0.967761	0.429367	0.0302122	0.253428
PPP5C|H0YDU8	39	1.47772	0.65602	0.0303064	0.253804
GFAP|K7ELP4	39	-0.417828	0.185526	0.0303365	0.253924
PC|P11498	39	1.33032	0.590763	0.0303535	0.253992
DNM1L|O00429-8	39	1.36348	0.606486	0.0306104	0.255012
DBT|P11182	39	0.973856	0.433274	0.030645	0.255149
LMNA|P02545	39	-0.648791	0.288991	0.0308301	0.25588
PPIA|P62937	39	-1.50083	0.668714	0.030877	0.256065
PPP3CB|P16298	39	1.44471	0.64479	0.0311418	0.257107
YWHAZ|P63104	39	1.54472	0.691556	0.0316333	0.259028
NEFL|P07196	39	-0.48642	0.217785	0.031647	0.259082
NEFH|P12036	39	-0.333798	0.149564	0.0317677	0.25955
ARMC10|Q8N2F6-4	39	0.768202	0.344502	0.0319056	0.260086
GAS7|O60861-1	39	0.921789	0.413602	0.0319932	0.260425
SFXN4|Q6P4A7-3	33	0.638744	0.283264	0.0321438	0.261007
DCTN3|O75935	39	-1.03398	0.464582	0.0322156	0.261283
SYNCRIP|O60506-2	39	-1.24608	0.560227	0.0323163	0.261671
TOMM70A|O94826	39	1.34293	0.603772	0.0323166	0.261672
SAFB|Q15424-2	39	-0.475531	0.213894	0.0323919	0.261962
ACTN4|K7EJH8	39	0.851012	0.382986	0.0324767	0.262288
ATP5C1|P36542-2	39	1.38405	0.623304	0.0325899	0.262722
LONP1|K7EKE6	34	1.22966	0.553776	0.0325908	0.262725
HIST1H1C|P16403	39	-0.47464	0.21394	0.0327331	0.26327
GABRG2|P18507-2	33	0.709453	0.319928	0.0328085	0.263558
TIMM9|Q9Y5J7	39	1.26733	0.571941	0.0329346	0.264039
CCDC92|Q53HC0-2	28	-0.507977	0.228805	0.0329816	0.264218
GABRB3|P28472-4	39	0.652376	0.294836	0.0331706	0.264937
MFSD6|H7C0X2	38	0.430701	0.194682	0.0331967	0.265035
PRPF8|Q6P2Q9	37	-0.28704	0.129771	0.0334072	0.265833
DST|F8W9J4	39	-1.08288	0.49063	0.033588	0.266516
SEMA7A|O75326	29	0.265521	0.119076	0.0336615	0.266793
PHYHIP|Q92561	39	0.930301	0.421769	0.0336947	0.266918
GGH|Q92820	24	-0.447526	0.202085	0.0338088	0.267347
TMX3|Q96JJ7	39	0.705743	0.320404	0.0339262	0.267788
CLTA|P09496-3	39	0.986147	0.447757	0.0339453	0.26786
BIN1|O00499	39	-0.707398	0.321565	0.0341408	0.268592
CNTNAP1|P78357	39	-0.838165	0.381158	0.0342068	0.268839
HSPB6|O14558	39	-0.389538	0.176614	0.0342735	0.269088
ERLIN1|O75477	39	-0.607698	0.276567	0.0343387	0.269331
NCAN|O14594	39	1.35519	0.617692	0.0345968	0.270291
STAMBPL1|B3KR00	34	-0.497304	0.224847	0.0347443	0.270839
ATL1|Q8WXF7	39	1.54766	0.706775	0.0349237	0.271503
LRRC57|H3BSW0	39	1.04164	0.475818	0.0349706	0.271676
FUNDC2|Q9BWH2	39	0.502865	0.229358	0.0350826	0.27209
STX8|Q9UNK0	29	0.539157	0.245721	0.0351534	0.272351
SLC4A1|P02730	39	0.305534	0.139811	0.0352705	0.272782
|CON__Q3SX09	39	0.550711	0.252077	0.0353218	0.272971
PTPLB|Q6Y1H2	39	0.275971	0.126288	0.0354598	0.273477
LSM8|F2Z2Y6	37	0.645249	0.295446	0.0355601	0.273845
ANXA11|P50995-2	39	-0.659338	0.302412	0.0356736	0.27426
SIRT2|Q8IXJ6	39	-0.37508	0.17206	0.0356993	0.274354
WDR13|A0A087X091	39	0.472684	0.217143	0.035948	0.275262
EIF4B|P23588	39	-0.710067	0.326264	0.035986	0.275401
NDUFA11|Q86Y39	39	0.899303	0.413389	0.03606	0.27567
HNRNPR|O43390	39	-1.39559	0.641754	0.0361237	0.275902
CORO1A|P31146	39	1.07367	0.493795	0.0361493	0.275995
SIRT2|A0A087WYM3	39	-0.373875	0.17198	0.0361806	0.276108
NPEPPS|E9PLK3	39	-1.68636	0.775918	0.0362269	0.276277
SIRT2|Q8IXJ6-2	39	-0.374556	0.17234	0.0362286	0.276283
KIAA1279|Q96EK5	36	-0.457041	0.210093	0.036245	0.276342
PAICS|P22234	39	-1.2226	0.563393	0.0364954	0.27725
ITPKA|P23677	39	0.342647	0.157947	0.0365505	0.277449
SH3GLB2|Q9NR46-2	39	1.08466	0.500742	0.0368182	0.278415
HMGN2|P05204	39	-0.417709	0.192892	0.0368673	0.278591
PPP3CC|P48454-2	39	0.925386	0.427723	0.0370309	0.27918
TTYH3|Q9C0H2-3	29	0.375461	0.171808	0.0370872	0.279382
GCDH|Q92947	39	0.582679	0.269503	0.0371523	0.279615
UGT8|Q16880	25	-0.383145	0.171662	0.0372162	0.279844
SLC1A2|P43004	39	0.749695	0.347123	0.0373436	0.2803
SESTD1|Q86VW0	39	1.08617	0.491822	0.037451	0.280684
UBA1|P22314-2	39	-2.07018	0.959212	0.0374707	0.280755
KRT7|P08729	39	-0.236487	0.109587	0.0374888	0.280819
CNKSR2|Q8WXI2-2	37	0.662848	0.306548	0.0375134	0.280907
SAMM50|Q9Y512	39	1.04537	0.484657	0.0375774	0.281136
NFU1|Q9UMS0-3	38	0.777537	0.360289	0.0376667	0.281454
PPP1R1B|Q9UD71	39	-0.259965	0.120777	0.0379535	0.282473
KRT74|Q7RTS7	39	-0.307955	0.143091	0.0379778	0.28256
SH3GLB2|B7ZC39	39	1.10154	0.512319	0.0381517	0.283176
0|F8W031	39	0.72183	0.335873	0.0382353	0.283472
PHGDH|O43175	39	-0.575387	0.267848	0.0383138	0.283749
ELMOD1|Q8N336-3	24	-1.1382	0.513738	0.0384896	0.28437
TPD52L1|E9PNK6	39	-0.398037	0.18549	0.0385117	0.284448
ACADSB|P45954-2	39	0.669234	0.312248	0.038733	0.285227
CARS2|Q9HA77	21	0.427995	0.198528	0.03924	0.287004
SLC25A22|Q9H936	39	0.733087	0.343024	0.0392636	0.287086
RPS8|P62241	39	-0.830265	0.388652	0.039338	0.287346
SPCS2|Q15005	39	0.519632	0.241983	0.0394391	0.287698
LYRM7|Q5U5X0	37	0.561573	0.26217	0.0394406	0.287703
KCND3|Q9UK17-2	22	0.524283	0.245948	0.0397386	0.28874
FTH1|P02794	39	-0.478158	0.224475	0.0398764	0.289219
EPS15|P42566	39	-0.352694	0.165445	0.0399194	0.289368
TSC22D3|Q5JRJ0	35	-0.262145	0.11837	0.0399267	0.289393
EPHX1|P07099	38	-0.56137	0.26365	0.0399551	0.289491
GAP43|P17677	39	0.830715	0.390343	0.0400483	0.289814
FBXL16|Q8N461	39	0.637599	0.299619	0.04006	0.289855
HIST1H1E|P10412	39	-0.459986	0.216163	0.040067	0.289879
PRNP|P04156-2	39	-0.668711	0.314322	0.0401097	0.290026
OPALIN|Q96PE5-3	39	-0.317758	0.14929	0.0402128	0.290383
PTDSS1|P48651-3	37	-0.46338	0.210472	0.0402489	0.290507
WDR37|Q9Y2I8	39	1.1814	0.556447	0.0404972	0.291364
FNBP1|B7ZL14	39	-0.489442	0.2306	0.0405538	0.291558
SHMT2|P34897-3	35	0.52488	0.247298	0.0407467	0.292222
DLG3|Q92796	39	1.32594	0.625352	0.0407479	0.292226
ATAD3A|H0Y2W2	39	1.4972	0.706655	0.0408906	0.292715
ISOC1|Q96CN7	39	-0.728916	0.344131	0.0409433	0.292896
NDUFS3|O75489	39	0.622007	0.294002	0.0411668	0.293661
EIF3A|Q14152	39	-0.999379	0.472391	0.0411745	0.293687
GFAP|K7EKD1	39	-0.303583	0.143549	0.0412415	0.293916
CACYBP|Q9HB71-3	39	-1.10389	0.522086	0.0412816	0.294053
CASK|O14936-4	39	1.06799	0.505561	0.0414548	0.294643
GAD1|Q99259	39	0.573827	0.271696	0.0414976	0.294789
RNPEP|Q9H4A4	39	-0.281308	0.132617	0.0415033	0.294809
ADD2|P35612	39	1.72317	0.816192	0.0415693	0.295033
PDE12|Q6L8Q7-2	38	0.486694	0.230399	0.0416557	0.295327
OPTN|Q96CV9	39	-0.843572	0.399797	0.041682	0.295416
USP7|Q93009-3	38	0.887334	0.421058	0.0419212	0.296228
DCTN6|O00399	35	0.700876	0.332562	0.0421039	0.296847
GRHPR|Q9UBQ7	39	-1.09595	0.520755	0.0421848	0.297121
NDUFS7|A0A087WXF6	39	0.697146	0.33147	0.0423084	0.297538
PPP6C|O00743-2	38	-0.795513	0.378307	0.0423434	0.297656
ME2|P23368	39	1.24161	0.590629	0.0424025	0.297856
RBM4|Q9BWF3	31	-0.727911	0.343085	0.0425333	0.298297
SYNPO2L|Q9H987-2	39	-0.371599	0.174342	0.0426714	0.298761
MRPL23|A6NJD9	39	-0.350211	0.162306	0.0426829	0.2988
MBP|P02686-3	39	-0.315079	0.15023	0.0428574	0.299387
ATAD3A|Q9NVI7-2	39	1.49631	0.713812	0.0429594	0.299729
DTX3|Q8N9I9	29	-0.532294	0.251828	0.0429633	0.299742
NUP93|Q8N1F7	23	-0.770116	0.355039	0.0429696	0.299763
HIST2H2BE|Q16778	39	-0.528209	0.252092	0.0430459	0.300019
DBNL|Q9UJU6	39	1.18116	0.564053	0.0431637	0.300413
USMG5|Q96IX5	39	0.802473	0.38337	0.0432439	0.300681
HMGB1|Q5T7C4	39	-0.667024	0.318708	0.0432726	0.300777
RAB11FIP5|Q9BXF6	39	0.553285	0.264511	0.0433837	0.301149
TMPO|P42167-2	39	-0.389501	0.186261	0.0434374	0.301328
CAPZB|B1AK87	39	1.79076	0.856503	0.0434739	0.30145
RPN2|Q5JYR7	39	-0.645725	0.308988	0.0435663	0.301758
ATP6V1H|Q9UI12-2	39	1.13231	0.54203	0.0436411	0.302007
GRIN2B|Q13224	38	0.561511	0.268615	0.0437061	0.302223
MFSD6|Q6ZSS7	37	0.435159	0.208552	0.0438743	0.302783
AMPD2|Q01433-2	39	-0.58881	0.282309	0.043959	0.303064
AHNAK|Q09666	39	-0.500379	0.239995	0.0440297	0.303299
GLTP|Q9NZD2	39	-0.310072	0.148741	0.0440603	0.3034
SIRPA|P78324	39	0.945849	0.453804	0.0440957	0.303518
SEPT3|B1AHR2	39	0.907777	0.435727	0.044183	0.303807
TSSC1|Q53HC9	39	0.662852	0.317897	0.0442105	0.303898
MBP|P02686	39	-0.306647	0.147271	0.0442947	0.304177
APOC3|P02656	35	-0.141356	0.0671242	0.0443076	0.30422
SLC4A8|Q2Y0W8-5	39	0.303063	0.14573	0.0447425	0.305656
CAMK4|Q16566	39	0.462397	0.222673	0.0448406	0.305979
SNX30|Q5VWJ9	39	0.59999	0.288382	0.0448608	0.306045
CA2|P00918	39	-0.625407	0.301276	0.0449106	0.306209
VAT1|Q99536	39	-0.608581	0.293187	0.0449222	0.306247
COTL1|Q14019	39	-0.655128	0.315861	0.0450828	0.306775
TARSL2|B7ZLP8	27	-0.745929	0.354528	0.045201	0.307163
STK24|B4DR80	39	0.569557	0.275079	0.0454349	0.30793
ATP12A|P54707	39	1.30414	0.630198	0.0455448	0.308289
CALB1|P05937	39	0.676837	0.32731	0.0456971	0.308787
TOP1|P11387	26	-0.471312	0.227357	0.0460549	0.309954
TP53BP1|A6NNK5	39	-0.86172	0.414422	0.0462329	0.310533
MBP|P02686-5	39	-0.302298	0.146572	0.0462383	0.310551
CRMP1|Q14194	39	1.29231	0.627072	0.0463964	0.311064
HIST2H2BD|Q6DRA6	39	-0.30436	0.147705	0.0464249	0.311156
MINOS1|Q5TGZ0-2	39	0.605326	0.294052	0.0466287	0.311817
SNRPC|P09234	32	0.316689	0.149833	0.0466857	0.312002
SYN3|O14994	39	0.892325	0.43361	0.0466964	0.312037
DNM3|Q9UQ16-3	39	2.02452	0.986105	0.0471893	0.313628
TPT1|P13693	39	1.05963	0.516401	0.047301	0.313988
KRT8|P05787	39	-0.258353	0.125943	0.0473624	0.314186
SOD1|P00441	39	-0.690141	0.336784	0.0475822	0.314893
GFAP|P14136	39	-0.377933	0.18451	0.0476751	0.315191
TPPP3|Q9BW30	39	-0.587579	0.287567	0.0481949	0.316856
C12orf5|Q9NQ88	37	-0.65389	0.315981	0.0482032	0.316882
ABAT|P80404	39	1.13919	0.558156	0.0484337	0.317618
CTBP1|Q13363-2	39	0.94649	0.464466	0.0487672	0.31868
PI4KA|J3KN10	39	1.03068	0.506699	0.0491565	0.319917
NUDT3|O95989	39	-1.2379	0.608903	0.0492739	0.320289
FYCO1|Q9BQS8-3	26	0.658454	0.32182	0.049316	0.320422
FILIP1L|C9JYJ6	35	0.781346	0.375766	0.0494491	0.320843
MBP|P02686-6	39	-0.298282	0.146861	0.0494809	0.320944
SYAP1|Q96A49	29	0.611836	0.29467	0.0497504	0.321795
SLC4A4|Q9Y6R1	39	0.925216	0.456221	0.0498065	0.321972
IPO5|O00410	39	1.49494	0.737712	0.0499721	0.322494
PURA|Q00577	39	0.990047	0.488688	0.0500282	0.322671
ATCAY|Q86WG3	39	0.734901	0.362847	0.0500882	0.32286
SLC24A2|Q9UI40	39	0.756924	0.374214	0.0503757	0.323764
CUTA|O60888-3	39	-0.626765	0.309919	0.0504138	0.323883
HBG2|P69892	39	0.31867	0.157835	0.050776	0.325018
INA|Q16352	39	-0.542616	0.268814	0.0508257	0.325174
SF3B3|Q15393	34	-0.444038	0.22008	0.0509274	0.325492
HBG2|P69891	39	0.313284	0.155457	0.0511869	0.326303
DEK|P35659-2	24	-0.517776	0.24981	0.0513408	0.326783
PMP2|P02689	39	-0.18025	0.0895059	0.0513424	0.326788
RHOG|P84095	39	-0.463265	0.230732	0.0520076	0.328856
XRCC5|P13010	39	-1.30323	0.649822	0.052262	0.329645
WDR7|Q9Y4E6	39	1.06777	0.532649	0.05236	0.329948
PLCL2|Q9UPR0-2	35	0.526978	0.262644	0.0523665	0.329968
MBP|H7BYR8	39	-0.295242	0.147318	0.0524191	0.33013
BCAP29|Q9UHQ4	39	0.595518	0.297283	0.0525216	0.330447
PAK3|O75914-2	39	1.09591	0.547341	0.0526298	0.330782
CBR1|P16152	39	-0.629337	0.314449	0.052724	0.331072
DHX15|O43143	39	-0.523312	0.261675	0.0528974	0.331607
BCS1L|Q9Y276	39	0.809462	0.404767	0.0529016	0.33162
LHPP|Q9H008	39	-0.602683	0.301472	0.0529792	0.331859
CRMP1|Q14194-2	39	1.29125	0.646158	0.0530672	0.33213
IQGAP1|P46940	39	-0.265361	0.132941	0.0533246	0.332921
SYNRG|Q9UMZ2-6	39	0.483918	0.242224	0.053336	0.332956
KRT18|P05783	39	-0.10922	0.054735	0.0533982	0.333147
BLMH|Q13867	39	-0.712838	0.357595	0.0536268	0.333849
STX2|P32856-3	39	0.678705	0.340738	0.0538051	0.334395
TLN2|Q9Y4G6	39	1.64978	0.8283	0.053817	0.334431
AP2S1|P53680	39	0.988676	0.496436	0.0538415	0.334506
NDUFB3|O43676	39	0.747365	0.37537	0.0539029	0.334694
TRAPPC1|Q9Y5R8	33	0.564116	0.282702	0.0540571	0.335166
NPTXR|O95502	39	0.466755	0.234747	0.054211	0.335636
CACNB3|P54284-5	36	0.532924	0.268471	0.0548006	0.337433
GPHN|Q9NQX3	38	1.05637	0.532865	0.0548926	0.337712
PGRMC1|O00264	39	-0.878242	0.443159	0.0549701	0.337948
NOLC1|S4R349	39	-0.425309	0.213902	0.0551214	0.338407
|CON__H-INV:HIT000292931	39	-0.205751	0.103952	0.0552609	0.33883
SYNJ1|O43426-4	39	1.57745	0.797636	0.0554525	0.339411
AHNAK2|Q8IVF2-3	39	-0.333	0.168559	0.0556972	0.340151
NEK9|Q8TD19	38	-0.257298	0.130365	0.0559217	0.340829
GATM|P50440-2	39	0.326339	0.16539	0.0559839	0.341017
MARC2|Q969Z3	38	-0.6381	0.323592	0.0561284	0.341452
AKAP12|Q02952-3	39	-0.921368	0.467359	0.0561871	0.341629
PLXNA2|O75051	39	0.497005	0.252518	0.0565732	0.342791
NAPG|Q99747	39	1.73193	0.88187	0.0570847	0.344326
VTA1|A0A087WY55	39	1.44656	0.73721	0.0572931	0.34495
GAD2|Q05329	39	0.612611	0.312278	0.0573481	0.345114
RHEB|Q15382	39	1.47842	0.753647	0.0573555	0.345136
MTMR10|Q9NXD2	21	0.299079	0.150724	0.0574742	0.345491
SNRNP200|O75643	33	-0.477494	0.243678	0.0576169	0.345917
DYNC1LI1|Q9Y6G9	39	1.17236	0.598302	0.0576238	0.345938
CAMK2D|E9PBG7	39	0.877325	0.447915	0.0577194	0.346223
EHD4|A0A087WUA5	39	1.02871	0.525509	0.0578584	0.346638
GK2|Q14410	34	0.368916	0.188355	0.0581638	0.347547
ALDH3A2|P51648	39	-0.565446	0.289652	0.058518	0.3486
LDHB|P07195	39	-1.52338	0.780601	0.0585934	0.348824
CTNND1|O60716-8	39	0.590175	0.302563	0.0587123	0.349176
CAPG|P40121	39	-0.419986	0.215481	0.0589002	0.349733
C16orf58|H3BSM7	30	0.406455	0.206464	0.0589648	0.349924
C1orf123|Q9NWV4	39	-0.714253	0.366607	0.0589966	0.350019
RPL7|P18124	39	1.24613	0.639968	0.0591339	0.350425
RAB2A|P61019	39	1.50927	0.775236	0.0591745	0.350545
PLCB2|Q00722-3	38	0.823074	0.422539	0.0592541	0.35078
PRDX1|Q06830	39	-0.996866	0.512491	0.0593872	0.351173
SLC25A24|Q6NUK1	25	0.476115	0.244339	0.0593975	0.351204
HIST1H4A|P62805	39	-0.638036	0.32846	0.0597161	0.352143
TRAPPC5|Q8IUR0	29	0.757797	0.388754	0.0598016	0.352395
TJP1|Q07157	39	-0.661329	0.340755	0.0599331	0.352782
FBXO3|G3V1E0	23	-0.729058	0.365605	0.0599532	0.352842
CLTB|P09497	39	1.1081	0.571792	0.0602897	0.353831
CLIP1|J3KP58	39	-0.978525	0.505235	0.060438	0.354266
NIPSNAP3A|Q9UFN0	39	-0.23378	0.120716	0.0604594	0.354329
GDI2|P50395	39	-1.30963	0.676736	0.060636	0.354847
GCN1L1|Q92616	39	-0.346827	0.179364	0.0608342	0.355427
VPS45|A0A087WU65	39	0.631084	0.32642	0.0608723	0.355539
MYO5A|Q9Y4I1-2	39	1.51318	0.783027	0.0609835	0.355864
AAK1|Q2M2I8	39	1.15531	0.597868	0.0609952	0.355898
ALB|P02768	39	0.326856	0.169183	0.0610478	0.356052
DPY30|Q9C005	38	-0.530903	0.274819	0.0610665	0.356107
UBE2O|Q9C0C9	39	-1.03647	0.536757	0.061175	0.356424
BAIAP2|Q9UQB8-3	39	0.849218	0.439846	0.0612085	0.356522
CAMKV|Q8NCB2	39	0.694671	0.360067	0.0613918	0.357057
AGT|P01019	39	-0.324585	0.168332	0.0615252	0.357446
H2AFV|Q71UI9	39	-0.487109	0.252663	0.0615698	0.357576
SHANK2|Q9UPX8	37	0.579522	0.297666	0.0616431	0.35779
CADM4|Q8NFZ8	39	-0.540953	0.280696	0.0616616	0.357844
TOM1L2|B7Z2U2	39	-1.04973	0.544836	0.0617241	0.358026
KCTD16|Q68DU8	39	0.567564	0.294759	0.0618765	0.358469
HIST1H1B|P16401	39	-0.386875	0.200945	0.0619067	0.358557
PTGR1|Q14914	39	-0.516836	0.268469	0.0619279	0.358619
BRSK1|Q8TDC3	39	0.595757	0.309568	0.0620105	0.358859
FBXO2|Q9UK22	39	-0.672485	0.350012	0.0624206	0.36005
PPP3R1|F6U1T9	39	1.027	0.534653	0.0624798	0.360222
SEMA4D|Q92854	39	0.700266	0.364624	0.0625256	0.360354
PRDX4|Q13162	39	-0.879422	0.457934	0.0625391	0.360394
PTBP1|A6NLN1	20	-0.280502	0.145013	0.062555	0.36044
RYR3|Q15413-2	36	0.334689	0.173408	0.062792	0.361126
DARS|P14868	39	-1.67138	0.871289	0.0628159	0.361195
ATP6V1A|P38606	39	1.36459	0.711499	0.0628652	0.361338
SLC3A2|P08195-2	39	1.41443	0.73754	0.0628849	0.361395
HTT|P42858	39	0.387103	0.201928	0.0629796	0.361669
GSS|P48637	39	-0.470875	0.245657	0.0630109	0.361759
H2AFY|O75367-2	39	-0.905494	0.4728	0.0632247	0.362377
RPL4|P36578	39	-1.22492	0.63967	0.0632579	0.362473
PCLO|Q9Y6V0-2	39	0.341219	0.178362	0.0635024	0.363178
TMLHE|Q9NVH6-3	37	0.433176	0.226083	0.0638041	0.364047
C12orf57|Q99622	25	0.506761	0.261635	0.0641369	0.365004
DDAH1|O94760	39	-2.09134	1.09594	0.0641403	0.365014
CHCHD3|Q9NX63	39	0.797066	0.417698	0.064143	0.365022
LRP1|Q07954	39	0.773643	0.405842	0.0644055	0.365775
CRYAB|E9PR44	39	-0.359368	0.188736	0.064699	0.366617
PPP1R7|Q15435	38	1.48575	0.780537	0.0647767	0.366839
LYRM9|A8MSI8	32	0.409613	0.214427	0.0648213	0.366967
PPID|Q08752	39	0.39204	0.206002	0.064832	0.366998
DDX5|J3KTA4	39	-0.982809	0.517128	0.0651784	0.367988
XPNPEP1|Q5T6H7	39	0.717912	0.377758	0.0651864	0.368011
CAMK2G|Q13555-6	39	1.54997	0.816036	0.0653312	0.368424
TBCD|Q9BTW9	39	0.360101	0.189667	0.0654377	0.368728
PGM3|O95394	36	-0.547668	0.288531	0.0655016	0.36891
CAMK2G|A0A0A0MS52	39	1.53131	0.806891	0.0655468	0.369039
CYB5R2|Q6BCY4	36	-0.396077	0.20827	0.0657054	0.369491
AMER2|Q8N7J2	38	-0.307264	0.162135	0.0659118	0.370079
DAB2IP|Q5VWQ8-3	37	0.490057	0.258594	0.0659154	0.370089
ANLN|Q9NQW6-2	39	-0.209431	0.110564	0.0660356	0.370431
ADD3|Q9UEY8-2	39	-1.23266	0.65098	0.0661246	0.370684
SNPH|O15079	39	0.711492	0.375962	0.0662741	0.371109
FN3K|Q9H479	39	-0.950491	0.502316	0.0663069	0.371202
TPP1|O14773-2	39	-0.584679	0.309086	0.0663864	0.371428
ACTN4|H7C144	39	1.03946	0.549608	0.0664375	0.371572
DDX1|Q92499	39	-1.24075	0.656284	0.0665335	0.371845
ZYX|Q15942	30	-0.303246	0.159139	0.0666664	0.372222
TRIOBP|F6TR96	39	-0.272434	0.14321	0.0667658	0.372503
GJB6|O95452	38	0.362932	0.192149	0.0667769	0.372535
CACNG3|O60359	38	0.391191	0.207144	0.0668179	0.372651
TTC7B|Q86TV6	39	0.39484	0.20915	0.0669098	0.372911
RAB39B|Q96DA2	39	0.543589	0.288023	0.0669817	0.373114
PNPO|Q9NVS9	39	-1.08079	0.573217	0.0672344	0.373829
FOLH1|Q04609-6	35	-0.312058	0.164537	0.0672352	0.373831
ANXA4|P09525	39	-0.477526	0.253345	0.0673189	0.374067
DISC1|C4P0A0	38	-0.374102	0.196669	0.0674787	0.374519
ARPC2|O15144	39	1.22502	0.650631	0.0676068	0.37488
HIST1H2BM|Q99879	39	-0.517489	0.274887	0.067643	0.374982
BCL2L2|Q92843-2	34	0.53267	0.282251	0.0676922	0.375121
CD59|E9PNW4	39	-0.486509	0.258703	0.0679199	0.375762
NUDC|Q9Y266	39	-1.54225	0.820416	0.0680217	0.376049
ADO|Q96SZ5	35	-0.608832	0.322517	0.0681562	0.376427
PISD|H0Y7P7	34	-0.437328	0.231704	0.0681996	0.376549
PPP1R9A|Q9ULJ8	39	0.730405	0.389074	0.0683795	0.377055
DNAJB11|Q9UBS4	35	0.614132	0.327248	0.0684692	0.377306
COX7C|P15954	39	0.530609	0.282793	0.0685175	0.377442
RPL35A|P18077	39	-0.766703	0.408733	0.0685888	0.377642
APBA1|Q02410-2	38	0.730563	0.386247	0.0685919	0.377651
IQSEC1|Q6DN90	39	1.12272	0.598618	0.0686292	0.377755
BRAF|H7C560	36	-0.640973	0.341017	0.0687563	0.378112
TWF2|Q6IBS0	39	1.09203	0.582601	0.0687867	0.378197
CFL2|Q9Y281-3	39	-0.904192	0.482402	0.0687937	0.378217
APOH|P02749	31	0.555092	0.287776	0.0688174	0.378283
HSDL1|Q3SXM5	39	0.628479	0.335399	0.0688688	0.378427
IDH3A|P50213	39	1.02324	0.546466	0.0690623	0.378969
PLP1|P60201	39	-0.369919	0.197746	0.0693153	0.379676
SLC25A12|O75746	39	0.922087	0.493199	0.0694685	0.380104
RTN3|O95197-2	39	1.13614	0.607771	0.069503	0.380201
GJA1|P17302	39	-0.500271	0.267698	0.0695846	0.380429
MOG|C9JTE0	39	-0.277219	0.148361	0.0696196	0.380526
RPL18A|M0R3D6	39	-0.881526	0.471933	0.0697107	0.38078
DIP2A|Q14689-6	36	-0.711358	0.380623	0.0697858	0.38099
HSPA9|P38646	39	1.50326	0.805233	0.0698607	0.381199
DKK3|Q9UBP4	37	-0.572248	0.306408	0.0699761	0.38152
PCDH1|Q08174-2	39	0.651447	0.349525	0.0702992	0.382419
ALAD|P13716	39	-0.544539	0.292238	0.0703662	0.382605
PPP2R1A|P30153	39	1.56276	0.839787	0.0707198	0.383588
BCAT1|P54687-4	35	0.565232	0.303781	0.070754	0.383682
AKAP5|P24588	39	0.289411	0.155005	0.0707918	0.383787
PPA2|Q9H2U2	39	0.709345	0.381493	0.0709378	0.384192
SYNGR3|O43761	39	0.554638	0.298323	0.0709674	0.384274
MYH10|P35580-3	39	1.64844	0.886829	0.0710237	0.38443
GCLC|P48506	39	-0.686118	0.369359	0.0712	0.384919
RAB3D|O95716	39	0.725074	0.3906	0.0713864	0.385434
ADCY5|O95622-2	30	0.597952	0.316511	0.0715384	0.385854
GYG1|P46976-2	39	-0.567718	0.306075	0.0716025	0.386031
UBL4A|P11441	37	-0.495489	0.267295	0.071766	0.386483
MYH10|P35580-4	39	1.64555	0.888133	0.0718974	0.386845
EPHB2|P29323-2	39	0.630622	0.339175	0.0719229	0.386916
ACSL4|O60488-2	39	0.402916	0.216709	0.0719283	0.386931
PSD3|B4DKF8	39	0.621236	0.335409	0.0719921	0.387107
TAGLN|Q01995	39	0.181361	0.098002	0.0722259	0.387751
HNRNPU|Q00839	39	-1.49115	0.806185	0.0723664	0.388138
FAM98B|Q52LJ0	39	-0.686603	0.371657	0.072695	0.389041
PRPSAP1|Q14558	39	0.683179	0.369993	0.0728354	0.389427
GPM6B|Q13491-3	39	0.828795	0.449219	0.073058	0.390037
FN3KRP|Q9HA64	39	-0.681477	0.369641	0.0732591	0.390589
DNAH11|Q96DT5	39	-0.446527	0.242376	0.0734577	0.391133
NTM|Q9P121-4	39	0.996461	0.540914	0.073474	0.391177
COX6A1|P12074	39	0.581838	0.315974	0.0735894	0.391493
PEA15|B1AKZ5	39	-0.778975	0.42308	0.0736209	0.391579
AKT3|Q9Y243-2	39	0.726823	0.395139	0.0738898	0.392314
CLDN11|O75508	39	-0.301855	0.164148	0.0739642	0.392517
HAPLN1|P10915	39	0.888184	0.483674	0.0743542	0.393581
HNMT|P50135	34	-0.509323	0.276516	0.0744879	0.393945
GSK3B|P49841	39	0.78668	0.428752	0.0745833	0.394205
PRKDC|P78527	39	-0.624967	0.341336	0.0751719	0.395805
NMT1|P30419	39	-0.912868	0.498633	0.0752026	0.395888
LGALS3|P17931	38	-0.288789	0.157635	0.0752336	0.395972
OXR1|Q8N573-8	39	1.00711	0.550387	0.075342	0.396266
SEPT8|A6NFQ9	39	-0.831063	0.4544	0.0754801	0.39664
CSE1L|P55060-3	39	-0.838862	0.459218	0.0758186	0.397557
PIN1|Q13526	39	1.40501	0.769156	0.0758222	0.397567
ATXN2L|Q8WWM7-6	29	-0.18134	0.0978885	0.0762896	0.39883
RTN1|Q16799-3	39	0.936111	0.513378	0.0763241	0.398923
PSD3|Q9NYI0-2	39	0.591994	0.324731	0.0763864	0.399091
WDR47|O94967-2	39	1.17826	0.646727	0.076564	0.39957
PLLP|H3BN27	39	-0.248322	0.136356	0.0766818	0.399888
PCCA|P05165-2	39	0.708655	0.389207	0.0767372	0.400037
SRSF7|Q16629-3	39	-0.870855	0.478643	0.0769458	0.400599
ARCN1|P48444	39	-1.01419	0.557671	0.0770728	0.40094
RAB15|P59190-2	39	0.61114	0.336442	0.0774054	0.401834
HIST1H2BL|Q99880	39	-0.512216	0.282024	0.0774469	0.401945
ATP6V1C1|P21283	39	1.3513	0.745052	0.0778404	0.403001
SH3KBP1|Q96B97	35	-0.162127	0.0893735	0.0780142	0.403466
PRPS1|P60891	39	1.67709	0.926235	0.0783202	0.404285
AP3B2|Q13367	39	1.20236	0.664984	0.0787246	0.405365
MYO1D|O94832	39	-0.196621	0.108843	0.0789847	0.406059
HNRNPF|P52597	39	-0.627589	0.347646	0.0791776	0.406572
MAP6D1|Q9H9H5	32	-0.197987	0.109451	0.079314	0.406935
COPS2|P61201	39	-1.92093	1.06524	0.079492	0.407409
VAC14|Q08AM6	39	1.27021	0.704693	0.0796171	0.407742
EPHA6|Q9UF33	39	0.690178	0.383702	0.0802228	0.409348
MPC2|Q5R3B4	39	0.604045	0.335833	0.0802364	0.409384
AP1S2|F6SFB5	34	0.453268	0.249736	0.0802521	0.409426
PCDHGA3|Q9Y5H0	34	-0.430018	0.235099	0.0803823	0.409771
LGI3|Q8N145	39	-0.281056	0.156513	0.0807065	0.410629
ACTA2|P62736	39	1.35278	0.753778	0.0808794	0.411085
CTPS2|Q9NRF8	35	-0.320494	0.178143	0.080888	0.411108
MPC1|A0A087WVZ0	31	0.228198	0.125252	0.0809555	0.411286
PCYOX1L|Q8NBM8	39	0.286111	0.159578	0.081164	0.411837
CPM|P14384	33	-0.208267	0.115627	0.0814064	0.412476
GPD1|P21695	39	-0.255786	0.142901	0.0816481	0.413112
MADD|Q8WXG6-7	39	0.673263	0.376889	0.0822366	0.414659
ATP6AP1|Q15904	38	0.578331	0.323805	0.0822897	0.414798
SMARCC2|Q8TAQ2-2	37	-0.42546	0.238218	0.0822957	0.414814
PRUNE2|Q8WUY3	39	0.605087	0.339009	0.0824831	0.415305
DBI|P07108	39	-0.524405	0.294477	0.0831569	0.417068
CAP1|Q5T0R2	39	-0.928045	0.521261	0.0832261	0.417249
SEPT8|Q92599	39	-0.845805	0.475127	0.0832627	0.417345
PSPC1|Q8WXF1	39	-0.780578	0.438512	0.0832801	0.41739
TRIM23|P36406-3	24	0.42373	0.231095	0.0833077	0.417463
HDHD2|Q9H0R4-2	39	-0.904478	0.508596	0.0835596	0.41812
CD101|Q93033	24	-1.20327	0.660697	0.0835688	0.418144
PLD3|Q8IV08	38	0.464236	0.261312	0.084093	0.419509
PSMA3|P25788-2	39	-1.1901	0.67065	0.0842026	0.419794
PVRL1|Q15223	39	0.855827	0.482715	0.0844704	0.42049
COMMD10|D6RJ90	20	0.5627	0.312784	0.0846064	0.420843
SEMA4D|Q92854-2	39	0.575714	0.32493	0.0846623	0.420988
PRKCB|P05771	39	1.42732	0.805696	0.0847075	0.421106
GPI|P06744	39	-1.45761	0.822807	0.0847124	0.421118
PKM|P14618	39	-1.60551	0.906457	0.0847656	0.421256
L1CAM|P32004	39	0.6825	0.385505	0.0848991	0.421602
EIF4E|P06730	38	-0.949416	0.537096	0.0853605	0.422797
MT-ND2|P03891	35	0.639144	0.360533	0.0854977	0.423152
FSCN1|Q16658	39	-0.991877	0.561475	0.0855518	0.423292
GSTO1|P78417	39	-0.531273	0.300747	0.0855593	0.423311
VPS35|Q96QK1	39	1.74728	0.989257	0.085603	0.423424
ACOT9|Q9Y305	39	0.844301	0.478349	0.0858119	0.423963
ARPC5|O15511	39	-0.549707	0.31146	0.0858279	0.424005
LGALS3BP|Q08380	39	-0.281933	0.159877	0.086313	0.425255
SORL1|Q92673	37	0.448025	0.252705	0.0863969	0.425471
SNX1|Q13596	39	-0.991374	0.562798	0.0864143	0.425516
NACAD|O15069	25	0.177044	0.0992548	0.0866128	0.426026
DCXR|Q7Z4W1	39	0.822462	0.467252	0.0866376	0.42609
DNAJC7|Q99615	25	-0.435641	0.241786	0.0866778	0.426193
EDF1|O60869-2	39	-0.24936	0.141731	0.0867781	0.426451
SCG2|P13521	39	0.469671	0.266994	0.0868268	0.426576
PRKCB|P05771-2	39	1.35522	0.770442	0.0868435	0.426619
KIF3A|Q9Y496	39	0.354377	0.201533	0.0871774	0.427476
CPPED1|Q9BRF8	39	-0.322983	0.183876	0.0872729	0.427721
THYN1|Q9P016-2	23	-0.574454	0.323406	0.0873948	0.428033
CADPS|H0YFP0	39	0.697437	0.397404	0.087541	0.428408
DNAJB4|Q9UDY4	39	0.923733	0.526675	0.0877289	0.428888
MPP6|Q9NZW5	39	0.824873	0.4709	0.0881124	0.429868
TOM1L2|Q6ZVM7-5	39	-1.15898	0.661664	0.0881269	0.429905
MAG|P20916-3	39	-0.262358	0.149919	0.0884096	0.430626
NUDT16|Q96DE0	29	-0.984886	0.548846	0.0886668	0.431282
PGRMC2|O15173	39	-0.421626	0.241216	0.0887724	0.431551
RAB13|P51153	39	0.736091	0.421276	0.0888834	0.431833
SAA1|P0DJI8	39	-0.170802	0.096671	0.0889948	0.432117
DCTN2|Q13561	39	-1.29444	0.741386	0.0891146	0.432421
PFDN5|Q99471	39	-0.992737	0.569228	0.0894621	0.433303
DDRGK1|Q96HY6	36	-0.328521	0.188597	0.0900618	0.434823
RPL6|Q02878	39	-0.788684	0.453309	0.0902008	0.435175
TSNAX|Q99598	37	-0.533412	0.306509	0.0903527	0.435558
VAMP2|J3QRU4	39	0.683879	0.393492	0.0905328	0.436013
NDUFB7|P17568	38	0.571942	0.329246	0.0906839	0.436394
LPHN3|A0A0A0MTH7	39	0.251888	0.14511	0.0909128	0.436972
ALDH9A1|P49189	39	-0.851859	0.490958	0.0910478	0.437312
ANK2|D6R9U4	39	0.858919	0.495087	0.0910856	0.437407
DES|P17661	39	-0.259323	0.149534	0.0912075	0.437714
THEM6|Q8WUY1	39	-0.499738	0.286494	0.0913423	0.438053
LSM3|P62310	31	0.542094	0.311823	0.0914518	0.438328
STUB1|H3BUD0	39	-0.822926	0.475115	0.0915937	0.438685
DAG1|Q14118	33	-0.326517	0.188554	0.0916599	0.438851
ARF6|P62330	39	0.930063	0.537087	0.0916619	0.438856
BAZ1B|Q9UIG0-2	39	-0.386626	0.223356	0.0920183	0.439751
CTNNB1|P35222	39	1.45961	0.843863	0.0920235	0.439764
MAT2B|Q9NZL9	39	-0.752407	0.435196	0.0921653	0.440119
RBM8A|Q9Y5S9-2	21	-0.37592	0.217603	0.0926413	0.44131
DAAM2|Q86T65-4	38	-0.265558	0.15385	0.092674	0.441392
SH3GL3|Q99963-4	39	0.876741	0.508028	0.0927318	0.441536
CNR1|P21554-2	33	-0.2985	0.172745	0.0928075	0.441726
CARHSP1|Q9Y2V2	39	-0.432225	0.25065	0.0929795	0.442155
DYNC1I1|O14576-2	39	0.830786	0.482339	0.0933456	0.443068
EIF4G2|D3DQV9	39	-0.561337	0.325993	0.0934344	0.443289
TMEM11|P17152	38	0.829647	0.481702	0.0935932	0.443684
MT-ND1|P03886	39	0.54006	0.313804	0.0936025	0.443708
SLC32A1|Q9H598	39	0.425637	0.247898	0.0943434	0.445548
SIAE|Q9HAT2	30	-0.525743	0.305218	0.0946291	0.446256
ADCYAP1R1|P41586-3	38	-0.457092	0.266476	0.0946507	0.44631
PCYOX1|Q9UHG3	39	1.23278	0.720157	0.095302	0.44792
INPP4A|Q96PE3-2	39	0.822192	0.480433	0.0953879	0.448133
TRA2A|Q13595-4	21	-0.443171	0.253221	0.0954228	0.448218
SMAP2|Q8WU79-2	39	0.754453	0.441497	0.095855	0.449284
ADH5|P11766	39	-0.675129	0.395193	0.0959491	0.449516
ACP1|P24666-2	39	-0.34429	0.201544	0.0959654	0.449556
ATG5|Q9H1Y0-2	37	0.385293	0.224437	0.0960101	0.449666
HINT3|Q9NQE9	39	-0.728933	0.426822	0.0960497	0.449763
RASAL2|Q9UJF2-2	39	0.461555	0.270337	0.09614	0.449985
CNTFR|P26992	36	0.735049	0.42526	0.0962377	0.450226
RAB5C|P51148	39	-1.3767	0.807044	0.0964183	0.450669
COQ7|Q99807-2	38	0.428362	0.250268	0.0966453	0.451226
SRP14|P37108	39	-0.405606	0.237631	0.0967037	0.45137
MAPRE3|Q9UPY8-2	39	1.37994	0.809673	0.0967071	0.451378
YWHAB|P31946-2	39	1.20325	0.706454	0.0969132	0.451883
RER1|Q5T092	24	-0.492078	0.285326	0.096942	0.451954
PRELP|P51888	39	0.0747431	0.0438785	0.0973565	0.452968
FARSA|Q9Y285	39	0.723485	0.425473	0.0974438	0.453182
NCKIPSD|Q9NZQ3-3	39	0.880002	0.518127	0.0978223	0.454106
RAB3C|Q96E17	39	0.722609	0.425551	0.0978942	0.454282
VARS|P26640	39	1.25282	0.73783	0.0979084	0.454316
GABRA5|P31644	39	0.675397	0.398084	0.098168	0.454949
TOM1L2|Q6ZVM7	39	-1.18244	0.697321	0.098345	0.45538
DIS3L2|H7C440	39	0.394392	0.232253	0.0983615	0.45542
CAMK2G|Q13555-5	39	1.44304	0.851083	0.0983745	0.455452
STX7|O15400-2	39	0.94037	0.55479	0.0984763	0.455699
COX7A2|P14406	32	0.588506	0.347279	0.0985498	0.455878
PTGES2|Q9H7Z7	39	0.464618	0.274357	0.0987686	0.45641
ACAD9|Q9H845	39	0.477102	0.281773	0.0988191	0.456533
NFASC|O94856-5	39	-0.939845	0.555591	0.0991267	0.457279
GABRA2|G5E9Z6	38	0.513193	0.303431	0.0991869	0.457425
SRSF2|J3KP15	39	-0.412618	0.243966	0.0991886	0.457429
POMGNT2|Q8NAT1	32	0.609622	0.358445	0.0993373	0.457789
SLC4A8|Q2Y0W8-2	39	0.34399	0.203433	0.0994936	0.458168
KPNA6|O60684	39	-0.806137	0.477255	0.0996098	0.458449
RPL30|E5RI99	39	-0.81476	0.482782	0.0998951	0.459139
FARSB|Q9NSD9	39	0.715534	0.424035	0.0999328	0.45923
SLC6A1|P30531	39	0.474222	0.281106	0.100021	0.459443
SNX6|Q9UNH7	39	-0.773529	0.458575	0.100055	0.459526
DST|Q03001-3	39	-0.725379	0.430234	0.10021	0.459901
LINGO1|Q96FE5-2	39	0.385435	0.228694	0.100334	0.460199
|CON__Q8BGZ7	39	-0.208097	0.123679	0.100881	0.461516
IARS|P41252	39	0.414208	0.246245	0.100973	0.461737
SYNE1|F5H422	38	0.378586	0.22387	0.101184	0.462243
TPBG|Q13641	23	0.346267	0.205869	0.101476	0.462945
ARID2|F8W108	36	0.221382	0.129281	0.101551	0.463125
HNRNPU|Q00839-2	39	-1.4037	0.836365	0.101709	0.463503
NAGK|Q9UJ70	39	-0.924024	0.55075	0.101824	0.463778
DUSP3|P51452	39	0.970552	0.578795	0.102002	0.464206
GNAO1|P09471	39	1.18165	0.704942	0.102124	0.464496
EIF2S3|P41091	39	-1.1391	0.679972	0.102323	0.464972
HOPX|Q9BPY8	35	0.477063	0.284079	0.102533	0.465473
PBXIP1|Q96AQ6-2	39	-0.407796	0.243739	0.102746	0.465981
MOBP|Q13875-2	39	-0.227067	0.135718	0.102983	0.466545
HDHD3|Q9BSH5	39	0.486252	0.290839	0.103216	0.467102
HTRA2|O43464-2	23	0.495413	0.292886	0.10369	0.468226
GALNT8|P17658	39	-0.412132	0.247046	0.10371	0.468275
EPHB1|P54762-5	29	0.665078	0.398649	0.103926	0.468787
AP3M1|Q9Y2T2	39	0.6725	0.403835	0.104303	0.469679
GGA1|B0QYR6	25	-0.325403	0.193901	0.104438	0.469999
RABGGTA|Q92696	38	-0.573959	0.344884	0.104518	0.470188
PTPRA|P18433-4	38	0.6782	0.407584	0.104571	0.470313
TIMM10|P62072	39	0.44306	0.266313	0.104624	0.47044
PAK1|Q13153	39	0.886332	0.532765	0.104632	0.470458
ROCK2|O75116	39	1.38804	0.834351	0.104638	0.470472
HNRNPK|P61978-3	39	-1.13731	0.683814	0.104725	0.470678
GSTM3|P21266	39	0.349367	0.21006	0.104727	0.470681
SUB1|P53999	39	0.635737	0.382301	0.104777	0.470801
CEP170B|Q9Y4F5	26	0.299438	0.17998	0.10485	0.470972
MVP|Q14764	39	-0.246657	0.148739	0.105708	0.472992
MFAP2|P55001-3	39	0.124028	0.0745292	0.105846	0.473318
ERP29|P30040	39	1.09662	0.661725	0.105932	0.473518
TRAF2|Q12933-4	32	-0.502866	0.303086	0.106561	0.474995
BANF1|O75531	39	-0.345926	0.209065	0.106694	0.475305
EIF6|P56537-2	39	-0.345421	0.208267	0.106978	0.475971
PPIAL4F|A0A075B759	39	-0.693564	0.419816	0.106984	0.475983
SNCA|P37840-2	39	0.588898	0.356557	0.107075	0.476196
LIN7A|O14910	39	0.664924	0.403385	0.107746	0.47776
BASP1|P80723	39	0.782068	0.474595	0.107848	0.477999
C19orf12|K7EPS8	30	-0.744592	0.446113	0.108099	0.478582
ITGB1|P05556-2	39	-0.420318	0.255104	0.108131	0.478655
MRPS6|P82932	28	0.298329	0.181244	0.108467	0.479436
RPL36AL|Q969Q0	39	-0.136879	0.0832725	0.108701	0.479979
COX8A|P10176	37	0.244063	0.146414	0.109088	0.480874
CLPB|Q9H078-2	22	0.388645	0.236885	0.109345	0.481468
CHL1|O00533	39	0.929298	0.566647	0.109482	0.481784
PALM2|C9JA33	39	0.398591	0.242326	0.109494	0.481813
ENPP6|Q6UWR7	39	-0.216128	0.131835	0.109611	0.482083
RTN4RL2|Q86UN3	36	-0.319234	0.194612	0.10964	0.482148
COQ5|Q5HYK3	37	0.622248	0.37765	0.109854	0.482642
ATP6V1G2|O95670	39	0.925059	0.565321	0.110247	0.483548
PEA15|Q15121	39	-0.694592	0.425502	0.111077	0.485451
SIPA1L1|O43166-3	39	0.557347	0.340456	0.11112	0.485551
NCL|P19338	39	-1.11966	0.686699	0.111481	0.486378
GOLGA6L2|Q8N9W4	39	0.623087	0.375958	0.111646	0.486754
TIMM44|O43615	39	0.522929	0.321064	0.111855	0.487231
SORD|Q00796	39	-0.432313	0.265469	0.111908	0.487353
FABP7|O15540	37	-0.20193	0.123919	0.111923	0.487385
RPS6KA2|Q15349-3	39	-0.61019	0.374734	0.111942	0.487429
CHGB|P05060	39	0.200292	0.123075	0.112139	0.487879
CORO2B|Q9UQ03-2	39	0.919113	0.565015	0.112288	0.488217
SLC25A46|Q96AG3	39	0.498042	0.306454	0.112614	0.488959
SRPRB|Q9Y5M8	35	0.476233	0.293051	0.112634	0.489004
CSTB|P04080	39	-0.493117	0.303481	0.11268	0.489109
XRCC6|P12956	39	-0.816778	0.503049	0.11294	0.489701
HMGN4|O00479	39	-0.115755	0.071303	0.112991	0.489816
POTEE|Q6S8J3	39	1.95623	1.20523	0.113055	0.489961
C14orf166|Q9Y224	39	-0.87912	0.541974	0.11328	0.490471
TMOD1|P28289	38	0.31648	0.194726	0.113343	0.490614
HSD17B4|P51659	39	-0.919385	0.568647	0.114418	0.493044
RAP2B|P61225	39	0.813153	0.503094	0.114524	0.493283
PAIP1|D6REB4	39	-0.465615	0.287926	0.11458	0.493408
PAFAH1B3|Q15102	39	-0.638547	0.395391	0.114812	0.493931
MDH1|P40925	39	-1.52801	0.946992	0.115125	0.494634
PRDX2|P32119	39	1.38498	0.858685	0.115264	0.494945
SLC2A13|Q96QE2	39	0.541368	0.335655	0.115271	0.494962
PPM1F|P49593	27	0.48492	0.30024	0.115531	0.495544
GMPR2|A0A087WWM4	39	0.476515	0.295756	0.115641	0.495791
CNPY3|Q9BT09	39	0.458892	0.285368	0.116804	0.49839
RAB1B|Q9H0U4	39	0.880757	0.548494	0.116826	0.498438
RPN2|P04844-2	39	-0.605399	0.37722	0.117019	0.498868
EPHA7|Q15375-2	35	-0.392009	0.243668	0.117487	0.499907
DPYSL4|O14531	39	0.763262	0.476265	0.117527	0.499997
RGN|Q15493	38	-0.178517	0.111328	0.117556	0.500061
SWAP70|E7EMB1	39	-0.489786	0.304176	0.117826	0.50066
RNF170|Q96K19-3	34	-0.339726	0.210831	0.118317	0.501746
NUDT14|O95848	29	0.440379	0.271981	0.118481	0.502109
PPP3CA|Q08209	39	1.16447	0.729009	0.118699	0.50259
HIST1H2AJ|Q99878	39	-0.5037	0.31536	0.118723	0.502642
CRK|P46108-2	39	-0.695022	0.435607	0.119102	0.503479
CMTM5|Q96DZ9-4	36	-0.312776	0.195685	0.119216	0.503728
KIF27|Q86VH2-3	38	0.511857	0.320976	0.119289	0.503891
WFS1|O76024	39	-0.37802	0.236747	0.119318	0.503953
EXOC1|Q9NV70-2	37	-0.34053	0.212983	0.119384	0.5041
GORASP2|Q9H8Y8	38	-0.610506	0.382807	0.119496	0.504345
EEF1A1|Q5JR01	39	-0.617131	0.387316	0.119589	0.50455
PLS3|P13797	39	-0.594093	0.372899	0.119629	0.504637
CROCC|B1AKD8	39	-0.60105	0.377223	0.119825	0.505067
ARF1|P84077	39	0.888265	0.557937	0.119881	0.505191
OSBPL8|Q9BZF1-3	36	0.495479	0.311433	0.120126	0.505728
TAF15|Q92804-2	39	-0.535099	0.336381	0.120174	0.505833
MYH11|P35749-4	39	0.518792	0.326288	0.120348	0.506214
MAP2K6|P52564	37	-0.455552	0.285782	0.120458	0.506453
CIT|O14578-3	39	0.372421	0.234301	0.120458	0.506454
C16orf45|H3BR56	30	-0.273636	0.170854	0.120471	0.506482
FIBP|O43427-2	37	0.593565	0.373353	0.12062	0.506807
TMX4|Q9H1E5	39	0.444311	0.279909	0.120946	0.50752
MTAP|Q13126	31	-0.571751	0.360223	0.120974	0.507582
ATAT1|Q5SQI0-7	39	-0.48671	0.30667	0.121005	0.507648
TMEM245|Q9H330-4	39	-0.216451	0.136115	0.121043	0.507732
TBCA|E5RIW3	39	-0.888247	0.560202	0.121345	0.508389
SH3GL1|Q99961	39	0.794799	0.501748	0.121691	0.509143
KIF7|Q2M1P5	38	0.508701	0.321143	0.121697	0.509156
MAPK9|P45984-3	37	0.934234	0.589991	0.121825	0.509434
RTN4|Q9NQC3-3	39	0.831847	0.525612	0.122019	0.509855
TPM2|P07951-2	39	0.626904	0.39619	0.122085	0.509998
S100B|P04271	39	-0.338246	0.214009	0.122498	0.510894
PMPCA|Q10713	39	0.345707	0.21876	0.12255	0.511005
DHX9|Q08211	39	-1.10163	0.697305	0.122657	0.511237
LAMP1|P11279	39	-0.568904	0.360198	0.122752	0.511444
ECHS1|P30084	39	0.841633	0.533222	0.122988	0.511954
GNL1|P36915	39	1.20806	0.766004	0.123288	0.5126
SNTA1|Q13424	39	-0.554358	0.351652	0.123437	0.512922
ENOPH1|Q9UHY7	39	-0.624503	0.396287	0.123565	0.513197
RGS6|P49758-6	39	0.561974	0.356718	0.123677	0.513439
RAC1|P63000	39	1.09289	0.693806	0.123722	0.513534
PITPNA|Q00169	39	1.07941	0.685312	0.123755	0.513606
CUL3|Q13618-2	39	1.48294	0.942485	0.124132	0.514416
ARHGEF2|Q92974-3	39	0.677119	0.430419	0.124195	0.514551
MSRA|Q9UJ68-2	39	-0.435164	0.276538	0.124325	0.51483
CDC5L|Q99459	28	-0.293703	0.184127	0.124338	0.514858
ARF5|P84085	39	0.801998	0.510333	0.124576	0.515369
PICK1|Q9NRD5	35	0.275523	0.175261	0.124682	0.515597
GABRB1|P18505	38	0.615284	0.391819	0.124852	0.515961
MPP1|Q00013-3	39	-0.658886	0.419879	0.125109	0.516509
AVL9|Q8NBF6	39	0.425724	0.27118	0.125189	0.51668
GNAL|P38405-3	39	-1.03041	0.656876	0.125243	0.516796
GNG12|Q9UBI6	39	-0.397743	0.253574	0.125267	0.516847
DNAJC6|O75061-4	39	0.972415	0.620038	0.125321	0.516962
AKR1A1|P14550	39	-0.520195	0.331953	0.125611	0.517581
NBAS|H0Y5G7	30	0.536762	0.335383	0.125996	0.5184
REEP5|Q00765	39	0.738324	0.472101	0.126352	0.519158
GLRX5|Q86SX6	39	0.515498	0.329672	0.12641	0.519279
ARVCF|O00192-2	39	-0.245959	0.157311	0.126445	0.519353
FAM171A1|Q5VUB5	39	-0.525256	0.334942	0.126671	0.519833
AKAP7|Q9P0M2	38	-0.378646	0.2423	0.126869	0.520254
ADCK3|Q8NI60-3	38	0.465666	0.297847	0.12721	0.520975
DYNC1I2|Q13409-6	39	-0.507875	0.325811	0.127557	0.521708
CDC42BPA|Q5VT25-3	33	-0.193181	0.123867	0.127607	0.521814
ABHD16A|O95870	39	0.4937	0.316902	0.127772	0.522161
DDX3X|O00571-2	39	-0.825662	0.530352	0.128027	0.522699
REEP1|F8W897	34	0.497299	0.31943	0.128259	0.523187
ABI1|Q8IZP0-10	39	0.936515	0.601992	0.128295	0.523262
ME3|Q16798	39	0.64525	0.415294	0.128764	0.524248
AGPAT3|Q9NRZ7-2	37	0.522007	0.336114	0.128921	0.524576
TPI1|P60174-1	39	-0.36709	0.236501	0.129133	0.525021
EIF1B|O60739	24	-0.428363	0.27645	0.12977	0.526353
STAB1|Q9NY15	34	-0.385417	0.247537	0.129956	0.526741
NID2|H0YJV3	36	0.313997	0.202511	0.130014	0.526861
CAB39|Q9Y376	39	-1.08899	0.70377	0.130287	0.527429
MTFR1L|Q9H019-3	33	0.376851	0.242936	0.130384	0.527631
COMT|P21964-2	39	-0.620764	0.401387	0.130484	0.52784
VPS13A|Q96RL7-4	38	0.321144	0.20777	0.130695	0.528278
DAAM1|Q9Y4D1-2	38	-0.455313	0.294661	0.130807	0.52851
MAPRE3|Q9UPY8	39	1.22861	0.795379	0.130933	0.528772
RMDN3|Q96TC7	39	0.732428	0.475193	0.131747	0.530457
MECR|Q9BV79-2	39	0.665567	0.432022	0.131927	0.530829
IQSEC2|Q5JU85	39	0.661783	0.429751	0.132089	0.531162
GHITM|Q9H3K2	35	-0.442236	0.287115	0.132488	0.531984
DDX6|P26196	39	-0.870619	0.566473	0.132823	0.532674
SUOX|P51687	26	0.464064	0.294818	0.132883	0.532797
IVD|P26440	39	0.366956	0.239166	0.13346	0.533981
IST1|P53990-2	39	-0.575524	0.375108	0.133466	0.533993
YWHAG|P61981	39	1.48932	0.970727	0.133481	0.534024
HIST2H2AB|Q8IUE6	39	-0.522928	0.341065	0.133728	0.534528
ABHD14B|Q96IU4	39	-0.453712	0.296507	0.134475	0.536053
ATIC|P31939	39	-0.74969	0.490156	0.134648	0.536405
NIPSNAP3B|Q9BS92	39	-0.152547	0.09977	0.134773	0.536659
SIRT5|Q9NXA8-2	39	0.442606	0.289299	0.134776	0.536666
|CON__P02769	39	0.254447	0.166428	0.134801	0.536716
NCALD|P61601	39	0.478179	0.312786	0.134826	0.536766
EZR|E7EQR4	39	-0.865685	0.566652	0.135087	0.537297
SRSF1|Q07955	39	-0.323565	0.211832	0.135151	0.537426
GNG7|O60262	39	-0.442639	0.289861	0.135247	0.537622
WDR45|C9J471	22	0.295566	0.191235	0.135295	0.537719
CAPNS1|P04632	39	-0.855634	0.560642	0.135471	0.538077
H1F0|P07305	39	-0.352847	0.231255	0.135566	0.538268
UBXN1|E9PJ81	25	-0.263145	0.171499	0.135774	0.538689
CD81|E9PJK1	39	-0.520625	0.341479	0.135857	0.538858
ACSS1|Q9NUB1-2	39	0.626575	0.411021	0.135903	0.53895
ICAM5|Q9UMF0	39	0.427595	0.280844	0.136376	0.539905
IGLON5|A6NGN9	36	0.48735	0.320369	0.136942	0.541046
SPTBN4|Q9H254	39	1.0273	0.675828	0.136996	0.541155
KATNAL2|K7EM02	38	-0.157199	0.103323	0.137138	0.541439
UHRF1BP1L|A0JNW5	29	-0.288138	0.18772	0.13736	0.541886
RAB6B|Q9NRW1	39	1.17892	0.776507	0.137453	0.542071
DERL1|E5RGY0	21	-0.524991	0.337734	0.137484	0.542133
HBS1L|Q9Y450-4	36	0.453842	0.299023	0.137811	0.542788
DGKQ|H0YA20	22	0.72789	0.472705	0.137861	0.542888
GSTM5|P46439	39	0.294484	0.194193	0.137903	0.542973
MLEC|Q14165	37	-0.7544	0.497908	0.138234	0.543635
CLVS1|Q8IUQ0	31	0.337776	0.221124	0.138258	0.543683
ANK2|Q01484-5	39	1.45629	0.961465	0.138356	0.543878
RBM3|P98179	38	0.181583	0.11884	0.138597	0.544359
DIP2B|Q9P265	38	-0.482501	0.319307	0.139261	0.54568
WDFY1|Q8IWB7	39	0.374439	0.247805	0.139278	0.545714
PPP2CA|P67775	39	1.63465	1.08236	0.139467	0.54609
ARFGAP1|Q8N6T3-2	39	0.45732	0.303501	0.14035	0.547837
DNAJB1|P25685	39	0.784569	0.521425	0.1409	0.548923
TCEAL5|Q5H9L2	39	-0.441898	0.293821	0.141078	0.549274
ANK2|Q01484	39	1.38774	0.923782	0.141522	0.550146
DPYSL5|Q9BPU6	39	-0.623094	0.414849	0.14159	0.550279
PCDH7|O60245	30	-0.646564	0.422502	0.141601	0.550302
CADM3|Q8N126	39	0.742851	0.494663	0.141654	0.550405
C1orf198|Q9H425-3	33	-0.414663	0.274224	0.141706	0.550507
SLC25A18|Q9H1K4	39	0.343507	0.228774	0.14171	0.550514
PRDX6|P30041	39	-0.483099	0.321868	0.141861	0.550811
CDC42EP4|Q9H3Q1-2	37	-0.225286	0.149507	0.141971	0.551026
CAMKK1|Q8N5S9	39	0.551334	0.36749	0.14203	0.551142
PSORS1C1|Q9UIG5	39	-0.259267	0.169003	0.142397	0.551859
GAPDH|P04406	39	-1.1806	0.788552	0.142829	0.552704
GNG10|P50151	33	-0.53719	0.359006	0.143051	0.553136
OTUB1|Q96FW1	39	0.910725	0.608894	0.143213	0.55345
SLC4A7|Q9Y6M7-6	29	0.225428	0.150731	0.143484	0.553977
CACNA2D1|P54289-2	39	0.930141	0.623573	0.144274	0.555509
NRGN|Q92686	39	-0.224727	0.150699	0.144378	0.555711
RPS15A|P62244	39	0.561373	0.376483	0.144413	0.555778
UBXN6|Q9BZV1	39	0.944013	0.634586	0.145329	0.557544
COPG2|Q9UBF2	39	-0.319639	0.214685	0.145476	0.557827
ATP2A3|Q93084-4	39	0.722347	0.485953	0.145631	0.558127
USP9X|Q93008-1	39	1.2888	0.867223	0.145719	0.558296
NFASC|O94856-6	39	-0.847506	0.570612	0.145947	0.558731
PRKCA|P17252	39	1.11635	0.751634	0.145954	0.558746
CARM1|Q86X55-1	28	-0.584015	0.39288	0.146101	0.559028
MAP1S|Q66K74-2	38	0.268184	0.180654	0.146142	0.559107
ACTR2|P61160	39	1.20201	0.809987	0.146282	0.559375
ANK2|Q01484-2	39	1.42543	0.9607	0.146348	0.559501
GATSL1|A6NNH0	38	0.428347	0.289276	0.147138	0.561009
SNRNP70|P08621-2	37	-0.236515	0.159738	0.147402	0.561511
HSPA4|P34932	39	-1.3051	0.882013	0.147423	0.561552
AKR7A2|H3BLU7	39	-0.520912	0.352563	0.148004	0.562656
FUS|P35637-2	39	-0.494908	0.335156	0.148231	0.563085
SCFD1|Q8WVM8	38	-0.446454	0.302617	0.148589	0.563764
ERO1L|Q96HE7	28	0.407205	0.276071	0.148671	0.563918
MSN|P26038	39	-0.583749	0.395828	0.148738	0.564045
NFASC|X6RKN2	39	-0.831252	0.564053	0.149017	0.564572
GAPDH|P04406-2	39	-1.11915	0.75967	0.149152	0.564826
ALDH1L1|O75891	39	-0.37778	0.256774	0.149676	0.565813
HCN2|Q9UL51	39	0.45727	0.310454	0.149713	0.565883
RBM14|Q96PK6	39	-0.449019	0.305139	0.149838	0.566118
FXR2|P51116	39	-0.370875	0.252223	0.1499	0.566233
VPS33A|Q96AX1	38	0.252906	0.171889	0.150135	0.566675
PARP1|P09874	39	-0.35185	0.239678	0.150551	0.567454
MAPRE2|Q15555-5	39	-1.02641	0.699194	0.150556	0.567464
DAGLA|Q9Y4D2	24	-0.399805	0.26927	0.15062	0.567584
KIAA1217|Q5T5P2-7	39	0.51599	0.351132	0.150629	0.5676
DFFA|O00273	32	-0.420016	0.286245	0.150736	0.5678
NFASC|O94856-9	39	-0.906171	0.617941	0.150978	0.568253
ALDH3A2|I3L1M4	38	-0.330413	0.225341	0.15102	0.568331
RANGAP1|P46060	39	-0.670004	0.457007	0.151077	0.568437
CACNG2|Q9Y698	39	0.35761	0.243973	0.15139	0.569021
SEPT7|Q16181	39	1.383	0.94427	0.151471	0.569171
DYNLL2|Q96FJ2	39	1.12818	0.770493	0.151575	0.569365
KIAA1549L|Q6ZVL6	39	0.354404	0.240552	0.151826	0.569832
USP14|P54578	39	-1.28572	0.879551	0.152239	0.570598
PRKAB2|O43741	27	-0.24601	0.16835	0.152608	0.571282
ABCD3|P28288	39	-0.446716	0.305948	0.1527	0.571453
PRKAR2B|P31323	39	0.707694	0.485305	0.15321	0.572395
ATAD1|Q8NBU5	39	0.416959	0.285942	0.153224	0.57242
MLF2|Q15773	39	0.596749	0.409251	0.153236	0.572442
ATM|Q13315	39	-0.199278	0.135439	0.153673	0.573247
RDH13|Q8NBN7	19	-0.248265	0.170025	0.153994	0.573838
HNRNPUL1|Q9BUJ2-3	30	-0.575947	0.392792	0.15412	0.574069
NOP56|O00567	34	0.386872	0.264586	0.154445	0.574665
ARMCX3|Q9UH62	35	0.578634	0.39357	0.154491	0.57475
GNAO1|P09471-2	39	1.10586	0.760823	0.154512	0.574788
PGM1|P36871	39	-0.779236	0.536712	0.154965	0.575617
SLC2A3|P11169	39	0.72522	0.499755	0.155164	0.57598
CFAP54|Q96N23-2	21	0.30014	0.203715	0.155493	0.576579
PSMD10|O75832	39	-0.524411	0.361678	0.1555	0.576593
STAT6|P42226	30	0.138198	0.0936613	0.155647	0.576861
0|A0A096LPI6	39	0.662502	0.457188	0.155738	0.577026
KIAA1211L|Q6NV74	39	0.35075	0.241777	0.155763	0.577071
CPNE3|O75131	39	-0.294697	0.203638	0.156272	0.577996
PPP2R2D|Q66LE6	39	-0.745877	0.515476	0.156326	0.578094
RAB12|Q6IQ22	39	0.371117	0.256852	0.156911	0.579154
FERMT2|Q96AC1	39	-0.547235	0.379019	0.157204	0.579682
RPS26|P62854	39	0.685568	0.475029	0.157374	0.579989
CAB39L|Q5TAW7	39	-0.672323	0.465948	0.157457	0.58014
DLGAP3|O95886	38	0.281302	0.194777	0.157569	0.580341
DIABLO|F5H796	39	0.447072	0.309934	0.15758	0.580361
HSPA5|P11021	39	-1.08511	0.752621	0.157775	0.580712
SPOCK1|D3DQB3	31	-0.273944	0.188673	0.158036	0.581182
ELMOD2|D6RBS5	39	-0.309332	0.2142	0.158131	0.581351
FXYD1|O00168	37	-0.291431	0.20199	0.158503	0.582019
MYADM|Q96S97	39	-0.486442	0.338262	0.158822	0.58259
KCNA1|Q09470	39	-0.439329	0.305561	0.158901	0.582733
ANK2|I6L894	39	1.3623	0.94811	0.15916	0.583195
ARHGEF9|O43307-3	33	0.329529	0.228991	0.159281	0.583411
HDAC11|B5MCU6	38	-0.176636	0.122756	0.159317	0.583476
NAPRT|Q6XQN6-3	34	-0.275218	0.18951	0.159935	0.584576
RRAGA|Q7L523	39	-0.390736	0.272353	0.160258	0.58515
SELENBP1|Q13228	39	-0.432215	0.301787	0.160485	0.585553
FTL|P02792	39	-0.19122	0.133742	0.161173	0.586771
COQ6|Q9Y2Z9-3	39	0.360896	0.252317	0.161246	0.5869
CEP170|Q5SW79	39	-0.22914	0.160336	0.161358	0.587097
KCNIP4|Q6PIL6	34	0.353995	0.247174	0.161501	0.587349
PALM|O75781-2	39	0.774581	0.542288	0.161576	0.587483
MYO5C|Q9NQX4	39	0.88323	0.618662	0.16178	0.587841
GFM1|Q96RP9	34	0.198402	0.138747	0.162131	0.58846
CAPZA1|P52907	39	-1.34522	0.943075	0.162132	0.588461
SEPT2|Q15019	39	-0.624702	0.437981	0.162159	0.588509
FAF1|Q9UNN5	35	-0.379318	0.266035	0.162303	0.588761
UTP15|Q8TED0-3	39	-0.291076	0.201343	0.162366	0.588872
PALM|O75781	39	0.828269	0.581423	0.162667	0.589399
OPCML|Q14982-2	39	0.734323	0.515588	0.162756	0.589555
SLC27A4|Q6P1M0	38	0.273163	0.191844	0.163092	0.590143
CRAT|P43155-2	39	0.800132	0.562422	0.163213	0.590356
PPP2R4|Q15257-2	39	-0.811658	0.570797	0.16341	0.590699
ABRACL|Q9P1F3	38	0.342258	0.240746	0.163501	0.590858
STK25|O00506-3	27	0.400394	0.281503	0.163778	0.591341
TIMM8A|O60220	39	0.443218	0.311975	0.163781	0.591347
MYO1G|B0I1T2	38	-0.228764	0.160765	0.163855	0.591475
MECP2|P51608-2	39	-0.414656	0.291966	0.163916	0.591582
SAA2|P0DJI9	39	-0.160114	0.111468	0.164347	0.59233
RAP2A|P10114	39	0.791636	0.558109	0.164435	0.592484
CAPZB|P47756	39	1.23322	0.870868	0.165114	0.593659
PGM2|Q96G03	39	-0.323825	0.229167	0.165997	0.595183
CYFIP1|Q7L576	39	1.03729	0.734208	0.16607	0.595309
NLGN3|Q9NZ94-3	19	0.43217	0.305803	0.166177	0.595492
RLTPR|Q6F5E8-2	36	0.24255	0.171874	0.167269	0.597364
TXNDC12|O95881	37	0.53855	0.382488	0.167703	0.598105
CASKIN1|Q8WXD9	39	0.575315	0.409048	0.167928	0.598489
GOLM1|Q8NBJ4-2	36	0.423911	0.295716	0.167965	0.598551
PPP2R2A|P63151	39	-1.05004	0.747029	0.168178	0.598914
DCLK2|Q8N568-3	39	0.774991	0.551518	0.168304	0.599129
H3F3B|K7EK07	39	-0.283029	0.201638	0.168761	0.599904
CISD1|Q9NZ45	39	0.644442	0.459176	0.168813	0.599992
HDHD2|Q9H0R4	39	-0.785073	0.560607	0.169724	0.601533
PDCD10|Q9BUL8	30	0.381833	0.272373	0.169759	0.601591
RPS14|P62263	39	-0.637925	0.456185	0.170322	0.602539
LYPLAL1|Q5VWZ2	39	-0.305957	0.218808	0.170352	0.60259
MYH9|P35579	39	-0.589352	0.422059	0.170924	0.603549
NLGN4Y|Q8NFZ3-2	39	0.476122	0.340849	0.171005	0.603685
RARS|P54136	39	-0.620373	0.444432	0.171071	0.603795
CACNA1E|Q15878-2	38	0.439823	0.314395	0.171157	0.603939
TCEAL3|Q969E4	39	-0.440519	0.315862	0.171437	0.604408
PDAP1|Q13442	39	-0.467754	0.335472	0.171539	0.604577
VAMP1|F5GZV7	39	0.359798	0.258319	0.17198	0.605313
WNK4|Q96J92-3	30	-0.205278	0.146616	0.17209	0.605496
PABPC5|Q96DU9-2	39	-0.181923	0.13082	0.172645	0.606419
PPP2R5E|Q16537-2	39	0.487459	0.350809	0.172977	0.606969
CD47|Q08722	36	0.548284	0.394787	0.173195	0.60733
RUFY3|Q7L099	39	-0.860003	0.619491	0.173366	0.607613
TOMM22|Q9NS69	39	0.522068	0.376251	0.173803	0.608335
DNAJC19|Q96DA6-2	33	0.540996	0.390036	0.174456	0.609409
PCSK1N|Q9UHG2	39	0.399518	0.288691	0.174683	0.609781
MYO18A|Q92614-3	39	-0.951576	0.687867	0.174841	0.610041
TXN|P10599	39	0.502304	0.363123	0.174866	0.610082
TPR|P12270	39	-0.247593	0.178994	0.174878	0.610102
IGLC2|A0A075B6K9	39	0.165071	0.119389	0.175067	0.610412
EFTUD2|Q15029-2	37	-0.379777	0.275059	0.175653	0.611369
ERC1|Q8IUD2-4	38	0.347475	0.251806	0.176119	0.612128
COA6|Q5JTJ3-3	37	0.389626	0.282513	0.176131	0.612148
ANKRD29|Q8N6D5	38	-0.327276	0.237384	0.176273	0.612378
FBXL16|Q8N461-2	39	0.158493	0.114975	0.176328	0.612469
S100A6|R4GN98	39	-0.266878	0.19407	0.177351	0.614127
CBR3|O75828	39	-0.491079	0.357222	0.177488	0.614349
UBA5|Q9GZZ9	22	0.414241	0.301265	0.177628	0.614575
CUL1|Q13616	39	0.809892	0.589824	0.177983	0.615148
CORO1C|Q9ULV4	39	-0.771395	0.562277	0.178352	0.615742
CD200|U3KQG5	39	0.434559	0.316844	0.178472	0.615934
SLC6A11|P48066	39	0.395729	0.288593	0.178789	0.616443
NAA15|Q9BXJ9-4	22	0.412232	0.300697	0.178887	0.6166
TRIM3|O75382	39	-0.609732	0.445047	0.178931	0.616671
C1QB|A0A0A0MSV6	39	-0.248776	0.181328	0.17933	0.61731
THEMIS|Q8N1K5-3	39	0.463295	0.337534	0.17973	0.617949
VIM|P08670	39	-0.18944	0.138708	0.180265	0.618801
VAPB|O95292	39	0.839768	0.615766	0.180877	0.619774
RUFY1|Q96T51-2	39	-0.375844	0.275699	0.181045	0.62004
CAMK1G|Q96NX5-2	22	0.244304	0.175971	0.181104	0.620133
DHCR24|Q3LIE7	36	-0.390124	0.284995	0.181919	0.621421
NDUFB10|H3BPJ9	39	0.405025	0.297796	0.182036	0.621606
STMN3|Q9NZ72-2	38	0.393998	0.289812	0.182218	0.621893
CYP46A1|H0Y3G0	38	-0.342001	0.251009	0.182266	0.621968
IGLL5|B9A064	39	0.162621	0.119779	0.18279	0.622791
CDC42|P60953-1	39	0.852636	0.628228	0.182937	0.623021
KCNAB1|Q14722-2	39	-0.327415	0.241343	0.183117	0.623304
MT-ND5|P03915	37	0.573417	0.423064	0.18351	0.623919
MTHFD1|F5H2F4	39	-0.907733	0.669813	0.183569	0.624011
SNRPA|M0R268	18	-0.545237	0.401508	0.183685	0.624192
ASPHD2|Q6ICH7	39	0.392919	0.290236	0.184015	0.624706
RPS24|P62847-2	39	-0.47036	0.347456	0.184036	0.624739
FGF1|P05230	39	-0.19635	0.145119	0.184258	0.625084
MTMR2|C9JEX3	39	-0.660371	0.488352	0.184506	0.62547
VAMP3|Q15836	39	0.478053	0.354185	0.185305	0.62671
ADIRF|Q15847	39	-0.242998	0.180043	0.185323	0.626737
EIF1|P41567	39	-0.354352	0.262654	0.185498	0.627008
PCCB|E7ETT1	39	0.625424	0.463814	0.185714	0.627343
PRODH|A0A087WWM6	33	0.170496	0.126314	0.186006	0.627793
RUFY2|Q8WXA3-5	39	-0.370854	0.275499	0.186456	0.628485
TRNT1|Q96Q11-2	25	-0.376502	0.278037	0.18652	0.628584
STAT5A|K7EK35	22	-0.266482	0.194553	0.186747	0.628932
ARHGAP5|A0A0A0MSK6	27	-0.357365	0.265696	0.186807	0.629025
SLC25A20|O43772	29	-0.382007	0.283615	0.186915	0.62919
RPL5|P46777	39	-0.930032	0.691687	0.186945	0.629237
TIMM13|Q9Y5L4	39	0.535273	0.398158	0.187013	0.629341
PPP2R5C|Q13362-4	39	0.729065	0.542515	0.187176	0.629591
TBC1D15|Q8TC07	23	0.371629	0.275432	0.18735	0.629857
COQ10B|B8ZZX2	39	0.308493	0.229457	0.187451	0.630012
DNAJB2|P25686	39	-0.592618	0.441766	0.187942	0.630762
MT-ND3|P03897	26	0.173024	0.126709	0.188039	0.630909
HMOX2|P30519	39	0.77756	0.580215	0.188377	0.631424
CAPZA2|P47755	39	1.36111	1.01595	0.1885	0.631612
OSTF1|Q92882	34	-0.333977	0.249316	0.188556	0.631696
DOC2A|Q14183	39	0.560195	0.417351	0.188673	0.631875
NLN|E9PCB6	39	0.267183	0.199523	0.188703	0.63192
ASAH1|Q13510	39	-0.336769	0.251658	0.188998	0.632368
WNK2|Q9Y3S1-3	32	-0.266504	0.198942	0.189259	0.632764
BRAF|P15056	38	0.510134	0.381478	0.189302	0.632829
GLIPR2|Q9H4G4	39	-0.262975	0.196666	0.189331	0.632872
RHOT1|Q8IXI2-4	39	0.813596	0.608584	0.189428	0.63302
PHPT1|Q9NRX4	39	-0.698286	0.522339	0.189435	0.63303
NCEH1|Q6PIU2	39	0.75446	0.564428	0.189489	0.633111
HECTD4|Q9Y4D8-4	39	-0.524907	0.392812	0.189618	0.633306
BUB3|J3QT28	20	-0.479915	0.35936	0.18988	0.633702
UBE2N|P61088	39	-0.960781	0.719766	0.190081	0.634005
NPLOC4|Q8TAT6	22	-0.337194	0.252765	0.19035	0.63441
PLAA|Q9Y263	31	0.249691	0.187098	0.190406	0.634495
ADD1|P35611-6	39	-1.11552	0.837925	0.191237	0.635743
LMO7|H0Y424	24	0.147152	0.11022	0.191575	0.636248
SYN1|P17600	39	0.620414	0.466403	0.191591	0.636272
PCDHGA8|Q9Y5G5	38	-0.380283	0.27967	0.19167	0.63639
CLPTM1|O96005-3	34	0.302853	0.227719	0.19214	0.637092
HIST2H3PS2|Q5TEC6	39	-0.282713	0.21289	0.192319	0.637359
NDUFAF2|Q8N183	39	0.314789	0.237455	0.193074	0.63848
SRP54|G3V4F7	39	0.155665	0.117429	0.193095	0.638512
MICU3|Q86XE3	39	0.21645	0.163262	0.193501	0.639113
USP9Y|O00507	39	0.816528	0.617028	0.193847	0.639624
PCDHGA12|O60330	39	-0.156115	0.117951	0.193995	0.639843
PTRHD1|Q6GMV3	39	-0.415986	0.314893	0.1946	0.640734
SNCB|Q16143	39	0.415287	0.31461	0.194942	0.641237
LIN7C|Q9NUP9	39	-0.758414	0.574999	0.19528	0.641732
SNTB1|Q13884	29	-0.265698	0.201525	0.195461	0.641997
RPL19|J3QR09	39	-0.478971	0.363049	0.195634	0.64225
MESDC2|Q14696	33	-0.343067	0.260335	0.195676	0.642311
IGHG1|A0A087WYE1	39	0.188982	0.143471	0.195867	0.64259
CELF1|Q92879-2	36	-0.288466	0.218399	0.195928	0.64268
RGS7BP|Q6MZT1	24	0.397255	0.297455	0.19671	0.643819
PKM|P14618-2	39	-1.34269	1.02209	0.197044	0.644305
SOD2|A0A0C4DFU2	39	-0.687569	0.523994	0.197546	0.645031
KIAA0513|O60268	39	0.592418	0.451883	0.197937	0.645597
RPL21|P46778	39	-0.375106	0.286323	0.198245	0.646042
SYMPK|A0A087WUE9	32	-0.308939	0.234695	0.198368	0.646219
MRPL46|Q9H2W6	22	0.210974	0.158911	0.198555	0.646487
EIF2B3|Q9NR50-3	38	-0.46204	0.352627	0.198884	0.64696
PEX5L|Q8IYB4-8	37	0.219737	0.167979	0.19936	0.647643
RPL38|J3KT73	38	0.401671	0.306033	0.200006	0.648568
AQP4|V9PBN7	39	-0.227743	0.174602	0.200168	0.648798
GNAI3|P08754	39	1.13807	0.872642	0.200234	0.648894
COPA|P53621	39	-0.939144	0.720414	0.200417	0.649155
GSTM1|P09488	39	0.204989	0.157365	0.20075	0.649629
EXOC5|O00471	25	0.237737	0.182317	0.200753	0.649632
FOXM1|Q08050-3	39	-0.471395	0.362393	0.201597	0.65083
TMOD2|Q9NZR1	39	-1.13298	0.871898	0.20183	0.651159
BPHL|Q86WA6-2	38	0.255165	0.196705	0.202595	0.652239
TBC1D10B|Q4KMP7	37	0.411419	0.317011	0.202842	0.652586
IGHG1|A0A087WV47	39	0.185523	0.14321	0.203184	0.653067
PIP4K2B|P78356	39	-0.918983	0.709416	0.203204	0.653095
C3|P01024	39	-0.286442	0.221214	0.203391	0.653356
SNRPD1|P62314	39	-0.528519	0.408782	0.204057	0.654289
BCAM|A0A087WXM8	39	0.277681	0.21485	0.204219	0.654515
PODXL|O00592-2	29	0.43959	0.339968	0.204237	0.65454
RCN1|Q15293	39	0.397916	0.307896	0.204241	0.654546
CCDC90B|E9PPJ7	34	0.274215	0.21215	0.204401	0.654769
DDX39B|Q13838	39	-0.75292	0.583348	0.204819	0.655351
MGEA5|O60502	39	-0.710731	0.550745	0.204887	0.655446
DLGAP1|O14490-7	39	0.347063	0.269092	0.20536	0.656103
TOMM20|Q15388	28	-0.411245	0.314185	0.205401	0.656159
PA2G4|Q9UQ80	39	-0.809044	0.627734	0.205457	0.656237
LRPAP1|P30533	36	-0.582933	0.45231	0.205924	0.656884
EIF4H|Q15056-2	39	-0.699688	0.543794	0.206199	0.657264
LRRC8A|Q8IWT6	39	0.367036	0.285273	0.206221	0.657294
IAH1|H7C5G1	39	-0.47208	0.367265	0.206863	0.65818
EGLN1|Q9GZT9-3	25	-0.149316	0.114971	0.206906	0.658239
PSMD9|O00233	23	-0.455151	0.354364	0.2072	0.658642
CEND1|Q8N111	39	0.672066	0.523662	0.207333	0.658825
PFDN1|O60925	39	-0.47324	0.368835	0.207447	0.658982
CCDC6|Q16204	39	-0.587124	0.457692	0.207543	0.659113
TUBB8|Q3ZCM7	39	-0.994932	0.775634	0.207563	0.659141
CRYL1|Q9Y2S2-2	39	-0.488915	0.381235	0.207661	0.659274
NCDN|Q9UBB6-2	39	-0.887535	0.692411	0.207886	0.659583
GANAB|Q14697	39	1.18845	0.927548	0.208069	0.659832
NME3|Q13232	37	0.298239	0.232296	0.208127	0.659912
VSNL1|P62760	39	1.02988	0.804431	0.208424	0.660318
RASAL1|O95294-2	28	-0.245897	0.189946	0.208894	0.660959
NF1|P21359-2	39	0.2788	0.218126	0.209155	0.661313
SHANK3|Q9BYB0-3	39	0.271396	0.21264	0.209797	0.662185
CORO7-PAM16|A0A0A6YYL4	39	0.207694	0.162757	0.209872	0.662286
SYN1|P17600-2	39	0.589398	0.462156	0.210145	0.662655
NADK2|Q4G0N4	39	0.793053	0.621908	0.21019	0.662716
RMND1|Q9NWS8-2	38	0.377643	0.296244	0.210338	0.662916
CAT|P04040	39	0.279002	0.218941	0.210494	0.663127
DDX39A|O00148	39	-0.308985	0.242539	0.210621	0.663298
ILVBL|A1L0T0	39	-0.444239	0.349731	0.211933	0.665061
RANBP6|O60518	39	0.531283	0.418669	0.212591	0.66594
HIST2H2AC|Q16777	39	-0.361763	0.285287	0.212695	0.66608
NAPB|Q9H115	39	0.871519	0.687749	0.213	0.666486
SMAP1|Q8IYB5-3	39	0.566051	0.446701	0.213009	0.666498
ERH|P84090	39	-0.752386	0.593838	0.213076	0.666588
CENPV|Q7Z7K6	39	-0.199591	0.157222	0.213423	0.667049
MAPK10|P53779-2	39	1.05934	0.836976	0.213539	0.667203
AP1S1|P61966	36	0.335245	0.26462	0.213559	0.667229
IGHM|A0A087X2C0	39	0.124493	0.0983286	0.213842	0.667604
MCAM|P43121	39	-0.399886	0.316332	0.214088	0.667931
WDR17|Q8IZU2-2	26	0.321263	0.251144	0.214155	0.668019
PPM1E|Q8WY54-2	39	-0.261965	0.207195	0.214233	0.668122
ELAVL1|Q15717	38	-0.291322	0.230637	0.214449	0.668408
FAM49B|Q9NUQ9	39	-0.916533	0.725887	0.214619	0.668633
SEPT7|Q16181-2	39	1.16486	0.922748	0.214712	0.668756
LIMCH1|Q9UPQ0-10	37	-0.297242	0.235517	0.214817	0.668894
HSPG2|P98160	39	0.243522	0.193062	0.215071	0.669229
CDS2|O95674	39	0.447088	0.354539	0.215187	0.669381
DHX30|Q7L2E3-3	22	-0.229014	0.18171	0.215442	0.669716
MATR3|P43243	39	-0.758121	0.60161	0.215504	0.669799
PGAM2|P15259	39	-1.10536	0.877181	0.215514	0.669811
USP12|O75317	30	-0.423437	0.335188	0.215615	0.669943
PANK4|Q9NVE7	35	0.333836	0.265066	0.215974	0.670416
PRRT2|Q7Z6L0	39	0.409047	0.325066	0.216148	0.670643
PTPRT|B1AJS0	35	0.290168	0.227548	0.216168	0.670669
IGHG3|A0A087WXL8	39	0.187167	0.148758	0.216202	0.670714
CLU|P10909-4	39	-0.383535	0.305155	0.216683	0.671343
SVIP|Q8NHG7	39	-0.382341	0.304684	0.217392	0.672267
FERMT1|G3V1L6	38	-0.288994	0.230322	0.217442	0.672331
PYGB|P11216	39	-0.824188	0.657027	0.217556	0.67248
EEFSEC|P57772-2	39	0.136214	0.107981	0.217934	0.672971
CRBN|J3QT87	36	0.248917	0.198085	0.21799	0.673043
GPD2|P43304	39	0.610564	0.48746	0.218232	0.673357
MRPL44|Q9H9J2	35	0.291547	0.229763	0.21836	0.673523
ERLEC1|Q96DZ1-3	33	-0.224732	0.17917	0.218546	0.673763
HYDIN|Q4G0P3	36	-0.19378	0.153723	0.218657	0.673906
CPLX1|O14810	39	0.379678	0.303641	0.218998	0.674347
UBE2L3|P68036-2	39	-0.619276	0.495277	0.219017	0.674372
TSC22D2|O75157-2	39	-0.193067	0.154308	0.219411	0.674879
GNPDA2|Q8TDQ7	39	-0.802028	0.642163	0.219528	0.67503
NCDN|Q9UBB6	39	-0.847128	0.67859	0.219739	0.675302
ATPAF1|Q5TC12	39	-0.509281	0.408023	0.219811	0.675393
ZNF611|Q8N823	38	-0.223797	0.178615	0.2199	0.675508
AKT1|P31749-2	33	-0.299474	0.237846	0.2201	0.675764
SEPT7|G3V1Q4	39	1.1027	0.884067	0.220124	0.675795
APOOL|A0A087WUX8	38	-0.474929	0.380586	0.220357	0.676094
ETFDH|Q16134	36	0.433676	0.347876	0.22058	0.67638
SLC25A23|M0QZJ5	38	0.304358	0.244405	0.221066	0.677001
SNAP91|E9PDG8	39	0.784124	0.630165	0.221209	0.677182
VPS53|Q5VIR6-2	35	-0.203138	0.163125	0.221795	0.677929
MAST1|Q9Y2H9	32	0.18514	0.147517	0.222066	0.678273
PDIA6|Q15084-3	39	0.646719	0.521304	0.22257	0.678913
COQ9|O75208	25	-0.256694	0.206453	0.222771	0.679166
ANXA1|P04083	39	-0.194532	0.156895	0.222824	0.679234
RPTOR|Q8N122	27	0.418866	0.335896	0.223103	0.679586
ARPC1A|Q92747	39	0.911458	0.735595	0.22312	0.679608
TXNRD2|E7ENA2	39	0.387271	0.3126	0.223195	0.679703
MT-ATP8|P03928	39	0.323375	0.261078	0.223289	0.679821
SHISA4|Q96DD7	23	-0.315701	0.253503	0.223323	0.679864
TCEB1|E5RHG8	39	-0.536856	0.433697	0.223566	0.68017
SFN|P31947	39	0.66393	0.536626	0.223796	0.68046
SEC13|P55735	39	0.472272	0.381849	0.223953	0.680658
CLIP2|Q9UDT6	39	-0.960472	0.777715	0.224619	0.681493
OR10V1|Q8NGI7	39	-0.129401	0.104341	0.224855	0.681788
ANK3|H0Y9E9	35	0.341533	0.276745	0.225159	0.682169
WNK1|Q9H4A3-5	39	-0.201029	0.163002	0.225246	0.682277
SNRPG|P62308	39	-0.56476	0.458351	0.225664	0.682798
SLC9A1|P19634	39	0.174337	0.141558	0.226323	0.683619
CDC42SE2|D6REL0	29	-0.367356	0.295884	0.226398	0.683712
SRCIN1|Q9C0H9-5	39	-1.16985	0.951358	0.226587	0.683946
HIP1R|O75146	39	-0.441492	0.358965	0.22671	0.684099
CDV3|Q9UKY7-2	24	-0.429899	0.348961	0.226948	0.684394
CSNK2A2|P19784	39	0.565051	0.459942	0.227006	0.684466
ABHD12|Q8N2K0	39	0.425422	0.346686	0.227532	0.685116
PSMD13|Q9UNM6	39	1.22216	0.996272	0.227671	0.685287
B2M|P61769	39	-0.2409	0.196401	0.22773	0.685361
HIST2H3A|Q71DI3	39	-0.205046	0.167386	0.228322	0.686089
ACAT2|Q9BWD1	39	-0.463307	0.378253	0.228369	0.686147
RPL12|P30050	39	-0.494703	0.403898	0.228383	0.686164
PABPC1|A0A087WTT1	39	-0.852588	0.696707	0.228786	0.686659
PDE8A|O60658-6	26	-0.201282	0.162195	0.22897	0.686884
FKBP1B|P68106-2	36	-0.134355	0.10942	0.229041	0.686972
MTHFD1|P11586	39	-0.813906	0.665501	0.229063	0.686999
CPSF7|F5H669	23	-0.291685	0.237624	0.229503	0.687537
GDI1|P31150	39	-1.26215	1.03345	0.229698	0.687775
PFN1|P07737	39	-0.558384	0.457235	0.229728	0.687811
TBC1D17|Q9HA65-3	39	-0.471254	0.38613	0.230014	0.688161
UBQLN2|Q9UHD9	39	-0.746545	0.611752	0.230057	0.688213
RTN1|Q16799	39	0.634762	0.5203	0.230187	0.688372
GSTM4|A0A0A0MR85	39	0.19978	0.163826	0.230384	0.688611
TROVE2|P10155-3	39	-0.439954	0.361162	0.230873	0.689206
MAP1LC3B|H3BTL1	39	-0.702582	0.576988	0.231058	0.68943
FAM134A|Q8NC44	37	0.321787	0.264036	0.231099	0.68948
TPD52|P55327-4	39	0.538524	0.442757	0.231575	0.690056
KIF21A|Q7Z4S6-4	39	0.994939	0.818093	0.231623	0.690114
ARRB1|P49407-2	39	-0.633907	0.521501	0.231858	0.690399
ALDH4A1|P30038	39	0.640233	0.526972	0.23209	0.690679
KHDRBS3|O75525-2	39	-0.198248	0.163213	0.232194	0.690803
MT3|P25713	39	0.312825	0.257573	0.232247	0.690868
NDUFA3|S4R3I5	39	0.232194	0.191226	0.23235	0.690991
GABBR1|Q9UBS5-4	39	0.217859	0.179565	0.23272	0.691437
MBOAT7|Q96N66	38	0.222256	0.183382	0.233201	0.692016
MOXD1|Q6UVY6-2	39	-0.296632	0.245053	0.23377	0.692697
PPIB|P23284	39	-0.713045	0.58909	0.233794	0.692726
SLC24A2|Q9UI40-2	39	0.301294	0.248931	0.23382	0.692757
METAP2|P50579-3	39	-0.409435	0.338212	0.234166	0.69317
RALYL|B3KT61	39	-0.426817	0.352934	0.234204	0.693215
RPS2|P15880	39	-0.895105	0.7402	0.234228	0.693244
AGO2|Q9UKV8-2	27	0.423214	0.348683	0.234313	0.693346
KIF21A|Q7Z4S6-2	39	0.989778	0.819266	0.234663	0.693764
HCN1|O60741	39	0.434447	0.359571	0.234834	0.693966
MAP6|Q96JE9	39	0.736916	0.61138	0.235727	0.695027
NCOA7|Q8NI08-2	39	0.20802	0.172678	0.235978	0.695325
CKAP4|Q07065	33	0.142602	0.11832	0.23598	0.695327
DOCK4|Q8N1I0-2	35	-0.28555	0.236851	0.236055	0.695416
NUCKS1|Q9H1E3	39	-0.285726	0.237476	0.236549	0.696
APOOL|A0A087WYF7	34	-0.434233	0.360265	0.236653	0.696123
LNP|Q9C0E8-2	35	-0.34542	0.28645	0.23671	0.696189
CDC42|P60953	39	0.824061	0.685157	0.23672	0.696202
RALBP1|Q15311	22	0.549172	0.453435	0.236737	0.696221
PPFIA3|O75145-2	39	0.752346	0.626629	0.237527	0.697152
VPS36|Q86VN1	26	-0.217492	0.180338	0.237556	0.697185
UBA6|A0AVT1	39	-0.306358	0.25542	0.237986	0.69769
RAP1GDS1|P52306	39	-0.641846	0.536472	0.239143	0.699043
SNRPD3|P62318-2	39	-0.357463	0.29892	0.239364	0.6993
OCIAD2|Q56VL3	28	0.452218	0.372432	0.240351	0.700447
GPCPD1|Q9NPB8	39	-0.116629	0.0973166	0.240443	0.700553
PTPN11|Q06124	39	1.09588	0.918795	0.240568	0.700697
PCSK1|P29120-2	22	0.273198	0.227514	0.240655	0.700799
RPA3|P35244	38	-0.544721	0.456993	0.240863	0.70104
TPM1|P09493-7	39	0.571508	0.479922	0.241302	0.701546
CTPS1|P17812	35	-0.259898	0.218454	0.241737	0.702048
SERPINI1|Q99574	35	0.360071	0.302878	0.24208	0.702442
TPM1|Q6ZN40	39	0.557857	0.46959	0.242417	0.702829
EHBP1|Q8NDI1-3	25	-0.220754	0.183427	0.242836	0.703309
AP1G1|O43747	39	0.765203	0.645038	0.243069	0.703576
PTGFRN|Q9P2B2	28	-0.303573	0.253379	0.244227	0.704897
SCN3B|E9PJP6	39	0.300452	0.253267	0.244235	0.704906
TPM1|P09493-9	39	0.606778	0.512885	0.244328	0.705013
DECR1|Q16698-2	39	0.548387	0.463717	0.244516	0.705226
FBXW7|Q969H0	38	-0.386724	0.323332	0.245005	0.70578
VAPA|Q9P0L0	39	1.51965	1.28729	0.245333	0.706152
MAPK4|K7ELV1	39	-0.239477	0.202885	0.245392	0.706219
SERBP1|Q8NC51-4	39	-0.259161	0.21978	0.245852	0.70674
PCDHGC5|Q9Y5F6	22	0.235741	0.197257	0.246029	0.706939
TRAPPC3|O43617	36	0.573758	0.487015	0.246274	0.707215
SRR|Q9GZT4	23	-0.240125	0.204073	0.247054	0.708093
NBEA|Q5T321	39	0.304001	0.258574	0.247231	0.708292
PSME1|Q06323	39	-0.441123	0.375286	0.247331	0.708404
PPM1B|O75688	39	-0.437747	0.372687	0.247672	0.708785
AGO1|Q5TA58	38	0.389011	0.330264	0.247809	0.708939
AGFG2|A0A0C4DG34	31	-0.275288	0.23326	0.24786	0.708996
TMED4|Q7Z7H5-2	38	-0.341888	0.29102	0.248009	0.709163
LGI1|O95970	39	0.830896	0.708175	0.248177	0.70935
IDI1|Q13907	35	0.572176	0.487871	0.248371	0.709567
HIST3H3|Q16695	39	-0.197076	0.168046	0.248389	0.709587
ANKFY1|Q9P2R3	39	-0.37929	0.323656	0.248731	0.709968
ACOT13|Q9NPJ3	39	0.43995	0.375645	0.249012	0.710281
ISCU|Q9H1K1	36	0.438344	0.374124	0.249032	0.710304
HINT2|Q9BX68	39	0.552013	0.47184	0.249516	0.710842
TPM4|P67936	39	0.816224	0.697757	0.249569	0.7109
HIST1H3A|P68431	39	-0.195264	0.166938	0.249611	0.710946
LIPA|A0A0A0MT32	30	-0.27463	0.234111	0.251012	0.712496
NECAP1|Q8NC96	39	0.48306	0.414299	0.251087	0.71258
OTUD6B|Q8N6M0-2	33	-0.449123	0.382326	0.251634	0.713181
SLC25A25|Q6KCM7-6	39	0.428207	0.367818	0.251803	0.713367
ALDOA|P04075	39	1.26281	1.08587	0.252295	0.713908
SNX4|O95219	39	0.541416	0.465669	0.252411	0.714035
SYNGR1|B5MCD7	39	0.257976	0.221955	0.252559	0.714197
APEX1|P27695	39	-0.581199	0.500521	0.253002	0.714681
SHC3|Q92529-2	33	-0.325197	0.278902	0.253454	0.715175
ECI2|O75521-2	38	-0.477785	0.4119	0.253498	0.715222
SPTB|P11277-3	39	1.09403	0.943454	0.253638	0.715375
ALDH7A1|P49419-2	39	-0.407344	0.35146	0.253881	0.715639
TPM1|P09493-5	39	0.754352	0.65123	0.254143	0.715925
ACADVL|P49748	39	0.549253	0.474471	0.254441	0.716249
VPS33B|Q9H267-2	20	-0.393707	0.339126	0.254819	0.716659
LACTB2|Q53H82	38	-0.304287	0.262423	0.254821	0.716661
CACNB1|Q02641-3	37	0.437285	0.378445	0.255506	0.717403
SCYL1|Q96KG9-3	23	0.424311	0.367229	0.255738	0.717653
SMARCC1|Q92922	35	-0.251975	0.217998	0.255796	0.717716
GCLM|P48507	23	-0.409071	0.354579	0.256028	0.717966
SACM1L|Q9NTJ5	39	0.659184	0.571517	0.256146	0.718093
F3|P13726	39	0.350842	0.304581	0.256757	0.718751
PFN2|P35080-2	39	-0.547472	0.475645	0.257113	0.719133
CHMP7|Q8WUX9	39	-0.209489	0.182113	0.25739	0.719431
HAPLN4|Q86UW8	33	0.296282	0.257573	0.257409	0.719451
DLGAP2|A0A087X1H7	28	0.226426	0.196685	0.25745	0.719495
STK39|Q9UEW8-2	39	-0.514819	0.447644	0.257497	0.719546
CACNB4|O00305-4	39	0.423508	0.368301	0.257768	0.719836
PNPT1|Q8TCS8	35	0.366755	0.317785	0.258216	0.720315
NANS|Q9NR45	39	-0.590039	0.514715	0.259014	0.721166
HSPH1|Q92598-2	39	-0.671694	0.586117	0.25915	0.72131
LPCAT4|Q643R3	25	-0.398898	0.346212	0.259348	0.721521
ARHGAP39|Q9C0H5	32	-0.184507	0.160997	0.25956	0.721746
PITPNC1|E7EU35	37	0.399154	0.348784	0.259801	0.722002
RBMX|P38159	39	-0.354363	0.309677	0.259849	0.722053
PPFIA1|Q13136-2	39	0.530232	0.463802	0.260286	0.722516
ASAP1|Q9ULH1	36	0.180605	0.158163	0.260835	0.723097
EPM2A|O95278-7	24	0.360784	0.314502	0.26138	0.723672
FAAH|O00519	29	0.29359	0.254728	0.26146	0.723756
NT5C2|P49902-2	38	-0.420902	0.369013	0.261561	0.723863
CRYM|Q14894	39	0.50944	0.447166	0.261916	0.724236
NUMBL|A0A0C4DGH3	39	0.224328	0.196928	0.261966	0.72429
WDR77|Q9BQA1	34	0.251019	0.220555	0.263025	0.7254
ANK1|P16157-2	39	0.621078	0.546501	0.26307	0.725448
EPB41L5|Q9HCM4-2	22	0.394832	0.345988	0.263134	0.725515
PDLIM5|Q96HC4-4	39	0.235461	0.207284	0.263288	0.725676
CALU|O43852	35	-0.465403	0.410209	0.263861	0.726274
MFSD4|B7Z8X0	39	0.185725	0.16394	0.264551	0.726993
PYGM|P11217	39	0.667406	0.589726	0.265034	0.727494
HDGF|P51858	38	-0.483601	0.427758	0.265521	0.728
RPN1|P04843	39	-0.973477	0.86131	0.265654	0.728138
ITM2C|C9JG41	33	0.277678	0.245675	0.26584	0.72833
RAB11A|P62491	39	1.00806	0.89317	0.26632	0.728827
PHACTR1|Q9C0D0	39	0.253948	0.225066	0.266445	0.728956
NDUFB1|O75438	39	0.354191	0.314066	0.266682	0.7292
RAB1A|P62820	39	0.796468	0.706675	0.266972	0.729499
IDH3G|P51553	39	0.5746	0.509894	0.26704	0.72957
SULT4A1|Q9BR01	39	0.445955	0.396429	0.267863	0.730415
F13A1|P00488	38	0.0959815	0.085257	0.267915	0.73047
APOD|P05090	39	-0.261605	0.232643	0.268046	0.730604
TPM1|F5H7S3	39	0.707123	0.628851	0.268057	0.730615
GSPT1|P15170-2	39	-0.531431	0.472965	0.268413	0.73098
PCMT1|P22061	39	-0.539624	0.480855	0.269	0.731581
MPV17|G5E9F5	38	0.124677	0.111074	0.269097	0.73168
ACTBL2|Q562R1	39	0.974554	0.869606	0.269643	0.732237
SERPING1|P05155-2	30	-0.221248	0.197157	0.269644	0.732238
RPL9|P32969	39	-0.533151	0.476018	0.269922	0.732522
DNAH1|Q9P2D7-5	23	-0.686347	0.602976	0.269934	0.732533
DTD1|Q8TEA8	39	0.492589	0.439845	0.269967	0.732568
CCDC22|O60826	29	-0.168552	0.149142	0.270062	0.732663
DCTN1|Q14203-6	39	-1.16305	1.03899	0.27018	0.732784
SND1|Q7KZF4	39	-0.419307	0.374901	0.270586	0.733197
FABP3|S4R371	39	-0.287685	0.257343	0.270814	0.733428
NMT2|Q5VUC6	38	-0.450021	0.402579	0.270839	0.733453
CLASP1|Q7Z460-2	39	-0.584813	0.523833	0.271444	0.734067
TPM1|P09493-6	39	0.576209	0.516202	0.271513	0.734137
PRG4|Q92954-5	36	0.273333	0.244521	0.271711	0.734337
REEP6|Q96HR9	28	0.160365	0.143596	0.271919	0.734547
TARDBP|A0A087WX29	39	-0.382643	0.343151	0.272004	0.734634
OSBP|P22059	39	-0.46885	0.421084	0.272702	0.735338
TMEM126A|Q9H061	39	0.3575	0.321273	0.273186	0.735825
RPS21|Q8WVC2	39	0.243967	0.219471	0.273476	0.736116
DNAH9|E7EP17	36	0.347305	0.310877	0.273762	0.736403
ADAM11|B4DKD2	39	0.280011	0.252083	0.273827	0.736468
PPP6R3|Q5H9R7-3	25	0.118582	0.106222	0.274479	0.737122
EIF4G3|O43432	39	-0.234288	0.211388	0.274872	0.737515
NFIX|K7EKH0	39	-0.357274	0.32103	0.274892	0.737535
AK2|P54819-6	34	0.284275	0.257063	0.276124	0.738763
FIS1|Q9Y3D6	39	0.636079	0.576471	0.276978	0.739612
PRRC1|Q96M27	39	-0.387647	0.348561	0.277096	0.739729
GAS2L3|H0YIT6	28	-0.743881	0.672852	0.277158	0.739791
DFNA5|O60443	31	0.440387	0.398126	0.277754	0.740381
SBDS|A0A087X020	39	-0.390397	0.354431	0.277805	0.740431
SPAG9|O60271-5	34	-0.334171	0.303065	0.277928	0.740552
SLK|Q9H2G2-2	39	0.372111	0.337937	0.277955	0.740579
RAPGEF2|H0Y905	34	-0.3712	0.335744	0.277986	0.74061
WASF2|Q9Y6W5-2	33	-0.212014	0.192795	0.27877	0.741384
CMAS|Q8NFW8	39	0.393121	0.357812	0.279005	0.741615
THOP1|P52888	39	0.309993	0.282208	0.279103	0.741712
LPHN1|O94910-2	25	0.290094	0.263997	0.279127	0.741735
SCN1A|P35498-3	39	0.3864	0.351818	0.279171	0.741779
NUMA1|Q14980-2	39	-0.156646	0.142393	0.279249	0.741856
TANGO2|A0A0A0MSI5	31	-0.314886	0.286901	0.279691	0.74229
MICU1|Q9BPX6-2	38	0.227573	0.20685	0.279723	0.742321
TMEM205|K7EM09	39	-0.453876	0.413859	0.279863	0.742459
DNAJC8|O75937	37	-0.482787	0.435493	0.280138	0.742729
EMD|P50402	39	0.279904	0.25566	0.280668	0.743247
HTATIP2|E9PI87	25	-0.275372	0.249032	0.281333	0.743897
GNPDA1|P46926	39	-0.724103	0.662436	0.28142	0.743982
PTPRZ1|P23471-2	39	0.666726	0.61076	0.282052	0.744599
USP15|Q9Y4E8-2	39	-0.272575	0.249088	0.282257	0.744798
EIF3E|P60228	39	-0.464471	0.425782	0.282385	0.744923
COPS3|Q9UNS2	39	0.86312	0.791526	0.282565	0.745099
HNRNPH3|P31942-2	39	-0.58564	0.537158	0.28265	0.745181
CTNNA2|P26232-2	39	0.952571	0.874232	0.282931	0.745454
MYEF2|A0A0A0MQW0	39	-0.36484	0.334917	0.283047	0.745567
MTX2|O75431	39	0.71024	0.652608	0.283496	0.746003
ALCAM|Q13740-2	39	-0.530883	0.488067	0.283751	0.746249
ALDH3B1|P43353-2	25	-0.237551	0.218391	0.284146	0.746632
RBMXL1|Q96E39	39	-0.299476	0.2758	0.284571	0.747043
VAMP7|P51809	24	0.256674	0.236384	0.284577	0.747048
DYNC1LI2|O43237	39	-0.584006	0.538142	0.284842	0.747304
PTPN23|Q9H3S7	39	-0.449524	0.414222	0.284843	0.747305
DNM2|P50570-3	39	1.14498	1.05529	0.284944	0.747403
CDH13|A0A0A0MTR1	39	0.35608	0.328581	0.285513	0.747951
SLC1A4|P43007	39	0.373881	0.345024	0.285537	0.747974
ARHGEF6|Q15052-2	39	0.549655	0.507325	0.285624	0.748058
CDH11|P55287-2	23	-0.298434	0.272063	0.285705	0.748136
RPL28|P46779-4	32	0.352517	0.325537	0.28587	0.748294
ORM2|P19652	39	-0.12192	0.112589	0.285872	0.748296
CTBP2|P56545	39	0.421469	0.389481	0.28639	0.748794
TLN1|Q9Y490	39	-0.537881	0.497314	0.286442	0.748844
PDCD5|O14737	39	-0.520863	0.481867	0.286725	0.749115
CBX5|P45973	34	-0.320189	0.294625	0.287112	0.749487
C2CD4C|Q8TF44	38	0.360744	0.332832	0.287356	0.74972
MDH1|C9JRL4	39	-0.788735	0.730829	0.287469	0.749829
COX6C|P09669	39	0.28061	0.261046	0.289359	0.751631
MAPT|P10636-5	39	-0.509296	0.473939	0.289511	0.751776
PPME1|Q9Y570	39	0.656607	0.611921	0.290209	0.752438
UCHL1|P09936	39	-0.689618	0.643977	0.291162	0.753341
C2orf47|Q8WWC4	39	0.429447	0.40085	0.291349	0.753518
CBS|P35520	38	-0.187232	0.175138	0.291969	0.754104
PDIA4|P13667	39	0.392747	0.367481	0.292103	0.75423
AIG1|Q5T2H3	31	-0.208399	0.195107	0.292383	0.754494
ATP9A|O75110	39	0.432001	0.404486	0.292428	0.754537
BRK1|Q8WUW1	39	0.625368	0.585548	0.292437	0.754545
ACAA1|P09110	39	-0.54622	0.511601	0.292588	0.754687
TPM4|P67936-2	39	0.669688	0.627307	0.292635	0.754732
EIF2S2|P20042	39	-0.52048	0.489348	0.294394	0.756383
EHD2|Q9NZN4	39	0.268481	0.252508	0.294556	0.756534
TXNL1|O43396	39	-0.706399	0.665121	0.295091	0.757035
DDHD2|O94830	38	0.271153	0.255388	0.29563	0.757539
LMNB2|Q03252	39	-0.566765	0.53444	0.295798	0.757696
XPOT|O43592	39	-0.280887	0.265262	0.296897	0.758719
PITPNB|A0A0A0MSW4	39	-0.743167	0.703125	0.297388	0.759175
FLOT1|O75955	39	0.409945	0.388112	0.297699	0.759464
FLII|Q13045-2	22	0.270732	0.254738	0.298456	0.760165
ASS1|P00966	39	-0.309145	0.293332	0.298758	0.760445
TTLL12|Q14166	39	-0.476228	0.451946	0.29884	0.76052
STK38L|Q9Y2H1	39	0.379394	0.360242	0.299096	0.760757
ADAM10|O14672	37	-0.175073	0.166266	0.299184	0.760839
OSBPL2|Q9H1P3-2	32	-0.451552	0.428395	0.299291	0.760937
STMN2|E5RGX5	39	-0.507782	0.483024	0.299958	0.761553
PCBP2|H3BRU6	39	-0.920626	0.875988	0.300094	0.761678
RAE1|E9PPG9	34	-0.410378	0.387332	0.300373	0.761935
RTN4|Q9NQC3-2	39	0.588528	0.560412	0.300451	0.762007
ASPH|Q12797-10	25	-0.207983	0.197085	0.300642	0.762183
C4A|P0C0L4	39	-0.0978608	0.0932737	0.300901	0.762421
LYSMD2|Q8IV50	35	0.250203	0.238539	0.301413	0.762892
MAP2|P11137-3	39	0.341119	0.325606	0.301598	0.763061
STX18|D6RD65	22	-0.351149	0.332978	0.302574	0.763956
PRPSAP2|O60256	39	-0.310351	0.296914	0.302685	0.764057
DBN1|Q16643-3	39	0.557084	0.533166	0.302867	0.764224
PREP|P48147	39	0.886306	0.849735	0.303698	0.764983
PSMD3|O43242	39	-0.742852	0.712431	0.303852	0.765124
SRM|P19623	39	-0.377484	0.362064	0.303902	0.76517
PTGES3|Q15185-4	39	-0.842356	0.808028	0.303952	0.765215
EPB41L1|Q9H4G0	39	1.09227	1.04801	0.304063	0.765317
APBB1|A0A075B7G8	35	0.275946	0.264661	0.305179	0.766333
ZADH2|Q8N4Q0	33	0.245219	0.236142	0.305805	0.766902
DCTN5|Q9BTE1-2	39	0.280061	0.269779	0.306337	0.767384
RAB11B|Q15907	39	0.94153	0.907828	0.306409	0.76745
SRSF6|Q13247-3	37	-0.180255	0.173785	0.30674	0.767749
AIMP2|A8MU58	31	-0.229626	0.221472	0.306932	0.767923
PLCD3|Q8N3E9	36	-0.306927	0.295396	0.30709	0.768066
ALDH2|P05091	39	0.707289	0.683695	0.307613	0.768539
GRIPAP1|Q4V328	39	0.273148	0.264099	0.307724	0.76864
GDPD1|Q8N9F7-3	37	0.275177	0.266325	0.308384	0.769236
SYNM|A0A075B7B1	37	-0.107487	0.103703	0.30854	0.769376
CTNNA1|G3XAM7	39	0.549041	0.531875	0.308643	0.76947
MIA3|Q5JRA6-2	39	-0.129133	0.125234	0.309171	0.769945
NCLN|K7EMW4	38	0.348155	0.337924	0.309568	0.770302
C4B|P0C0L5	39	-0.0954725	0.0926714	0.309591	0.770323
EPB41L1|Q9H4G0-2	39	1.1054	1.07469	0.31036	0.771014
OCIAD1|Q9NX40	39	0.366506	0.356332	0.310367	0.771021
PEF1|Q9UBV8	39	0.290948	0.283287	0.311068	0.771649
ANXA7|P20073-2	39	-0.858529	0.836561	0.311432	0.771976
SCO2|O43819	27	0.291051	0.28125	0.311499	0.772035
SF1|Q15637-4	21	0.314901	0.304834	0.311891	0.772386
[truncated: 1,936 more rows]

## Sheet: Sheet3
Supplementary Data 2. Subset 3: Meta-analysis of proteome-wide association studies of cognitive trajectory in the discovery and replication cohorts (N=143)
Analysis adjusted for sex, age at enrollment, education, age at death, PMI, and batch
The meta-analysis revealed 579 proteins associated with cognitive trajectory in the same directions in both cohorts and at FDR p<0.05 among the 2752 proteins detected in both cohorts
Of the 579, 350 had higher abundance and 229 lower abundance in cognitive stability
Positive beta value indicates higher abundance in cognitive stability. Negative beta value reflects lower abundance in cognitive stability
Protein	Effect_size	SE_EffectSize	Direction	p_value	adjusted_pvalue
VGF|O15240	0.5047	0.0694	++	3.45e-13	1.13e-06
DLD|P09622	2.5887	0.3719	++	3.38e-12	1.13e-06
PDHA1|P08559	2.2032	0.3329	++	3.65e-11	1.13e-06
PDHX|O00330-3	2.3483	0.3564	++	4.45e-11	1.13e-06
DPP6|P42658-2	1.8736	0.2885	++	8.39e-11	1.13e-06
ACTN1|P12814-3	1.825	0.2857	++	1.67e-10	1.13e-06
NDUFV1|P49821-2	1.9283	0.3043	++	2.36e-10	1.13e-06
MAPT|P10636-5	-0.9178	0.145	--	2.46e-10	1.13e-06
KIAA1045|Q9UPV7	1.6642	0.2655	++	3.65e-10	1.13e-06
IDH2|P48735	2.2864	0.3659	++	4.15e-10	1.13e-06
VDAC1|P21796	1.9988	0.3255	++	8.26e-10	1.13e-06
DBI|P07108	-1.2136	0.1993	--	1.14e-09	1.13e-06
STXBP1|P61764	2.6608	0.4376	++	1.2e-09	1.13e-06
HSPA2|P54652	-1.2146	0.2001	--	1.29e-09	1.13e-06
NNT|Q13423	2.4895	0.4176	++	2.5e-09	1.13e-06
GRM3|Q14832	1.5517	0.2613	++	2.86e-09	1.13e-06
ACTN2|P35609-2	1.4899	0.2515	++	3.14e-09	1.13e-06
NDUFA10|A0A087WXC5	2.0243	0.3436	++	3.82e-09	1.13e-06
DLG4|P78352-3	1.8507	0.3142	++	3.86e-09	1.13e-06
AP3D1|O14617-5	2.5219	0.4291	++	4.16e-09	1.13e-06
SUCLA2|Q9P2R7-2	2.7406	0.4672	++	4.45e-09	1.13e-06
PADI2|Q9Y2J8	-0.8671	0.1484	--	5.14e-09	1.13e-06
CSRP1|P21291	-1.4914	0.2596	--	9.18e-09	1.13e-06
PLEC|Q15149-2	-1.5044	0.2633	--	1.1e-08	1.22e-06
HSPB1|P04792	-0.7476	0.1313	--	1.23e-08	1.32e-06
GRIA2|P42262	1.644	0.2898	++	1.4e-08	1.46e-06
NDUFS1|P28331	1.7781	0.315	++	1.66e-08	1.67e-06
NDUFS2|O75306	1.745	0.3092	++	1.66e-08	1.67e-06
SNAP25|P60880	1.6621	0.2946	++	1.68e-08	1.68e-06
HK1|P19367	2.7604	0.4936	++	2.24e-08	2.11e-06
TUFM|P49411	2.5239	0.4518	++	2.32e-08	2.17e-06
PGD|P52209-2	-2.3867	0.4314	--	3.16e-08	2.77e-06
HOMER1|Q86YM7	1.4512	0.2627	++	3.31e-08	2.88e-06
SYT12|Q8IV01	0.7301	0.1328	++	3.84e-08	3.25e-06
SDHB|P21912	2.1145	0.3853	++	4.05e-08	3.39e-06
PRKCE|Q02156	1.9478	0.3552	++	4.18e-08	3.48e-06
NDUFA2|O43678	1.2743	0.2327	++	4.36e-08	3.6e-06
VDAC3|Q9Y277-2	1.8453	0.3383	++	4.93e-08	3.98e-06
DDAH2|O95865	-1.3716	0.2516	--	5.02e-08	4.04e-06
PGAM2|P15259	-0.5444	0.1002	--	5.5e-08	4.36e-06
NDUFA9|Q16795	1.7127	0.3158	++	5.84e-08	4.58e-06
GLO1|Q04760	-2.263	0.4198	--	7.03e-08	5.34e-06
KRAS|P01116-2	2.3206	0.4313	++	7.45e-08	5.61e-06
GNB5|O14775-2	1.7643	0.3292	++	8.34e-08	6.16e-06
SUCLG1|P53597	2.063	0.3853	++	8.57e-08	6.3e-06
LANCL1|O43813	-2.088	0.3901	--	8.68e-08	6.37e-06
NDUFV2|P19404	1.5506	0.2915	++	1.04e-07	7.41e-06
NDUFC2|O95298	1.4298	0.2689	++	1.06e-07	7.53e-06
NDUFA7|O95182	1.3767	0.2593	++	1.09e-07	7.7e-06
STX1A|Q16623	1.3802	0.2613	++	1.28e-07	8.81e-06
HAPLN2|Q9GZV7	-0.4487	0.0852	--	1.38e-07	9.38e-06
NDUFA8|P51970	1.4938	0.2837	++	1.39e-07	9.44e-06
SV2B|Q7L1I2	1.3471	0.2559	++	1.41e-07	9.56e-06
DIRAS1|O95057	1.2252	0.2332	++	1.48e-07	9.95e-06
RPH3A|Q9Y2J0	1.0878	0.2074	++	1.57e-07	1.05e-05
PRDX1|Q06830	-1.9077	0.3641	--	1.61e-07	1.07e-05
NIPSNAP1|Q9BPW8	1.8472	0.3543	++	1.86e-07	1.21e-05
ATP6V0D1|P61421	1.6561	0.3179	++	1.9e-07	1.23e-05
SYT1|P21579	1.6368	0.3143	++	1.91e-07	1.23e-05
CHCHD6|Q9BRQ6	1.3493	0.2594	++	1.97e-07	1.26e-05
SLC30A3|Q99726	0.7153	0.1376	++	2.03e-07	1.3e-05
KLC2|Q9H0B6	1.2006	0.2344	++	3.02e-07	1.81e-05
DMXL2|Q8TDJ6	1.8113	0.3541	++	3.13e-07	1.86e-05
CADM1|A0A087X105	1.5699	0.3076	++	3.34e-07	1.96e-05
IMPA1|P29218	-1.6577	0.3249	--	3.35e-07	1.97e-05
AP2B1|P63010	2.2977	0.452	++	3.71e-07	2.14e-05
SEPT11|D6RGI3	2.6105	0.5144	++	3.87e-07	2.22e-05
NSFL1C|Q9UNZ2	-2.1935	0.4328	--	4.01e-07	2.29e-05
SEPT5|G3XAH0	1.0794	0.2131	++	4.07e-07	2.31e-05
TJP2|Q9UDY2-6	-0.6277	0.124	--	4.17e-07	2.36e-05
NDUFS5|O43920	1.4606	0.2899	++	4.71e-07	2.61e-05
HPCA|P84074	1.2193	0.2424	++	4.91e-07	2.7e-05
PLXNA1|Q9UIW2	1.0451	0.2079	++	4.96e-07	2.72e-05
SV2A|Q7L0J3	1.9002	0.3803	++	5.85e-07	3.12e-05
NDUFA5|Q16718	1.2469	0.2498	++	5.96e-07	3.17e-05
AP3B2|Q13367	2.5166	0.5041	++	5.96e-07	3.17e-05
BAIAP2|Q9UQB8-3	1.6798	0.338	++	6.71e-07	3.49e-05
AP2A1|O95782-2	2.5364	0.5117	++	7.16e-07	3.68e-05
SYNPO|Q8N3V7-3	0.7036	0.1436	++	9.54e-07	4.65e-05
MDH2|P40926	2.3052	0.4714	++	1.01e-06	4.87e-05
SIRPA|P78324	1.7927	0.3666	++	1.01e-06	4.87e-05
DLAT|P10515	1.7425	0.3565	++	1.02e-06	4.91e-05
APOO|H7C1U8	1.6	0.328	++	1.07e-06	5.11e-05
ATP5H|O75947	1.6873	0.3463	++	1.11e-06	5.26e-05
NEFL|P07196	-0.7737	0.1589	--	1.12e-06	5.3e-05
RNH1|P13489	-1.6031	0.3301	--	1.2e-06	5.6e-05
GFAP|K7EKD1	-0.433	0.0893	--	1.26e-06	5.83e-05
ALDH5A1|P51649	2.201	0.4548	++	1.3e-06	5.98e-05
SEPT6|Q14141-2	2.1211	0.4385	++	1.31e-06	6.02e-05
PLCB1|Q9NQ66	1.6345	0.3379	++	1.32e-06	6.05e-05
SYT7|F5H126	1.4026	0.2912	++	1.47e-06	6.6e-05
ANKS1B|Q7Z6G8-3	1.2234	0.2544	++	1.51e-06	6.75e-05
STIP1|P31948	-2.8031	0.5843	--	1.61e-06	7.1e-05
CORO1A|P31146	1.6731	0.3491	++	1.64e-06	7.21e-05
STXBP5L|E9PFI2	1.2277	0.2597	++	2.26e-06	9.32e-05
NFS1|Q9Y697-2	1.4744	0.312	++	2.29e-06	9.42e-05
ACO2|Q99798	2.2182	0.4701	++	2.37e-06	9.68e-05
ESD|P10768	-1.5656	0.3326	--	2.51e-06	0.000101376
UQCRFS1|P47985	1.6411	0.3488	++	2.54e-06	0.000102343
GNAQ|P50148	-2.2267	0.4734	--	2.55e-06	0.000102664
NRN1|Q9NPD7	0.6128	0.131	++	2.89e-06	0.000113448
HNRNPM|P52272-2	-2.0281	0.4336	--	2.9e-06	0.000113761
CAP2|P40123	1.6817	0.3602	++	3.03e-06	0.000117809
MGLL|Q99685	1.028	0.2202	++	3.04e-06	0.000118119
LLGL1|Q15334	-1.0909	0.2338	--	3.07e-06	0.000119047
NEFH|P12036	-0.5115	0.1097	--	3.15e-06	0.000121513
DNM1L|O00429-6	2.243	0.4813	++	3.15e-06	0.000121513
PVRL1|Q15223	1.3726	0.2946	++	3.18e-06	0.000122434
PAFAH1B3|Q15102	-1.3119	0.2817	--	3.2e-06	0.000123047
PMPCB|O75439	1.1731	0.2519	++	3.22e-06	0.00012366
GDAP1|Q8TB36	1.6319	0.3511	++	3.35e-06	0.00012762
NDUFS6|O75380	1.3058	0.2811	++	3.4e-06	0.000129135
SLC25A3|Q00325-2	1.7725	0.382	++	3.49e-06	0.00013185
SLC25A6|P12236	1.656	0.3586	++	3.88e-06	0.000143449
HNRNPA2B1|P22626	-2.1159	0.4614	--	4.53e-06	0.000162257
TBCB|Q99426	-1.5974	0.3484	--	4.54e-06	0.000162541
SNAP25|P60880-2	0.7589	0.1658	++	4.73e-06	0.000167927
ACAD9|Q9H845	0.8132	0.178	++	4.93e-06	0.000173547
OXCT1|P55809	1.8234	0.3996	++	5.03e-06	0.00017634
NEFM|E7ESP9	-0.7374	0.1617	--	5.08e-06	0.000177732
DCLK1|O15075	1.8155	0.3981	++	5.1e-06	0.000178288
ATP12A|P54707	1.6353	0.3591	++	5.27e-06	0.000182996
UBA1|P22314-2	-3.2437	0.7157	--	5.85e-06	0.000198829
GFAP|P14136	-0.5583	0.1234	--	6.07e-06	0.000204749
AK1|P00568	-1.6544	0.3657	--	6.09e-06	0.000205284
GSTP1|P09211	-1.2492	0.2764	--	6.18e-06	0.000207692
FAM162A|F8W7Q4	1.3878	0.3072	++	6.25e-06	0.000209559
NDUFA11|Q86Y39	1.0798	0.2397	++	6.67e-06	0.000220676
TMEM65|Q6PI78	1.0757	0.2388	++	6.67e-06	0.000220676
PDK3|Q15120	1.3377	0.2975	++	6.93e-06	0.000227486
MGST3|O14880	0.9535	0.2123	++	7.1e-06	0.00023191
ATP1B1|P05026-2	1.858	0.4139	++	7.17e-06	0.000233725
ATP5J|P18859	1.5586	0.3473	++	7.2e-06	0.000234502
NDUFB5|O43674	1.2707	0.2835	++	7.37e-06	0.000238893
PAK3|O75914-2	1.7439	0.3891	++	7.39e-06	0.000239408
GPM6B|Q13491-4	1.3862	0.3101	++	7.8e-06	0.000249908
ACTR3B|Q9P1U1	1.4531	0.3255	++	8.02e-06	0.000255496
CAPN1|P07384	-1.8994	0.4258	--	8.17e-06	0.000259288
ATP6V0A1|Q93050-1	1.5248	0.3422	++	8.36e-06	0.000264071
CD44|H0YD13	-0.3204	0.0719	--	8.37e-06	0.000264322
IMMT|Q16891-2	2.51	0.5635	++	8.42e-06	0.000265577
HSPB6|O14558	-0.5655	0.1273	--	8.89e-06	0.0002773
CAPN2|P17655	-1.1069	0.2493	--	8.97e-06	0.000279283
ATP5D|P30049	0.7879	0.178	++	9.54e-06	0.000293311
NDRG1|Q92597	-0.8777	0.1983	--	9.55e-06	0.000293555
VDAC2|P45880	1.7382	0.3929	++	9.68e-06	0.00029673
RAB35|Q15286	2.0535	0.4648	++	9.95e-06	0.000303297
SLC25A22|Q9H936	1.2087	0.274	++	1.03e-05	0.000311757
UGP2|Q16851-2	-2.0469	0.4641	--	1.03e-05	0.000311757
PLXNA4|Q9HCM2	1.0462	0.2385	++	1.15e-05	0.000340346
PBXIP1|Q96AQ6-2	-0.7898	0.1801	--	1.16e-05	0.000342701
SLC25A11|Q02978	1.7704	0.4044	++	1.2e-05	0.000352081
PACSIN1|Q9BY11	1.6801	0.3842	++	1.22e-05	0.000356748
TAGLN3|Q9UI15	1.7797	0.4075	++	1.26e-05	0.000366037
LRPPRC|P42704	1.4157	0.3247	++	1.3e-05	0.000375269
CBR1|P16152	-0.9913	0.2275	--	1.31e-05	0.000377568
ATCAY|Q86WG3	1.2408	0.2848	++	1.32e-05	0.000379864
GLS|O94925	1.7145	0.3951	++	1.43e-05	0.000404899
LDHB|P07195	-2.2775	0.5253	--	1.45e-05	0.00040941
BSN|Q9UPA5	1.1621	0.2686	++	1.52e-05	0.000425105
HIST1H2BM|Q99879	-0.8233	0.1907	--	1.58e-05	0.000438446
NDUFA4|O00483	1.3132	0.3052	++	1.69e-05	0.000462656
GNA13|Q14344	-1.1378	0.2652	--	1.78e-05	0.000482239
CNTN2|Q02246	-1.0536	0.2462	--	1.87e-05	0.000501634
AP3M2|P53677	1.3825	0.3232	++	1.89e-05	0.00050592
AGK|Q53H12	1.3129	0.3075	++	1.96e-05	0.000520852
DDX1|Q92499	-2.1801	0.5107	--	1.97e-05	0.000522977
SGIP1|Q9BQI5	1.3258	0.3106	++	1.97e-05	0.000522977
CRMP1|Q14194	1.4706	0.3451	++	2.04e-05	0.000537794
C1QBP|Q07021	1.4725	0.3457	++	2.05e-05	0.000539903
STX1B|P61266-2	1.7991	0.4233	++	2.13e-05	0.000556705
LETM1|O95202	2.0649	0.4859	++	2.14e-05	0.000558797
ACAN|P16112-2	-0.4515	0.1066	--	2.3e-05	0.000592022
NDUFB11|Q9NX14	1.1582	0.2738	++	2.33e-05	0.000598203
SLC25A4|P12235	1.3757	0.3254	++	2.36e-05	0.000604368
MCU|Q8NE86-3	0.7501	0.1774	++	2.36e-05	0.000604368
CADM2|Q8N3J6-2	1.6547	0.3917	++	2.4e-05	0.000612567
OGDHL|Q9ULD0	1.42	0.3362	++	2.41e-05	0.000614612
TALDO1|P37837	-1.0285	0.2436	--	2.41e-05	0.000614612
DNAJC6|O75061-4	2.1082	0.4997	++	2.46e-05	0.000624817
RDX|P35241	-1.0306	0.2443	--	2.46e-05	0.000624817
C11orf54|Q9H0W9-2	-0.6482	0.1538	--	2.51e-05	0.000634982
SCAI|Q8N9R8	1.0163	0.2416	++	2.59e-05	0.00065117
SEPT3|Q9UH03-2	1.6529	0.3941	++	2.74e-05	0.000681275
GK|P32189-1	0.9542	0.228	++	2.85e-05	0.000703158
SDHA|P31040	1.7562	0.4198	++	2.87e-05	0.00070712
ERMN|Q8TAM6	-0.4302	0.1029	--	2.89e-05	0.000711077
SAMM50|Q9Y512	1.6434	0.3932	++	2.92e-05	0.000717003
PIP5K1C|O60331-4	1.648	0.3947	++	2.97e-05	0.000726854
HSPD1|P10809	2.3759	0.5692	++	2.99e-05	0.000730786
NDUFA12|Q9UI09	1.057	0.2533	++	3e-05	0.000732751
AP2A2|O94973	1.9283	0.4635	++	3.17e-05	0.000765964
RAB3A|P20336	1.2303	0.2974	++	3.52e-05	0.000833348
FARSB|Q9NSD9	1.4154	0.3435	++	3.77e-05	0.000880734
LCP1|P13796	-0.6659	0.1618	--	3.85e-05	0.000895777
LMNA|P02545	-1.0034	0.2439	--	3.89e-05	0.000903278
FHL1|Q13642-1	-1.2255	0.3007	--	4.58e-05	0.00103063
GSN|P06396-2	-0.8799	0.2164	--	4.76e-05	0.00106327
HIST1H4A|P62805	-0.9272	0.2281	--	4.8e-05	0.00107049
CADPS|Q9ULU8	1.7105	0.4221	++	5.07e-05	0.00111899
OGDH|E9PCR7	1.8017	0.445	++	5.15e-05	0.00113327
CLIC4|Q9Y696	-0.7889	0.1953	--	5.38e-05	0.00117411
ATP5O|P48047	1.3951	0.346	++	5.52e-05	0.00119882
COX5A|P20674	1.2275	0.3045	++	5.54e-05	0.00120234
PPP1CA|P62136	1.4614	0.3626	++	5.57e-05	0.00120762
RAB3GAP2|Q9H2M9	1.0212	0.2534	++	5.59e-05	0.00121113
ATIC|P31939	-1.4161	0.3516	--	5.63e-05	0.00121816
BAG3|O95817	-0.718	0.1784	--	5.7e-05	0.00123043
UQCRC2|P22695	1.644	0.4086	++	5.74e-05	0.00123743
HPCAL1|P37235	1.0771	0.2678	++	5.77e-05	0.00124267
ATP2B2|Q01814-8	1.3085	0.3254	++	5.79e-05	0.00124617
COX6B1|P14854	0.8966	0.2235	++	6.04e-05	0.00128967
ANXA5|P08758	-0.698	0.174	--	6.05e-05	0.0012914
ALAD|P13716	-0.8543	0.213	--	6.05e-05	0.0012914
FABP7|O15540	-0.4097	0.1023	--	6.17e-05	0.00131217
HIST1H1E|P10412	-0.6885	0.1719	--	6.21e-05	0.00131907
STK32C|Q86UX6	0.8483	0.212	++	6.32e-05	0.00133802
CADM3|Q8N126	1.5396	0.3855	++	6.51e-05	0.00137062
SLC17A7|Q9P2U7	1.1909	0.2983	++	6.55e-05	0.00137747
TRIM2|Q9C040	-1.8221	0.4568	--	6.63e-05	0.00139113
RPS6KA2|Q15349-3	-1.1846	0.2973	--	6.76e-05	0.00141327
MAL2|Q969L2	0.6874	0.1725	++	6.77e-05	0.00141497
UQCRC1|P31930	1.3463	0.338	++	6.8e-05	0.00142007
GRIA3|P42263-2	0.9762	0.2451	++	6.82e-05	0.00142347
EIF5B|A0A087WUT6	-0.5115	0.1285	--	6.86e-05	0.00143026
CD47|Q08722	1.0821	0.2725	++	7.17e-05	0.00148264
AFG3L2|Q9Y4W6	1.8301	0.4617	++	7.38e-05	0.0015179
PHB|P35232	1.5945	0.4026	++	7.48e-05	0.00153463
GCLC|P48506	-1.0778	0.2724	--	7.62e-05	0.00155799
CA2|P00918	-0.813	0.2056	--	7.69e-05	0.00156965
ATP6V1D|Q9Y5K8	1.6134	0.4082	++	7.73e-05	0.0015763
MAPK3|P27361	-1.1763	0.2977	--	7.79e-05	0.00158626
ACTN4|O43707	1.7582	0.4456	++	7.95e-05	0.00161277
SGTB|Q96EQ0	1.1462	0.2906	++	8.01e-05	0.00162269
KIAA1549L|Q6ZVL6	0.6135	0.156	++	8.44e-05	0.0016934
PPIA|P62937	-2.037	0.5182	--	8.47e-05	0.00169831
PGM3|O95394	-0.8432	0.2146	--	8.53e-05	0.00170812
MAP4|E7EVA0	-0.7477	0.1905	--	8.69e-05	0.00173423
EFR3B|Q9Y2G0	0.7428	0.1893	++	8.75e-05	0.001744
GNAL|P38405-3	-1.0096	0.2577	--	8.95e-05	0.00177648
CLTC|Q00610-2	2.2594	0.5776	++	9.16e-05	0.00181045
OAT|P04181	0.9809	0.2512	++	9.45e-05	0.00185715
RBX1|P62877	0.266	0.0681	++	9.46e-05	0.00185876
NDUFB9|Q9Y6M9	1.2779	0.3281	++	9.83e-05	0.00191798
DBT|P11182	1.2067	0.3106	++	0.0001026	0.00198634
SFPQ|P23246	-1.3045	0.336	--	0.0001036	0.00200216
GNAI1|P63096	1.8933	0.4887	++	0.000107	0.00205578
ATP6V1C1|P21283	2.1898	0.5653	++	0.0001072	0.00205893
CSTB|P04080	-0.7478	0.193	--	0.0001073	0.0020605
UQCRH|P07919	1.0848	0.2804	++	0.0001094	0.00209346
PGM1|P36871	-1.3986	0.3627	--	0.0001152	0.00218393
CD82|P27701-2	-0.5441	0.1411	--	0.0001154	0.00218704
AIFM1|O95831-3	1.7904	0.4645	++	0.0001158	0.00219325
NDUFA13|Q9P0J0	1.0007	0.2599	++	0.000118	0.00222734
PAICS|P22234	-1.6375	0.4259	--	0.0001208	0.00227056
FAM171B|Q6P995	0.4704	0.1224	++	0.0001211	0.00227518
IARS2|Q9NSE4	1.4464	0.3772	++	0.0001259	0.00234887
NDUFS4|O43181	1.2071	0.3154	++	0.0001295	0.00240382
GRIA3|P42263	1.0941	0.2859	++	0.0001299	0.00240991
HCN1|O60741	0.5975	0.1564	++	0.000134	0.00247214
QDPR|P09417	-0.6799	0.1782	--	0.0001361	0.00250389
DKK3|Q9UBP4	-0.7076	0.1856	--	0.0001372	0.00252049
TJP1|Q07157	-0.8003	0.2102	--	0.0001402	0.00256564
OPALIN|Q96PE5-3	-0.3621	0.0952	--	0.0001434	0.00261363
ATG3|Q9NT62	-1.1735	0.3089	--	0.0001454	0.00264352
MSN|P26038	-1.1661	0.3076	--	0.00015	0.00271202
OPA1|O60313	1.9297	0.5096	++	0.0001528	0.00275354
NDUFS8|O00217	1.1037	0.2916	++	0.0001537	0.00276686
ATP2B1|P20020-4	1.5584	0.4122	++	0.0001566	0.00280968
INA|Q16352	-0.8158	0.2161	--	0.0001599	0.00285825
MAPT|P10636-8	-1.3225	0.3503	--	0.0001602	0.00286265
ATP1A1|P05023-4	1.9593	0.5207	++	0.0001677	0.00297236
PRDX6|P30041	-0.9096	0.2424	--	0.0001754	0.00308411
HIST2H2BE|Q16778	-0.8053	0.2148	--	0.0001779	0.0031202
SYT7|O43581-2	0.9554	0.2552	++	0.0001811	0.00316628
TSPAN7|P41732	0.5343	0.1431	++	0.0001892	0.00328229
FBXL16|Q8N461	0.8069	0.2163	++	0.000191	0.00330794
PIP4K2A|P48426	-0.6854	0.1839	--	0.0001936	0.00334493
EEF1A1|P68104	-1.6861	0.4524	--	0.0001941	0.00335204
AP2M1|Q96CW1-2	1.7288	0.4648	++	0.0001999	0.0034342
AUH|Q13825	1.3369	0.3598	++	0.0002028	0.00347513
NPEPPS|E9PLK3	-2.2739	0.6126	--	0.0002058	0.00351735
NDUFB3|O43676	1.0837	0.292	++	0.0002062	0.00352298
FBXO2|Q9UK22	-0.7231	0.1952	--	0.0002113	0.00359449
NDUFA6|A0A0C4DGS0	1.0661	0.2879	++	0.0002127	0.00361406
BBOX1|O75936	-0.5804	0.1568	--	0.0002142	0.00363501
G6PD|P11413	-1.4416	0.3904	--	0.0002218	0.00374076
STOML2|Q9UJZ1	0.9287	0.2517	++	0.0002242	0.00377402
MTX2|O75431	1.6145	0.4382	++	0.0002289	0.00383897
LTA4H|P09960	-1.6955	0.4602	--	0.0002294	0.00384587
MFN2|O95140	1.4473	0.3932	++	0.0002327	0.00389131
S100B|P04271	-0.5786	0.1575	--	0.0002383	0.00396815
HNRNPF|P52597	-0.7697	0.2095	--	0.0002385	0.00397089
BDH1|Q02338	0.6865	0.1869	++	0.0002398	0.00398868
OTUB1|Q96FW1	1.8252	0.4976	++	0.0002444	0.00405149
DLG3|Q92796	1.5496	0.4228	++	0.0002469	0.00408553
KIAA1468|Q9P260-2	0.8705	0.2379	++	0.0002532	0.00417104
CDKN1B|P46527	-0.4683	0.1281	--	0.0002577	0.00423188
GSK3B|P49841	1.3436	0.3678	++	0.0002588	0.00424673
HP1BP3|Q5SSJ5	-0.9195	0.252	--	0.0002634	0.00430867
GRB2|P62993	-2.1065	0.5775	-+	0.0002643	0.00432076
ENO1|P06733	-1.0453	0.2867	--	0.0002661	0.00434493
ATP1A2|B1AKY9	1.7225	0.4728	++	0.0002693	0.00438782
PPP1CB|P62140	1.8545	0.5091	++	0.0002698	0.00439452
PGAM5|Q96HS1	0.7927	0.2177	++	0.0002706	0.00440522
CDC42|P60953-1	1.6554	0.4546	++	0.0002711	0.00441191
CAPG|P40121	-0.4254	0.117	--	0.0002762	0.00447998
ABHD10|Q9NUJ1	1.2411	0.3416	++	0.0002801	0.00453188
ATP5A1|P25705-2	1.6194	0.4458	++	0.0002804	0.00453587
PPP2R1A|P30153	1.9597	0.5395	++	0.0002812	0.0045465
ABLIM2|Q6H8Q1-2	0.7495	0.2065	++	0.0002849	0.00459557
MBP|P02686	-0.4342	0.1198	--	0.0002896	0.00465774
ANKRD29|Q8N6D5	-0.6116	0.1689	--	0.000294	0.00471577
CS|B4DJV2	1.406	0.3892	++	0.0003037	0.00484311
GMPR|P36959	-0.2626	0.0727	--	0.0003067	0.00488234
NUMBL|A0A0C4DGH3	0.5889	0.1632	++	0.0003075	0.00489278
AKR1B1|P15121	-1.7273	0.4788	--	0.0003087	0.00490845
PHGDH|O43175	-0.7477	0.2076	--	0.0003153	0.00499438
LHPP|Q9H008	-0.7924	0.22	--	0.0003153	0.00499438
C14orf159|Q7Z3D6-2	0.1694	0.047	++	0.0003182	0.00503203
SEPT7|Q16181	2.5824	0.7174	++	0.0003185	0.00503592
C2CD4C|Q8TF44	0.531	0.1477	++	0.000326	0.00513296
PLCD3|Q8N3E9	-0.599	0.1668	--	0.0003285	0.00516521
PKM|P14618-2	-2.6235	0.7309	--	0.0003315	0.00520384
SLC1A2|P43004	1.0343	0.2891	++	0.0003475	0.00540876
ABI2|Q9NYB9-2	1.1082	0.3102	++	0.0003538	0.00548893
EPB41L2|O43491-4	-1.1645	0.3272	--	0.0003727	0.00572775
GAP43|P17677	1.1122	0.3126	++	0.0003745	0.00575036
CRYL1|Q9Y2S2-2	-0.9293	0.2615	--	0.0003793	0.00581056
COTL1|Q14019	-0.9037	0.2545	--	0.000383	0.00585686
ABR|Q12979	1.602	0.4514	++	0.0003864	0.00589932
PCYOX1L|Q8NBM8	0.5075	0.143	++	0.0003876	0.00591429
GNAZ|P19086	1.6508	0.466	++	0.0003962	0.00602129
CD99|P14209	-0.4218	0.1191	--	0.0003981	0.00604487
PSAT1|Q9Y617	-0.8831	0.2494	--	0.0003993	0.00605975
TPPP3|Q9BW30	-0.6819	0.1926	--	0.0004002	0.0060709
ASPA|P45381	-0.372	0.1053	--	0.0004108	0.00620186
GRIA2|P42262-2	0.7775	0.2202	++	0.0004146	0.00624863
UQCRB|P14927	1.4307	0.4052	++	0.0004149	0.00625232
ROGDI|Q9GZN7	0.7704	0.2185	++	0.0004223	0.00634314
ERLIN2|E5RHW4	-1.0199	0.2895	--	0.0004269	0.00639942
SLC25A46|Q96AG3	0.8733	0.248	++	0.0004281	0.00641408
PKM|P14618	-1.2287	0.3498	--	0.0004432	0.00659785
PSMA3|P25788-2	-1.6928	0.482	--	0.0004444	0.00661239
LINGO1|Q96FE5-2	0.68	0.1939	++	0.0004527	0.00671277
IQGAP1|P46940	-0.3686	0.1051	--	0.0004548	0.00673811
H1F0|P07305	-0.4173	0.1192	--	0.0004628	0.00683439
NINJ2|Q9NZG7	-0.5395	0.1542	--	0.0004685	0.00690277
PTGR2|Q8N8N7	-0.4338	0.1242	--	0.0004784	0.00702111
CYC1|P08574	0.9907	0.2839	++	0.0004841	0.00708901
NDUFS3|O75489	0.8492	0.2435	++	0.0004874	0.00712823
HDGF|P51858	-0.9717	0.2787	--	0.0004886	0.00714248
CAP1|Q01518	-2.105	0.6039	--	0.0004914	0.0071757
GPR158|Q5T848	0.7214	0.207	++	0.0004939	0.00720532
ATP5B|P06576	1.3958	0.4009	++	0.0004978	0.00725147
GABRA1|P14867	1.0674	0.3066	++	0.0004989	0.00726447
CISD1|Q9NZ45	1.292	0.3715	++	0.0005053	0.00733999
TLN1|Q9Y490	-1.2554	0.3612	--	0.000509	0.00738356
HDHD1|E7EVH9	-0.326	0.0938	--	0.0005121	0.00742
MTCH2|Q9Y6C9	1.5998	0.4607	++	0.0005155	0.00745991
ARPC5L|Q9BPX5	1.4567	0.4205	++	0.0005324	0.00765744
MAG|P20916-3	-0.4261	0.1232	--	0.0005453	0.00780726
PDE2A|O00408-2	0.7568	0.219	++	0.0005473	0.00783042
SLC2A3|P11169	1.0468	0.303	++	0.0005512	0.00787552
CNDP2|Q96KP4	-0.961	0.2786	--	0.0005625	0.00800577
PAK1|Q13153	1.4237	0.4137	++	0.0005798	0.00820403
HRAS|P01112	1.0299	0.2996	++	0.0005868	0.00828386
PGLS|O95336	-0.9506	0.2767	--	0.0005916	0.00833847
TRAP1|Q12931-2	0.9153	0.2669	++	0.0006063	0.00850507
PMP2|P02689	-0.215	0.0627	--	0.0006112	0.00856039
PEA15|Q15121	-1.0042	0.2932	--	0.000614	0.00859195
SFXN1|Q9H9B4	1.3648	0.3989	++	0.0006218	0.0086797
ARPC5|O15511	-0.8197	0.2402	--	0.0006438	0.0089258
ATL1|Q8WXF7	1.8697	0.5501	++	0.000677	0.00929338
AK3|Q9UIJ7	1.235	0.3634	++	0.0006777	0.00930108
GPD1|P21695	-0.3764	0.1112	--	0.0007147	0.00970545
VAT1|Q99536	-0.7254	0.2146	--	0.0007242	0.00980843
CD200|U3KQG5	0.7948	0.2353	++	0.0007324	0.00989704
AAK1|Q2M2I8	1.6725	0.4953	++	0.0007339	0.00991323
TPP1|O14773-2	-0.7251	0.2151	--	0.0007482	0.0100671
PRKCG|P05129	0.8944	0.2654	++	0.0007507	0.0100939
ATP6V1B2|P21281	1.8422	0.5472	++	0.000762	0.0102149
DPYSL3|Q14195-2	-1.0237	0.3045	--	0.0007729	0.0103311
ENO2|P09104	-0.5136	0.1529	--	0.0007837	0.0104459
HEBP1|Q9NRV9	-0.6273	0.1868	--	0.0007843	0.0104522
PRKAR1A|P10644	-0.8882	0.2648	--	0.0007947	0.0105623
CNP|P09543	-0.489	0.1462	--	0.0008254	0.0108852
CLTA|P09496-3	1.2556	0.3758	++	0.0008337	0.010972
DHX15|O43143	-0.6044	0.1815	--	0.0008678	0.0113261
MAP2K6|P52564	-0.5521	0.1659	--	0.0008742	0.0113921
ANXA1|P04083	-0.437	0.1314	--	0.0008797	0.0114487
CDC42BPB|Q9Y5S2	1.0723	0.323	++	0.0008995	0.0116519
FARSA|Q9Y285	1.0962	0.331	++	0.0009281	0.0119433
NAPG|Q99747	2.1131	0.6382	++	0.0009302	0.0119646
AHNAK|Q09666	-0.6011	0.1816	--	0.0009311	0.0119737
OGT|O15294-3	1.1741	0.355	++	0.000941	0.0120739
PURA|Q00577	1.2937	0.3918	++	0.0009588	0.0122533
RANGAP1|P46060	-0.9785	0.2968	--	0.0009761	0.0124269
NDUFB7|P17568	0.7055	0.2142	++	0.0009864	0.0125298
PPFIA2|G3V200	1.0936	0.3332	++	0.00103	0.0129622
MAPK1|P28482	-1.0601	0.3237	--	0.001058	0.0132372
OMG|P23515	-0.643	0.1964	--	0.00106	0.0132568
TBCA|E5RIW3	-1.3055	0.399	--	0.001068	0.0133349
IDH3A|P50213	1.2773	0.3904	++	0.001069	0.0133447
PCDH1|Q08174-2	0.9357	0.2863	++	0.00108	0.0134519
WDR7|Q9Y4E6	1.4186	0.4358	++	0.001134	0.0139736
SYNGR3|O43761	0.737	0.2264	++	0.001136	0.0139928
LGI3|Q8N145	-0.3841	0.1181	--	0.001141	0.0140407
GPRC5B|Q9NZH0	-0.379	0.1166	--	0.001157	0.0141936
MAPRE1|Q15691	-1.3445	0.4143	--	0.001175	0.014365
PRDX3|P30048-2	1.6595	0.5122	++	0.001195	0.0145545
SF3B3|Q15393	-0.548	0.1693	--	0.001207	0.0146677
FABP5|Q01469	-0.8208	0.2537	--	0.001214	0.0147336
PLCD1|P51178	-0.6905	0.2139	--	0.001247	0.0150429
SH3GL1|Q99961	1.1279	0.3496	++	0.001253	0.0150989
CNTNAP1|P78357	-0.9518	0.2951	--	0.001256	0.0151268
MTHFD1|P11586	-1.5329	0.4754	--	0.001262	0.0151827
FASN|P49327	-1.4026	0.4355	--	0.001278	0.0153312
EEF1D|P29692-2	-1.3198	0.4104	--	0.001302	0.0155531
H2AFV|Q71UI9	-0.6397	0.199	--	0.001311	0.0156359
GAPDH|P04406	-1.8064	0.5642	--	0.001365	0.0161297
DDRGK1|Q96HY6	-0.4779	0.1495	--	0.00139	0.0163563
ATP5L|O75964	0.8039	0.2516	++	0.001397	0.0164195
ATP6V1A|P38606	1.9134	0.5996	++	0.001416	0.0165906
NDUFS7|O75251	0.8323	0.2615	++	0.001459	0.0169754
PTGDS|P41222	-0.5112	0.1607	--	0.001462	0.0170021
PCBD1|P61457	-0.7548	0.2374	--	0.001474	0.0171089
AVL9|Q8NBF6	0.7135	0.2247	++	0.001499	0.0173303
CRMP1|Q14194-2	1.5358	0.4839	++	0.001505	0.0173833
MYO1D|O94832	-0.2573	0.0811	--	0.001516	0.0174803
CASKIN1|Q8WXD9	1.0651	0.336	++	0.001523	0.0175419
GCDH|Q92947	0.5258	0.1662	++	0.001562	0.0178835
RAB5B|P61020	-1.3313	0.422	--	0.001608	0.0182831
P4HB|P07237	2.0723	0.6572	++	0.001614	0.0183349
COX5B|P10606	1.0179	0.323	++	0.001627	0.0184471
NPTN|Q9Y639-5	1.2256	0.3891	++	0.001636	0.0185246
HYOU1|Q9Y4L1	1.4783	0.4695	++	0.001638	0.0185418
SPTBN2|O15020	2.0315	0.6453	++	0.001642	0.0185762
NT5DC3|Q86UY8	0.7195	0.2286	++	0.001648	0.0186277
PRKAB2|O43741	-0.436	0.1388	--	0.00169	0.0189868
SLC25A5|P05141	0.9583	0.3056	++	0.001712	0.0191738
PSD3|B4DKF8	0.7248	0.2312	++	0.001716	0.0192077
RHOG|P84095	-0.4374	0.1404	--	0.001836	0.020214
KIAA0196|Q12768	-0.4427	0.1421	--	0.001838	0.0202306
SLC12A5|Q9H2X9-2	0.8697	0.2798	++	0.001882	0.0205943
NTRK3|Q16288-5	0.4462	0.144	++	0.001948	0.0211348
ANXA4|P09525	-0.6383	0.2061	--	0.001952	0.0211673
VAMP2|J3QRU4	0.8039	0.2597	++	0.001967	0.0212893
SEPT2|Q15019	-1.1034	0.3569	--	0.001987	0.0214514
UQCRQ|O14949	0.9857	0.3189	++	0.001995	0.0215161
IMMT|C9J406	1.1011	0.3566	++	0.002014	0.0216694
SLC8A2|Q9UPR5	0.9017	0.2927	++	0.002066	0.0220868
CLTCL1|P53675-2	0.4756	0.1548	++	0.002125	0.0225562
MTX1|Q13505-3	0.8422	0.2743	++	0.002134	0.0226275
JAM3|Q9BX67	-0.4028	0.1314	--	0.002175	0.0229508
CMPK1|P30085	-1.3264	0.433	--	0.002189	0.0230608
TXNL1|O43396	-1.4048	0.459	--	0.002212	0.023241
ARL15|A0A087WUW9	0.5707	0.1865	++	0.002214	0.0232566
CALB1|P05937	0.7186	0.2353	++	0.002259	0.0236073
MT-CO2|P00403	0.8781	0.2875	++	0.00226	0.0236151
MECP2|P51608-2	-0.6897	0.226	--	0.00228	0.0237702
ATP5F1|P24539	1.134	0.3724	++	0.002325	0.0241176
COX4I1|P13073	0.9537	0.3132	++	0.002326	0.0241252
TKT|P29401	-1.1957	0.3936	--	0.002379	0.0245316
CORO2B|Q9UQ03-2	1.2744	0.4202	++	0.002423	0.0248667
ACAT2|Q9BWD1	-0.8314	0.2743	--	0.002436	0.0249653
GDA|Q9Y2T3	0.9866	0.3255	++	0.002441	0.0250032
NT5C|Q8TCD5	-0.4638	0.1533	--	0.002483	0.0253205
HEPACAM|Q14CZ8	-0.8114	0.2683	--	0.002499	0.0254409
ATP1B2|P14415	1.1635	0.3859	++	0.002567	0.0259498
SCD5|Q86SK9-2	-0.672	0.2233	--	0.002613	0.0262917
CNKSR3|G9CGD6	0.4706	0.1564	++	0.002625	0.0263805
SYP|P08247	0.7649	0.2544	++	0.00264	0.0264914
C1orf198|Q9H425-3	-0.5671	0.1888	--	0.00267	0.0267125
IDH3B|O43837	1.0528	0.3507	++	0.002683	0.0268081
NUDC|Q9Y266	-1.6353	0.5455	--	0.002718	0.0270646
HNRNPR|O43390	-1.3885	0.4635	--	0.002738	0.0272107
TMX3|Q96JJ7	0.8395	0.2809	++	0.002799	0.0276542
USP7|Q93009-3	1.0541	0.3529	++	0.00282	0.0278062
PLIN3|O60664-4	-0.2761	0.0925	--	0.002846	0.0279938
RAB14|P61106	1.8752	0.6286	++	0.002853	0.0280442
TBC1D24|Q9ULP9-2	1.0093	0.3386	++	0.002875	0.0282024
PNPO|Q9NVS9	-0.8782	0.2949	--	0.002905	0.0284175
GAPDH|P04406-2	-0.6188	0.2079	--	0.002921	0.0285319
MYO5A|Q9Y4I1-2	2.0015	0.6734	++	0.002959	0.0288028
SORD|Q00796	-0.614	0.2068	--	0.002991	0.02903
EIF4A3|P38919	-0.7517	0.2532	--	0.002992	0.0290371
SCO1|J3QL56	0.5942	0.2003	++	0.003015	0.0292
UBE3C|Q15386	-0.3866	0.1303	--	0.003016	0.029207
CAB39|Q9Y376	-1.5374	0.5186	--	0.003033	0.0293271
OXR1|Q8N573-8	1.3165	0.4446	++	0.003063	0.0295385
SNCA|P37840-2	0.854	0.2895	++	0.00318	0.0303563
EPHA4|P54764	0.7735	0.2625	++	0.00321	0.0305644
GRIN2B|Q13224	0.5638	0.1914	++	0.003217	0.0306129
LANCL2|Q9NS86	1.1907	0.4042	++	0.003223	0.0306544
GDAP1L1|Q96MZ0	1.281	0.435	++	0.00323	0.0307028
TESC|Q96BS2	0.442	0.1502	++	0.003252	0.0308547
DHX9|Q08211	-1.4899	0.5063	--	0.003253	0.0308616
TOMM70A|O94826	1.482	0.5038	++	0.003264	0.0309374
ERC2|O15083	0.4601	0.1565	++	0.003277	0.0310269
HSD17B4|P51659	-1.1175	0.3801	--	0.003284	0.031075
MVD|P53602	-0.5972	0.2033	--	0.003299	0.0311781
ILF3|Q12906	-1.3071	0.4449	--	0.003301	0.0311918
BRSK1|Q8TDC3	0.7827	0.2674	++	0.00342	0.0320037
PPP2R5D|E9PFR3	1.5095	0.5164	++	0.003465	0.0323083
C14orf166|Q9Y224	-0.9489	0.325	--	0.003509	0.0326049
ADD2|P35612	1.839	0.6302	++	0.00352	0.0326788
KIF5C|O60282	1.626	0.5576	++	0.003545	0.0328466
CEND1|Q8N111	1.0617	0.3647	++	0.0036	0.0332143
ATL3|F5H6I7	-0.6061	0.2088	--	0.003704	0.0339047
SPP1|P10451-5	-0.2631	0.0907	--	0.003739	0.0341356
COX7A2|P14406	0.8356	0.2882	++	0.00374	0.0341422
SH3GLB2|Q9NR46-2	1.1794	0.407	++	0.003757	0.0342541
PALM|O75781-2	0.3525	0.1217	++	0.00376	0.0342738
WARS|P23381	0.9047	0.3128	++	0.003829	0.0347261
SIRT2|Q8IXJ6	-0.4037	0.1398	--	0.003875	0.0350261
ALDH3A2|P51648	-0.6312	0.2186	--	0.003878	0.0350456
HSPE1-MOB4|S4R3N1	0.7175	0.2488	++	0.003932	0.0353962
ISOC1|Q96CN7	-0.5639	0.1957	--	0.003961	0.0355839
ACAT1|P24752	1.3274	0.4612	++	0.004001	0.0358419
GIPC1|O14908	-0.5728	0.1992	--	0.004031	0.0360349
RPS25|P62851	-0.7607	0.2646	--	0.004035	0.0360606
MIF|P14174	-0.7169	0.2495	--	0.004059	0.0362146
LCMT1|Q9UIC8	-0.8517	0.2971	--	0.004148	0.0367831
RTN4|Q9NQC3	1.4945	0.5215	++	0.00416	0.0368594
GLIPR2|Q9H4G4	-0.4216	0.1471	--	0.004168	0.0369103
PRKAA1|Q13131	-0.788	0.2752	--	0.004196	0.037088
DYNLT3|P51808	0.5743	0.2008	++	0.004227	0.0372844
GABRB3|P28472-4	0.6193	0.2172	++	0.004351	0.0380649
HAGH|Q16775-2	1.6402	0.5755	++	0.004374	0.0382089
ITPKA|P23677	0.3915	0.1378	++	0.004496	0.0389684
EIF4A1|P60842	-1.1412	0.4018	--	0.004513	0.0390737
MT-ND2|P03891	0.6446	0.2271	++	0.004531	0.0391851
STMN3|Q9NZ72-2	0.5184	0.1827	++	0.004545	0.0392716
RTCB|Q9Y3I0	-1.6084	0.5671	--	0.00457	0.0394258
SLC44A1|Q8WWI5-3	-0.3568	0.1261	--	0.00465	0.0399176
ALDOA|P04075	2.2475	0.7951	++	0.004701	0.0402296
SHMT2|P34897-3	0.5053	0.1792	++	0.004804	0.0408564
HADH|Q16836	1.5619	0.554	++	0.004815	0.040923
CBR3|O75828	-0.6334	0.225	--	0.004884	0.0413401
CSPG5|O95196-2	0.4476	0.1591	++	0.004904	0.0414607
CUTA|O60888-3	-0.5695	0.2025	--	0.004918	0.0415449
COPB2|P35606-2	-1.1003	0.3914	--	0.004932	0.0416291
SARS|P49591	-1.5379	0.5473	--	0.004953	0.0417553
HNRNPK|P61978-3	-1.4852	0.5287	--	0.004971	0.0418633
HDHD2|Q9H0R4	-1.1493	0.4099	--	0.005048	0.0423237
TPBG|Q13641	0.3863	0.1378	++	0.005054	0.0423595
OPCML|Q14982-2	1.2229	0.4374	++	0.005178	0.0430959
SCG2|P13521	0.5944	0.2126	++	0.00518	0.0431078
COQ3|Q5T063	0.2027	0.0725	++	0.005202	0.0432378
MAPRE3|Q9UPY8	1.6088	0.5762	++	0.005236	0.0434384
C4A|P0C0L4	-0.1764	0.0632	--	0.005269	0.0436327
SRI|C9J0K6	-1.2642	0.4538	--	0.005335	0.04402
NAGK|Q9UJ70	-1.0291	0.3696	--	0.00537	0.0442248
FMNL2|Q96PY5-3	-0.461	0.1656	--	0.005373	0.0442423
SRSF7|Q16629-3	-0.9334	0.3356	--	0.005417	0.0444991
UQCR10|Q9UDW1	0.6205	0.2232	++	0.005442	0.0446447
LMNB2|Q03252	-1.1609	0.4178	--	0.005459	0.0447436
SARS2|M0QWZ7	0.774	0.2788	++	0.005501	0.0449874
PHPT1|Q9NRX4	-1.0805	0.3893	--	0.005516	0.0450743
DLST|P36957	1.2131	0.4373	++	0.005534	0.0451785
EIF4A2|Q14240	-1.9162	0.6918	--	0.005607	0.0456
CD9|A6NNI4	-0.3485	0.1259	--	0.005659	0.0458992
PRMT8|Q9NR22-2	0.4382	0.1585	++	0.005702	0.0461458
GBAS|O75323	1.086	0.3929	++	0.005706	0.0461688
GAD1|Q99259	0.5817	0.2105	++	0.005713	0.0462089
HIP1|O00291-4	-0.5177	0.1873	--	0.005718	0.0462375
NRAS|P01111	0.8075	0.2922	++	0.005727	0.046289
RAP1A|P62834	-1.0264	0.3716	--	0.005745	0.0463919
IPO5|O00410	1.2472	0.4518	++	0.005769	0.046529
CNPY2|Q9Y2B0	0.5523	0.2005	++	0.005874	0.0471265
ENPP6|Q6UWR7	-0.2773	0.1007	--	0.005877	0.0471435
CHGA|P10645	-0.468	0.1701	-+	0.005918	0.0473758
BGN|P21810	0.0896	0.0326	++	0.006003	0.0478557
PI4KA|J3KN10	1.1535	0.4201	++	0.00604	0.0480639
IDH3G|P51553	1.0508	0.3828	++	0.006045	0.048092
MACROD1|Q9BQ69	-0.4616	0.1682	--	0.006048	0.0481089
AKAP5|P24588	0.3661	0.1334	++	0.006079	0.0482829
TLN2|Q9Y4G6	1.667	0.6081	++	0.006118	0.0485015
CTNNB1|P35222	1.657	0.6062	++	0.006268	0.0493377
GABRG2|P18507-2	0.711	0.2604	++	0.006331	0.049687
MTFR1L|Q9H019-3	0.5586	0.2049	++	0.006406	0.0501013
CHCHD3|Q9NX63	0.9796	0.3599	++	0.006491	0.0505689
HNMT|P50135	-0.4594	0.1688	--	0.006501	0.0506237
COX6A1|P12074	0.6272	0.2311	++	0.006642	0.0513945
DNAJB4|Q9UDY4	0.9758	0.3595	++	0.006647	0.0514217
BRK1|Q8WUW1	0.895	0.33	++	0.006689	0.0516502
RTN1|Q16799	1.1694	0.4313	++	0.006697	0.0516937
LYRM4|Q9HD34	0.6477	0.2393	++	0.006785	0.0521707
COX7A2L|O14548	0.7555	0.2793	++	0.00683	0.0524138
ATP6V1F|Q16864	1.0324	0.3818	++	0.006843	0.052484
LAMTOR1|Q6IAA8	-0.7949	0.294	--	0.006858	0.0525648
DNM1|Q05193-5	0.831	0.3074	++	0.006863	0.0525918
IARS|P41252	0.6031	0.2234	++	0.006952	0.0530703
MAP6D1|Q9H9H5	-0.2681	0.0993	--	0.006954	0.053081
MAP7|Q14244-2	-0.3252	0.1205	+-	0.00696	0.0531132
COPA|P53621	-1.2453	0.4614	--	0.00696	0.0531132
NDUFB8|O95169-3	0.7047	0.2612	++	0.006973	0.0531829
ADH5|P11766	-0.8522	0.3159	--	0.006977	0.0532044
H3F3B|K7EK07	-0.4284	0.1588	--	0.006995	0.0533008
CYCS|C9JFR7	0.8302	0.3079	++	0.007002	0.0533383
NDUFV3|P56181	0.5678	0.2107	++	0.00704	0.0535415
UBE2O|Q9C0C9	-1.1672	0.4331	--	0.007041	0.0535468
ECHS1|P30084	1.061	0.3938	++	0.007059	0.0536429
NFASC|O94856-5	-0.5101	0.1896	--	0.007134	0.0540426
TMOD1|P28289	0.4558	0.1695	++	0.00715	0.0541277
FECH|P22830	0.3641	0.1354	++	0.007186	0.0543188
ROCK2|O75116	1.6634	0.6192	++	0.007225	0.0545256
GAS7|O60861-1	0.9081	0.3383	++	0.007268	0.0547531
QKI|Q96PU8-5	-0.4106	0.1531	--	0.007326	0.0550594
C19orf70|Q5XKP0	0.4923	0.1837	++	0.00737	0.0552911
CAPNS1|P04632	-1.0822	0.4046	--	0.007486	0.0558999
ATP6V1H|Q9UI12-2	1.1802	0.4423	++	0.007624	0.0566201
SDR39U1|Q9NRG7-2	0.4093	0.1535	++	0.007675	0.0568851
XRCC6|P12956	-1.1266	0.4226	--	0.007677	0.0568955
BDH2|Q9BUT1	-0.4916	0.1844	--	0.007677	0.0568955
GNB2|P62879	1.2167	0.4566	++	0.007706	0.0570459
SRSF1|Q07955	-0.5229	0.1964	--	0.007765	0.0573514
NCKAP1|Q9Y2A7	1.3288	0.4998	++	0.007841	0.0577437
GAD2|Q05329	0.6588	0.2479	++	0.007882	0.0579549
TCEB1|E5RHG8	-1.0011	0.3769	--	0.007902	0.0580577
YWHAZ|P63104	1.3881	0.5229	++	0.007941	0.0582581
TRIO|O75962-5	0.5009	0.1889	-+	0.008025	0.0586884
NCAN|O14594	1.0797	0.4079	++	0.008129	0.0592191
VIM|P08670	-0.3103	0.1177	--	0.008386	0.060521
ISCU|Q9H1K1	0.7977	0.3026	++	0.00839	0.0605412
GDI2|P50395	-1.3881	0.5275	--	0.008506	0.0611243
ANKFY1|Q9P2R3	-0.7305	0.2776	--	0.008514	0.0611644
TIMM44|O43615	0.6878	0.2616	++	0.008549	0.0613398
GPR37L1|O60883	0.5084	0.1937	++	0.008677	0.061979
DYNC1LI1|Q9Y6G9	1.1821	0.4505	++	0.008698	0.0620836
TNR|Q92752	1.4132	0.5402	+-	0.008894	0.0630556
APOD|P05090	-0.4694	0.1795	--	0.008902	0.0630951
DARS|P14868	-1.6507	0.6312	--	0.008918	0.0631741
C1orf123|Q9NWV4	-0.7085	0.271	--	0.008931	0.0632382
DNAJC8|O75937	-0.6419	0.2456	--	0.008961	0.0633861
PARK7|Q99497	-1.6469	0.6309	--	0.009039	0.06377
ATAD3A|Q9NVI7-2	1.1906	0.4569	++	0.009168	0.0644023
PGM2|Q96G03	-0.5054	0.194	--	0.009184	0.0644805
BSCL2|Q96G97-4	0.6986	0.2683	++	0.009222	0.0646661
DDAH1|O94760	-1.8087	0.6962	--	0.009377	0.0654203
ARMC1|Q9NVT9	0.5086	0.196	+-	0.009446	0.0657547
ITPA|Q9BY32	0.2728	0.1051	++	0.009464	0.0658418
FRRS1L|Q9P0K9	0.5013	0.1933	++	0.009497	0.0660014
ARCN1|P48444	-0.9943	0.3842	--	0.009646	0.0667194
CSNK2A1|E7EU96	1.3919	0.538	++	0.009679	0.0668779
NPTXR|O95502	0.3795	0.1468	++	0.009714	0.0670458
DAAM2|Q86T65-4	-0.3029	0.1173	--	0.009812	0.0675148
GRHPR|Q9UBQ7	-1.0303	0.3996	--	0.009927	0.0680632
TIMM9|Q9Y5J7	1.1088	0.4303	++	0.009967	0.0682535
RAB18|Q9NP72	1.4526	0.5653	++	0.01018	0.0692621
MOB1A|Q9H8S9	-0.7489	0.2915	--	0.01021	0.0694036
GLRX|P35754	-0.8388	0.3267	--	0.01024	0.0695449
PACS1|Q6VY07	1.3275	0.5174	++	0.01029	0.0697801
TSFM|P43897	0.5478	0.2136	++	0.01032	0.0699211
TPI1|P60174-1	-0.4504	0.1756	--	0.01033	0.069968
NDUFAF4|Q9P032	0.5364	0.2092	++	0.01034	0.070015
SPRYD4|Q8WW59	0.5859	0.2286	+-	0.01039	0.0702494
PPM1H|Q9ULR3	0.8554	0.3338	++	0.0104	0.0702963
FDPS|P14324-2	-0.6792	0.2651	--	0.01041	0.0703431
PGK1|P00558	-1.7556	0.6872	--	0.01062	0.0713229
ATP6V1E1|P36543	1.1356	0.445	++	0.0107	0.0716945
LIN7A|O14910	0.8295	0.3262	++	0.011	0.0730792
MDH1|P40925	-1.7756	0.6987	--	0.01105	0.0733087
GSTO1|P78417	-0.6118	0.2411	--	0.01116	0.0738123
DNM3|Q9UQ16-3	1.8156	0.7164	++	0.01127	0.0743142
TIMM10|P62072	0.5976	0.2361	++	0.01137	0.0747691
ALDH9A1|P49189	-0.7233	0.2859	--	0.0114	0.0749052
MT3|P25713	0.4768	0.1887	++	0.01151	0.0754035
KCNA1|Q09470	-0.374	0.1484	--	0.01173	0.076395
VAC14|Q08AM6	0.8773	0.3481	++	0.01174	0.0764399
NCKIPSD|Q9NZQ3-3	0.9749	0.3874	++	0.01186	0.0769779
TXNRD2|E7ENA2	0.4469	0.1777	++	0.0119	0.0771567
PTPLAD1|Q9P035	-1.2012	0.4776	-+	0.01191	0.0772014
RNPEP|Q9H4A4	-0.3024	0.1207	--	0.01222	0.0785803
HIST2H2AB|Q8IUE6	-0.5153	0.2057	--	0.01227	0.0788015
ILK|Q13418	-0.354	0.1414	--	0.01227	0.0788015
KIAA0513|O60268	0.8897	0.3555	++	0.01233	0.0790666
BASP1|P80723	0.8494	0.3398	++	0.01242	0.0794633
WDFY3|Q8IZQ1-2	0.395	0.158	+-	0.01243	0.0795074
CKMT1A|P12532	0.9515	0.381	++	0.01251	0.0798591
TOM1|O60784	-0.9848	0.3949	--	0.01265	0.0804726
ADAM11|B4DKD2	0.4827	0.1936	++	0.01266	0.0805164
SYNGR1|B5MCD7	0.4881	0.1959	++	0.0127	0.0806912
MAP2K1|Q02750	-1.1919	0.4792	--	0.01287	0.081432
NAMPT|P43490	-0.6126	0.2465	--	0.01294	0.081736
SFXN3|A0A0A0MS41	0.7596	0.3059	-+	0.01302	0.0820827
DYNC1LI2|O43237	-1.0998	0.4434	--	0.01312	0.0825151
SUB1|P53999	0.7114	0.2868	++	0.01313	0.0825583
TIMM8A|O60220	0.6078	0.2452	++	0.01319	0.082817
CHL1|O00533	0.9349	0.3779	++	0.01335	0.083505
CADM4|Q8NFZ8	-0.6257	0.2531	--	0.01341	0.0837623
NCALD|P61601	0.5598	0.2273	++	0.01378	0.0853396
PTRHD1|Q6GMV3	-0.5441	0.221	--	0.0138	0.0854244
CLPTM1|O96005-3	0.4574	0.1858	++	0.01384	0.0855939
CSPG5|O95196	0.406	0.1651	++	0.01392	0.0859324
KIF5B|P33176	-1.0594	0.4308	--	0.01393	0.0859746
TLDC1|Q6P9B6	0.3847	0.1567	++	0.01407	0.0865652
TRIM28|Q13263	-0.4808	0.1959	+-	0.01413	0.0868176
STK24|B4DR80	0.5571	0.2271	++	0.01415	0.0869016
SIRT2|A0A087WYM3	-0.2996	0.1221	--	0.01416	0.0869436
LGALS3BP|Q08380	-0.3163	0.1289	--	0.01417	0.0869856
FUNDC2|Q9BWH2	0.467	0.1906	++	0.01425	0.0873213
ARHGEF7|Q14155-3	1.0128	0.4132	++	0.01425	0.0873213
AHCY|P23526	-1.0592	0.4325	--	0.01431	0.0875725
FXYD1|O00168	-0.3848	0.1573	--	0.01443	0.0880739
MT-CO3|P00414	0.5236	0.2141	++	0.01446	0.088199
EIF2B5|E9PC74	-0.1917	0.0784	+-	0.0145	0.0883657
ATP5S|Q99766	0.4696	0.1922	++	0.01454	0.0885322
BLVRB|P30043	-0.6327	0.259	-+	0.01458	0.0886985
KCTD8|Q6ZWB6	0.3292	0.1349	++	0.01464	0.0889477
DOC2A|Q14183	0.5987	0.2454	++	0.01471	0.0892379
MVP|Q14764	-0.1915	0.0785	--	0.01477	0.0894863
TPD52L2|O43399-3	-1.0058	0.4126	--	0.01479	0.089569
HIST2H3PS2|Q5TEC6	-0.4167	0.1711	--	0.01487	0.0898995
STXBP3|O00186	-0.5981	0.2459	--	0.01502	0.0905173
SNX30|Q5VWJ9	0.4935	0.2034	++	0.01525	0.0914602
NUDT14|O95848	0.4121	0.1699	++	0.01528	0.0915828
ABHD16A|O95870	0.652	0.2688	++	0.01529	0.0916236
CRYM|Q14894	0.7903	0.326	++	0.01534	0.0918277
HNRNPU|Q00839	-1.312	0.5416	--	0.01541	0.092113
LDHA|P00338	1.3225	0.546	++	0.01542	0.0921538
GPM6B|Q13491-3	0.3973	0.1642	++	0.01554	0.0926416
NUCKS1|Q9H1E3	-0.3434	0.142	--	0.01559	0.0928445
CAPS|Q13938	-0.1454	0.0602	--	0.01568	0.0932091
TARS|P26639	-0.8537	0.3538	--	0.01582	0.0937746
GJA1|P17302	-0.4435	0.1839	--	0.01587	0.0939762
DCLK2|Q8N568-3	0.996	0.4132	++	0.01593	0.0942177
ATP6V1G2|O95670	0.9142	0.3798	++	0.01608	0.0948201
TRIM25|Q14258	-0.4763	0.1979	--	0.0161	0.0949002
FN3KRP|Q9HA64	-0.6794	0.2825	--	0.01618	0.0952205
PRNP|P04156-2	-0.6197	0.2583	--	0.01643	0.0962174
ENDOD1|O94919	-0.5038	0.2101	--	0.01648	0.0964161
AIF1L|Q9BQI0-3	-0.3538	0.1476	--	0.01653	0.0966146
RAB39B|Q96DA2	0.5536	0.2316	++	0.01682	0.0977614
ACOT13|Q9NPJ3	0.6664	0.279	++	0.01694	0.0982338
SEC24B|O95487-2	-0.2809	0.1177	--	0.01706	0.0987049
ADAM23|E7EWD3	-0.7479	0.3139	--	0.01719	0.0992138
RTN3|O95197-2	1.1841	0.497	++	0.01721	0.099292
ACSL3|O95573	0.7124	0.2991	-+	0.01722	0.099331
HMGN2|P05204	-0.3661	0.1538	--	0.01732	0.0997213
PRKDC|P78527	-0.7247	0.3047	--	0.0174	0.100033
HSPA1B|P08107	-0.9309	0.3917	--	0.01749	0.100383
GPHN|Q9NQX3	1.0177	0.4283	++	0.01749	0.100383
MAP2|P11137-3	0.6694	0.2821	++	0.01765	0.101003
CANX|P27824	-1.7773	0.75	--	0.0178	0.101583
PLEKHB1|F5GZH3	-0.2353	0.0993	--	0.0178	0.101583
ADCYAP1R1|P41586-3	-0.4219	0.1786	--	0.01818	0.103043
GNA11|P29992	-0.9688	0.4102	--	0.01819	0.103081
GNPDA1|P46926	-1.085	0.4595	--	0.01821	0.103157
PLXNB1|O43157-2	-0.3135	0.1328	--	0.01827	0.103387
GLRX5|Q86SX6	0.4872	0.2067	++	0.01843	0.103997
ATP5A1|P25705	0.6401	0.2718	++	0.0185	0.104263
RASAL2|Q9UJF2-2	0.4381	0.1861	++	0.01855	0.104453
RPS20|P60866	0.7055	0.2999	++	0.01863	0.104757
GYG1|P46976-2	-0.4341	0.1847	--	0.01874	0.105173
GLOD4|Q9HC38-2	-1.1459	0.4881	--	0.0189	0.105777
MATR3|P43243	-1.0353	0.4414	--	0.019	0.106154
WDR37|Q9Y2I8	1.074	0.4585	++	0.01917	0.106792
AP2S1|P53680	0.8918	0.3814	++	0.01936	0.107503
NDUFB1|O75438	0.5703	0.2439	++	0.01938	0.107578
ICAM5|Q9UMF0	0.5351	0.2293	++	0.01962	0.108472
HNRNPH1|P31943	-0.9568	0.4101	--	0.01965	0.108583
GJB6|O95452	0.2892	0.1243	++	0.01999	0.109841
ERO1L|Q96HE7	0.5566	0.2392	++	0.01999	0.109841
GRIA4|G3V164	0.5299	0.2279	++	0.02005	0.110062
MAPK9|P45984-3	0.593	0.2552	++	0.02016	0.110467
CACNA2D1|P54289-2	1.0071	0.4351	++	0.02064	0.112223
COPB1|P53618	-0.8263	0.3572	--	0.02069	0.112405
TWF2|Q6IBS0	1.0435	0.4519	++	0.02093	0.113276
DYNLL2|Q96FJ2	1.1169	0.4844	++	0.02112	0.113963
FXYD6|Q9H0Q3	0.3073	0.1334	++	0.02126	0.114468
COX8A|P10176	0.3054	0.1326	++	0.02129	0.114576
MSRA|Q9UJ68-2	-0.4665	0.2027	--	0.02135	0.114791
PFN2|P35080-2	-0.7831	0.3407	--	0.02152	0.115401
NCDN|Q9UBB6	-1.1407	0.4964	--	0.02158	0.115616
MOG|C9JTE0	-0.2779	0.1211	--	0.02177	0.116295
ALDH2|P05091	0.9588	0.418	++	0.0218	0.116401
ITPKB|P27987	-0.4013	0.175	-+	0.02185	0.11658
ACTR1A|P61163	-1.2157	0.5306	--	0.02196	0.116971
HNRNPUL2|Q1KMD3	-0.8471	0.3706	--	0.02227	0.118069
C12orf57|Q99622	0.3914	0.1714	++	0.02238	0.118457
TRNT1|Q96Q11-2	-0.4133	0.181	--	0.02241	0.118563
MAOB|P27338	-0.5126	0.2247	--	0.0225	0.11888
RAB2A|P61019	1.343	0.5902	++	0.02287	0.120177
SNTA1|Q13424	-0.6344	0.2799	--	0.02339	0.121986
TPM4|K7EQW8	-0.3643	0.1609	--	0.02356	0.122574
BUB3|J3QT28	-0.5087	0.2247	--	0.02358	0.122643
APOOL|A0A087WYF7	0.5312	0.2348	+-	0.02368	0.122987
PPP2R5E|Q16537-2	0.6676	0.2952	++	0.02371	0.123091
LYRM7|Q5U5X0	0.4645	0.2054	++	0.02371	0.123091
SFXN5|Q8TD22	0.6506	0.2878	++	0.02379	0.123366
ALDH1L1|O75891	-0.4338	0.1922	--	0.02397	0.123984
PSMD9|O00233	-0.5151	0.2285	--	0.02419	0.124737
NDRG4|Q9ULP0-7	0.4586	0.2035	+-	0.02423	0.124873
ATP2B2|Q01814-7	0.4696	0.2085	++	0.0243	0.125112
FTL|P02792	-0.2533	0.1125	--	0.0243	0.125112
GARS|P41250	-1.3538	0.6011	--	0.02432	0.12518
THY1|E9PIM6	0.4949	0.2198	+-	0.02434	0.125248
SH3BGRL|O75368	-0.7029	0.3123	--	0.02442	0.125521
CAPZB|P47756	1.6104	0.7159	++	0.02449	0.125759
DNM1|Q05193-2	1.3779	0.6133	++	0.02467	0.126369
NDUFB6|A0A087WZX2	0.4245	0.1898	++	0.02531	0.128525
NSF|P46459	1.6206	0.725	++	0.02539	0.128793
MFSD6|Q6ZSS7	0.3812	0.1706	++	0.02545	0.128994
PTK2B|Q14289	0.6131	0.2745	++	0.02549	0.129128
S100A1|P23297	-0.3002	0.1345	--	0.02563	0.129595
VAPB|O95292	1.0214	0.4578	++	0.02567	0.129728
PPP3CC|P48454-2	0.5768	0.2588	++	0.02582	0.130227
NECAB1|Q8N987	0.6144	0.2757	++	0.02584	0.130294
RPS13|P62277	0.4637	0.2083	++	0.02601	0.130858
PLAA|Q9Y263	0.3665	0.165	++	0.02631	0.131849
UBXN6|Q9BZV1	0.7963	0.3584	++	0.02631	0.131849
SRP14|P37108	-0.4671	0.2103	--	0.02635	0.131981
NRXN3|Q9Y4C0-4	0.7865	0.3542	++	0.02639	0.132113
DHX30|Q7L2E3-3	-0.305	0.1374	--	0.0264	0.132146
PMPCA|Q10713	0.4325	0.1949	++	0.0265	0.132475
SLC25A12|O75746	0.843	0.38	++	0.02652	0.132541
MPC1|A0A087WVZ0	0.2279	0.1028	++	0.02665	0.132967
LGALS3|P17931	-0.2845	0.1284	--	0.02666	0.133
DBNL|Q9UJU6	0.9154	0.4132	++	0.02673	0.13323
ADIRF|Q15847	-0.2629	0.1187	--	0.02674	0.133262
ITSN2|Q9NZM3-2	0.5599	0.2533	+-	0.02709	0.134405
STX8|Q9UNK0	0.4285	0.1939	++	0.02712	0.134503
RAC1|P63000	1.0736	0.4866	++	0.02735	0.13525
NUDT5|Q9UKK9	-0.8213	0.3722	--	0.02735	0.13525
PIN1|Q13526	1.0913	0.4948	++	0.02741	0.135445
PCCA|P05165-2	0.713	0.3234	++	0.02748	0.135672
NGEF|Q8N5V2-3	0.3529	0.1601	++	0.02751	0.135769
PRUNE2|Q8WUY3	0.4202	0.1907	++	0.02754	0.135866
ASAP1|Q9ULH1	0.3241	0.1474	++	0.0279	0.137027
AP1G1|O43747	1.0864	0.4945	++	0.02803	0.137444
NBEA|Q5T321	0.4687	0.2134	++	0.02809	0.137637
CHMP1B|Q7LBR1	-0.5094	0.2322	--	0.02826	0.138181
RAB11FIP5|Q9BXF6	0.51	0.2327	++	0.02839	0.138596
EPS15|P42566	-0.2868	0.1309	--	0.02844	0.138756
GCLM|P48507	-0.5339	0.2437	--	0.02846	0.13882
WDR17|Q8IZU2-2	0.3751	0.1713	++	0.02851	0.138979
WDFY1|Q8IWB7	0.4687	0.214	++	0.02854	0.139075
KIAA1211L|Q6NV74	0.4614	0.211	++	0.02874	0.139711
RPL23|P62829	0.6596	0.3016	++	0.02876	0.139774
ABI1|Q8IZP0-10	0.901	0.4122	++	0.02882	0.139964
ADD3|Q9UEY8-2	-0.5271	0.2415	--	0.02905	0.140693
RAB12|Q6IQ22	0.5117	0.2347	++	0.02925	0.141324
AQP4|V9PBN7	-0.3345	0.1535	--	0.02931	0.141513
SNPH|O15079	0.6523	0.2996	++	0.02945	0.141953
HSP90AB2P|Q58FF8	-0.4366	0.2007	--	0.02958	0.142361
PLXNC1|O60486	0.2871	0.132	++	0.02962	0.142486
PICK1|Q9NRD5	0.3359	0.1546	++	0.02976	0.142925
NCL|P19338	-1.0819	0.4985	--	0.02998	0.143612
SORT1|Q99523	-0.5784	0.2666	--	0.03005	0.14383
DSCR3|A8MTY9	-0.3497	0.1614	--	0.03021	0.144327
SNAPIN|O95295	-0.439	0.2028	-+	0.03038	0.144855
CSE1L|P55060-3	-0.7897	0.3651	--	0.03056	0.145412
ADO|Q96SZ5	-0.5048	0.2335	--	0.03061	0.145567
LRRC4B|Q9NT99	0.4056	0.1876	++	0.03062	0.145598
BPNT1|O95861	-0.5456	0.2524	--	0.03067	0.145752
SNX4|O95219	0.7744	0.3587	++	0.03084	0.146276
MPI|P34949	-0.7052	0.3274	--	0.03126	0.147565
THNSL1|Q8IYQ7	0.5436	0.2525	++	0.0313	0.147688
CAMKV|Q8NCB2	0.6439	0.299	++	0.0313	0.147688
HPRT1|P00492	1.0471	0.4867	++	0.03145	0.148146
ILVBL|A1L0T0	-0.5542	0.2577	--	0.03147	0.148207
AGT|P01019	-0.2565	0.1194	--	0.03171	0.148938
HNRNPU|Q00839-2	-0.4977	0.2318	--	0.03179	0.149181
UBA6|A0AVT1	-0.4859	0.2263	--	0.03179	0.149181
CRAT|P43155-2	0.8756	0.4091	++	0.03231	0.150756
EPPK1|A0A075B730	-0.4871	0.2278	--	0.0325	0.151328
HEBP2|Q9Y5Z4	-0.3966	0.1855	--	0.03251	0.151358
PITPNA|Q00169	1.1387	0.5329	++	0.03262	0.151689
PPP3R1|F6U1T9	0.9397	0.4398	++	0.03263	0.151719
USMG5|Q96IX5	0.5325	0.2495	++	0.0328	0.152229
CAMK2G|Q13555-6	-1.092	0.5119	-+	0.0329	0.152528
SLC7A5|Q01650	0.6403	0.3002	++	0.03293	0.152618
MGST1|F5H7F6	-0.3859	0.181	--	0.03299	0.152797
ECH1|Q13011	0.5497	0.2583	+-	0.03334	0.153841
PSMD5|Q16401-2	-0.3938	0.1851	--	0.0334	0.154019
BPHL|Q86WA6-2	0.2964	0.1393	++	0.0334	0.154019
LIN7C|Q9NUP9	-0.9663	0.4546	--	0.03352	0.154375
CLVS2|Q5SYC1	0.4497	0.2116	-+	0.03357	0.154524
FAH|P16930	-0.3877	0.1824	--	0.03358	0.154553
REEP6|Q96HR9	0.1849	0.087	++	0.03369	0.154879
NECAP1|Q8NC96	0.7456	0.3514	++	0.03387	0.155412
NPLOC4|Q8TAT6	-0.3728	0.1758	--	0.03398	0.155736
CCDC6|Q16204	-0.747	0.3525	--	0.03406	0.155972
SLC4A4|Q9Y6R1	0.7335	0.348	++	0.03504	0.158841
MT-ND5|P03915	0.5992	0.2846	++	0.03526	0.15948
RAB3B|P20337	0.2218	0.1054	++	0.03535	0.159741
BOLA2|Q9H3K6	-0.516	0.2452	--	0.03536	0.15977
ME2|P23368	0.8324	0.3963	++	0.0357	0.160752
GABRB1|P18505	0.5105	0.2433	++	0.03593	0.161415
KCNA2|P16389	-0.5528	0.2636	--	0.03596	0.161501
TSSC1|Q53HC9	0.5255	0.2507	++	0.03608	0.161846
PHACTR1|Q9C0D0	0.3766	0.1797	++	0.03609	0.161874
GPM6A|P51674	0.4646	0.2219	++	0.03624	0.162305
PTPRZ1|P23471-2	1.058	0.5054	++	0.03632	0.162534
PA2G4|Q9UQ80	-0.9807	0.4685	--	0.03632	0.162534
SCRN1|Q12765	-1.4346	0.6854	--	0.03635	0.162619
KIF21A|Q7Z4S6-2	1.2364	0.5908	++	0.03638	0.162705
DNAJA1|P31689	-0.7588	0.3627	--	0.03641	0.162791
GATM|P50440-2	0.2815	0.135	++	0.03704	0.164585
GPI|P06744	-1.3227	0.635	--	0.03724	0.165151
ATP6AP2|O75787-2	0.4101	0.1969	++	0.03731	0.165349
DDX39B|Q13838	-0.8748	0.4203	--	0.03739	0.165575
STAM|Q92783-2	0.829	0.3989	++	0.03769	0.166421
TTC7B|Q86TV6	0.3996	0.1923	++	0.03773	0.166533
EIF3A|Q14152	-0.74	0.3568	--	0.03806	0.16746
AP1B1|Q10567-3	1.0266	0.4958	-+	0.03841	0.168438
SULT4A1|Q9BR01	0.5881	0.2843	++	0.03856	0.168856
CDS2|O95674	0.6045	0.2925	++	0.03876	0.169412
ARL8A|Q96BM9	-0.4306	0.2084	--	0.03885	0.169662
STXBP5|Q5T5C0-2	0.539	0.2615	-+	0.03926	0.170797
SYT1|J3KQA0	0.2743	0.1331	++	0.03935	0.171045
MBOAT7|Q96N66	0.3225	0.1565	++	0.03937	0.1711
KATNAL2|K7EM02	-0.2075	0.1007	--	0.03937	0.1711
TSC22D3|Q5JRJ0	-0.2241	0.1091	--	0.03994	0.172667
MT-ND4|P03905	0.3069	0.1497	-+	0.04034	0.17376
ACLY|P53396	-0.9278	0.4525	--	0.04034	0.17376
C3|P01024	-0.2607	0.1272	--	0.04042	0.173978
ACOT7|O00154-4	0.9597	0.4683	++	0.04044	0.174033
MADD|Q8WXG6-7	0.6379	0.3118	++	0.04076	0.174902
ERH|P84090	-0.8015	0.3919	--	0.04087	0.175201
AKR1A1|P14550	-0.5411	0.2646	--	0.04088	0.175228
TOMM22|Q9NS69	0.6125	0.2998	++	0.04104	0.175661
FN3K|Q9H479	-0.743	0.3638	--	0.0411	0.175823
HSPA5|P11021	-1.0895	0.5338	--	0.04125	0.176228
RPS9|P46781	0.7242	0.3549	+-	0.04127	0.176282
ARFGEF2|Q9Y6D5	0.4762	0.2333	++	0.04128	0.176309
PSMB1|P20618	-0.7831	0.3839	--	0.04139	0.176606
GABBR2|O75899	0.4453	0.2184	++	0.04143	0.176714
KCTD16|Q68DU8	0.5244	0.2574	++	0.04161	0.177198
SUCLG2|Q96I99	-0.4939	0.2424	--	0.04163	0.177252
SEMA4D|Q92854	0.5264	0.2593	++	0.04236	0.179205
CARHSP1|Q9Y2V2	-0.3802	0.1877	--	0.04274	0.180216
CAMK4|Q16566	0.3662	0.1808	++	0.04281	0.180402
BCAP29|Q9UHQ4	0.5129	0.2533	++	0.0429	0.18064
MRPL44|Q9H9J2	0.3391	0.1676	++	0.04299	0.180879
ARFGAP2|G5E9L0	0.4257	0.2105	++	0.04314	0.181275
RHOB|P62745	1.0037	0.4966	++	0.04327	0.181619
VPS51|Q9UID3	0.4353	0.2154	++	0.04327	0.181619
CSK|P41240	-0.28	0.1389	--	0.04379	0.182987
FNBP1|B7ZL14	-0.3461	0.1717	--	0.0438	0.183013
RPA3|P35244	-0.532	0.264	--	0.04386	0.18317
SNRPN|J3QLE5	-0.6855	0.3401	-+	0.04387	0.183197
CLIC1|O00299	-0.3402	0.1689	--	0.04397	0.183459
ARL3|P36405	-0.6471	0.3213	--	0.04404	0.183642
ACTN4|H7C144	0.5631	0.28	++	0.04435	0.184452
DOCK3|Q8IZD9	0.2527	0.1258	++	0.04453	0.184921
SNX6|Q9UNH7	-0.6563	0.3267	--	0.04453	0.184921
SH3GL3|Q99963-4	0.7602	0.3785	++	0.04461	0.185129
EPHX2|E5RFU2	-0.301	0.1499	--	0.0447	0.185363
HTT|P42858	0.3472	0.173	++	0.04481	0.185649
TARDBP|A0A087WX29	-0.512	0.2552	--	0.04482	0.185675
TMPO|P42167-2	-0.3324	0.1657	--	0.04488	0.185831
IVD|P26440	0.3893	0.1941	++	0.0449	0.185882
VPS35|Q96QK1	1.23	0.6146	++	0.04536	0.187072
NISCH|Q9Y2I1-4	-0.423	0.2127	--	0.04673	0.190583
GNAI3|P08754	0.8595	0.4323	++	0.04678	0.19071
EMD|P50402	0.4325	0.2176	++	0.04688	0.190965
TMEM11|P17152	0.6287	0.3165	++	0.04698	0.191218
CUL3|Q13618-2	1.2903	0.6514	++	0.04763	0.192863
ARF5|P84085	0.7954	0.403	++	0.04842	0.194847
PPP2R2C|Q9Y2T4-3	0.482	0.2443	+-	0.0485	0.195047
CDC42EP1|Q00587-2	-0.2103	0.1066	-+	0.04854	0.195147
PARP1|P09874	-0.3957	0.2008	--	0.04874	0.195646
GCA|H7C2Z6	-0.3658	0.1856	--	0.04877	0.195721
TMOD2|Q9NZR1	-1.2602	0.6395	--	0.04878	0.195746
WFS1|O76024	-0.3414	0.1734	--	0.04901	0.196319
S100A11|P31949	-0.2252	0.1145	--	0.04924	0.19689
LAMP1|P11279	-0.4641	0.236	--	0.04925	0.196915
PLP1|P60201	-0.2732	0.139	--	0.04935	0.197163
GNG4|P50150	0.313	0.1595	++	0.04977	0.198202
ATXN2L|Q8WWM7-6	-0.1804	0.092	--	0.04989	0.198498
HINT2|Q9BX68	0.6456	0.33	++	0.05042	0.199802
GNAO1|P09471	1.1112	0.5683	++	0.05055	0.200121
CLIP2|Q9UDT6	-1.1142	0.5701	--	0.05064	0.200341
FKBP4|Q02790	-0.8057	0.413	-+	0.05109	0.201441
FABP3|S4R371	-0.4196	0.2151	--	0.05112	0.201514
GNG12|Q9UBI6	-0.3625	0.1859	--	0.0512	0.201709
LONP1|K7EKE6	0.813	0.4176	++	0.05154	0.202536
TUBA3D|Q13748	0.7153	0.3682	++	0.05204	0.203747
ABCD3|P28288	-0.4061	0.2093	--	0.05242	0.204664
STXBP1|P61764-2	0.4473	0.2308	++	0.05261	0.205121
VCP|P55072	-1.4721	0.76	--	0.05277	0.205505
RTN3|O95197-3	0.249	0.1288	++	0.05332	0.206822
PTBP1|A6NLN1	-0.2035	0.1054	--	0.05352	0.2073
SORL1|Q92673	0.3594	0.1862	++	0.05354	0.207347
ALCAM|Q13740-2	-0.6632	0.3436	--	0.05361	0.207514
ACO1|P21399	-0.5349	0.2774	--	0.05385	0.208085
RAP2B|P61225	0.7363	0.3821	++	0.05398	0.208394
ENOPH1|Q9UHY7	-0.6345	0.3303	--	0.05473	0.210169
PDXP|Q96GD0	0.9978	0.5195	++	0.05475	0.210216
PRPSAP2|O60256	-0.4721	0.2459	--	0.05487	0.210499
PFN1|P07737	-0.7277	0.3794	--	0.05513	0.211111
BZW1|Q7L1Q6-2	-0.3757	0.1963	--	0.05564	0.212307
NCDN|Q9UBB6-2	-0.6862	0.3588	--	0.05583	0.212751
YWHAB|P31946-2	0.8481	0.4454	++	0.05692	0.215285
SRPRB|Q9Y5M8	0.3147	0.1654	++	0.05703	0.21554
DHRS7|Q9Y394-2	-0.5442	0.287	--	0.05793	0.217613
PREPL|Q4J6C6-4	-0.8452	0.4462	-+	0.05819	0.218209
BCKDHB|P21953	0.349	0.1844	+-	0.0585	0.218918
EXOC5|O00471	0.328	0.1737	++	0.059	0.220057
AK4|P27144	0.6981	0.3698	++	0.05904	0.220148
PSME1|Q06323	-0.5006	0.2656	--	0.05943	0.221033
CHMP4B|Q9H444	-0.8163	0.4331	+-	0.05948	0.221147
ITGAV|P06756-3	-0.3726	0.1979	--	0.0597	0.221644
RGN|Q15493	-0.1874	0.0997	--	0.06003	0.22239
IDH1|O75874	-0.6509	0.3461	-+	0.06005	0.222435
DTNA|Q9Y4J8-13	-0.2872	0.1533	--	0.06109	0.22477
GLUL|P15104	0.3848	0.2055	-+	0.06112	0.224837
THEMIS|Q8N1K5-3	0.3739	0.1997	++	0.06116	0.224926
OSBP|P22059	-0.5522	0.2951	--	0.0613	0.225239
COPS6|E7EM64	-0.8372	0.4475	-+	0.06136	0.225373
EIF4G2|D3DQV9	-0.4759	0.2545	--	0.06152	0.22573
VPS26A|O75436	-0.6652	0.3559	--	0.06162	0.225952
RPS27A|P62979	-0.6916	0.3704	--	0.0619	0.226575
PRRT2|Q7Z6L0	0.5205	0.2789	++	0.06202	0.226842
RMDN3|Q96TC7	0.6261	0.3356	++	0.06209	0.226997
CYB5R2|Q6BCY4	-0.2473	0.1328	--	0.0626	0.228126
FBXO41|Q8TF61	0.356	0.1913	++	0.06273	0.228413
PPA2|Q9H2U2	0.4944	0.2658	++	0.06293	0.228854
PTPRS|G8JL96	0.484	0.2603	++	0.06295	0.228898
SLC39A10|Q9ULF5	0.2807	0.151	++	0.06298	0.228965
TRAPPC1|Q9Y5R8	0.2818	0.1516	++	0.06312	0.229273
CARS2|Q9HA77	0.1591	0.0857	++	0.06336	0.2298
EPB41L1|Q9H4G0-2	-0.3803	0.205	-+	0.06352	0.230152
QPRT|Q15274	-0.2024	0.1092	--	0.0639	0.230984
MTX3|Q5HYI7	0.3844	0.2077	+-	0.06421	0.231661
GNG10|P50151	-0.3578	0.1943	--	0.06549	0.234441
ARPC3|O15145	-0.7137	0.3877	--	0.06567	0.23483
ARHGEF2|Q92974-3	0.618	0.3358	++	0.06568	0.234852
NFU1|Q9UMS0-3	0.4581	0.2501	++	0.06702	0.237729
CACNG3|O60359	0.2524	0.138	++	0.06732	0.23837
RTN4|Q9NQC3-3	0.3197	0.1749	++	0.06753	0.238817
PPP3CB|P16298	0.7387	0.4041	++	0.06758	0.238924
PLS3|P13797	-0.5561	0.3045	--	0.06777	0.239328
OGFR|A0A0A0MRN5	0.3482	0.1907	+-	0.06785	0.239498
FAM213B|Q8TBF2	0.4582	0.2511	++	0.06805	0.239922
OSBPL8|Q9BZF1-3	0.4143	0.2273	++	0.06832	0.240495
FH|P07954-2	0.9902	0.544	-+	0.06874	0.241382
PPIL3|Q9H2H8	-0.2881	0.1585	+-	0.06904	0.242015
PSMD3|O43242	-0.8258	0.4544	--	0.06918	0.24231
SLC9A1|P19634	0.244	0.1343	++	0.06925	0.242457
MAP6|Q96JE9	0.8687	0.4785	++	0.06947	0.242919
PHYHIP|Q92561	0.63	0.3476	-+	0.0699	0.243821
GMPPB|Q9Y5P6	-0.3472	0.1916	--	0.06991	0.243842
ASAH1|Q13510	-0.3196	0.1764	--	0.06999	0.244009
SEPT8|Q92599	-0.7687	0.4248	--	0.07038	0.244824
PPIL1|Q9Y3C6	-0.4752	0.2627	--	0.0705	0.245074
ALDH4A1|P30038	0.5243	0.2902	++	0.07075	0.245595
RHOA|P61586	0.8626	0.4774	+-	0.07076	0.245616
SLC6A17|Q9H1V8	0.5076	0.281	++	0.07083	0.245761
RBM14|Q96PK6	-0.3458	0.1915	--	0.07091	0.245928
NIPSNAP3A|Q9UFN0	-0.1556	0.0862	--	0.07102	0.246156
PFDN1|O60925	-0.4829	0.2677	--	0.07118	0.246489
LPHN1|O94910-2	0.3956	0.2193	++	0.07119	0.246509
PFKL|P17858	-0.851	0.4735	--	0.07233	0.248865
COPG1|Q9Y678	-0.447	0.2488	--	0.07241	0.24903
CEP170B|Q9Y4F5	0.3044	0.1695	++	0.07253	0.249277
DDT|P30046	-0.4748	0.2648	--	0.0729	0.250037
ABHD14B|Q96IU4	-0.3571	0.1992	--	0.07297	0.25018
AP1S1|P61966	0.3825	0.2135	++	0.07326	0.250774
SYN1|P17600-2	0.5107	0.2852	++	0.07334	0.250938
MT-ND1|P03886	0.3981	0.2224	++	0.07344	0.251142
CYBRD1|Q53TN4-3	-0.3011	0.1683	-+	0.07359	0.251448
OPTN|Q96CV9	-0.5774	0.3232	--	0.07399	0.252264
NAPA|P54920	1.0037	0.5619	++	0.07408	0.252447
STAMBP|O95630	-0.3579	0.2006	--	0.07439	0.253077
TMEM126A|Q9H061	0.4354	0.2441	++	0.07449	0.25328
ATPAF1|Q5TC12-3	-0.386	0.2165	--	0.07465	0.253605
ARFGAP1|Q8N6T3-2	0.4718	0.2648	++	0.07484	0.25399
SHISA7|A6NL88	0.213	0.1197	++	0.07524	0.254798
HDGFRP2|Q7Z4V5-2	-0.3589	0.2021	--	0.07572	0.255766
MPST|P25325	-0.2639	0.1486	--	0.07574	0.255806
SCN2A|Q99250-2	0.7702	0.4342	++	0.07607	0.25647
NANS|Q9NR45	-0.6424	0.3622	--	0.07611	0.25655
DNAJB11|Q9UBS4	0.3995	0.2253	++	0.07615	0.25663
DAG1|Q14118	-0.2946	0.1663	--	0.07647	0.257272
MRPS36|P82909	0.5948	0.336	++	0.07673	0.257793
CADPS|H7C4T6	0.2767	0.1564	++	0.07689	0.258112
PRPF8|Q6P2Q9	-0.1966	0.1112	+-	0.0769	0.258132
RTN1|Q16799-3	0.3661	0.2071	++	0.07705	0.258432
CPPED1|Q9BRF8	-0.2621	0.1483	--	0.07714	0.258612
HSDL1|Q3SXM5	0.4431	0.2509	++	0.07737	0.25907
CUL5|Q93034	-0.7869	0.4456	--	0.07737	0.25907
PPP1R7|Q15435	1.0338	0.5854	++	0.07742	0.25917
SNRNP200|O75643	-0.2923	0.1656	--	0.07758	0.259488
MAT2B|Q9NZL9	-0.6563	0.3719	--	0.0776	0.259528
CBS|P35520	-0.2363	0.1339	--	0.07765	0.259627
GPSM1|Q86YR5-4	0.3245	0.1842	++	0.07813	0.26058
ECHDC1|Q9NTX5-6	-0.3911	0.2221	--	0.07821	0.260739
SNRPC|P09234	0.22	0.1249	-+	0.0783	0.260917
MT-ND3|P03897	0.1983	0.1128	++	0.07867	0.261649
TUBA1A|Q71U36	0.4901	0.2791	++	0.07908	0.262458
L1CAM|P32004	0.592	0.3371	++	0.07909	0.262478
FLNB|O75369-2	-0.1691	0.0965	--	0.07962	0.26352
ACAA1|P09110	-0.5741	0.3276	--	0.07974	0.263756
AHCYL1|O43865	0.7256	0.4145	++	0.08003	0.264324
HMOX2|P30519	0.701	0.401	++	0.08045	0.265146
PAK2|Q13177	-0.806	0.4613	--	0.08059	0.26542
KPNA1|P52294	-0.7369	0.4221	--	0.0808	0.265829
HSPG2|P98160	0.2493	0.1428	++	0.08096	0.266141
RAB3C|Q96E17	0.5438	0.3117	++	0.08103	0.266278
ADCK3|Q8NI60-3	0.3568	0.2045	++	0.08105	0.266316
WASF1|Q92558	0.6221	0.3575	++	0.08185	0.26787
TPR|P12270	-0.2548	0.1465	--	0.0819	0.267967
SMARCC2|Q8TAQ2-2	-0.2957	0.17	--	0.08191	0.267987
CPNE3|O75131	-0.3252	0.187	--	0.08195	0.268064
SNRPD3|P62318-2	-0.3682	0.2118	--	0.08217	0.26849
PEBP1|P30086	-1.0944	0.63	--	0.08234	0.268818
XRCC5|P13010	-0.8327	0.4793	--	0.08234	0.268818
ME3|Q16798	0.5628	0.3241	++	0.08247	0.269069
DCUN1D1|Q96GG9	-0.4547	0.2618	--	0.08248	0.269089
UBQLN4|Q9NRR5	0.3754	0.2162	-+	0.08248	0.269089
PPP1R1B|Q9UD71	-0.1868	0.1077	+-	0.08288	0.26986
PSPC1|Q8WXF1	-0.5868	0.3384	--	0.08293	0.269956
PALM|O75781	0.8161	0.4714	++	0.08339	0.270841
MYL12A|P19105	-0.6925	0.4	--	0.08339	0.270841
DAK|Q3LXA3	-0.3301	0.1911	--	0.08409	0.272182
RBBP4|Q09028-3	-0.3931	0.2276	--	0.0841	0.272201
NF1|P21359-2	0.2813	0.1628	++	0.08411	0.27222
ARHGDIA|P52565	1.0693	0.6193	++	0.08424	0.272469
CPNE5|Q9HCH3	0.3573	0.207	+-	0.08425	0.272488
DDX3X|O00571-2	-0.694	0.4025	--	0.0847	0.273346
NFASC|X6RKN2	-0.2746	0.1596	--	0.08534	0.274563
CD99L2|Q8TCZ2-5	0.2562	0.1489	++	0.08538	0.274639
ATP6AP1|Q15904	0.4177	0.2429	++	0.08544	0.274753
GGA3|Q9NZ52	0.4474	0.2601	++	0.08546	0.274791
PARVA|Q9NVD7	-0.279	0.1625	-+	0.08604	0.27589
ANP32A|H0YN26	-0.6149	0.3591	-+	0.08683	0.27738
AHCYL2|Q96HN2-2	0.581	0.3394	++	0.08694	0.277587
NECAB2|Q7Z6G3	0.1962	0.115	++	0.08794	0.279463
KIAA1279|Q96EK5	-0.2847	0.1669	+-	0.08798	0.279538
PRELP|P51888	0.0718	0.0421	++	0.08834	0.28021
TSNAX|Q99598	-0.3243	0.1904	--	0.08842	0.28036
TCEAL3|Q969E4	-0.4244	0.2491	--	0.08843	0.280378
MYH9|P35579	-0.6172	0.3635	--	0.08954	0.282443
DPYSL2|Q16555	-1.0418	0.6142	--	0.08983	0.28298
PIR|O00625	-0.1796	0.1059	--	0.08983	0.28298
EIF4B|P23588	-0.4941	0.2913	+-	0.08984	0.282999
MAP1S|Q66K74-2	0.2918	0.1722	++	0.09014	0.283553
HN1|Q9UK76	0.4102	0.2424	+-	0.09051	0.284237
ANXA11|P50995-2	-0.4015	0.2372	+-	0.09052	0.284255
DBN1|Q16643-3	0.7599	0.4492	++	0.09069	0.284568
ARL2|P36404	-0.3237	0.1914	--	0.09069	0.284568
EEF1E1|O43324	0.5568	0.3293	++	0.09088	0.284918
NUDT3|O95989	0.4696	0.2778	+-	0.09093	0.28501
PPID|Q08752	0.2563	0.1517	++	0.09111	0.285341
GSPT1|P15170-2	-0.6462	0.383	--	0.09159	0.286223
SYN1|P17600	0.6492	0.3848	++	0.09162	0.286278
HIST1H1C|P16403	-0.2301	0.1365	--	0.09184	0.286681
ACY1|Q03154	-0.4226	0.2511	--	0.0924	0.287705
FXR2|P51116	-0.3131	0.1861	--	0.09251	0.287906
COPS3|Q9UNS2	0.8939	0.5317	++	0.09274	0.288325
ELAVL3|Q14576-2	-0.4733	0.2816	-+	0.09279	0.288416
DPP10|Q8N608-4	0.6371	0.3791	++	0.09283	0.288489
SRSF10|O75494-5	-0.2998	0.1785	--	0.09293	0.288671
COPS7A|Q9UBW8	0.7297	0.4344	++	0.09297	0.288744
HINT3|Q9NQE9	-0.5662	0.3372	--	0.09311	0.288999
NUTF2|P61970	-0.3655	0.2178	--	0.09331	0.289362
RABGGTA|Q92696	-0.3559	0.2122	--	0.09349	0.289689
SCAMP5|Q8TAC9	0.4093	0.2442	++	0.09377	0.290197
CROCC|B1AKD8	-0.4513	0.2696	--	0.09409	0.290777
NPY|P01303	-0.1685	0.1007	--	0.09418	0.29094
PREP|P48147	0.9369	0.5604	++	0.09455	0.291608
DYNLRB1|Q9NP97	-0.3317	0.1987	--	0.09499	0.292402
LAMTOR2|Q9Y2Q5	-0.4276	0.2563	--	0.09528	0.292924
SNX5|Q9Y5X3	-0.8242	0.4942	--	0.09537	0.293086
DCTN6|O00399	0.385	0.2311	++	0.09571	0.293696
EIF3K|Q9UBQ5-2	0.4324	0.2598	++	0.09595	0.294127
NDRG4|Q9ULP0-2	-0.2804	0.1685	--	0.09604	0.294288
TPD52|P55327-4	0.6168	0.3707	++	0.09615	0.294485
MYO1B|O43795-2	-0.2395	0.144	+-	0.09618	0.294539
MAP7D1|Q3KQU3-4	0.2974	0.1789	++	0.09638	0.294897
PTPN23|Q9H3S7	-0.5074	0.3052	--	0.09645	0.295022
RAP1GDS1|P52306	-0.7127	0.4288	--	0.09647	0.295058
PCYT2|Q99447	-0.499	0.3004	--	0.09677	0.295594
TXN2|Q99757	0.4094	0.2473	-+	0.09782	0.297463
CTSD|P07339	-0.5729	0.3464	--	0.09816	0.298066
RTCA|O00442	-0.3166	0.1917	--	0.09855	0.298757
EIF3D|O15371-2	-0.4255	0.2576	--	0.09863	0.298898
AHNAK2|Q8IVF2-3	-0.2348	0.1423	+-	0.09893	0.299428
CKB|P12277	-1.0746	0.6513	-+	0.09897	0.299499
SLC27A4|Q6P1M0	0.2584	0.1566	++	0.09901	0.299569
PIP4K2B|P78356	-0.9194	0.5573	--	0.09903	0.299605
EGFR|P00533	-0.2168	0.1315	--	0.09926	0.30001
TMEM43|Q9BTV4	-0.2901	0.176	--	0.09936	0.300187
LYSMD1|Q96S90	0.2942	0.1786	++	0.09953	0.300486
BLMH|Q13867	-0.3764	0.2286	--	0.09958	0.300574
ADAM10|O14672	-0.2222	0.135	--	0.09969	0.300768
PLEKHA1|Q9HB21	0.3959	0.2407	++	0.09991	0.301154
CTTN|Q14247	0.6326	0.3847	++	0.1001	0.301488
VPS29|Q9UBQ0	0.7848	0.4782	++	0.1008	0.302715
ZADH2|Q8N4Q0	0.3019	0.1841	++	0.1011	0.303239
ADAP1|O75689	0.5025	0.3068	+-	0.1015	0.303938
C2orf47|Q8WWC4	0.3659	0.2235	++	0.1016	0.304112
B2M|P61769	-0.2384	0.1456	--	0.1017	0.304286
CMTM5|Q96DZ9-4	-0.2539	0.1553	--	0.1021	0.304982
PPP2R2D|Q66LE6	-0.4629	0.2835	--	0.1025	0.305677
PGM2L1|Q6PCE3	0.5088	0.3117	+-	0.1026	0.305851
MICAL3|Q7RTP6	0.4013	0.2459	++	0.1027	0.306024
DNAJB2|P25686	-0.5509	0.3378	--	0.1029	0.306371
BCAS3|Q9H6U6-2	0.4067	0.2494	++	0.1029	0.306371
ORM2|P19652	-0.1476	0.0906	--	0.1034	0.307236
ZYX|Q15942	-0.2234	0.1375	+-	0.1042	0.308615
PTMA|B8ZZQ6	-0.2957	0.182	--	0.1042	0.308615
HSP90AB1|P08238	-0.8099	0.5002	--	0.1054	0.310675
ADK|P55263-2	-0.2133	0.1319	-+	0.1059	0.31153
C12orf5|Q9NQ88	-0.3146	0.1948	--	0.1063	0.312212
LPP|Q93052	-0.2642	0.1639	--	0.1069	0.313234
LPGAT1|Q92604	0.2485	0.1542	+-	0.107	0.313404
RPL5|P46777	-0.7328	0.4548	--	0.1071	0.313574
RBP1|P09455	-0.3304	0.2053	--	0.1076	0.314422
EEF1A2|Q05639	-0.8808	0.5475	--	0.1077	0.314591
PCSK1|P29120-2	0.267	0.1663	++	0.1083	0.315606
RPL6|Q02878	-0.5238	0.3264	--	0.1085	0.315944
ARHGAP26|Q9UNA1-2	0.4162	0.2594	++	0.1086	0.316113
CORO7-PAM16|A0A0A6YYL4	0.222	0.1384	++	0.1088	0.31645
ALDH7A1|P49419-2	-0.407	0.2537	--	0.1088	0.31645
ZMPSTE24|O75844	0.3379	0.2107	++	0.1088	0.31645
FTH1|P02794	-0.2855	0.1781	+-	0.1089	0.316618
GNAS|P63092	-0.9326	0.582	--	0.109	0.316787
KHSRP|A0A087WTP3	-0.4821	0.3009	--	0.1091	0.316955
NAP1L4|Q99733	-0.8446	0.5273	--	0.1092	0.317123
TUBB2B|Q9BVA1	-0.2658	0.166	-+	0.1093	0.317291
LGALSL|Q3ZCW2	0.6667	0.4168	+-	0.1097	0.317963
CMBL|Q96DG6	-0.3532	0.2211	--	0.1101	0.318634
LY6H|O94772	0.2737	0.1714	++	0.1104	0.319137
GFM1|Q96RP9	0.1606	0.1007	++	0.1106	0.319471
RPL13|P26373	0.4633	0.2907	++	0.111	0.320139
GDI1|P31150	-1.2714	0.798	--	0.1111	0.320306
SERPINI1|Q99574	0.3409	0.2143	++	0.1117	0.321305
POTEE|Q6S8J3	-0.465	0.2923	-+	0.1117	0.321305
FSD1|Q9BTV5	0.4175	0.2625	++	0.1118	0.321472
FGF1|P05230	-0.191	0.1202	--	0.112	0.321804
EPM2AIP1|Q7L775	0.3754	0.2363	++	0.1121	0.32197
GNL1|P36915	0.8585	0.5407	++	0.1123	0.322302
NIT2|Q9NQR4	0.3738	0.2354	+-	0.1123	0.322302
PTGES2|Q9H7Z7	0.3855	0.2429	++	0.1125	0.322634
ACSL4|O60488-2	0.2672	0.1685	++	0.1128	0.323131
BIN1|O00499	-0.4607	0.2906	+-	0.113	0.323462
CTPS1|P17812	-0.3009	0.1901	--	0.1135	0.324288
CEP170|Q5SW79	-0.2399	0.1519	--	0.1143	0.325606
RHOT1|Q8IXI2-4	0.6851	0.4347	++	0.115	0.326756
DDX5|J3KTA4	-0.3767	0.2391	--	0.1151	0.32692
MESDC2|Q14696	-0.3524	0.2238	--	0.1153	0.327248
MYH10|P35580-4	1.0668	0.6777	++	0.1154	0.327412
HSDL2|Q6YN16	-0.6189	0.3936	--	0.1158	0.328066
MPP2|B4DZ84	0.5315	0.3381	++	0.116	0.328393
ANKMY2|Q8IV38	0.3039	0.1934	++	0.1161	0.328556
PCDH7|O60245	-0.3815	0.2432	--	0.1167	0.329534
CLVS1|Q8IUQ0	0.2743	0.1752	++	0.1175	0.330835
ALYREF|Q86V81	-0.2396	0.1533	--	0.1182	0.331969
TUBB|Q5JP53	0.6471	0.4143	++	0.1183	0.332131
NUMA1|Q14980-2	-0.1772	0.1135	--	0.1185	0.332454
EPDR1|Q9UM22	-0.235	0.1507	--	0.1189	0.3331
CORO1B|Q9BR76	-0.4928	0.3161	--	0.119	0.333261
EHD1|Q9H4M9	-0.7934	0.5102	-+	0.12	0.33487
STAT6|P42226	0.1362	0.0877	++	0.1203	0.335352
CDH2|P19022-2	-0.6637	0.4274	--	0.1205	0.335673
OSTF1|Q92882	-0.3157	0.2033	--	0.1206	0.335833
FERMT2|Q96AC1	-0.4546	0.2934	--	0.1213	0.336953
RPS14|P62263	-0.5636	0.3646	--	0.1221	0.338229
NES|P48681	0.2167	0.1402	++	0.1221	0.338229
KIAA1107|Q9UPP5-2	0.1925	0.1245	++	0.1222	0.338388
TCEAL5|Q5H9L2	-0.3542	0.2294	--	0.1225	0.338865
NDRG2|Q9UN36	0.4785	0.3101	+-	0.1228	0.339342
COPS5|Q92905	-0.6482	0.4205	-+	0.1232	0.339976
ABAT|P80404	0.7163	0.4649	-+	0.1234	0.340293
SPCS2|Q15005	0.2978	0.1934	-+	0.1236	0.34061
EPB41L3|Q9Y2J2	-0.3219	0.209	-+	0.1236	0.34061
STK39|Q9UEW8-2	-0.5553	0.3611	--	0.1241	0.341401
COL18A1|P39060-2	0.1502	0.0977	++	0.1243	0.341716
SUMO4|Q6EEV6	-0.4353	0.284	--	0.1253	0.343292
SLC25A24|Q6NUK1	0.2687	0.1757	++	0.1262	0.344704
VCL|P18206-2	-0.352	0.2304	--	0.1266	0.34533
DNAJC7|Q99615	-0.2876	0.1884	--	0.1269	0.345799
IST1|P53990-2	-0.4655	0.3052	--	0.1272	0.346268
PSMA5|P28066	-0.7956	0.5219	--	0.1274	0.34658
SNTB1|Q13884	-0.2225	0.146	--	0.1276	0.346891
EIF2S3|P41091	-0.7427	0.4879	--	0.128	0.347514
PPOX|P50336	0.2985	0.197	++	0.1297	0.35015
PFKP|Q01813	0.7909	0.5229	++	0.1304	0.35123
CAPZA1|P52907	-0.8516	0.563	--	0.1304	0.35123
NGEF|Q8N5V2	-0.07	0.0463	-+	0.1305	0.351384
SDPR|O95810	-0.1679	0.1112	--	0.1312	0.352461
BCS1L|Q9Y276	0.4487	0.2976	++	0.1316	0.353076
HNRNPL|P14866	-0.703	0.4664	-+	0.1317	0.353229
RUVBL1|Q9Y265	-0.4536	0.301	--	0.1318	0.353382
PTPRA|P18433-4	0.4293	0.2865	++	0.134	0.356741
PLD3|Q8IV08	0.3328	0.2222	-+	0.1342	0.357045
PSAP|P07602	-0.3081	0.2058	+-	0.1342	0.357045
DLGAP3|O95886	0.2385	0.1594	++	0.1345	0.357501
B3GALTL|Q6Y288	-0.2186	0.1461	-+	0.1347	0.357804
SMS|P52788	-0.4121	0.2755	--	0.1348	0.357956
SLC25A20|O43772	-0.2636	0.1763	--	0.1349	0.358108
MPC2|Q5R3B4	0.3443	0.2304	++	0.1351	0.358411
CTNND2|Q9UQB3	0.7057	0.4725	++	0.1353	0.358713
SPR|P35270	-0.2239	0.1499	--	0.1353	0.358713
HDHD3|Q9BSH5	0.2749	0.1843	++	0.1358	0.359469
TBC1D10B|Q4KMP7	0.3731	0.2502	++	0.1358	0.359469
HECW2|Q9P2P5	-0.1997	0.1339	+-	0.1358	0.359469
BCAT1|P54687-4	0.2561	0.1718	++	0.1361	0.359922
RRAGA|Q7L523	-0.2586	0.1736	--	0.1362	0.360073
PFDN4|Q9NQP4	-0.4575	0.3071	+-	0.1363	0.360224
PSMA1|P25786	-0.7771	0.5217	-+	0.1364	0.360374
ILF2|B4DY09	-0.5406	0.3643	-+	0.1378	0.362479
CHCHD4|Q8N4Q1	0.2906	0.196	++	0.1382	0.363078
PSME2|Q9UL46	-0.3073	0.2074	--	0.1383	0.363228
RPL22|P35268	-0.4815	0.325	-+	0.1385	0.363527
KCNIP4|Q6PIL6	0.2603	0.1758	++	0.1388	0.363976
GRIPAP1|Q4V328	0.3696	0.2498	++	0.1389	0.364125
SOD2|A0A0C4DFU2	-0.5545	0.3747	--	0.1389	0.364125
RPL27A|P46776	0.2898	0.196	++	0.1393	0.364722
UBE2V2|Q15819	-0.7318	0.4958	--	0.1399	0.365616
DCTN1|Q14203-6	-1.1741	0.7964	--	0.1404	0.366359
PRKAR2B|P31323	0.6021	0.4084	++	0.1404	0.366359
EIF5|P55010	-0.5953	0.4037	--	0.1404	0.366359
PC|P11498	0.6577	0.4466	-+	0.1408	0.366953
SNRNP70|P08621-2	-0.1966	0.1337	--	0.1413	0.367694
GNG2|P59768	0.3654	0.2485	++	0.1414	0.367842
LIMCH1|Q9UPQ0-10	-0.2987	0.2032	--	0.1416	0.368138
TXN|P10599	0.4221	0.2872	++	0.1416	0.368138
SLIRP|Q9GZT3-2	0.2042	0.1391	++	0.1421	0.368877
EIF1|P41567	-0.3416	0.2328	--	0.1424	0.369319
FAM195B|I3L2L5	0.2152	0.1467	++	0.1424	0.369319
COA3|Q9Y2R0	0.259	0.1767	++	0.1428	0.369909
COX7C|P15954	0.282	0.1925	++	0.143	0.370203
STRN3|Q13033-2	0.3099	0.2118	+-	0.1433	0.370644
BCL2L2|Q92843-2	0.3143	0.2149	++	0.1436	0.371085
FAM120A|Q9NZB2-4	-0.1115	0.0764	--	0.1444	0.372259
NME3|Q13232	0.2991	0.205	++	0.1445	0.372405
RPS11|P62280	0.5277	0.3618	++	0.1447	0.372698
ARPC2|O15144	0.7753	0.5319	-+	0.1449	0.37299
CCT5|P48643	-1.0561	0.7249	--	0.1452	0.373429
NQO1|B4DLR8	-0.1237	0.0849	--	0.1453	0.373575
MYEF2|A0A0A0MQW0	-0.4034	0.2772	--	0.1456	0.374012
RLTPR|Q6F5E8-2	0.2223	0.1531	++	0.1465	0.375323
PDIA4|P13667	0.3369	0.2321	++	0.1467	0.375613
KIAA1244|Q5TH69	0.3271	0.2255	+-	0.1469	0.375904
FIS1|Q9Y3D6	0.5724	0.3947	++	0.147	0.376049
OPA3|Q9H6K4	0.2026	0.14	++	0.1479	0.377353
MT-ATP6|P00846	0.456	0.3157	++	0.1485	0.37822
SOGA3|E9PJP2	0.5676	0.3935	++	0.1492	0.37923
CDK5|Q00535	0.6782	0.4712	++	0.15	0.380381
REEP5|Q00765	0.5104	0.3546	++	0.15	0.380381
MAP2K2|P36507	-0.7394	0.5147	--	0.1508	0.381528
DCTN5|Q9BTE1-2	0.307	0.2139	++	0.1511	0.381958
CAST|P20810-9	-0.3016	0.2104	--	0.1518	0.382959
COASY|Q13057	-0.4424	0.3089	--	0.1521	0.383387
PSMB2|P49721	-0.4024	0.2811	--	0.1523	0.383672
CHMP7|Q8WUX9	-0.1609	0.1124	--	0.1523	0.383672
EPB41L3|A0A0A0MRA8	0.8103	0.5691	++	0.1545	0.386796
FAF1|Q9UNN5	-0.2747	0.1931	--	0.1549	0.387362
METAP2|P50579-3	-0.3315	0.2333	--	0.1554	0.388068
PRPS2|P11908	0.3681	0.2591	++	0.1554	0.388068
MPP1|Q00013-3	-0.4191	0.2951	--	0.1555	0.388209
EPN1|Q9Y6I3-3	0.5087	0.3584	+-	0.1558	0.388632
CTNNA2|P26232-2	0.9152	0.6452	++	0.1561	0.389054
MPRIP|Q6WCQ1-3	-0.2671	0.1885	--	0.1565	0.389617
OCIAD1|Q9NX40	0.3305	0.2335	++	0.1569	0.390179
CORO1C|Q9ULV4	-0.5563	0.3934	--	0.1574	0.39088
HSPA4|P34932	-0.981	0.6943	--	0.1576	0.39116
RAB9A|P51151	-0.319	0.2257	-+	0.1577	0.3913
YWHAE|P62258	-1.0336	0.732	--	0.1579	0.39158
RPL3|P39023	-0.6609	0.4689	+-	0.1587	0.392698
SPATA20|Q8TB22-3	-0.2574	0.1827	--	0.1589	0.392977
CALB2|P22676	-0.3885	0.2757	-+	0.1589	0.392977
SNRPD2|P62316	-0.2318	0.1645	--	0.159	0.393116
TMX2|Q9Y320-2	-0.2157	0.1534	--	0.1598	0.39423
CCT8|P50990	-1.0923	0.7787	--	0.1607	0.39548
HSPA9|P38646	0.7607	0.5423	++	0.1607	0.39548
COQ6|Q9Y2Z9-3	0.239	0.1708	++	0.1619	0.39714
DNM1L|O00429-8	0.3395	0.2432	++	0.1627	0.398243
STRAP|Q9Y3F4	0.8822	0.632	++	0.1627	0.398243
MLC1|Q15049	-0.2604	0.1867	--	0.1631	0.398794
PNP|P00491	-0.282	0.2028	-+	0.1642	0.400305
DNAJB1|P25685	0.5888	0.4238	++	0.1647	0.400989
SLC9A6|Q92581-2	-0.3682	0.2653	--	0.1652	0.401673
USP9X|Q93008-1	0.785	0.5661	++	0.1655	0.402083
SNRPD1|P62314	-0.386	0.2784	--	0.1656	0.402219
ACBD5|Q5T8D3-2	-0.2892	0.2086	--	0.1657	0.402356
EARS2|H3BTB7	0.2218	0.16	-+	0.1658	0.402492
XPOT|O43592	-0.2262	0.1633	--	0.1659	0.402629
MAP1LC3B|H3BTL1	-0.3678	0.2656	--	0.166	0.402765
SH3GLB2|B7ZC39	0.3891	0.2811	++	0.1663	0.403174
ITFG1|Q8TB96	0.2815	0.2035	++	0.1665	0.403446
MARK1|Q9P0L2	0.3901	0.2822	+-	0.1669	0.40399
GSTK1|Q9Y2Q3	0.338	0.2446	-+	0.167	0.404126
KIF3A|Q9Y496	0.2492	0.1804	-+	0.1672	0.404397
APMAP|Q9HDC9	0.3469	0.2512	+-	0.1672	0.404397
RPS17L|P0CW22	0.3987	0.2902	++	0.1694	0.407374
UBA3|Q8TBC4-2	-0.3116	0.227	--	0.1698	0.407913
MYH4|Q9Y623	0.2302	0.1679	-+	0.1704	0.408721
TCEB2|Q15370	-0.8437	0.6164	-+	0.171	0.409527
DCTN3|O75935	-0.4768	0.3484	+-	0.1711	0.409661
PPP2R5C|Q13362-4	0.386	0.2821	++	0.1711	0.409661
DTX3|Q8N9I9	-0.2351	0.1719	+-	0.1715	0.410197
ACSS3|A0A0B4J1R2	-0.179	0.131	--	0.1718	0.410599
DAAM1|Q9Y4D1-2	-0.2689	0.1969	--	0.172	0.410866
ACTB|P60709	-0.4436	0.3255	-+	0.1729	0.412068
MAN2C1|Q9NTJ4-3	-0.3061	0.2248	--	0.1734	0.412735
PRKCA|P17252	-0.5732	0.4212	-+	0.1735	0.412868
SLC25A13|Q9UJS0	0.3679	0.2709	++	0.1744	0.414065
APOE|P02649	-0.2441	0.1797	--	0.1745	0.414197
ETFDH|Q16134	0.3873	0.2853	++	0.1746	0.41433
PSMB6|P28072	-0.3968	0.2925	--	0.1749	0.414728
NID1|P14543-2	0.2343	0.1729	++	0.1755	0.415522
PSMA6|P60900	-0.724	0.5351	-+	0.1761	0.416316
PDP1|Q9P0J1	0.2513	0.1858	+-	0.1763	0.41658
FBXO44|Q9H4M3	-0.1711	0.127	--	0.1777	0.418424
RPL36AL|Q969Q0	-0.1001	0.0744	+-	0.1781	0.418949
EEF2|P13639	-0.7991	0.5933	-+	0.1781	0.418949
FAM49A|Q9H0Q0	0.5976	0.4439	+-	0.1782	0.41908
CLPB|Q9H078-2	0.281	0.2088	-+	0.1784	0.419343
SEC31A|O94979-3	0.492	0.3656	++	0.1785	0.419474
CHP1|Q99653	0.3006	0.2235	+-	0.1786	0.419605
CAMK2D|E9PBG7	0.452	0.3373	-+	0.1802	0.421697
EPHX1|P07099	-0.2708	0.2023	+-	0.1806	0.422218
HGS|O14964	0.7538	0.5632	++	0.1807	0.422349
TUBB2A|Q13885	0.6442	0.4816	++	0.181	0.422739
AP3S1|Q92572	0.2917	0.2183	+-	0.1813	0.423129
SLC2A1|P11166	0.3441	0.2577	-+	0.1818	0.423779
CHGB|P05060	0.1547	0.116	-+	0.1823	0.424427
ATAT1|Q5SQI0-7	-0.2969	0.2227	--	0.1824	0.424557
PDAP1|Q13442	-0.3541	0.2656	--	0.1824	0.424557
H1FX|Q92522	-0.2357	0.1768	--	0.1824	0.424557
SLC1A4|P43007	0.3204	0.2403	++	0.1825	0.424686
FGA|P02671-2	-0.0811	0.0609	-+	0.1826	0.424816
ARIH1|Q9Y4X5	0.2612	0.1961	++	0.1827	0.424945
RANBP6|O60518	0.192	0.1442	++	0.183	0.425334
TMED10|P49755	-0.4248	0.3194	--	0.1836	0.426109
DYNC1I1|O14576-2	0.5443	0.4102	-+	0.1845	0.427269
NRXN1|Q9ULB1-2	0.4533	0.3423	-+	0.1854	0.428426
VPS33A|Q96AX1	0.1951	0.1473	++	0.1855	0.428555
NME1|P15531	-0.4968	0.3754	--	0.1857	0.428812
FAM134A|Q8NC44	0.2554	0.1937	++	0.1872	0.430732
USP15|Q9Y4E8-2	-0.1464	0.111	--	0.1874	0.430987
GOT1|P17174	-0.8754	0.6643	-+	0.1876	0.431242
CLDN11|O75508	-0.1547	0.1174	--	0.1877	0.43137
TST|Q16762	0.3102	0.2355	++	0.1877	0.43137
BLVRA|P53004	-0.6082	0.4622	--	0.1882	0.432007
HNRNPH2|P55795	-0.549	0.4176	-+	0.1887	0.432643
PRKACA|P17612	-0.6627	0.5044	--	0.1889	0.432897
ANXA7|P20073-2	-0.6259	0.4764	--	0.189	0.433024
RCN1|Q15293	0.3066	0.2334	++	0.1891	0.433151
DSTN|P60981	0.6266	0.4772	+-	0.1892	0.433278
HIGD1A|C9JAW5	0.2202	0.1679	++	0.1897	0.433913
PSMD14|O00487	-0.4056	0.3094	--	0.1899	0.434166
CPLX1|O14810	0.2978	0.2272	++	0.1901	0.43442
AKR1C1|Q04828	-0.2082	0.1589	--	0.1901	0.43442
PSIP1|O75475	-0.3061	0.234	--	0.1908	0.435305
NEDD8|Q15843	-0.1283	0.0981	--	0.1913	0.435936
ACADVL|P49748	0.3684	0.2819	++	0.1914	0.436062
ABHD11|Q8NFV4	0.1971	0.1509	++	0.1914	0.436062
PDCD5|O14737	-0.4499	0.3444	--	0.1915	0.436189
ACSS1|Q9NUB1-2	0.3606	0.2765	++	0.1923	0.437196
ATG7|O95352	0.3427	0.2635	++	0.1933	0.438452
EHD2|Q9NZN4	-0.2264	0.1741	-+	0.1936	0.438829
PPP1R9A|Q9ULJ8	0.3247	0.2499	++	0.1939	0.439204
BRAF|P15056	0.3104	0.2393	++	0.1947	0.440205
MFSD4|B7Z8X0	0.1784	0.1376	++	0.1947	0.440205
SH3BGRL3|Q5T123	-0.3523	0.2717	--	0.1947	0.440205
S100A10|P60903	-0.1108	0.0855	--	0.1948	0.44033
THEM6|Q8WUY1	-0.2405	0.1855	--	0.1948	0.44033
MYL6B|P14649	-0.3774	0.2915	--	0.1954	0.441079
FSCN1|Q16658	-0.6073	0.4698	+-	0.1961	0.44195
EIF2S1|P05198	-0.6535	0.5057	--	0.1963	0.442199
CRIP2|P52943	0.4143	0.3208	++	0.1966	0.442572
TPPP|O94811	0.5491	0.4258	+-	0.1972	0.443317
COMT|P21964-2	-0.4024	0.3121	--	0.1972	0.443317
CAMKK1|Q8N5S9	0.3929	0.3054	++	0.1983	0.444679
LRRC59|Q96AG4	0.3756	0.2923	++	0.1988	0.445296
SH3KBP1|Q96B97	-0.1075	0.0837	+-	0.1991	0.445667
GANAB|Q14697	0.8638	0.6744	++	0.2002	0.447021
NT5DC1|Q5TFE4	-0.2308	0.1804	--	0.2008	0.447758
GLRX3|O76003	-0.3535	0.2763	--	0.2008	0.447758
AHSA1|O95433	-0.4718	0.3689	--	0.2009	0.447881
RPL26L1|Q9UNX3	-0.2837	0.2219	--	0.201	0.448004
SYNRG|Q9UMZ2-6	0.2282	0.1786	-+	0.2011	0.448126
WNK1|Q9H4A3-5	-0.1963	0.1535	--	0.2011	0.448126
DPYSL4|O14531	0.4503	0.3526	++	0.2016	0.448739
RPS27|P42677	-0.4169	0.3269	--	0.2022	0.449473
RPS18|P62269	0.3214	0.2522	++	0.2025	0.449839
MAP1A|E9PGC8	-0.4806	0.3776	--	0.2031	0.450571
ANXA6|P08133	-0.5428	0.4265	--	0.2031	0.450571
UFC1|Q9Y3C8	-0.2811	0.2209	--	0.2033	0.450815
FGG|P02679-2	-0.0868	0.0684	-+	0.2047	0.452518
DUSP3|P51452	0.514	0.4054	++	0.2049	0.45276
RPS7|P62081	-0.3488	0.2753	-+	0.2052	0.453124
CPNE1|F2Z2V0	-0.1999	0.1578	--	0.2052	0.453124
GBA|P04062-4	0.3076	0.2429	++	0.2055	0.453487
PRMT1|E9PKG1	0.4305	0.3401	+-	0.2056	0.453608
TBCE|Q15813	-0.2727	0.2157	-+	0.2063	0.454455
TMX1|Q9H3N1	-0.2332	0.1846	--	0.2065	0.454696
RAB22A|Q9UL26	-0.3485	0.2766	--	0.2078	0.456263
ABRACL|Q9P1F3	0.2038	0.1618	++	0.2078	0.456263
TPM1|F5H7S3	0.3678	0.2922	++	0.2082	0.456744
NAPB|Q9H115	0.6853	0.5452	++	0.2088	0.457464
PITPNM1|O00562-2	-0.2244	0.1786	+-	0.2089	0.457584
EIF3I|Q13347	-0.3192	0.2541	--	0.209	0.457704
LMAN1|P49257	-0.3839	0.3057	-+	0.2091	0.457823
TRAPPC3|O43617	0.46	0.3667	++	0.2097	0.458542
SNX1|Q13596	-0.4761	0.3797	--	0.2099	0.458781
TANC2|Q9HCD6	0.2703	0.2172	++	0.2132	0.462708
ATP6V0D2|Q8N8Y2	0.2298	0.1848	+-	0.2136	0.463181
CIRBP|Q14011	0.1633	0.1313	+-	0.2137	0.463299
PNMAL2|Q9ULN7-5	-0.2413	0.1941	--	0.2139	0.463536
NCEH1|Q6PIU2	0.4773	0.3846	++	0.2146	0.464362
RPL7|P18124	0.5337	0.4301	-+	0.2147	0.46448
FAM126B|Q8IXS8	0.3253	0.2623	++	0.215	0.464834
IAH1|H7C5G1	-0.2785	0.2246	--	0.215	0.464834
PLLP|H3BN27	-0.1161	0.0937	+-	0.2153	0.465187
TPT1|P13693	0.4845	0.391	-+	0.2153	0.465187
MAP4|F8W9U4	-0.2088	0.1685	+-	0.2155	0.465422
DYNC1H1|Q14204	-0.8376	0.6771	--	0.216	0.46601
GNB1|B3KVK2	0.262	0.2118	++	0.216	0.46601
SNAP91|E9PDG8	0.6465	0.5236	++	0.2169	0.467066
SCFD1|Q8WVM8	-0.2436	0.1974	--	0.2172	0.467418
NCAM2|H9KV31	-0.5754	0.4669	--	0.2179	0.468236
RPN2|P04844-2	-0.396	0.3215	+-	0.2181	0.46847
CPNE6|O95741	-0.3287	0.2669	--	0.2181	0.46847
MT2A|P02795	-0.1818	0.1477	--	0.2182	0.468587
SYAP1|Q96A49	0.2821	0.2293	-+	0.2185	0.468937
MRPS27|Q92552	0.189	0.1536	++	0.2186	0.469054
CUL4B|Q13620-1	-0.3983	0.3238	--	0.2187	0.46917
VAPA|Q9P0L0	0.9747	0.7931	++	0.219	0.46952
MRPS23|Q9Y3D9	0.1448	0.1182	++	0.2204	0.471147
CCDC22|O60826	-0.1574	0.1285	--	0.2206	0.471379
PPM1B|O75688	-0.3176	0.2595	--	0.2211	0.471959
PEX14|O75381-2	0.2289	0.1873	++	0.2218	0.472769
ATP5I|P56385	0.2748	0.2256	++	0.2232	0.474383
PRODH|A0A087WWM6	0.1229	0.1009	++	0.2233	0.474498
HNRNPA1|P09651-3	-0.5558	0.457	--	0.224	0.475303
ITM2C|C9JG41	0.1728	0.1425	++	0.2252	0.476679
SF1|Q15637-4	0.2472	0.2039	++	0.2255	0.477022
C11orf73|E9PJB2	-0.2226	0.1838	--	0.2259	0.477479
RTN4RL2|Q86UN3	-0.2004	0.1655	+-	0.2261	0.477708
SLC30A9|Q6PML9	0.2112	0.1747	++	0.2265	0.478164
SLC12A2|P55011-3	-0.3729	0.3084	--	0.2265	0.478164
ANXA3|P12429	-0.1655	0.137	--	0.227	0.478734
CCS|J3KNF4	0.2616	0.2166	++	0.2272	0.478962
PRDX2|P32119	-0.7333	0.6092	-+	0.2287	0.480665
PPP3CA|Q08209	0.7263	0.6035	-+	0.2288	0.480779
SELENBP1|Q13228	-0.2888	0.2401	--	0.229	0.481005
CKAP4|Q07065	0.1265	0.1052	++	0.2291	0.481118
FLOT1|O75955	0.2983	0.2485	++	0.2299	0.482023
KCND3|Q9UK17-2	0.2114	0.1762	-+	0.2303	0.482474
ABCE1|P61221	-0.1614	0.1346	--	0.2307	0.482926
ABCB7|B4DGL8	-0.2276	0.19	-+	0.2311	0.483376
INPP1|P49441	-0.2196	0.1835	--	0.2314	0.483714
EIF3B|P55884	-0.4364	0.3648	--	0.2315	0.483826
TXNDC17|Q9BRA2	-0.3229	0.27	-+	0.2317	0.484051
RPS27L|Q71UM5	-0.3822	0.3208	--	0.2336	0.48618
SRSF4|Q08170	-0.188	0.1583	--	0.2349	0.487631
CPLX2|Q6PUV4	0.3446	0.2905	++	0.2356	0.48841
SCOC|A0A0C4DGB0	-0.1819	0.1539	--	0.2372	0.490184
GSK3A|P49840	0.5172	0.4378	++	0.2375	0.490516
GNB1|P62873	0.7307	0.6206	++	0.2391	0.49228
MPRIP|H0Y2S9	0.1819	0.1547	+-	0.2397	0.49294
DPYSL5|Q9BPU6	-0.398	0.3386	+-	0.2398	0.49305
MYH14|Q7Z406	-0.3874	0.33	-+	0.2403	0.493599
FLOT2|Q14254	0.2891	0.2462	++	0.2403	0.493599
LRPAP1|P30533	-0.2968	0.2529	--	0.2405	0.493818
TIMM13|Q9Y5L4	0.2757	0.2349	++	0.2405	0.493818
CAMK1|Q14012	0.2843	0.2423	++	0.2406	0.493928
SRGAP2|B7ZM87	0.2527	0.2155	++	0.2409	0.494256
BTF3L4|Q96K17	0.2367	0.2022	++	0.2417	0.495131
ELAVL4|P26378-4	0.3811	0.3261	-+	0.2424	0.495895
TNS1|E9PGF5	-0.2265	0.1937	--	0.2425	0.496004
NRBP2|Q9NSY0	-0.2716	0.2325	--	0.2427	0.496222
GABARAPL2|P60520	-0.4605	0.3944	-+	0.2429	0.49644
CD59|E9PNW4	-0.2283	0.1956	+-	0.2431	0.496658
GPC1|P35052	0.2247	0.1926	++	0.2436	0.497201
CSNK2A2|P19784	0.4178	0.3583	++	0.2436	0.497201
RAB27B|O00194	-0.132	0.1134	--	0.2444	0.49807
SLC32A1|Q9H598	0.2461	0.2115	-+	0.2446	0.498286
TRAPPC5|Q8IUR0	0.2933	0.2523	-+	0.245	0.49872
SERPINB6|P35237	0.0948	0.0816	+-	0.2452	0.498936
MOXD1|Q6UVY6-2	-0.181	0.1557	--	0.2452	0.498936
SEPT8|A6NFQ9	-0.2083	0.1793	--	0.2455	0.49926
ANXA2|P07355	-0.1531	0.1321	--	0.2463	0.500124
NMT1|P30419	-0.3773	0.3254	+-	0.2463	0.500124
ADRBK1|P25098	0.2465	0.2131	++	0.2475	0.501416
CNN3|Q15417	-0.3326	0.2876	--	0.2476	0.501523
HNRNPAB|D6R9P3	-0.2648	0.229	--	0.2477	0.501631
GHITM|Q9H3K2	-0.243	0.2102	--	0.2477	0.501631
CST3|P01034	-0.204	0.1765	--	0.2478	0.501738
MKKS|Q9HB66	0.2225	0.1932	++	0.2493	0.503345
TPP2|P29144	0.265	0.2301	++	0.2494	0.503452
BROX|Q5VW32	-0.168	0.1461	+-	0.2502	0.504306
SCCPDH|Q8NBX0	-0.3899	0.3394	--	0.2507	0.504839
SCO2|O43819	0.2056	0.1791	++	0.251	0.505158
PLEKHA6|Q9Y2H5	0.3007	0.262	+-	0.2511	0.505265
NCOA7|Q8NI08-2	0.1882	0.1641	++	0.2512	0.505371
CD99L2|Q8TCZ2	-0.3547	0.3094	--	0.2517	0.505902
AARS|P49588	-0.7682	0.6704	-+	0.2518	0.506008
ETFB|P38117	0.5123	0.4471	++	0.2518	0.506008
RDH11|Q8TC12	0.4014	0.3504	+-	0.252	0.506221
RPN1|P04843	-0.6744	0.5891	--	0.2522	0.506433
PGRMC1|O00264	-0.3254	0.2844	+-	0.2525	0.506751
TTYH1|Q9H313-3	0.331	0.2894	++	0.2527	0.506963
RPL19|J3QR09	0.2667	0.2333	+-	0.2529	0.507174
CP|P00450	-0.0828	0.0724	--	0.2531	0.507386
FMN2|Q9NZ56	0.222	0.1947	++	0.2543	0.508653
RAB4A|P20338	-0.4454	0.3911	-+	0.2547	0.509074
METTL7A|H0YI09	-0.3589	0.3152	--	0.2548	0.50918
ADPRHL2|Q9NX46	-0.214	0.188	--	0.2548	0.50918
RAPGEF2|Q9Y4G8	0.2843	0.2503	++	0.2559	0.510336
KPNB1|Q14974	-0.6677	0.5879	--	0.2561	0.510545
RUVBL2|Q9Y230	-0.3313	0.2923	-+	0.2571	0.511592
RAB1B|Q9H0U4	0.5286	0.4667	-+	0.2574	0.511906
PDCD6IP|Q8WUM4-2	0.7451	0.6584	++	0.2578	0.512324
EPB41|P11171-4	-0.2011	0.1778	--	0.2581	0.512637
SRR|Q9GZT4	-0.1418	0.1255	--	0.2585	0.513053
CCDC47|Q96A33-2	-0.2207	0.1956	--	0.2591	0.513678
RNPS1|H3BV80	-0.1908	0.1691	-+	0.2592	0.513782
C2CD5|Q86YS7-2	0.2724	0.2415	++	0.2593	0.513886
ZFYVE21|Q9BQ24-2	-0.295	0.262	--	0.2602	0.51482
GNPDA2|Q8TDQ7	-0.3932	0.3493	--	0.2603	0.514923
DIP2B|Q9P265	-0.2091	0.1859	--	0.2608	0.515441
CAPRIN1|Q14444-2	-0.4659	0.4145	-+	0.2609	0.515544
ACOT9|Q9Y305	0.4282	0.3811	-+	0.2612	0.515854
CACNG8|Q8WXS5	0.1633	0.1454	++	0.2615	0.516164
AIP|O00170	-0.3496	0.3118	-+	0.2621	0.516783
NIF3L1|Q9GZT8-2	-0.2842	0.2535	--	0.2622	0.516886
DPM1|O60762	-0.1389	0.1242	--	0.2634	0.518121
TCP11L1|Q9NUJ3	0.1484	0.1328	++	0.2635	0.518223
RPS28|P62857	0.2673	0.2395	++	0.2645	0.519249
NFASC|O94856-6	-0.5212	0.4672	+-	0.2646	0.519351
MOGS|Q13724-2	-0.23	0.2064	--	0.2651	0.519862
EXOC1|Q9NV70-2	-0.2023	0.1817	+-	0.2657	0.520475
ATAD1|Q8NBU5	0.2482	0.2232	-+	0.266	0.520781
HOPX|Q9BPY8	0.2355	0.212	-+	0.2666	0.521392
CAT|P04040	-0.1901	0.1713	-+	0.267	0.521798
CNTNAP2|Q9UHC6	-0.533	0.4805	--	0.2674	0.522205
ETFA|P13804	0.5048	0.4561	++	0.2684	0.523218
KCMF1|Q9P0J7	-0.1254	0.1133	--	0.2684	0.523218
CPSF7|F5H669	-0.1796	0.1625	--	0.2692	0.524027
H2AFY2|Q9P0M6	-0.2098	0.1905	--	0.2708	0.525639
DNM1|Q05193	0.2281	0.2073	++	0.2711	0.525941
CAPN5|A0A087X0C8	0.2041	0.1861	+-	0.2727	0.527544
HDGFRP3|Q9Y3E1	-0.3823	0.3488	--	0.2731	0.527943
WNK4|Q96J92-3	-0.1522	0.1389	+-	0.2731	0.527943
SNCG|O76070	0.3223	0.2961	++	0.2763	0.531123
CA4|P22748	0.12	0.1103	++	0.2763	0.531123
CYB5R1|Q9UHQ9	0.299	0.2748	+-	0.2765	0.531321
ACSF2|E9PF16	0.1965	0.1806	-+	0.2766	0.53142
NDRG2|Q9UN36-2	0.2485	0.2285	+-	0.2768	0.531618
ALB|P02768	0.1399	0.1288	-+	0.2773	0.532111
ARPC1A|Q92747	0.6131	0.565	++	0.2778	0.532604
PDXK|O00764	-0.4902	0.4536	--	0.2798	0.534568
CACNB3|P54284-5	0.1255	0.1161	++	0.2799	0.534666
IQSEC2|Q5JU85	0.3862	0.3575	-+	0.2801	0.534861
ARL8B|Q9NVJ2	-0.5268	0.4877	-+	0.2801	0.534861
NRBP1|Q9UHY1	0.3599	0.3335	++	0.2805	0.535252
LAMTOR5|O43504	-0.2909	0.2699	--	0.2811	0.535838
ARMCX3|Q9UH62	0.2726	0.2531	++	0.2814	0.536131
SGSM1|A0A087X241	0.1313	0.1219	++	0.2814	0.536131
CAPZA2|P47755	0.716	0.6658	++	0.2822	0.536909
TMEM245|Q9H330-4	-0.1337	0.1244	+-	0.2824	0.537104
EMC2|Q15006	-0.2009	0.187	-+	0.2826	0.537298
AGRN|O00468-6	-0.2745	0.2558	-+	0.2832	0.53788
PTBP2|Q9UKA9	-0.2421	0.2265	-+	0.2851	0.539716
CLEC2L|P0C7M8	0.1917	0.1803	+-	0.2875	0.542021
NCAM1|P13591	0.643	0.6049	++	0.2878	0.542308
DPY30|Q9C005	-0.2047	0.1926	+-	0.2878	0.542308
MLF2|Q15773	0.2781	0.2617	++	0.288	0.542499
TUBG2|Q9NRH3	-0.2414	0.2275	--	0.2885	0.542977
MCTS1|Q9ULC4	0.4504	0.4244	++	0.2886	0.543072
TANGO2|A0A0A0MSI5	-0.1984	0.1881	--	0.2914	0.545732
CLSTN1|O94985-2	0.3184	0.3023	+-	0.2921	0.546393
STMN1|P16949	0.3425	0.3253	+-	0.2923	0.546582
CNTN1|Q12860	0.7668	0.7284	+-	0.2924	0.546676
BANF1|O75531	-0.1696	0.1612	+-	0.2928	0.547053
PPA1|Q15181	-0.4541	0.433	--	0.2943	0.548463
PIK3CA|P42336	-0.1712	0.1636	-+	0.2953	0.549399
FKBP15|Q5T1M5-2	-0.2121	0.2029	--	0.296	0.550053
USP5|P45974-2	-0.7508	0.719	--	0.2964	0.550426
TRA2A|Q13595-4	-0.1492	0.143	--	0.2966	0.550612
EIF4H|Q15056-2	0.3906	0.3746	+-	0.2971	0.551077
SF3B2|A0A087WZZ5	0.1585	0.152	+-	0.2973	0.551263
FAM81A|Q8TBF8	0.1769	0.1698	++	0.2973	0.551263
IRGQ|Q8WZA9	0.1454	0.1396	++	0.2976	0.551542
CACNA2D2|Q9NY47-4	-0.2344	0.2251	--	0.2979	0.55182
NDUFAF3|Q9BU61	0.2109	0.2027	++	0.2981	0.552005
SERPINA1|P01009	-0.0929	0.0893	--	0.2982	0.552098
RHEB|Q15382	0.4076	0.392	++	0.2984	0.552283
PYGB|P11216	-0.4402	0.4233	--	0.2984	0.552283
CALR|P27797	-0.5616	0.5401	--	0.2984	0.552283
ARFIP2|P53365-3	0.2144	0.2067	++	0.2998	0.553577
RPL12|P30050	-0.3617	0.3489	+-	0.2999	0.553669
IGHA1|P01876	-0.0502	0.0485	--	0.3003	0.554038
GRM2|Q14416	0.2082	0.2014	+-	0.3011	0.554773
CAMK2B|Q13554-2	0.653	0.6319	++	0.3014	0.555049
TNPO1|Q92973-2	-0.243	0.2352	--	0.3016	0.555232
TUBA8|Q9NY65	0.4323	0.4202	++	0.3036	0.557061
EIF2AK2|P19525	-0.2968	0.2885	--	0.3037	0.557152
ATP5J2|P56134-4	0.1814	0.1764	++	0.3037	0.557152
KHDRBS3|O75525-2	-0.1562	0.1519	+-	0.304	0.557425
RPS10-NUDT3|S4R435	0.4099	0.3988	+-	0.3041	0.557516
AP1M1|Q9BXS5	0.4866	0.4735	++	0.3041	0.557516
RSU1|Q15404	-0.1977	0.1926	--	0.3046	0.557971
HDHD2|Q9H0R4-2	-0.3331	0.3247	+-	0.305	0.558334
NOVA2|Q9UNW9	0.2134	0.2082	++	0.3054	0.558697
EEA1|Q15075	0.6244	0.6095	++	0.3057	0.558969
TACO1|Q9BSH4	0.2329	0.2275	++	0.306	0.55924
SNAP29|O95721	-0.1814	0.1773	--	0.3062	0.559421
TMEM55B|Q86T03	-0.169	0.1652	--	0.3065	0.559692
SRCIN1|Q9C0H9-5	-0.6686	0.6538	--	0.3065	0.559692
PPT1|P50897	-0.3258	0.3187	-+	0.3067	0.559873
HP|P00738	-0.0522	0.051	--	0.3069	0.560053
HIP1R|O75146	-0.2375	0.2325	--	0.307	0.560143
EIF4G3|O43432	-0.1424	0.1396	--	0.3077	0.560774
LYNX1|A0A087WZS0	-0.2005	0.1968	+-	0.3084	0.561403
CHDH|Q8NE62	-0.1681	0.1654	-+	0.3093	0.562211
TUBA4A|P68366	0.4391	0.4325	++	0.31	0.562837
RPS3|P23396	0.5551	0.5478	++	0.311	0.563729
LRRC47|Q8N1G4	0.3822	0.3778	++	0.3116	0.564263
GPRIN1|Q7Z2K8	0.1427	0.1413	++	0.3124	0.564973
EIF1AX|P47813	-0.2334	0.2312	--	0.3128	0.565328
RAB6B|Q9NRW1	-0.5221	0.5189	-+	0.3143	0.566653
SAE1|Q9UBE0	-0.2586	0.2572	--	0.3146	0.566918
NT5C2|P49902-2	-0.2482	0.2482	--	0.3171	0.569111
RPS12|P25398	-0.5292	0.5291	--	0.3172	0.569198
CCK|P06307	-0.1626	0.1628	--	0.3178	0.569722
MAT2A|P31153	-0.492	0.4927	-+	0.318	0.569896
COX7A1|P24310	-0.1372	0.1375	--	0.3184	0.570245
AKAP10|O43572	-0.2235	0.224	--	0.3185	0.570332
BID|P55957	-0.0874	0.0876	--	0.3189	0.57068
C2CD2L|O14523	0.3225	0.3237	++	0.3191	0.570853
CDC42|P60953	0.2283	0.2294	++	0.3196	0.571287
RPL15|P61313	0.3333	0.3349	++	0.3196	0.571287
NDRG4|Q9ULP0-3	-0.3257	0.3275	--	0.3199	0.571547
MXRA7|P84157-2	0.2371	0.2385	++	0.3202	0.571807
COX6C|P09669	0.1848	0.1861	++	0.3205	0.572066
LAMB2|P55268	-0.1938	0.195	--	0.3205	0.572066
CNPY3|Q9BT09	0.173	0.1742	++	0.3206	0.572153
SORBS1|Q9BX66-12	-0.313	0.3152	--	0.3207	0.572239
C1orf95|F8WD64	0.1301	0.131	+-	0.3208	0.572325
CELF2|V9GYD9	0.3219	0.3245	++	0.3212	0.572671
HTRA1|Q92743	-0.087	0.0877	-+	0.3213	0.572757
ARL6IP5|O75915	-0.2223	0.2242	--	0.3213	0.572757
GNG7|O60262	-0.2398	0.2423	+-	0.3223	0.573618
PROSC|O94903	-0.2551	0.2589	--	0.3243	0.575331
RPL37A|P61513	0.1921	0.1955	++	0.3257	0.576524
PPIF|P30405	-0.298	0.3034	--	0.326	0.576779
GABARAPL1|F5GZY7	-0.3212	0.327	--	0.326	0.576779
MYCBP2|O75592-2	0.13	0.1325	-+	0.3264	0.577118
PGAM1|P18669	-0.576	0.587	--	0.3265	0.577203
RAP2A|P10114	0.2586	0.2637	++	0.3268	0.577458
GBE1|Q04446	-0.0968	0.0988	--	0.3271	0.577712
ARHGEF9|O43307-3	0.1529	0.156	-+	0.3271	0.577712
VSNL1|P62760	0.5578	0.5698	++	0.3276	0.578134
WDR26|Q9H7D7-2	-0.2296	0.2345	-+	0.3276	0.578134
HARS|P12081-4	-0.1483	0.1515	--	0.3278	0.578303
MRPS22|G5E9W7	0.1291	0.1332	++	0.3322	0.581992
DNAJC11|Q9NVH1-3	0.3054	0.3151	+-	0.3324	0.582158
SND1|Q7KZF4	-0.3139	0.3239	--	0.3326	0.582325
SLC25A1|P53007	-0.2448	0.2527	--	0.3327	0.582408
PSMB5|P28074	-0.3668	0.3792	--	0.3334	0.582989
NFASC|O94856-9	0.2435	0.2521	+-	0.334	0.583486
PPIB|P23284	-0.4376	0.4531	--	0.3341	0.583568
RANBP2|P49792	-0.1864	0.1934	-+	0.3353	0.584559
MDH1|C9JRL4	-0.1021	0.106	--	0.3354	0.584641
GPD2|P43304	0.3238	0.3366	++	0.336	0.585135
PFKFB2|O60825-2	-0.1865	0.1938	--	0.336	0.585135
RPL29|P47914	0.232	0.2412	++	0.3361	0.585217
TSC22D2|O75157-2	-0.1317	0.137	+-	0.3364	0.585463
NRXN2|G5E9G7	0.1999	0.2082	++	0.3371	0.586037
PLA2G6|O60733-2	0.1668	0.1739	+-	0.3376	0.586446
UBA2|Q9UBT2	-0.1837	0.1918	--	0.3383	0.587018
DCXR|Q7Z4W1	0.3071	0.321	-+	0.3387	0.587344
IGKC|A0A087X1V9	0.0984	0.103	++	0.3392	0.587751
PPP2CB|P62714	0.7127	0.746	++	0.3394	0.587913
SCN1A|P35498-3	-0.1671	0.175	-+	0.3396	0.588076
TRA2B|P62995-3	-0.1849	0.1937	-+	0.3398	0.588238
SURF4|O15260-2	0.177	0.1857	++	0.3405	0.588806
CAMSAP3|D6W648	-0.1606	0.1686	--	0.3407	0.588967
TMX4|Q9H1E5	0.1983	0.2083	-+	0.341	0.58921
ATP6V1G1|O75348	-0.2406	0.2528	-+	0.3413	0.589452
LGALS1|P09382	-0.2844	0.299	--	0.3416	0.589695
F3|P13726	0.2062	0.2171	++	0.3421	0.590098
STRBP|Q96SI9-2	-0.122	0.1288	--	0.3438	0.591463
SCN2B|O60939	0.176	0.186	++	0.344	0.591623
EIF4G1|Q04637-5	0.276	0.2919	+-	0.3444	0.591942
RALBP1|Q15311	0.2265	0.2395	++	0.3444	0.591942
CPE|P16870-2	-0.2468	0.2614	-+	0.345	0.592421
ACP1|P24666	0.1712	0.1816	+-	0.3456	0.592899
SNRPF|P62306	-0.2015	0.2136	--	0.3457	0.592979
GNAO1|P09471-2	0.1317	0.1403	++	0.3478	0.594643
GPX1|A0A087WUQ6	-0.3139	0.3347	--	0.3483	0.595038
C9orf172|C9J069	-0.1655	0.1766	--	0.3488	0.595432
RCAN2|Q14206	-0.139	0.1484	-+	0.3491	0.595668
ASRGL1|Q7L266	-0.2834	0.3028	--	0.3493	0.595825
ARF6|P62330	0.3301	0.3538	-+	0.3508	0.597001
SNRPE|P62304	-0.1328	0.1425	-+	0.3514	0.597469
PSMA4|P25789	-0.4594	0.4941	--	0.3524	0.598248
SCG5|C9J650	0.1639	0.1763	++	0.3525	0.598326
PCP4|P48539	0.1185	0.1275	++	0.3525	0.598326
CDH13|A0A0A0MTR1	0.2322	0.2499	++	0.3528	0.598559
PLXNA2|O75051	0.1514	0.1631	-+	0.3533	0.598946
PTGES3|Q15185-4	-0.5158	0.5565	--	0.354	0.599488
SACM1L|Q9NTJ5	0.4005	0.4327	++	0.3546	0.599952
MRAS|O14807	0.2353	0.2548	++	0.3557	0.600798
PRKCB|P05771-2	0.5265	0.5721	-+	0.3575	0.602177
CARM1|Q86X55-1	-0.2315	0.2519	+-	0.3582	0.602711
AGFG1|P52594-2	-0.1829	0.199	--	0.3583	0.602787
ACAD8|Q9UKU7	0.2124	0.2313	++	0.3586	0.603016
MAPT|P10636-6	-0.2193	0.239	--	0.359	0.60332
APEH|P13798	0.3725	0.4061	++	0.359	0.60332
NAPEPLD|Q6IQ20	-0.1156	0.1262	--	0.3596	0.603775
UBE2N|P61088	-0.4664	0.5098	+-	0.3603	0.604305
HTRA2|O43464-2	0.1871	0.2046	-+	0.3606	0.604532
HDAC2|Q92769-3	-0.1972	0.2158	--	0.3608	0.604683
RAB8A|P61006	0.3383	0.3703	++	0.3609	0.604758
SYN3|O14994	0.306	0.335	-+	0.361	0.604833
ISCA1|Q9BUE6	0.2807	0.3076	++	0.3614	0.605135
ASS1|P00966	-0.2124	0.2329	--	0.3616	0.605285
PPP1R11|O60927	0.1615	0.177	-+	0.3616	0.605285
EIF2S2|P20042	-0.3236	0.3553	--	0.3624	0.605887
PPP2R4|Q15257-2	-0.4079	0.4498	+-	0.3645	0.607457
CKAP5|Q14008	-0.6087	0.6713	--	0.3646	0.607531
VARS|P26640	0.4007	0.4427	-+	0.3654	0.608126
PSMA2|P25787	-0.3657	0.4049	-+	0.3664	0.608867
ESYT1|Q9BSJ8	-0.3438	0.3808	-+	0.3667	0.609089
ITGA7|Q13683-9	-0.1337	0.1481	--	0.3667	0.609089
RALB|P11234	0.219	0.2428	+-	0.367	0.60931
ACACA|Q13085	-0.1525	0.1692	-+	0.3673	0.609532
MBLAC2|Q68D91	0.2613	0.29	+-	0.3676	0.609753
FAHD2A|Q96GK7	0.2496	0.277	+-	0.3677	0.609826
RPS23|P62266	0.1976	0.2198	++	0.3686	0.610488
ERP29|P30040	0.3001	0.3339	++	0.3688	0.610634
TAGLN|Q01995	0.0623	0.0693	-+	0.3689	0.610708
HSD17B8|Q92506	-0.1888	0.2102	-+	0.3691	0.610854
GAA|P10253	-0.1829	0.2038	--	0.3695	0.611147
EIF2B1|Q14232	0.1988	0.2216	++	0.3696	0.61122
SCRN3|Q0VDG4-2	0.1385	0.1544	++	0.3697	0.611293
IGHG2|P01859	-0.067	0.0747	-+	0.3697	0.611293
FGB|P02675	-0.0583	0.0652	-+	0.3707	0.612023
ITPK1|Q13572	0.2382	0.2664	+-	0.3712	0.612387
PCMT1|P22061	-0.3385	0.3798	--	0.3729	0.613618
MGEA5|O60502	-0.3234	0.3649	--	0.3755	0.615487
EHD3|Q9NZN3	0.5108	0.5764	++	0.3755	0.615487
DDX6|P26196	-0.3688	0.4162	+-	0.3755	0.615487
GMPPA|Q96IJ6	-0.138	0.1559	-+	0.3759	0.615773
CMAS|Q8NFW8	0.2508	0.2833	++	0.376	0.615845
RPL4|P36578	-0.3354	0.3793	+-	0.3766	0.616273
UBR4|Q5T4S7-3	-0.1592	0.1802	--	0.377	0.616557
ABHD12|Q8N2K0	0.2022	0.2291	++	0.3775	0.616913
RPS4X|P62701	0.481	0.5478	++	0.3799	0.618609
ARHGAP35|Q9NRY4	0.2019	0.23	-+	0.38	0.618679
MON2|Q7Z3U7-2	0.1445	0.1647	++	0.3803	0.61889
SYT2|Q8N9I0	-0.1148	0.1309	-+	0.3805	0.619031
GRSF1|Q12849-5	-0.1516	0.173	--	0.3806	0.619101
NIT1|Q86X76-2	-0.2056	0.2351	--	0.3817	0.619871
PANK4|Q9NVE7	0.1941	0.2219	-+	0.3817	0.619871
HSD17B12|Q53GQ0	-0.2695	0.3082	--	0.3819	0.620011
SRP9|P49458	-0.3221	0.3687	--	0.3823	0.62029
NUDT21|O43809	-0.1592	0.1823	--	0.3824	0.62036
APBB1|A0A075B7G8	0.1773	0.2042	++	0.3851	0.622232
GSTM5|P46439	0.0401	0.0462	++	0.3855	0.622508
LYSMD2|Q8IV50	0.1709	0.1975	-+	0.3868	0.623401
HNRNPA3|P51991	-0.4071	0.4705	--	0.3869	0.62347
CLASP2|E7ERI8	-0.493	0.5699	+-	0.387	0.623538
RAN|P62826	0.4809	0.5559	+-	0.387	0.623538
SAA1|P0DJI8	-0.051	0.0591	+-	0.3879	0.624154
GART|P22102	-0.1356	0.1571	--	0.3882	0.624358
SLC25A27|O95847	0.1817	0.2107	+-	0.3885	0.624563
GRPEL1|Q9HAV7	0.2416	0.2804	++	0.3888	0.624767
HCN2|Q9UL51	0.1739	0.2018	-+	0.3889	0.624835
SCYL2|F8VSC5	-0.0904	0.1049	--	0.389	0.624903
MT-ATP8|P03928	0.1076	0.1249	++	0.3892	0.625039
LZIC|Q8WZA0	-0.2163	0.2519	--	0.3905	0.625919
RPS8|P62241	-0.2639	0.3075	+-	0.3908	0.626122
IGSF8|Q969P0	0.3877	0.4544	+-	0.3935	0.627934
TXNDC12|O95881	0.2144	0.2522	-+	0.3952	0.629066
AGAP2|F8VVT9	0.1085	0.1277	++	0.3956	0.629331
CUL4A|Q13619	0.1571	0.1861	+-	0.3985	0.63124
CADPS|H0YFP0	0.2152	0.2559	-+	0.4003	0.632414
ADCY2|Q08462-2	0.08	0.0952	-+	0.4008	0.632739
CCDC124|Q96CT7	-0.138	0.1643	--	0.4011	0.632933
NOVA1|P51513-5	-0.1846	0.22	--	0.4013	0.633063
SKIV2L|Q15477	-0.1296	0.1547	--	0.4023	0.633709
ACOX1|Q15067-2	0.1751	0.2103	++	0.405	0.635439
SF3B1|O75533	-0.0976	0.1172	--	0.4051	0.635503
MUT|P22033	0.1855	0.2229	++	0.4053	0.635631
CA1|P00915	0.0728	0.0876	-+	0.4054	0.635694
ELAVL1|Q15717	-0.1619	0.1951	+-	0.4064	0.636329
MTCH1|Q9NZJ7-2	0.2108	0.2542	+-	0.407	0.636709
ANXA6|E5RK69	-0.2214	0.2673	--	0.4076	0.637088
COQ5|Q5HYK3	0.2114	0.2559	-+	0.4088	0.637843
ETHE1|O95571	-0.1938	0.2352	-+	0.4101	0.638657
GC|P02774	-0.0786	0.0964	-+	0.4149	0.641624
FLNA|Q5HY54	-0.1036	0.1272	-+	0.4152	0.641807
IGLON5|A6NGN9	0.1643	0.2017	-+	0.4153	0.641868
PSMD11|O00231	-0.4083	0.5015	-+	0.4155	0.64199
RPL8|P62917	0.2517	0.3099	++	0.4166	0.64266
ADAP2|Q9NPF8-2	0.143	0.1763	++	0.4172	0.643024
D2HGDH|Q8N465	0.1034	0.1278	++	0.4183	0.643689
VPS13A|Q96RL7-4	0.1394	0.1723	-+	0.4184	0.643749
CCDC132|Q96JG6	0.1877	0.232	++	0.4184	0.643749
TWF1|Q12792	-0.1097	0.1362	-+	0.4205	0.64501
SCN1B|Q07699	-0.1602	0.199	--	0.4208	0.645189
PDCD10|Q9BUL8	0.1758	0.2187	-+	0.4214	0.645546
ALDH18A1|P54886-2	0.1314	0.1635	+-	0.4216	0.645665
GSTM2|P28161	-0.2039	0.2538	-+	0.4217	0.645725
NID2|H0YJV3	-0.133	0.1658	-+	0.4223	0.646081
TRAPPC4|Q9Y296-2	0.1125	0.1404	+-	0.423	0.646495
FUNDC1|Q8IVP5	0.0779	0.0972	++	0.4231	0.646554
PTMS|P20962	0.1154	0.1442	-+	0.4234	0.646731
POMGNT2|Q8NAT1	0.1375	0.1719	-+	0.4239	0.647026
RPL9|P32969	0.194	0.2426	+-	0.424	0.647085
FKBP3|Q00688	-0.2547	0.3189	--	0.4245	0.647379
SERPINB9|P50453	0.1099	0.1376	++	0.4246	0.647437
TUBB8|Q3ZCM7	0.1113	0.1394	+-	0.4246	0.647437
NADK2|Q4G0N4	0.3454	0.4329	-+	0.425	0.647672
STX7|O15400-2	0.3173	0.3978	-+	0.4251	0.647731
NLGN2|Q8NFZ4	0.171	0.2145	++	0.4252	0.647789
DYNLL1|P63167	-0.1607	0.202	-+	0.4264	0.64849
STMN2|E5RGX5	-0.2615	0.3288	--	0.4265	0.648548
HBA2|G3V1N2	-0.0807	0.1016	-+	0.4269	0.64878
NTM|Q9P121-4	0.3134	0.3958	-+	0.4285	0.649707
SPTBN1|Q01082	-0.9397	1.1889	-+	0.4293	0.650168
PPM1F|P49593	0.1852	0.2344	-+	0.4295	0.650282
RPS19|P39019	-0.2642	0.3351	-+	0.4305	0.650856
PSMA7|O14818	0.429	0.5447	++	0.431	0.651141
GUCY1A2|P33402	0.1528	0.1941	++	0.4312	0.651255
RAD23B|P54727	-0.4736	0.604	--	0.433	0.652277
CACNA1E|Q15878-2	0.1722	0.2201	-+	0.434	0.652841
PFN2|P35080	-0.1486	0.1904	--	0.4351	0.653459
MARCKSL1|P49006	-0.182	0.2335	--	0.4357	0.653795
SSR3|C9JA28	0.1323	0.1698	++	0.4359	0.653907
GGT7|Q9UJ14	0.1461	0.1876	++	0.4361	0.654018
ANK3|Q12955	-0.4464	0.5738	--	0.4365	0.654241
LASP1|Q14847	0.2784	0.3587	++	0.4376	0.654852
ATXN10|Q9UBB4	0.1619	0.2086	-+	0.4378	0.654962
SLC25A10|Q9UBX3	0.1397	0.1804	++	0.4388	0.655514
LARS2|Q15031	0.1491	0.1931	++	0.44	0.656174
RPL10A|P62906	0.4168	0.5401	++	0.4403	0.656338
UFD1L|Q92890	-0.1249	0.1622	--	0.4411	0.656775
SEC22B|O75396	-0.3135	0.4082	-+	0.4424	0.657481
PTPRN|Q16849	0.0918	0.1198	+-	0.4434	0.658021
KCTD12|Q96CX2	-0.1914	0.2498	--	0.4435	0.658075
ALDH1A1|P00352	0.163	0.2128	++	0.4438	0.658237
SCAMP3|O14828	-0.1556	0.2037	--	0.4451	0.658934
ACTG1|P63261	0.4636	0.6091	++	0.4466	0.659734
PKIA|P61925	-0.143	0.1881	--	0.4471	0.659999
LRRC20|X6RK58	-0.1341	0.1771	-+	0.449	0.661002
EFHD2|Q96C19	-0.1093	0.1449	--	0.4504	0.661734
CNRIP1|Q96F85	0.3207	0.4256	+-	0.4512	0.662151
TUBA1B|P68363	0.4789	0.636	++	0.4514	0.662255
PRPF19|Q9UMS4	0.1521	0.2021	++	0.4516	0.662359
APEX1|P27695	-0.308	0.4098	+-	0.4523	0.662721
MAPT|P10636-7	-0.1471	0.1959	--	0.4527	0.662928
PAFAH1B1|P43034	-0.5576	0.7428	--	0.4529	0.663031
RDH13|Q8NBN7	-0.1063	0.1418	+-	0.4534	0.663288
VPS13C|Q709C8-2	-0.1677	0.2238	--	0.4537	0.663442
MTOR|P42345	-0.1323	0.1767	--	0.4542	0.663699
OXSR1|O95747	-0.2557	0.3418	--	0.4545	0.663852
CTSB|P07858	-0.2583	0.347	-+	0.4566	0.664921
WDR44|Q5JSH3	-0.1949	0.2621	--	0.4572	0.665224
RCN2|Q14257	0.272	0.3668	+-	0.4583	0.665778
IGSF9B|Q9UPX0	0.1508	0.2038	++	0.4594	0.666329
YWHAQ|P27348	0.4364	0.5917	++	0.4609	0.667075
UCHL5|Q9Y5K5-2	0.1407	0.1914	+-	0.4622	0.667717
RBMX|P38159	-0.1946	0.2651	+-	0.4628	0.668012
HLA-A|P01892	0.1	0.1365	+-	0.4638	0.668502
LGI1|O95970	0.3458	0.473	-+	0.4647	0.66894
CASK|O14936-4	0.2684	0.3689	-+	0.4669	0.670004
INF2|Q27J81-2	-0.0867	0.1194	+-	0.4674	0.670245
PSMC6|P62333	-0.3683	0.5075	-+	0.468	0.670532
SET|Q01105-2	-0.2163	0.2985	--	0.4686	0.670818
PODXL|O00592-2	0.1532	0.2115	-+	0.4689	0.670961
KCNAB2|Q13303	-0.2327	0.3214	-+	0.469	0.671009
UBE4A|Q14139	-0.1196	0.1653	--	0.4695	0.671247
CAMLG|P49069	0.1021	0.1414	+-	0.4702	0.671578
UTRN|P46939	-0.0898	0.1245	--	0.4704	0.671673
ANK2|Q01484	0.5494	0.7614	-+	0.4706	0.671767
SNX3|O60493	0.346	0.4809	++	0.4718	0.672332
RPS24|P62847-2	-0.1685	0.2342	+-	0.4718	0.672332
NUDT2|P50583	0.129	0.1794	+-	0.472	0.672425
VPS18|Q9P253	-0.188	0.2619	--	0.4729	0.672846
SNCB|Q16143	0.1603	0.2234	-+	0.473	0.672893
PAFAH1B2|P68402	-0.2678	0.3742	-+	0.4742	0.67345
TBCD|Q9BTW9	0.12	0.1679	-+	0.4747	0.673682
RABL6|Q3YEC7	0.1498	0.2096	+-	0.4747	0.673682
SEC23A|F5H365	-0.1833	0.2565	--	0.4748	0.673728
HSBP1|O75506	-0.1219	0.1713	--	0.4765	0.674509
F13A1|P00488	0.0542	0.0763	-+	0.4772	0.674829
CCT2|P78371	-0.5326	0.7495	-+	0.4773	0.674875
RDH14|Q9HBH5	0.1363	0.1918	++	0.4773	0.674875
MANF|P55145	-0.1206	0.1697	--	0.4774	0.67492
TNPO2|O14787-2	0.2253	0.3171	++	0.4774	0.67492
[truncated: 758 more rows]
