# Supplementary material for: Large-scale proteomic analysis of human brain identifies proteins associated with cognitive trajectory in advanced age
Source: Nat Commun. 2019 Apr 8;10:1619. doi: 10.1038/s41467-019-09613-z (PMC6453881; doi:10.1038/s41467-019-09613-z)
Supplement: Supplementary file 5 — Supplementary Data 3 [file 41467_2019_9613_MOESM5_ESM.xlsx]

## Sheet: Sheet1
Supplementary Data 3. Subset 1.: Of the 579 cognitive trajectory-associated proteins, there were 569 unique proteins (i.e. 10 with isoforms).
We designated Presynaptic, Postsynaptic, present in Both Pre- and Postsynaptic, or Other location using Boyken et al 2013 and Bayes et al 2011 lists
Additionally, we designed mitochondrial protein if a protein is located in the mitochondrion based on Uniprot subcellular location
Symbol	UniprotID	Effect_size	SE_EffectSize	Direction	p_value	adjusted_pvalue	Pre.PostSynaptic	Uniprot.Mitochondrion
PKM	P14618-2	-2.6235	0.7309	--	0.0003315	0.00520384	OTHER	FALSE
IMMT	Q16891-2	2.51	0.5635	++	8.42e-06	0.000265577	PRESYNAPTIC	TRUE
GAPDH	P04406	-1.8064	0.5642	--	0.001365	0.0161297	POSTSYNAPTIC	FALSE
SNAP25	P60880	1.6621	0.2946	++	1.68e-08	1.68e-06	PRESYNAPTIC	FALSE
GRIA2	P42262	1.644	0.2898	++	1.4e-08	1.46e-06	POSTSYNAPTIC	FALSE
CRMP1	Q14194-2	1.5358	0.4839	++	0.001505	0.0173833	POSTSYNAPTIC	FALSE
SYT7	F5H126	1.4026	0.2912	++	1.47e-06	6.6e-05	POSTSYNAPTIC	FALSE
MAPT	P10636-8	-1.3225	0.3503	--	0.0001602	0.00286265	POSTSYNAPTIC	FALSE
GRIA3	P42263	1.0941	0.2859	++	0.0001299	0.0024099	POSTSYNAPTIC	FALSE
GFAP	P14136	-0.5583	0.1234	--	6.07e-06	0.000204749	POSTSYNAPTIC	FALSE
UBA1	P22314-2	-3.2437	0.7157	--	5.85e-06	0.000198829	POSTSYNAPTIC	TRUE
STIP1	P31948	-2.8031	0.5843	--	1.61e-06	7.1e-05	POSTSYNAPTIC	FALSE
HK1	P19367	2.7604	0.4936	++	2.24e-08	2.11e-06	PRESYNAPTIC	TRUE
SUCLA2	Q9P2R7-2	2.7406	0.4672	++	4.45e-09	1.13e-06	PRESYNAPTIC	TRUE
STXBP1	P61764	2.6608	0.4376	++	1.2e-09	1.13e-06	PRESYNAPTIC	FALSE
SEPT11	D6RGI3	2.6105	0.5144	++	3.87e-07	2.22e-05	POSTSYNAPTIC	FALSE
DLD	P09622	2.5887	0.3719	++	3.38e-12	1.13e-06	PRESYNAPTIC	TRUE
SEPT7	Q16181	2.5824	0.7174	++	0.0003185	0.00503592	PRESYNAPTIC	FALSE
AP2A1	O95782-2	2.5364	0.5117	++	7.16e-07	3.68e-05	BOTH	FALSE
TUFM	P49411	2.5239	0.4518	++	2.32e-08	2.17e-06	PRESYNAPTIC	TRUE
AP3D1	O14617-5	2.5219	0.4291	++	4.16e-09	1.13e-06	OTHER	FALSE
AP3B2	Q13367	2.5166	0.5041	++	5.96e-07	3.17e-05	POSTSYNAPTIC	FALSE
NNT	Q13423	2.4895	0.4176	++	2.5e-09	1.13e-06	POSTSYNAPTIC	TRUE
PGD	P52209-2	-2.3867	0.4314	--	3.16e-08	2.77e-06	POSTSYNAPTIC	FALSE
HSPD1	P10809	2.3759	0.5692	++	2.99e-05	0.000730786	PRESYNAPTIC	TRUE
PDHX	O00330-3	2.3483	0.3564	++	4.45e-11	1.13e-06	PRESYNAPTIC	TRUE
KRAS	P01116-2	2.3206	0.4313	++	7.45e-08	5.61e-06	POSTSYNAPTIC	FALSE
MDH2	P40926	2.3052	0.4714	++	1.01e-06	4.87e-05	PRESYNAPTIC	TRUE
AP2B1	P63010	2.2977	0.452	++	3.71e-07	2.14e-05	BOTH	FALSE
IDH2	P48735	2.2864	0.3659	++	4.15e-10	1.13e-06	PRESYNAPTIC	TRUE
LDHB	P07195	-2.2775	0.5253	--	1.45e-05	0.00040941	POSTSYNAPTIC	FALSE
NPEPPS	E9PLK3	-2.2739	0.6126	--	0.0002058	0.00351735	POSTSYNAPTIC	FALSE
GLO1	Q04760	-2.263	0.4198	--	7.03e-08	5.34e-06	OTHER	FALSE
CLTC	Q00610-2	2.2594	0.5776	++	9.16e-05	0.00181045	PRESYNAPTIC	FALSE
ALDOA	P04075	2.2475	0.7951	++	0.004701	0.0402296	POSTSYNAPTIC	FALSE
DNM1L	O00429-6	2.243	0.4813	++	3.15e-06	0.000121513	POSTSYNAPTIC	TRUE
GNAQ	P50148	-2.2267	0.4734	--	2.55e-06	0.000102664	PRESYNAPTIC	FALSE
ACO2	Q99798	2.2182	0.4701	++	2.37e-06	9.68e-05	PRESYNAPTIC	TRUE
PDHA1	P08559	2.2032	0.3329	++	3.65e-11	1.13e-06	PRESYNAPTIC	TRUE
ALDH5A1	P51649	2.201	0.4548	++	1.3e-06	5.98e-05	PRESYNAPTIC	TRUE
NSFL1C	Q9UNZ2	-2.1935	0.4328	--	4.01e-07	2.29e-05	POSTSYNAPTIC	TRUE
ATP6V1C1	P21283	2.1898	0.5653	++	0.0001072	0.00205893	BOTH	FALSE
DDX1	Q92499	-2.1801	0.5107	--	1.97e-05	0.000522977	POSTSYNAPTIC	TRUE
SEPT6	Q14141-2	2.1211	0.4385	++	1.31e-06	6.02e-05	POSTSYNAPTIC	FALSE
HNRNPA2B1	P22626	-2.1159	0.4614	--	4.53e-06	0.000162257	OTHER	FALSE
SDHB	P21912	2.1145	0.3853	++	4.05e-08	3.39e-06	PRESYNAPTIC	TRUE
NAPG	Q99747	2.1131	0.6382	++	0.0009302	0.0119646	POSTSYNAPTIC	FALSE
DNAJC6	O75061-4	2.1082	0.4997	++	2.46e-05	0.000624817	OTHER	FALSE
CAP1	Q01518	-2.105	0.6039	--	0.0004914	0.0071757	POSTSYNAPTIC	FALSE
LANCL1	O43813	-2.088	0.3901	--	8.68e-08	6.37e-06	OTHER	FALSE
P4HB	P07237	2.0723	0.6572	++	0.001614	0.0183349	PRESYNAPTIC	FALSE
LETM1	O95202	2.0649	0.4859	++	2.14e-05	0.000558797	PRESYNAPTIC	TRUE
SUCLG1	P53597	2.063	0.3853	++	8.57e-08	6.3e-06	PRESYNAPTIC	TRUE
RAB35	Q15286	2.0535	0.4648	++	9.95e-06	0.000303297	PRESYNAPTIC	FALSE
UGP2	Q16851-2	-2.0469	0.4641	--	1.03e-05	0.000311757	OTHER	FALSE
PPIA	P62937	-2.037	0.5182	--	8.47e-05	0.00169831	POSTSYNAPTIC	FALSE
SPTBN2	O15020	2.0315	0.6453	++	0.001642	0.0185762	POSTSYNAPTIC	FALSE
HNRNPM	P52272-2	-2.0281	0.4336	--	2.9e-06	0.000113761	OTHER	FALSE
NDUFA10	A0A087WXC5	2.0243	0.3436	++	3.82e-09	1.13e-06	PRESYNAPTIC	TRUE
MYO5A	Q9Y4I1-2	2.0015	0.6734	++	0.002959	0.0288028	PRESYNAPTIC	FALSE
VDAC1	P21796	1.9988	0.3255	++	8.26e-10	1.13e-06	PRESYNAPTIC	TRUE
PPP2R1A	P30153	1.9597	0.5395	++	0.0002812	0.0045465	POSTSYNAPTIC	FALSE
ATP1A1	P05023-4	1.9593	0.5207	++	0.0001677	0.00297236	PRESYNAPTIC	FALSE
PRKCE	Q02156	1.9478	0.3552	++	4.18e-08	3.48e-06	OTHER	FALSE
OPA1	O60313	1.9297	0.5096	++	0.0001528	0.00275354	PRESYNAPTIC	TRUE
NDUFV1	P49821-2	1.9283	0.3043	++	2.36e-10	1.13e-06	PRESYNAPTIC	TRUE
AP2A2	O94973	1.9283	0.4635	++	3.17e-05	0.000765964	BOTH	FALSE
EIF4A2	Q14240	-1.9162	0.6918	--	0.005607	0.0456	POSTSYNAPTIC	FALSE
ATP6V1A	P38606	1.9134	0.5996	++	0.001416	0.0165906	BOTH	FALSE
PRDX1	Q06830	-1.9077	0.3641	--	1.61e-07	1.07e-05	POSTSYNAPTIC	FALSE
SV2A	Q7L0J3	1.9002	0.3803	++	5.85e-07	3.12e-05	BOTH	FALSE
CAPN1	P07384	-1.8994	0.4258	--	8.17e-06	0.000259288	OTHER	FALSE
GNAI1	P63096	1.8933	0.4887	++	0.000107	0.00205578	PRESYNAPTIC	FALSE
RAB14	P61106	1.8752	0.6286	++	0.002853	0.0280442	PRESYNAPTIC	FALSE
DPP6	P42658-2	1.8736	0.2885	++	8.39e-11	1.13e-06	PRESYNAPTIC	TRUE
ATL1	Q8WXF7	1.8697	0.5501	++	0.000677	0.00929338	POSTSYNAPTIC	FALSE
ATP1B1	P05026-2	1.858	0.4139	++	7.17e-06	0.000233725	PRESYNAPTIC	FALSE
PPP1CB	P62140	1.8545	0.5091	++	0.0002698	0.00439451	POSTSYNAPTIC	FALSE
DLG4	P78352-3	1.8507	0.3142	++	3.86e-09	1.13e-06	POSTSYNAPTIC	FALSE
NIPSNAP1	Q9BPW8	1.8472	0.3543	++	1.86e-07	1.21e-05	PRESYNAPTIC	TRUE
VDAC3	Q9Y277-2	1.8453	0.3383	++	4.93e-08	3.98e-06	PRESYNAPTIC	TRUE
ATP6V1B2	P21281	1.8422	0.5472	++	0.000762	0.0102149	BOTH	FALSE
ADD2	P35612	1.839	0.6302	++	0.00352	0.0326788	POSTSYNAPTIC	FALSE
AFG3L2	Q9Y4W6	1.8301	0.4617	++	7.38e-05	0.0015179	POSTSYNAPTIC	TRUE
OTUB1	Q96FW1	1.8252	0.4976	++	0.0002444	0.00405149	OTHER	FALSE
ACTN1	P12814-3	1.825	0.2857	++	1.67e-10	1.13e-06	PRESYNAPTIC	FALSE
OXCT1	P55809	1.8234	0.3996	++	5.03e-06	0.00017634	PRESYNAPTIC	TRUE
TRIM2	Q9C040	-1.8221	0.4568	--	6.63e-05	0.00139113	POSTSYNAPTIC	FALSE
DCLK1	O15075	1.8155	0.3981	++	5.1e-06	0.000178288	POSTSYNAPTIC	FALSE
DMXL2	Q8TDJ6	1.8113	0.3541	++	3.13e-07	1.86e-05	POSTSYNAPTIC	FALSE
OGDH	E9PCR7	1.8017	0.445	++	5.15e-05	0.00113327	PRESYNAPTIC	TRUE
STX1B	P61266-2	1.7991	0.4233	++	2.13e-05	0.000556705	PRESYNAPTIC	FALSE
SIRPA	P78324	1.7927	0.3666	++	1.01e-06	4.87e-05	PRESYNAPTIC	FALSE
AIFM1	O95831-3	1.7904	0.4645	++	0.0001158	0.00219325	OTHER	TRUE
TAGLN3	Q9UI15	1.7797	0.4075	++	1.26e-05	0.000366037	POSTSYNAPTIC	FALSE
NDUFS1	P28331	1.7781	0.315	++	1.66e-08	1.67e-06	PRESYNAPTIC	TRUE
SLC25A3	Q00325-2	1.7725	0.382	++	3.49e-06	0.00013185	PRESYNAPTIC	TRUE
SLC25A11	Q02978	1.7704	0.4044	++	1.2e-05	0.000352081	PRESYNAPTIC	TRUE
GNB5	O14775-2	1.7643	0.3292	++	8.34e-08	6.16e-06	OTHER	FALSE
ACTN4	O43707	1.7582	0.4456	++	7.95e-05	0.00161277	POSTSYNAPTIC	FALSE
SDHA	P31040	1.7562	0.4198	++	2.87e-05	0.00070712	PRESYNAPTIC	TRUE
NDUFS2	O75306	1.745	0.3092	++	1.66e-08	1.67e-06	PRESYNAPTIC	TRUE
PAK3	O75914-2	1.7439	0.3891	++	7.39e-06	0.000239408	OTHER	FALSE
DLAT	P10515	1.7425	0.3565	++	1.02e-06	4.91e-05	PRESYNAPTIC	TRUE
VDAC2	P45880	1.7382	0.3929	++	9.68e-06	0.00029673	PRESYNAPTIC	TRUE
AP2M1	Q96CW1-2	1.7288	0.4648	++	0.0001999	0.0034342	BOTH	FALSE
AKR1B1	P15121	-1.7273	0.4788	--	0.0003087	0.00490845	OTHER	FALSE
ATP1A2	B1AKY9	1.7225	0.4728	++	0.0002693	0.00438782	POSTSYNAPTIC	FALSE
GLS	O94925	1.7145	0.3951	++	1.43e-05	0.000404899	PRESYNAPTIC	TRUE
NDUFA9	Q16795	1.7127	0.3158	++	5.84e-08	4.58e-06	PRESYNAPTIC	TRUE
CADPS	Q9ULU8	1.7105	0.4221	++	5.07e-05	0.00111899	POSTSYNAPTIC	FALSE
LTA4H	P09960	-1.6955	0.4602	--	0.0002294	0.00384587	OTHER	FALSE
PSMA3	P25788-2	-1.6928	0.482	--	0.0004444	0.00661239	OTHER	FALSE
ATP5H	O75947	1.6873	0.3463	++	1.11e-06	5.26e-05	PRESYNAPTIC	TRUE
EEF1A1	P68104	-1.6861	0.4524	--	0.0001941	0.00335204	POSTSYNAPTIC	FALSE
CAP2	P40123	1.6817	0.3602	++	3.03e-06	0.000117809	POSTSYNAPTIC	FALSE
PACSIN1	Q9BY11	1.6801	0.3842	++	1.22e-05	0.000356748	POSTSYNAPTIC	FALSE
BAIAP2	Q9UQB8-3	1.6798	0.338	++	6.71e-07	3.49e-05	POSTSYNAPTIC	FALSE
CORO1A	P31146	1.6731	0.3491	++	1.64e-06	7.21e-05	POSTSYNAPTIC	FALSE
AAK1	Q2M2I8	1.6725	0.4953	++	0.0007339	0.00991323	POSTSYNAPTIC	FALSE
TLN2	Q9Y4G6	1.667	0.6081	++	0.006118	0.0485015	POSTSYNAPTIC	FALSE
KIAA1045	Q9UPV7	1.6642	0.2655	++	3.65e-10	1.13e-06	POSTSYNAPTIC	FALSE
PRDX3	P30048-2	1.6595	0.5122	++	0.001195	0.0145545	PRESYNAPTIC	TRUE
IMPA1	P29218	-1.6577	0.3249	--	3.35e-07	1.97e-05	OTHER	FALSE
CTNNB1	P35222	1.657	0.6062	++	0.006268	0.0493377	PRESYNAPTIC	FALSE
ATP6V0D1	P61421	1.6561	0.3179	++	1.9e-07	1.23e-05	BOTH	FALSE
SLC25A6	P12236	1.656	0.3586	++	3.88e-06	0.000143449	OTHER	TRUE
CDC42	P60953-1	1.6554	0.4546	++	0.0002711	0.00441191	OTHER	FALSE
CADM2	Q8N3J6-2	1.6547	0.3917	++	2.4e-05	0.000612567	OTHER	FALSE
AK1	P00568	-1.6544	0.3657	--	6.09e-06	0.000205284	POSTSYNAPTIC	FALSE
SEPT3	Q9UH03-2	1.6529	0.3941	++	2.74e-05	0.000681275	PRESYNAPTIC	FALSE
GNAZ	P19086	1.6508	0.466	++	0.0003962	0.00602129	POSTSYNAPTIC	FALSE
PIP5K1C	O60331-4	1.648	0.3947	++	2.97e-05	0.000726854	OTHER	FALSE
UQCRC2	P22695	1.644	0.4086	++	5.74e-05	0.00123743	PRESYNAPTIC	TRUE
SAMM50	Q9Y512	1.6434	0.3932	++	2.92e-05	0.000717003	PRESYNAPTIC	TRUE
UQCRFS1	P47985	1.6411	0.3488	++	2.54e-06	0.000102343	PRESYNAPTIC	TRUE
HAGH	Q16775-2	1.6402	0.5755	++	0.004374	0.0382089	OTHER	TRUE
PAICS	P22234	-1.6375	0.4259	--	0.0001208	0.00227056	POSTSYNAPTIC	FALSE
SYT1	P21579	1.6368	0.3143	++	1.91e-07	1.23e-05	BOTH	FALSE
NUDC	Q9Y266	-1.6353	0.5455	--	0.002718	0.0270646	OTHER	FALSE
ATP12A	P54707	1.6353	0.3591	++	5.27e-06	0.000182996	OTHER	FALSE
PLCB1	Q9NQ66	1.6345	0.3379	++	1.32e-06	6.05e-05	POSTSYNAPTIC	FALSE
GDAP1	Q8TB36	1.6319	0.3511	++	3.35e-06	0.00012762	PRESYNAPTIC	TRUE
KIF5C	O60282	1.626	0.5576	++	0.003545	0.0328466	POSTSYNAPTIC	FALSE
ATP5A1	P25705-2	1.6194	0.4458	++	0.0002804	0.00453587	PRESYNAPTIC	TRUE
MTX2	O75431	1.6145	0.4382	++	0.0002289	0.00383897	PRESYNAPTIC	TRUE
ATP6V1D	Q9Y5K8	1.6134	0.4082	++	7.73e-05	0.0015763	BOTH	FALSE
MAPRE3	Q9UPY8	1.6088	0.5762	++	0.005236	0.0434384	POSTSYNAPTIC	FALSE
RTCB	Q9Y3I0	-1.6084	0.5671	--	0.00457	0.0394258	OTHER	FALSE
RNH1	P13489	-1.6031	0.3301	--	1.2e-06	5.6e-05	OTHER	FALSE
ABR	Q12979	1.602	0.4514	++	0.0003864	0.00589932	POSTSYNAPTIC	FALSE
APOO	H7C1U8	1.6	0.328	++	1.07e-06	5.11e-05	PRESYNAPTIC	TRUE
MTCH2	Q9Y6C9	1.5998	0.4607	++	0.0005155	0.00745991	PRESYNAPTIC	TRUE
TBCB	Q99426	-1.5974	0.3484	--	4.54e-06	0.000162541	POSTSYNAPTIC	FALSE
PHB	P35232	1.5945	0.4026	++	7.48e-05	0.00153463	PRESYNAPTIC	TRUE
CADM1	A0A087X105	1.5699	0.3076	++	3.34e-07	1.96e-05	OTHER	FALSE
ESD	P10768	-1.5656	0.3326	--	2.51e-06	0.000101376	OTHER	FALSE
HADH	Q16836	1.5619	0.554	++	0.004815	0.040923	OTHER	TRUE
ATP5J	P18859	1.5586	0.3473	++	7.2e-06	0.000234502	PRESYNAPTIC	TRUE
ATP2B1	P20020-4	1.5584	0.4122	++	0.0001566	0.00280968	PRESYNAPTIC	FALSE
GRM3	Q14832	1.5517	0.2613	++	2.86e-09	1.13e-06	OTHER	FALSE
NDUFV2	P19404	1.5506	0.2915	++	1.04e-07	7.41e-06	PRESYNAPTIC	TRUE
DLG3	Q92796	1.5496	0.4228	++	0.0002469	0.00408553	POSTSYNAPTIC	FALSE
CADM3	Q8N126	1.5396	0.3855	++	6.51e-05	0.00137063	PRESYNAPTIC	FALSE
SARS	P49591	-1.5379	0.5473	--	0.004953	0.0417553	OTHER	FALSE
CAB39	Q9Y376	-1.5374	0.5186	--	0.003033	0.0293271	OTHER	FALSE
MTHFD1	P11586	-1.5329	0.4754	--	0.001262	0.0151827	POSTSYNAPTIC	FALSE
ATP6V0A1	Q93050-1	1.5248	0.3422	++	8.36e-06	0.000264071	BOTH	FALSE
PPP2R5D	E9PFR3	1.5095	0.5164	++	0.003465	0.0323083	OTHER	FALSE
PLEC	Q15149-2	-1.5044	0.2633	--	1.1e-08	1.22e-06	PRESYNAPTIC	FALSE
RTN4	Q9NQC3	1.4945	0.5215	++	0.00416	0.0368594	PRESYNAPTIC	FALSE
NDUFA8	P51970	1.4938	0.2837	++	1.39e-07	9.44e-06	PRESYNAPTIC	TRUE
CSRP1	P21291	-1.4914	0.2596	--	9.18e-09	1.13e-06	OTHER	FALSE
ACTN2	P35609-2	1.4899	0.2515	++	3.14e-09	1.13e-06	POSTSYNAPTIC	FALSE
DHX9	Q08211	-1.4899	0.5063	--	0.003253	0.0308616	OTHER	FALSE
HNRNPK	P61978-3	-1.4852	0.5287	--	0.004971	0.0418633	OTHER	FALSE
TOMM70A	O94826	1.482	0.5038	++	0.003264	0.0309374	POSTSYNAPTIC	TRUE
HYOU1	Q9Y4L1	1.4783	0.4695	++	0.001638	0.0185418	OTHER	TRUE
NFS1	Q9Y697-2	1.4744	0.312	++	2.29e-06	9.42e-05	OTHER	TRUE
C1QBP	Q07021	1.4725	0.3457	++	2.05e-05	0.000539903	PRESYNAPTIC	TRUE
PPP1CA	P62136	1.4614	0.3626	++	5.57e-05	0.00120762	POSTSYNAPTIC	FALSE
NDUFS5	O43920	1.4606	0.2899	++	4.71e-07	2.61e-05	PRESYNAPTIC	TRUE
ARPC5L	Q9BPX5	1.4567	0.4205	++	0.0005324	0.00765744	OTHER	FALSE
ACTR3B	Q9P1U1	1.4531	0.3255	++	8.02e-06	0.000255496	OTHER	FALSE
HOMER1	Q86YM7	1.4512	0.2627	++	3.31e-08	2.88e-06	POSTSYNAPTIC	FALSE
MFN2	O95140	1.4473	0.3932	++	0.0002327	0.00389131	PRESYNAPTIC	TRUE
IARS2	Q9NSE4	1.4464	0.3772	++	0.0001259	0.00234887	OTHER	TRUE
G6PD	P11413	-1.4416	0.3904	--	0.0002218	0.00374076	OTHER	TRUE
UQCRB	P14927	1.4307	0.4052	++	0.0004149	0.00625232	PRESYNAPTIC	TRUE
NDUFC2	O95298	1.4298	0.2689	++	1.06e-07	7.53e-06	PRESYNAPTIC	TRUE
PAK1	Q13153	1.4237	0.4137	++	0.0005798	0.00820403	POSTSYNAPTIC	FALSE
OGDHL	Q9ULD0	1.42	0.3362	++	2.41e-05	0.000614612	PRESYNAPTIC	TRUE
WDR7	Q9Y4E6	1.4186	0.4358	++	0.001134	0.0139736	PRESYNAPTIC	FALSE
ATIC	P31939	-1.4161	0.3516	--	5.63e-05	0.00121816	POSTSYNAPTIC	FALSE
LRPPRC	P42704	1.4157	0.3247	++	1.3e-05	0.000375269	PRESYNAPTIC	TRUE
FARSB	Q9NSD9	1.4154	0.3435	++	3.77e-05	0.000880734	POSTSYNAPTIC	FALSE
CS	B4DJV2	1.406	0.3892	++	0.0003037	0.00484311	PRESYNAPTIC	TRUE
TXNL1	O43396	-1.4048	0.459	--	0.002212	0.023241	POSTSYNAPTIC	FALSE
FASN	P49327	-1.4026	0.4355	--	0.001278	0.0153312	POSTSYNAPTIC	FALSE
PGM1	P36871	-1.3986	0.3627	--	0.0001152	0.00218393	OTHER	FALSE
ATP5B	P06576	1.3958	0.4009	++	0.0004978	0.00725147	PRESYNAPTIC	TRUE
ATP5O	P48047	1.3951	0.346	++	5.52e-05	0.00119882	PRESYNAPTIC	TRUE
HNRNPR	O43390	-1.3885	0.4635	--	0.002738	0.0272107	PRESYNAPTIC	FALSE
FAM162A	F8W7Q4	1.3878	0.3072	++	6.25e-06	0.000209559	PRESYNAPTIC	TRUE
GPM6B	Q13491-4	1.3862	0.3101	++	7.8e-06	0.000249908	PRESYNAPTIC	FALSE
AP3M2	P53677	1.3825	0.3232	++	1.89e-05	0.00050592	OTHER	FALSE
STX1A	Q16623	1.3802	0.2613	++	1.28e-07	8.81e-06	PRESYNAPTIC	FALSE
NDUFA7	O95182	1.3767	0.2593	++	1.09e-07	7.7e-06	PRESYNAPTIC	TRUE
SLC25A4	P12235	1.3757	0.3254	++	2.36e-05	0.000604368	PRESYNAPTIC	TRUE
PVRL1	Q15223	1.3726	0.2946	++	3.18e-06	0.000122434	OTHER	FALSE
DDAH2	O95865	-1.3716	0.2516	--	5.02e-08	4.04e-06	OTHER	TRUE
SFXN1	Q9H9B4	1.3648	0.3989	++	0.0006218	0.0086797	PRESYNAPTIC	TRUE
CHCHD6	Q9BRQ6	1.3493	0.2594	++	1.97e-07	1.26e-05	PRESYNAPTIC	TRUE
SV2B	Q7L1I2	1.3471	0.2559	++	1.41e-07	9.56e-06	BOTH	FALSE
UQCRC1	P31930	1.3463	0.338	++	6.8e-05	0.00142007	PRESYNAPTIC	TRUE
MAPRE1	Q15691	-1.3445	0.4143	--	0.001175	0.014365	OTHER	FALSE
GSK3B	P49841	1.3436	0.3678	++	0.0002588	0.00424673	OTHER	FALSE
PDK3	Q15120	1.3377	0.2975	++	6.93e-06	0.000227486	OTHER	TRUE
AUH	Q13825	1.3369	0.3598	++	0.0002028	0.00347513	PRESYNAPTIC	TRUE
RAB5B	P61020	-1.3313	0.422	--	0.001608	0.0182831	POSTSYNAPTIC	FALSE
ACAT1	P24752	1.3274	0.4612	++	0.004001	0.0358419	PRESYNAPTIC	TRUE
CMPK1	P30085	-1.3264	0.433	--	0.002189	0.0230608	OTHER	FALSE
SGIP1	Q9BQI5	1.3258	0.3106	++	1.97e-05	0.000522977	POSTSYNAPTIC	FALSE
EEF1D	P29692-2	-1.3198	0.4104	--	0.001302	0.0155531	POSTSYNAPTIC	FALSE
OXR1	Q8N573-8	1.3165	0.4446	++	0.003063	0.0295385	POSTSYNAPTIC	TRUE
NDUFA4	O00483	1.3132	0.3052	++	1.69e-05	0.000462656	PRESYNAPTIC	TRUE
AGK	Q53H12	1.3129	0.3075	++	1.96e-05	0.000520852	PRESYNAPTIC	TRUE
PAFAH1B3	Q15102	-1.3119	0.2817	--	3.2e-06	0.000123047	OTHER	FALSE
ATP2B2	Q01814-8	1.3085	0.3254	++	5.79e-05	0.00124617	PRESYNAPTIC	FALSE
ILF3	Q12906	-1.3071	0.4449	--	0.003301	0.0311918	OTHER	FALSE
NDUFS6	O75380	1.3058	0.2811	++	3.4e-06	0.000129135	PRESYNAPTIC	TRUE
TBCA	E5RIW3	-1.3055	0.399	--	0.001068	0.0133349	OTHER	FALSE
SFPQ	P23246	-1.3045	0.336	--	0.0001036	0.00200216	OTHER	FALSE
PURA	Q00577	1.2937	0.3918	++	0.0009588	0.0122533	POSTSYNAPTIC	FALSE
CISD1	Q9NZ45	1.292	0.3715	++	0.0005053	0.00733999	PRESYNAPTIC	TRUE
GDAP1L1	Q96MZ0	1.281	0.435	++	0.00323	0.0307028	PRESYNAPTIC	TRUE
NDUFB9	Q9Y6M9	1.2779	0.3281	++	9.83e-05	0.00191798	PRESYNAPTIC	TRUE
IDH3A	P50213	1.2773	0.3904	++	0.001069	0.0133447	PRESYNAPTIC	TRUE
CORO2B	Q9UQ03-2	1.2744	0.4202	++	0.002423	0.0248667	POSTSYNAPTIC	FALSE
NDUFA2	O43678	1.2743	0.2327	++	4.36e-08	3.6e-06	PRESYNAPTIC	TRUE
NDUFB5	O43674	1.2707	0.2835	++	7.37e-06	0.000238893	PRESYNAPTIC	TRUE
SRI	C9J0K6	-1.2642	0.4538	--	0.005335	0.04402	POSTSYNAPTIC	FALSE
CLTA	P09496-3	1.2556	0.3758	++	0.0008337	0.010972	OTHER	FALSE
TLN1	Q9Y490	-1.2554	0.3612	--	0.000509	0.00738356	POSTSYNAPTIC	FALSE
GSTP1	P09211	-1.2492	0.2764	--	6.18e-06	0.000207692	OTHER	TRUE
IPO5	O00410	1.2472	0.4518	++	0.005769	0.046529	POSTSYNAPTIC	FALSE
NDUFA5	Q16718	1.2469	0.2498	++	5.96e-07	3.17e-05	PRESYNAPTIC	TRUE
ABHD10	Q9NUJ1	1.2411	0.3416	++	0.0002801	0.00453188	OTHER	TRUE
ATCAY	Q86WG3	1.2408	0.2848	++	1.32e-05	0.000379864	OTHER	TRUE
AK3	Q9UIJ7	1.235	0.3634	++	0.0006777	0.00930108	OTHER	TRUE
RAB3A	P20336	1.2303	0.2974	++	3.52e-05	0.000833348	PRESYNAPTIC	FALSE
STXBP5L	E9PFI2	1.2277	0.2597	++	2.26e-06	9.32e-05	OTHER	FALSE
COX5A	P20674	1.2275	0.3045	++	5.54e-05	0.00120234	PRESYNAPTIC	TRUE
NPTN	Q9Y639-5	1.2256	0.3891	++	0.001636	0.0185246	PRESYNAPTIC	FALSE
FHL1	Q13642-1	-1.2255	0.3007	--	4.58e-05	0.00103063	OTHER	FALSE
DIRAS1	O95057	1.2252	0.2332	++	1.48e-07	9.95e-06	OTHER	FALSE
ANKS1B	Q7Z6G8-3	1.2234	0.2544	++	1.51e-06	6.75e-05	POSTSYNAPTIC	FALSE
OPCML	Q14982-2	1.2229	0.4374	++	0.005178	0.0430959	POSTSYNAPTIC	FALSE
HPCA	P84074	1.2193	0.2424	++	4.91e-07	2.7e-05	PRESYNAPTIC	FALSE
HSPA2	P54652	-1.2146	0.2001	--	1.29e-09	1.13e-06	POSTSYNAPTIC	FALSE
DBI	P07108	-1.2136	0.1993	--	1.14e-09	1.13e-06	OTHER	FALSE
DLST	P36957	1.2131	0.4373	++	0.005534	0.0451785	PRESYNAPTIC	TRUE
SLC25A22	Q9H936	1.2087	0.274	++	1.03e-05	0.000311757	PRESYNAPTIC	TRUE
NDUFS4	O43181	1.2071	0.3154	++	0.0001295	0.00240382	PRESYNAPTIC	TRUE
DBT	P11182	1.2067	0.3106	++	0.0001026	0.00198634	OTHER	TRUE
KLC2	Q9H0B6	1.2006	0.2344	++	3.02e-07	1.81e-05	POSTSYNAPTIC	FALSE
TKT	P29401	-1.1957	0.3936	--	0.002379	0.0245316	OTHER	FALSE
SLC17A7	Q9P2U7	1.1909	0.2983	++	6.55e-05	0.00137747	BOTH	FALSE
LANCL2	Q9NS86	1.1907	0.4042	++	0.003223	0.0306544	POSTSYNAPTIC	FALSE
RPS6KA2	Q15349-3	-1.1846	0.2973	--	6.76e-05	0.00141327	OTHER	FALSE
SH3GLB2	Q9NR46-2	1.1794	0.407	++	0.003757	0.0342541	BOTH	FALSE
MAPK3	P27361	-1.1763	0.2977	--	7.79e-05	0.00158626	POSTSYNAPTIC	FALSE
OGT	O15294-3	1.1741	0.355	++	0.000941	0.0120739	POSTSYNAPTIC	TRUE
ATG3	Q9NT62	-1.1735	0.3089	--	0.0001454	0.00264352	OTHER	FALSE
PMPCB	O75439	1.1731	0.2519	++	3.22e-06	0.00012366	OTHER	TRUE
MSN	P26038	-1.1661	0.3076	--	0.00015	0.00271202	POSTSYNAPTIC	FALSE
EPB41L2	O43491-4	-1.1645	0.3272	--	0.0003727	0.00572775	OTHER	FALSE
ATP1B2	P14415	1.1635	0.3859	++	0.002567	0.0259498	POSTSYNAPTIC	FALSE
BSN	Q9UPA5	1.1621	0.2686	++	1.52e-05	0.000425105	PRESYNAPTIC	FALSE
LMNB2	Q03252	-1.1609	0.4178	--	0.005459	0.0447436	OTHER	FALSE
NDUFB11	Q9NX14	1.1582	0.2738	++	2.33e-05	0.000598203	PRESYNAPTIC	TRUE
PI4KA	J3KN10	1.1535	0.4201	++	0.00604	0.0480639	PRESYNAPTIC	FALSE
HDHD2	Q9H0R4	-1.1493	0.4099	--	0.005048	0.0423237	OTHER	FALSE
SGTB	Q96EQ0	1.1462	0.2906	++	8.01e-05	0.00162269	OTHER	FALSE
EIF4A1	P60842	-1.1412	0.4018	--	0.004513	0.0390737	OTHER	FALSE
GNA13	Q14344	-1.1378	0.2652	--	1.78e-05	0.000482239	POSTSYNAPTIC	FALSE
ATP5F1	P24539	1.134	0.3724	++	0.002325	0.0241176	PRESYNAPTIC	TRUE
SH3GL1	Q99961	1.1279	0.3496	++	0.001253	0.0150989	POSTSYNAPTIC	FALSE
HSD17B4	P51659	-1.1175	0.3801	--	0.003284	0.031075	POSTSYNAPTIC	FALSE
GAP43	P17677	1.1122	0.3126	++	0.0003745	0.00575036	PRESYNAPTIC	FALSE
ABI2	Q9NYB9-2	1.1082	0.3102	++	0.0003538	0.00548893	POSTSYNAPTIC	FALSE
CAPN2	P17655	-1.1069	0.2493	--	8.97e-06	0.000279283	OTHER	FALSE
NDUFS8	O00217	1.1037	0.2916	++	0.0001537	0.00276686	PRESYNAPTIC	TRUE
SEPT2	Q15019	-1.1034	0.3569	--	0.001987	0.0214514	POSTSYNAPTIC	FALSE
COPB2	P35606-2	-1.1003	0.3914	--	0.004932	0.0416291	OTHER	FALSE
FARSA	Q9Y285	1.0962	0.331	++	0.0009281	0.0119433	POSTSYNAPTIC	FALSE
PPFIA2	G3V200	1.0936	0.3332	++	0.00103	0.0129622	PRESYNAPTIC	FALSE
LLGL1	Q15334	-1.0909	0.2338	--	3.07e-06	0.000119047	POSTSYNAPTIC	FALSE
RPH3A	Q9Y2J0	1.0878	0.2074	++	1.57e-07	1.05e-05	POSTSYNAPTIC	FALSE
GBAS	O75323	1.086	0.3929	++	0.005706	0.0461688	PRESYNAPTIC	TRUE
UQCRH	P07919	1.0848	0.2804	++	0.0001094	0.00209346	PRESYNAPTIC	TRUE
NDUFB3	O43676	1.0837	0.292	++	0.0002062	0.00352298	OTHER	TRUE
CD47	Q08722	1.0821	0.2725	++	7.17e-05	0.00148264	PRESYNAPTIC	FALSE
PHPT1	Q9NRX4	-1.0805	0.3893	--	0.005516	0.0450743	OTHER	FALSE
NDUFA11	Q86Y39	1.0798	0.2397	++	6.67e-06	0.000220676	PRESYNAPTIC	TRUE
SEPT5	G3XAH0	1.0794	0.2131	++	4.07e-07	2.31e-05	PRESYNAPTIC	FALSE
GCLC	P48506	-1.0778	0.2724	--	7.62e-05	0.00155799	OTHER	FALSE
HPCAL1	P37235	1.0771	0.2678	++	5.77e-05	0.00124267	PRESYNAPTIC	FALSE
TMEM65	Q6PI78	1.0757	0.2388	++	6.67e-06	0.000220676	OTHER	TRUE
CDC42BPB	Q9Y5S2	1.0723	0.323	++	0.0008995	0.0116519	POSTSYNAPTIC	FALSE
GABRA1	P14867	1.0674	0.3066	++	0.0004989	0.00726447	POSTSYNAPTIC	FALSE
NDUFA6	A0A0C4DGS0	1.0661	0.2879	++	0.0002127	0.00361407	PRESYNAPTIC	TRUE
CASKIN1	Q8WXD9	1.0651	0.336	++	0.001523	0.0175419	POSTSYNAPTIC	FALSE
CEND1	Q8N111	1.0617	0.3647	++	0.0036	0.0332143	PRESYNAPTIC	FALSE
MAPK1	P28482	-1.0601	0.3237	--	0.001058	0.0132372	OTHER	FALSE
NDUFA12	Q9UI09	1.057	0.2533	++	3e-05	0.000732751	PRESYNAPTIC	TRUE
USP7	Q93009-3	1.0541	0.3529	++	0.00282	0.0278062	OTHER	FALSE
CNTN2	Q02246	-1.0536	0.2462	--	1.87e-05	0.000501634	POSTSYNAPTIC	FALSE
IDH3B	O43837	1.0528	0.3507	++	0.002683	0.0268081	PRESYNAPTIC	TRUE
IDH3G	P51553	1.0508	0.3828	++	0.006045	0.048092	PRESYNAPTIC	TRUE
SLC2A3	P11169	1.0468	0.303	++	0.0005512	0.00787552	OTHER	FALSE
PLXNA4	Q9HCM2	1.0462	0.2385	++	1.15e-05	0.000340346	POSTSYNAPTIC	FALSE
ENO1	P06733	-1.0453	0.2867	--	0.0002661	0.00434493	POSTSYNAPTIC	FALSE
PLXNA1	Q9UIW2	1.0451	0.2079	++	4.96e-07	2.72e-05	POSTSYNAPTIC	FALSE
SLC1A2	P43004	1.0343	0.2891	++	0.0003475	0.00540876	PRESYNAPTIC	FALSE
RDX	P35241	-1.0306	0.2443	--	2.46e-05	0.000624817	OTHER	FALSE
HRAS	P01112	1.0299	0.2996	++	0.0005868	0.00828386	OTHER	FALSE
NAGK	Q9UJ70	-1.0291	0.3696	--	0.00537	0.0442248	OTHER	FALSE
TALDO1	P37837	-1.0285	0.2436	--	2.41e-05	0.000614612	OTHER	FALSE
MGLL	Q99685	1.028	0.2202	++	3.04e-06	0.000118119	OTHER	FALSE
RAP1A	P62834	-1.0264	0.3716	--	0.005745	0.0463919	POSTSYNAPTIC	FALSE
DPYSL3	Q14195-2	-1.0237	0.3045	--	0.0007729	0.0103311	POSTSYNAPTIC	FALSE
RAB3GAP2	Q9H2M9	1.0212	0.2534	++	5.59e-05	0.00121113	POSTSYNAPTIC	FALSE
ERLIN2	E5RHW4	-1.0199	0.2895	--	0.0004269	0.00639942	OTHER	FALSE
COX5B	P10606	1.0179	0.323	++	0.001627	0.0184471	PRESYNAPTIC	TRUE
SCAI	Q8N9R8	1.0163	0.2416	++	2.59e-05	0.00065117	POSTSYNAPTIC	FALSE
GNAL	P38405-3	-1.0096	0.2577	--	8.95e-05	0.00177648	PRESYNAPTIC	FALSE
TBC1D24	Q9ULP9-2	1.0093	0.3386	++	0.002875	0.0282024	POSTSYNAPTIC	FALSE
PEA15	Q15121	-1.0042	0.2932	--	0.000614	0.00859195	POSTSYNAPTIC	FALSE
LMNA	P02545	-1.0034	0.2439	--	3.89e-05	0.000903278	OTHER	FALSE
NDUFA13	Q9P0J0	1.0007	0.2599	++	0.000118	0.00222734	PRESYNAPTIC	TRUE
CBR1	P16152	-0.9913	0.2275	--	1.31e-05	0.000377568	POSTSYNAPTIC	FALSE
CYC1	P08574	0.9907	0.2839	++	0.0004841	0.00708901	PRESYNAPTIC	TRUE
GDA	Q9Y2T3	0.9866	0.3255	++	0.002441	0.0250032	OTHER	FALSE
UQCRQ	O14949	0.9857	0.3189	++	0.001995	0.0215161	PRESYNAPTIC	TRUE
OAT	P04181	0.9809	0.2512	++	9.45e-05	0.00185715	PRESYNAPTIC	TRUE
RANGAP1	P46060	-0.9785	0.2968	--	0.0009761	0.0124269	OTHER	FALSE
HDGF	P51858	-0.9717	0.2787	--	0.0004886	0.00714248	OTHER	FALSE
CNDP2	Q96KP4	-0.961	0.2786	--	0.0005625	0.00800577	POSTSYNAPTIC	FALSE
SLC25A5	P05141	0.9583	0.3056	++	0.001712	0.0191738	PRESYNAPTIC	TRUE
GK	P32189-1	0.9542	0.228	++	2.85e-05	0.000703158	OTHER	TRUE
COX4I1	P13073	0.9537	0.3132	++	0.002326	0.0241252	PRESYNAPTIC	TRUE
MGST3	O14880	0.9535	0.2123	++	7.1e-06	0.00023191	PRESYNAPTIC	FALSE
CNTNAP1	P78357	-0.9518	0.2951	--	0.001256	0.0151268	PRESYNAPTIC	FALSE
PGLS	O95336	-0.9506	0.2767	--	0.0005916	0.00833847	OTHER	FALSE
C14orf166	Q9Y224	-0.9489	0.325	--	0.003509	0.0326049	OTHER	FALSE
PCDH1	Q08174-2	0.9357	0.2863	++	0.00108	0.0134519	OTHER	FALSE
SRSF7	Q16629-3	-0.9334	0.3356	--	0.005417	0.0444991	OTHER	FALSE
CRYL1	Q9Y2S2-2	-0.9293	0.2615	--	0.0003793	0.00581056	OTHER	FALSE
STOML2	Q9UJZ1	0.9287	0.2517	++	0.0002242	0.00377402	PRESYNAPTIC	TRUE
HIST1H4A	P62805	-0.9272	0.2281	--	4.8e-05	0.00107049	OTHER	FALSE
HP1BP3	Q5SSJ5	-0.9195	0.252	--	0.0002634	0.00430867	OTHER	FALSE
TRAP1	Q12931-2	0.9153	0.2669	++	0.0006063	0.00850507	PRESYNAPTIC	TRUE
PRDX6	P30041	-0.9096	0.2424	--	0.0001754	0.00308411	OTHER	FALSE
WARS	P23381	0.9047	0.3128	++	0.003829	0.0347261	OTHER	TRUE
COTL1	Q14019	-0.9037	0.2545	--	0.000383	0.00585686	OTHER	FALSE
SLC8A2	Q9UPR5	0.9017	0.2927	++	0.002066	0.0220868	PRESYNAPTIC	FALSE
COX6B1	P14854	0.8966	0.2235	++	6.04e-05	0.00128967	PRESYNAPTIC	TRUE
PRKCG	P05129	0.8944	0.2654	++	0.0007507	0.0100939	PRESYNAPTIC	FALSE
PRKAR1A	P10644	-0.8882	0.2648	--	0.0007947	0.0105623	POSTSYNAPTIC	FALSE
PSAT1	Q9Y617	-0.8831	0.2494	--	0.0003993	0.00605975	OTHER	FALSE
GSN	P06396-2	-0.8799	0.2164	--	4.76e-05	0.00106327	POSTSYNAPTIC	FALSE
PNPO	Q9NVS9	-0.8782	0.2949	--	0.002905	0.0284175	OTHER	FALSE
MT-CO2	P00403	0.8781	0.2875	++	0.00226	0.0236151	POSTSYNAPTIC	TRUE
NDRG1	Q92597	-0.8777	0.1983	--	9.55e-06	0.000293555	OTHER	FALSE
SLC25A46	Q96AG3	0.8733	0.248	++	0.0004281	0.00641408	PRESYNAPTIC	TRUE
KIAA1468	Q9P260-2	0.8705	0.2379	++	0.0002532	0.00417104	OTHER	FALSE
SLC12A5	Q9H2X9-2	0.8697	0.2798	++	0.001882	0.0205943	PRESYNAPTIC	FALSE
PADI2	Q9Y2J8	-0.8671	0.1484	--	5.14e-09	1.13e-06	OTHER	FALSE
ALAD	P13716	-0.8543	0.213	--	6.05e-05	0.0012914	OTHER	FALSE
SNCA	P37840-2	0.854	0.2895	++	0.00318	0.0303563	OTHER	FALSE
LCMT1	Q9UIC8	-0.8517	0.2971	--	0.004148	0.0367831	OTHER	FALSE
NDUFS3	O75489	0.8492	0.2435	++	0.0004874	0.00712823	PRESYNAPTIC	TRUE
STK32C	Q86UX6	0.8483	0.212	++	6.32e-05	0.00133802	OTHER	FALSE
PGM3	O95394	-0.8432	0.2146	--	8.53e-05	0.00170812	OTHER	FALSE
MTX1	Q13505-3	0.8422	0.2743	++	0.002134	0.0226275	OTHER	TRUE
TMX3	Q96JJ7	0.8395	0.2809	++	0.002799	0.0276542	OTHER	FALSE
COX7A2	P14406	0.8356	0.2882	++	0.00374	0.0341422	PRESYNAPTIC	TRUE
NDUFS7	O75251	0.8323	0.2615	++	0.001459	0.0169754	PRESYNAPTIC	TRUE
ACAT2	Q9BWD1	-0.8314	0.2743	--	0.002436	0.0249653	OTHER	FALSE
HIST1H2BM	Q99879	-0.8233	0.1907	--	1.58e-05	0.000438446	OTHER	FALSE
FABP5	Q01469	-0.8208	0.2537	--	0.001214	0.0147336	OTHER	FALSE
ARPC5	O15511	-0.8197	0.2402	--	0.0006438	0.0089258	OTHER	FALSE
INA	Q16352	-0.8158	0.2161	--	0.0001599	0.00285825	POSTSYNAPTIC	FALSE
ACAD9	Q9H845	0.8132	0.178	++	4.93e-06	0.000173547	PRESYNAPTIC	TRUE
CA2	P00918	-0.813	0.2056	--	7.69e-05	0.00156965	POSTSYNAPTIC	FALSE
HEPACAM	Q14CZ8	-0.8114	0.2683	--	0.002499	0.0254409	OTHER	FALSE
NRAS	P01111	0.8075	0.2922	++	0.005727	0.046289	OTHER	FALSE
FBXL16	Q8N461	0.8069	0.2163	++	0.000191	0.00330795	OTHER	FALSE
HIST2H2BE	Q16778	-0.8053	0.2148	--	0.0001779	0.0031202	OTHER	FALSE
VAMP2	J3QRU4	0.8039	0.2597	++	0.001967	0.0212893	BOTH	FALSE
ATP5L	O75964	0.8039	0.2516	++	0.001397	0.0164195	PRESYNAPTIC	TRUE
TJP1	Q07157	-0.8003	0.2102	--	0.0001402	0.00256564	POSTSYNAPTIC	FALSE
CD200	U3KQG5	0.7948	0.2353	++	0.0007324	0.00989705	OTHER	FALSE
PGAM5	Q96HS1	0.7927	0.2177	++	0.0002706	0.00440522	PRESYNAPTIC	TRUE
LHPP	Q9H008	-0.7924	0.22	--	0.0003153	0.00499438	OTHER	FALSE
PBXIP1	Q96AQ6-2	-0.7898	0.1801	--	1.16e-05	0.000342701	POSTSYNAPTIC	FALSE
CLIC4	Q9Y696	-0.7889	0.1953	--	5.38e-05	0.00117411	OTHER	TRUE
PRKAA1	Q13131	-0.788	0.2752	--	0.004196	0.037088	OTHER	FALSE
ATP5D	P30049	0.7879	0.178	++	9.54e-06	0.000293311	PRESYNAPTIC	TRUE
BRSK1	Q8TDC3	0.7827	0.2674	++	0.00342	0.0320037	POSTSYNAPTIC	FALSE
SARS2	M0QWZ7	0.774	0.2788	++	0.005501	0.0449874	OTHER	TRUE
NEFL	P07196	-0.7737	0.1589	--	1.12e-06	5.3e-05	POSTSYNAPTIC	FALSE
EPHA4	P54764	0.7735	0.2625	++	0.00321	0.0305644	POSTSYNAPTIC	FALSE
ROGDI	Q9GZN7	0.7704	0.2185	++	0.0004223	0.00634314	BOTH	FALSE
HNRNPF	P52597	-0.7697	0.2095	--	0.0002385	0.00397089	OTHER	FALSE
SYP	P08247	0.7649	0.2544	++	0.00264	0.0264914	BOTH	FALSE
RPS25	P62851	-0.7607	0.2646	--	0.004035	0.0360606	POSTSYNAPTIC	FALSE
PDE2A	O00408-2	0.7568	0.219	++	0.0005473	0.00783042	PRESYNAPTIC	TRUE
PCBD1	P61457	-0.7548	0.2374	--	0.001474	0.0171089	OTHER	FALSE
EIF4A3	P38919	-0.7517	0.2532	--	0.002992	0.0290371	OTHER	FALSE
MCU	Q8NE86-3	0.7501	0.1774	++	2.36e-05	0.000604368	PRESYNAPTIC	TRUE
ABLIM2	Q6H8Q1-2	0.7495	0.2065	++	0.0002849	0.00459557	OTHER	FALSE
CSTB	P04080	-0.7478	0.193	--	0.0001073	0.0020605	OTHER	TRUE
MAP4	E7EVA0	-0.7477	0.1905	--	8.69e-05	0.00173423	POSTSYNAPTIC	FALSE
PHGDH	O43175	-0.7477	0.2076	--	0.0003153	0.00499438	POSTSYNAPTIC	FALSE
HSPB1	P04792	-0.7476	0.1313	--	1.23e-08	1.32e-06	POSTSYNAPTIC	FALSE
EFR3B	Q9Y2G0	0.7428	0.1893	++	8.75e-05	0.001744	OTHER	FALSE
NEFM	E7ESP9	-0.7374	0.1617	--	5.08e-06	0.000177732	POSTSYNAPTIC	FALSE
SYNGR3	O43761	0.737	0.2264	++	0.001136	0.0139928	POSTSYNAPTIC	FALSE
SYT12	Q8IV01	0.7301	0.1328	++	3.84e-08	3.25e-06	OTHER	FALSE
VAT1	Q99536	-0.7254	0.2146	--	0.0007242	0.00980843	OTHER	TRUE
TPP1	O14773-2	-0.7251	0.2151	--	0.0007482	0.0100671	OTHER	FALSE
PSD3	B4DKF8	0.7248	0.2312	++	0.001716	0.0192077	POSTSYNAPTIC	FALSE
FBXO2	Q9UK22	-0.7231	0.1952	--	0.0002113	0.00359449	OTHER	FALSE
GPR158	Q5T848	0.7214	0.207	++	0.0004939	0.00720532	POSTSYNAPTIC	FALSE
NT5DC3	Q86UY8	0.7195	0.2286	++	0.001648	0.0186277	PRESYNAPTIC	FALSE
CALB1	P05937	0.7186	0.2353	++	0.002259	0.0236073	OTHER	FALSE
BAG3	O95817	-0.718	0.1784	--	5.7e-05	0.00123043	POSTSYNAPTIC	FALSE
HSPE1-MOB4	S4R3N1	0.7175	0.2488	++	0.003932	0.0353962	OTHER	TRUE
MIF	P14174	-0.7169	0.2495	--	0.004059	0.0362146	OTHER	FALSE
SLC30A3	Q99726	0.7153	0.1376	++	2.03e-07	1.3e-05	BOTH	FALSE
AVL9	Q8NBF6	0.7135	0.2247	++	0.001499	0.0173303	OTHER	FALSE
GABRG2	P18507-2	0.711	0.2604	++	0.006331	0.049687	OTHER	FALSE
DKK3	Q9UBP4	-0.7076	0.1856	--	0.0001372	0.00252049	OTHER	FALSE
NDUFB7	P17568	0.7055	0.2142	++	0.0009864	0.0125298	PRESYNAPTIC	TRUE
SYNPO	Q8N3V7-3	0.7036	0.1436	++	9.54e-07	4.65e-05	POSTSYNAPTIC	FALSE
ANXA5	P08758	-0.698	0.174	--	6.05e-05	0.0012914	POSTSYNAPTIC	FALSE
PLCD1	P51178	-0.6905	0.2139	--	0.001247	0.0150429	OTHER	FALSE
MECP2	P51608-2	-0.6897	0.226	--	0.00228	0.0237702	OTHER	FALSE
HIST1H1E	P10412	-0.6885	0.1719	--	6.21e-05	0.00131907	OTHER	FALSE
MAL2	Q969L2	0.6874	0.1725	++	6.77e-05	0.00141497	BOTH	FALSE
BDH1	Q02338	0.6865	0.1869	++	0.0002398	0.00398868	PRESYNAPTIC	TRUE
PIP4K2A	P48426	-0.6854	0.1839	--	0.0001936	0.00334493	POSTSYNAPTIC	FALSE
TPPP3	Q9BW30	-0.6819	0.1926	--	0.0004002	0.0060709	OTHER	FALSE
LINGO1	Q96FE5-2	0.68	0.1939	++	0.0004527	0.00671277	OTHER	FALSE
QDPR	P09417	-0.6799	0.1782	--	0.0001361	0.00250389	POSTSYNAPTIC	FALSE
SCD5	Q86SK9-2	-0.672	0.2233	--	0.002613	0.0262917	OTHER	FALSE
LCP1	P13796	-0.6659	0.1618	--	3.85e-05	0.000895777	OTHER	FALSE
C11orf54	Q9H0W9-2	-0.6482	0.1538	--	2.51e-05	0.000634982	OTHER	FALSE
MT-ND2	P03891	0.6446	0.2271	++	0.004531	0.0391851	OTHER	TRUE
OMG	P23515	-0.643	0.1964	--	0.00106	0.0132568	POSTSYNAPTIC	FALSE
H2AFV	Q71UI9	-0.6397	0.199	--	0.001311	0.0156359	OTHER	FALSE
ANXA4	P09525	-0.6383	0.2061	--	0.001952	0.0211673	OTHER	FALSE
CBR3	O75828	-0.6334	0.225	--	0.004884	0.0413401	POSTSYNAPTIC	FALSE
ALDH3A2	P51648	-0.6312	0.2186	--	0.003878	0.0350456	OTHER	FALSE
TJP2	Q9UDY2-6	-0.6277	0.124	--	4.17e-07	2.36e-05	POSTSYNAPTIC	FALSE
HEBP1	Q9NRV9	-0.6273	0.1868	--	0.0007843	0.0104522	OTHER	FALSE
UQCR10	Q9UDW1	0.6205	0.2232	++	0.005442	0.0446447	PRESYNAPTIC	TRUE
GABRB3	P28472-4	0.6193	0.2172	++	0.004351	0.0380649	OTHER	FALSE
SORD	Q00796	-0.614	0.2068	--	0.002991	0.02903	OTHER	TRUE
KIAA1549L	Q6ZVL6	0.6135	0.156	++	8.44e-05	0.0016934	OTHER	FALSE
NRN1	Q9NPD7	0.6128	0.131	++	2.89e-06	0.000113448	OTHER	FALSE
ANKRD29	Q8N6D5	-0.6116	0.1689	--	0.000294	0.00471577	OTHER	FALSE
ATL3	F5H6I7	-0.6061	0.2088	--	0.003704	0.0339047	OTHER	FALSE
DHX15	O43143	-0.6044	0.1815	--	0.0008678	0.0113261	OTHER	FALSE
AHNAK	Q09666	-0.6011	0.1816	--	0.0009311	0.0119737	POSTSYNAPTIC	FALSE
PLCD3	Q8N3E9	-0.599	0.1668	--	0.0003285	0.00516521	OTHER	FALSE
HCN1	O60741	0.5975	0.1564	++	0.000134	0.00247214	PRESYNAPTIC	FALSE
MVD	P53602	-0.5972	0.2033	--	0.003299	0.0311781	OTHER	FALSE
SCG2	P13521	0.5944	0.2126	++	0.00518	0.0431078	OTHER	FALSE
SCO1	J3QL56	0.5942	0.2003	++	0.003015	0.0292	OTHER	TRUE
NUMBL	A0A0C4DGH3	0.5889	0.1632	++	0.0003075	0.00489278	OTHER	FALSE
GAD1	Q99259	0.5817	0.2105	++	0.005713	0.0462089	OTHER	FALSE
BBOX1	O75936	-0.5804	0.1568	--	0.0002142	0.00363502	OTHER	FALSE
S100B	P04271	-0.5786	0.1575	--	0.0002383	0.00396815	OTHER	FALSE
DYNLT3	P51808	0.5743	0.2008	++	0.004227	0.0372844	OTHER	FALSE
GIPC1	O14908	-0.5728	0.1992	--	0.004031	0.0360349	OTHER	FALSE
ARL15	A0A087WUW9	0.5707	0.1865	++	0.002214	0.0232566	OTHER	FALSE
CUTA	O60888-3	-0.5695	0.2025	--	0.004918	0.0415449	OTHER	FALSE
C1orf198	Q9H425-3	-0.5671	0.1888	--	0.00267	0.0267125	OTHER	FALSE
HSPB6	O14558	-0.5655	0.1273	--	8.89e-06	0.0002773	OTHER	FALSE
ISOC1	Q96CN7	-0.5639	0.1957	--	0.003961	0.0355839	OTHER	FALSE
GRIN2B	Q13224	0.5638	0.1914	++	0.003217	0.0306129	POSTSYNAPTIC	FALSE
CNPY2	Q9Y2B0	0.5523	0.2005	++	0.005874	0.0471265	OTHER	FALSE
MAP2K6	P52564	-0.5521	0.1659	--	0.0008742	0.0113921	OTHER	TRUE
SF3B3	Q15393	-0.548	0.1693	--	0.001207	0.0146677	OTHER	FALSE
PGAM2	P15259	-0.5444	0.1002	--	5.5e-08	4.36e-06	OTHER	FALSE
CD82	P27701-2	-0.5441	0.1411	--	0.0001154	0.00218704	OTHER	FALSE
NINJ2	Q9NZG7	-0.5395	0.1542	--	0.0004685	0.00690277	OTHER	FALSE
TSPAN7	P41732	0.5343	0.1431	++	0.0001892	0.00328228	OTHER	FALSE
C2CD4C	Q8TF44	0.531	0.1477	++	0.000326	0.00513296	OTHER	FALSE
GCDH	Q92947	0.5258	0.1662	++	0.001562	0.0178835	OTHER	TRUE
STMN3	Q9NZ72-2	0.5184	0.1827	++	0.004545	0.0392716	OTHER	FALSE
HIP1	O00291-4	-0.5177	0.1873	--	0.005718	0.0462375	OTHER	FALSE
ENO2	P09104	-0.5136	0.1529	--	0.0007837	0.0104459	POSTSYNAPTIC	FALSE
EIF5B	A0A087WUT6	-0.5115	0.1285	--	6.86e-05	0.00143026	OTHER	FALSE
NEFH	P12036	-0.5115	0.1097	--	3.15e-06	0.000121513	POSTSYNAPTIC	FALSE
PTGDS	P41222	-0.5112	0.1607	--	0.001462	0.0170021	OTHER	FALSE
PCYOX1L	Q8NBM8	0.5075	0.143	++	0.0003876	0.00591429	OTHER	FALSE
SHMT2	P34897-3	0.5053	0.1792	++	0.004804	0.0408564	OTHER	TRUE
VGF	O15240	0.5047	0.0694	++	3.45e-13	1.13e-06	OTHER	TRUE
CNP	P09543	-0.489	0.1462	--	0.0008254	0.0108852	POSTSYNAPTIC	FALSE
DDRGK1	Q96HY6	-0.4779	0.1495	--	0.00139	0.0163563	OTHER	FALSE
CLTCL1	P53675-2	0.4756	0.1548	++	0.002125	0.0225562	OTHER	FALSE
CNKSR3	G9CGD6	0.4706	0.1564	++	0.002625	0.0263805	OTHER	FALSE
FAM171B	Q6P995	0.4704	0.1224	++	0.0001211	0.00227518	OTHER	FALSE
CDKN1B	P46527	-0.4683	0.1281	--	0.0002577	0.00423188	OTHER	FALSE
NT5C	Q8TCD5	-0.4638	0.1533	--	0.002483	0.0253205	OTHER	FALSE
MACROD1	Q9BQ69	-0.4616	0.1682	--	0.006048	0.0481089	OTHER	FALSE
FMNL2	Q96PY5-3	-0.461	0.1656	--	0.005373	0.0442423	POSTSYNAPTIC	FALSE
ERC2	O15083	0.4601	0.1565	++	0.003277	0.0310269	PRESYNAPTIC	FALSE
ACAN	P16112-2	-0.4515	0.1066	--	2.3e-05	0.000592022	OTHER	FALSE
HAPLN2	Q9GZV7	-0.4487	0.0852	--	1.38e-07	9.38e-06	POSTSYNAPTIC	FALSE
CSPG5	O95196-2	0.4476	0.1591	++	0.004904	0.0414607	OTHER	FALSE
NTRK3	Q16288-5	0.4462	0.144	++	0.001948	0.0211348	OTHER	FALSE
KIAA0196	Q12768	-0.4427	0.1421	--	0.001838	0.0202306	OTHER	FALSE
TESC	Q96BS2	0.442	0.1502	++	0.003252	0.0308547	OTHER	FALSE
PRMT8	Q9NR22-2	0.4382	0.1585	++	0.005702	0.0461458	OTHER	FALSE
RHOG	P84095	-0.4374	0.1404	--	0.001836	0.020214	POSTSYNAPTIC	FALSE
ANXA1	P04083	-0.437	0.1314	--	0.0008797	0.0114487	OTHER	FALSE
PRKAB2	O43741	-0.436	0.1388	--	0.00169	0.0189868	OTHER	FALSE
MBP	P02686	-0.4342	0.1198	--	0.0002896	0.00465774	POSTSYNAPTIC	FALSE
PTGR2	Q8N8N7	-0.4338	0.1242	--	0.0004784	0.00702111	OTHER	FALSE
ERMN	Q8TAM6	-0.4302	0.1029	--	2.89e-05	0.000711077	OTHER	FALSE
MAG	P20916-3	-0.4261	0.1232	--	0.0005453	0.00780726	OTHER	FALSE
CAPG	P40121	-0.4254	0.117	--	0.0002762	0.00447998	POSTSYNAPTIC	FALSE
CD99	P14209	-0.4218	0.1191	--	0.0003981	0.00604487	OTHER	FALSE
GLIPR2	Q9H4G4	-0.4216	0.1471	--	0.004168	0.0369103	POSTSYNAPTIC	FALSE
H1F0	P07305	-0.4173	0.1192	--	0.0004628	0.00683439	OTHER	FALSE
FABP7	O15540	-0.4097	0.1023	--	6.17e-05	0.00131217	OTHER	FALSE
SIRT2	Q8IXJ6	-0.4037	0.1398	--	0.003875	0.0350261	OTHER	FALSE
JAM3	Q9BX67	-0.4028	0.1314	--	0.002175	0.0229508	OTHER	FALSE
ITPKA	P23677	0.3915	0.1378	++	0.004496	0.0389684	OTHER	FALSE
UBE3C	Q15386	-0.3866	0.1303	--	0.003016	0.029207	OTHER	FALSE
TPBG	Q13641	0.3863	0.1378	++	0.005054	0.0423595	OTHER	FALSE
LGI3	Q8N145	-0.3841	0.1181	--	0.001141	0.0140407	OTHER	FALSE
GPRC5B	Q9NZH0	-0.379	0.1166	--	0.001157	0.0141936	POSTSYNAPTIC	FALSE
GPD1	P21695	-0.3764	0.1112	--	0.0007147	0.00970545	OTHER	FALSE
ASPA	P45381	-0.372	0.1053	--	0.0004108	0.00620186	OTHER	FALSE
IQGAP1	P46940	-0.3686	0.1051	--	0.0004548	0.00673811	OTHER	FALSE
AKAP5	P24588	0.3661	0.1334	++	0.006079	0.0482829	OTHER	FALSE
OPALIN	Q96PE5-3	-0.3621	0.0952	--	0.0001434	0.00261363	OTHER	FALSE
SLC44A1	Q8WWI5-3	-0.3568	0.1261	--	0.00465	0.0399176	OTHER	TRUE
PALM	O75781-2	0.3525	0.1217	++	0.00376	0.0342738	POSTSYNAPTIC	FALSE
CD9	A6NNI4	-0.3485	0.1259	--	0.005659	0.0458992	OTHER	FALSE
HDHD1	E7EVH9	-0.326	0.0938	--	0.0005121	0.00742	OTHER	FALSE
CD44	H0YD13	-0.3204	0.0719	--	8.37e-06	0.000264322	OTHER	FALSE
ENPP6	Q6UWR7	-0.2773	0.1007	--	0.005877	0.0471435	POSTSYNAPTIC	FALSE
PLIN3	O60664-4	-0.2761	0.0925	--	0.002846	0.0279938	OTHER	FALSE
RBX1	P62877	0.266	0.0681	++	9.46e-05	0.00185876	POSTSYNAPTIC	FALSE
SPP1	P10451-5	-0.2631	0.0907	--	0.003739	0.0341356	OTHER	FALSE
GMPR	P36959	-0.2626	0.0727	--	0.0003067	0.00488234	OTHER	FALSE
MYO1D	O94832	-0.2573	0.0811	--	0.001516	0.0174803	POSTSYNAPTIC	FALSE
PMP2	P02689	-0.215	0.0627	--	0.0006112	0.00856039	OTHER	FALSE
COQ3	Q5T063	0.2027	0.0725	++	0.005202	0.0432378	OTHER	TRUE
C4A	P0C0L4	-0.1764	0.0632	--	0.005269	0.0436327	OTHER	FALSE
C14orf159	Q7Z3D6-2	0.1694	0.047	++	0.0003182	0.00503202	OTHER	FALSE
BGN	P21810	0.0896	0.0326	++	0.006003	0.0478557	OTHER	FALSE

## Sheet: Sheet2
Supplementary Data 3. Subset 2.: Pairs of protein-protein interaction based on BioGRID for the 579 cognitive trajectory-associated proteins
source	target	interaction
AAK1	AP2A1	pp
AAK1	AP2B1	pp
AP2M1	AAK1	pp
CLTC	AAK1	pp
AAK1	PLEC	pp
PPP1CB	AAK1	pp
DLD	ABHD10	pp
CAP1	ABI2	pp
CASKIN1	ABI2	pp
ENO1	ABI2	pp
HNRNPK	ABI2	pp
ABI2	MBP	pp
PRKAA1	ABI2	pp
SHMT2	ABI2	pp
CDC42	ACAD9	pp
ACAD9	DBT	pp
ACAD9	DLAT	pp
ACAD9	GLS	pp
NDUFA13	ACAD9	pp
ACAD9	NDUFA2	pp
NDUFA4	ACAD9	pp
NDUFA8	ACAD9	pp
NDUFB11	ACAD9	pp
NDUFB5	ACAD9	pp
ACAD9	NDUFC2	pp
ACAD9	NDUFS2	pp
NDUFS3	ACAD9	pp
NDUFS5	ACAD9	pp
NDUFS7	ACAD9	pp
ACAD9	NFS1	pp
ACAD9	PDK3	pp
ACAD9	SDHA	pp
ACAD9	VAMP2	pp
ACAD9	VDAC1	pp
ACAT2	ACAT1	pp
ACO2	ACAT1	pp
ATP1B1	ACAT1	pp
ACAT1	DLD	pp
DLST	ACAT1	pp
EEF1A1	ACAT1	pp
ACAT1	PDHA1	pp
SDHA	ACAT1	pp
SDHB	ACAT1	pp
SFPQ	ACAT1	pp
ACAT1	SFXN1	pp
ACAT1	TMEM65	pp
UQCRB	ACAT1	pp
ACAT1	UQCRFS1	pp
UQCRQ	ACAT1	pp
BAG3	ACAT2	pp
ACAT2	HADH	pp
PKM	ACAT2	pp
PSAT1	ACAT2	pp
ACO2	AK3	pp
ACO2	ALDH5A1	pp
ACO2	ALDOA	pp
ACO2	ATP1B1	pp
ACO2	ATP5A1	pp
ACO2	ATP5F1	pp
ACO2	ATP5J	pp
ACO2	CTNNB1	pp
ACO2	DHX15	pp
ACO2	EIF4A3	pp
ACO2	ESD	pp
ACO2	GPD1	pp
ACO2	HSPD1	pp
IDH3A	ACO2	pp
IDH3G	ACO2	pp
ACO2	IMMT	pp
ACO2	LMNA	pp
ACO2	OAT	pp
ACO2	PPP1CB	pp
ACO2	PRDX1	pp
ACO2	SLC25A3	pp
ACTN1	ACTN2	pp
ACTN1	ACTN4	pp
ACTN1	CSRP1	pp
ACTN1	CYC1	pp
DLD	ACTN1	pp
DNM1L	ACTN1	pp
GIPC1	ACTN1	pp
HSPB1	ACTN1	pp
IQGAP1	ACTN1	pp
MAPRE1	ACTN1	pp
ACTN1	NUMBL	pp
ACTN1	PDHX	pp
PHB	ACTN1	pp
PPP1CB	ACTN1	pp
SYNPO	ACTN1	pp
TJP1	ACTN1	pp
ACTN2	ACTN4	pp
CAPN1	ACTN2	pp
DLG4	ACTN2	pp
ACTN2	GRIN2B	pp
HSPB1	ACTN2	pp
PSMA3	ACTN2	pp
AHNAK	ACTN4	pp
ALDOA	ACTN4	pp
ACTN4	CTNNB1	pp
ACTN4	CYC1	pp
DLD	ACTN4	pp
DNM1L	ACTN4	pp
GSN	ACTN4	pp
HSPB1	ACTN4	pp
IDH3A	ACTN4	pp
IQGAP1	ACTN4	pp
MAPRE1	ACTN4	pp
PDHA1	ACTN4	pp
PPP1CB	ACTN4	pp
PSMA3	ACTN4	pp
SYNPO	ACTN4	pp
TJP1	ACTN4	pp
ACTR3B	ARPC5	pp
ACTR3B	ARPC5L	pp
C14orf166	ACTR3B	pp
ANKRD29	ADD2	pp
RPH3A	ADD2	pp
AFG3L2	ATP1A1	pp
AFG3L2	ATP5A1	pp
ATP5F1	AFG3L2	pp
CYC1	AFG3L2	pp
NDUFA11	AFG3L2	pp
NDUFA13	AFG3L2	pp
NDUFA4	AFG3L2	pp
AFG3L2	NDUFA8	pp
NDUFA9	AFG3L2	pp
NDUFS1	AFG3L2	pp
NDUFS8	AFG3L2	pp
AFG3L2	PHB	pp
SLC25A3	AFG3L2	pp
UQCRC2	AFG3L2	pp
AFG3L2	UQCRQ	pp
AGK	ATP12A	pp
NDUFA4	AGK	pp
OTUB1	AGK	pp
C14orf166	AHNAK	pp
CDC42	AHNAK	pp
AHNAK	EEF1A1	pp
EEF1D	AHNAK	pp
HSPB1	AHNAK	pp
OXCT1	AHNAK	pp
AHNAK	PLEC	pp
PPP1CB	AHNAK	pp
S100B	AHNAK	pp
AHNAK	STIP1	pp
BAG3	AIFM1	pp
AIFM1	CHCHD6	pp
AIFM1	COX6B1	pp
DLD	AIFM1	pp
AIFM1	IMMT	pp
NDUFS5	AIFM1	pp
AIFM1	NUDC	pp
OTUB1	AIFM1	pp
PDHA1	AIFM1	pp
AIFM1	PGAM5	pp
AIFM1	PHB	pp
AIFM1	SFXN1	pp
AIFM1	SLC25A11	pp
AIFM1	SLC25A3	pp
AIFM1	SLC25A5	pp
AIFM1	STOML2	pp
AIFM1	TUFM	pp
AIFM1	VDAC1	pp
AK1	OGT	pp
DLG4	AKAP5	pp
GABRB3	AKAP5	pp
AKAP5	GRIN2B	pp
AKAP5	HSPA2	pp
IQGAP1	AKAP5	pp
ENO1	AKR1B1	pp
ENO2	AKR1B1	pp
FABP5	AKR1B1	pp
FABP7	AKR1B1	pp
GLO1	AKR1B1	pp
MSN	AKR1B1	pp
OAT	AKR1B1	pp
PMP2	AKR1B1	pp
PRDX6	AKR1B1	pp
RDX	AKR1B1	pp
AKR1B1	SORD	pp
STIP1	AKR1B1	pp
TKT	AKR1B1	pp
ALAD	OGT	pp
ATL3	ALDH3A2	pp
ATP5L	ALDH3A2	pp
ALDH3A2	ATP6V1C1	pp
LMNA	ALDH3A2	pp
MTCH2	ALDH3A2	pp
SLC25A3	ALDH3A2	pp
UQCRQ	ALDH3A2	pp
PKM	ALDH5A1	pp
ALDH5A1	VDAC1	pp
ALDOA	ATP5J	pp
COX4I1	ALDOA	pp
ALDOA	CS	pp
DNM1L	ALDOA	pp
ALDOA	ENO1	pp
ALDOA	FABP5	pp
ALDOA	GAPDH	pp
ALDOA	GLO1	pp
ALDOA	HSPD1	pp
ALDOA	LTA4H	pp
ALDOA	NDUFS4	pp
ALDOA	PGAM2	pp
PKM	ALDOA	pp
PSMA3	ALDOA	pp
SNCA	ALDOA	pp
ALDOA	TALDO1	pp
TKT	ALDOA	pp
TRAP1	ALDOA	pp
ANXA1	ANXA4	pp
ANXA1	ANXA5	pp
BAG3	ANXA1	pp
DLG3	ANXA1	pp
ENO1	ANXA1	pp
ANXA1	GAPDH	pp
HSPB1	ANXA1	pp
ANXA1	OTUB1	pp
PPIA	ANXA1	pp
USP7	ANXA1	pp
BAG3	ANXA5	pp
CS	ANXA5	pp
ANXA5	EIF5B	pp
IDH2	ANXA5	pp
IQGAP1	ANXA5	pp
KRAS	ANXA5	pp
ANXA5	NDRG1	pp
SDHA	ANXA5	pp
STXBP5L	ANXA5	pp
ANXA5	TRAP1	pp
AP2A1	AP2A2	pp
AP2A1	AP2B1	pp
AP2M1	AP2A1	pp
CLTC	AP2A1	pp
HIP1	AP2A1	pp
IQGAP1	AP2A1	pp
PPP1CB	AP2A1	pp
SNCA	AP2A1	pp
SYNPO	AP2A1	pp
UQCRB	AP2A1	pp
AP2A2	AP2B1	pp
AP2M1	AP2A2	pp
AP2A2	ATP1A1	pp
CLTC	AP2A2	pp
IQGAP1	AP2A2	pp
AP2A2	PIP5K1C	pp
AP2B1	AP2M1	pp
CAB39	AP2B1	pp
CLTC	AP2B1	pp
AP2B1	COX5B	pp
CRYL1	AP2B1	pp
HIP1	AP2B1	pp
HSPB1	AP2B1	pp
AP2B1	PIP5K1C	pp
AP2B1	SLC25A6	pp
SNCA	AP2B1	pp
AP2M1	CLTC	pp
AP2M1	CTNNB1	pp
AP2M1	EEF1A1	pp
AP2M1	FASN	pp
AP2M1	GAPDH	pp
AP2M1	GFAP	pp
AP2M1	HNRNPA2B1	pp
AP2M1	IQGAP1	pp
AP2M1	MAP4	pp
MTX2	AP2M1	pp
NDRG1	AP2M1	pp
PPP1CB	AP2M1	pp
AP2M1	SFPQ	pp
AP2M1	SLC25A4	pp
AP2M1	SLC25A5	pp
AP2M1	SLC25A6	pp
SNCA	AP2M1	pp
AP2M1	SV2A	pp
SYNPO	AP2M1	pp
AP3D1	AP3B2	pp
CLTC	AP3B2	pp
AP3M2	AP3D1	pp
AP3D1	CLTC	pp
DLST	AP3D1	pp
KLC2	AP3D1	pp
SLC25A46	APOO	pp
ARL15	CRMP1	pp
ARL15	GAPDH	pp
ARPC5L	ARPC5	pp
CDC42	ARPC5	pp
ARPC5	SH3GL1	pp
SYNPO	ARPC5	pp
IQGAP1	ARPC5L	pp
SAMM50	ARPC5L	pp
ARPC5L	SH3GL1	pp
SYNPO	ARPC5L	pp
ATCAY	GLS	pp
BAG3	ATG3	pp
DLD	ATG3	pp
ATG3	GNAQ	pp
ATG3	HRAS	pp
CAPN2	ATIC	pp
CTNNB1	ATIC	pp
DNM1L	ATIC	pp
GLO1	ATIC	pp
HSPB1	ATIC	pp
ATIC	IPO5	pp
ATIC	ISOC1	pp
ATIC	MSN	pp
ATIC	NSFL1C	pp
ATIC	OXCT1	pp
PAICS	ATIC	pp
PGM1	ATIC	pp
PLIN3	ATIC	pp
ATIC	RTN4	pp
UBA1	ATIC	pp
ATL3	ATP2B1	pp
ATL3	ATP5A1	pp
ATP6V1C1	ATL3	pp
PHB	ATL3	pp
ATL3	RAB14	pp
RTN4	ATL3	pp
ATP1B1	ATP1A1	pp
ATP1B2	ATP1A1	pp
ATP2B1	ATP1A1	pp
ATP1A1	ATP5L	pp
ATP6V0D1	ATP1A1	pp
ATP1A1	ATP6V1A	pp
CLTC	ATP1A1	pp
CLTCL1	ATP1A1	pp
CTNNB1	ATP1A1	pp
ATP1A1	CYC1	pp
HNRNPF	ATP1A1	pp
ATP1A1	IPO5	pp
MAPK1	ATP1A1	pp
MAPK3	ATP1A1	pp
MTCH2	ATP1A1	pp
NDRG1	ATP1A1	pp
NDUFS1	ATP1A1	pp
ATP1A1	NDUFS4	pp
ATP1A1	NDUFV1	pp
PDHA1	ATP1A1	pp
ATP1A1	PHB	pp
PPP2R1A	ATP1A1	pp
SDHA	ATP1A1	pp
ATP1A1	SLC25A3	pp
ATP1A1	UQCRC2	pp
ATP1A1	UQCRQ	pp
ATP1A1	VDAC1	pp
ATP1A1	VDAC2	pp
ATP1A1	VDAC3	pp
ATP1A2	ATP6V0D1	pp
ATP1A2	ATP6V1A	pp
CLTC	ATP1A2	pp
HIST1H4A	ATP1A2	pp
ROGDI	ATP1A2	pp
STXBP5L	ATP1A2	pp
ATP1A2	VDAC1	pp
ATP1A2	VDAC2	pp
ATP1B1	ATP5F1	pp
ATP1B1	ATP5L	pp
ATP1B1	COX6B1	pp
ATP1B1	CYC1	pp
ATP1B1	DDAH2	pp
ATP1B1	DLAT	pp
DLD	ATP1B1	pp
HNRNPA2B1	ATP1B1	pp
ATP1B1	MTCH2	pp
ATP1B1	NDUFA12	pp
ATP1B1	NDUFA2	pp
ATP1B1	NDUFS1	pp
ATP1B1	NDUFS3	pp
ATP1B1	NDUFV1	pp
PDHA1	ATP1B1	pp
RTN4	ATP1B1	pp
SDHA	ATP1B1	pp
ATP1B1	UQCRB	pp
ATP1B1	UQCRFS1	pp
ATP1B1	UQCRQ	pp
ATP1B1	VDAC1	pp
ATP1B2	ATP5F1	pp
ATP1B2	RTN4	pp
IDH3A	ATP2B1	pp
ATP2B2	C4A	pp
ATP2B2	DLG3	pp
ATP2B2	DLG4	pp
ATP5A1	ATP5B	pp
ATP5A1	ATP5D	pp
ATP5F1	ATP5A1	pp
ATP5A1	ATP5H	pp
ATP5A1	ATP5J	pp
ATP5L	ATP5A1	pp
ATP5A1	ATP5O	pp
ATP6V0D1	ATP5A1	pp
ATP5A1	ATP6V1A	pp
ATP5A1	ATP6V1B2	pp
C1QBP	ATP5A1	pp
CTNNB1	ATP5A1	pp
ATP5A1	CYC1	pp
ATP5A1	EIF4A1	pp
ATP5A1	IMMT	pp
KRAS	ATP5A1	pp
ATP5A1	MDH2	pp
ATP5A1	MTCH2	pp
ATP5A1	NDUFA8	pp
ATP5A1	NDUFA9	pp
ATP5A1	NDUFB11	pp
ATP5A1	NDUFS4	pp
ATP5A1	P4HB	pp
ATP5A1	PMPCB	pp
ATP5A1	SFXN1	pp
ATP5A1	STOML2	pp
UQCRC2	ATP5A1	pp
VDAC1	ATP5A1	pp
VDAC2	ATP5A1	pp
VDAC3	ATP5A1	pp
ATP5B	ATP5D	pp
ATP5F1	ATP5B	pp
ATP5B	ATP5H	pp
ATP5J	ATP5B	pp
ATP5B	ATP5L	pp
ATP5B	ATP5O	pp
ATP5B	ATP6V0D1	pp
ATP5B	ATP6V1B2	pp
CTNNB1	ATP5B	pp
ATP5B	DLST	pp
ATP5B	EEF1A1	pp
GPRC5B	ATP5B	pp
ATP5B	HNRNPA2B1	pp
MAPK3	ATP5B	pp
ATP5B	MDH2	pp
ATP5B	MTCH2	pp
ATP5B	NDUFA12	pp
ATP5B	NDUFA2	pp
ATP5B	NDUFB9	pp
ATP5B	NDUFS1	pp
ATP5B	NNT	pp
ATP5B	P4HB	pp
ATP5B	PHB	pp
PSMA3	ATP5B	pp
ATP5B	SDHB	pp
ATP5B	UQCRC1	pp
ATP5B	UQCRC2	pp
VDAC1	ATP5B	pp
VDAC2	ATP5B	pp
VDAC3	ATP5B	pp
ATP5F1	ATP5D	pp
ATP5H	ATP5D	pp
ATP5D	ATP5J	pp
ATP5L	ATP5D	pp
ATP5O	ATP5D	pp
ATP5D	ATP6V0D1	pp
ATP5D	AUH	pp
ATP5D	COPB2	pp
ATP5D	COX4I1	pp
ATP5D	COX5A	pp
ATP5D	NDUFB5	pp
STXBP5L	ATP5D	pp
VDAC1	ATP5D	pp
VDAC2	ATP5D	pp
VDAC3	ATP5D	pp
ATP5F1	ATP5H	pp
ATP5F1	ATP5J	pp
ATP5L	ATP5F1	pp
ATP5O	ATP5F1	pp
ATP5F1	ATP6V0D1	pp
DKK3	ATP5F1	pp
GRIA2	ATP5F1	pp
ATP5F1	HSPD1	pp
ATP5F1	MTCH2	pp
NDUFA4	ATP5F1	pp
ATP5F1	NDUFA9	pp
ATP5F1	NDUFB5	pp
NDUFB7	ATP5F1	pp
ATP5F1	NDUFB9	pp
ATP5F1	NDUFS1	pp
ATP5F1	NDUFS2	pp
NDUFS3	ATP5F1	pp
ATP5F1	NDUFS4	pp
ATP5F1	NDUFS7	pp
ATP5F1	NDUFV1	pp
SAMM50	ATP5F1	pp
ATP5F1	SDHA	pp
SLC25A3	ATP5F1	pp
SNCA	ATP5F1	pp
SPP1	ATP5F1	pp
ATP5F1	STOML2	pp
ATP5F1	UQCRB	pp
ATP5F1	UQCRQ	pp
ATP5F1	VDAC1	pp
ATP5F1	VDAC2	pp
ATP5F1	VDAC3	pp
ATP5L	ATP5H	pp
ATP5H	ATP5O	pp
ATP5H	CISD1	pp
ATP5H	CYC1	pp
DKK3	ATP5H	pp
ATP5H	NDUFA12	pp
NDUFA4	ATP5H	pp
NDUFS3	ATP5H	pp
OGDH	ATP5H	pp
PDHA1	ATP5H	pp
SDHA	ATP5H	pp
SNCA	ATP5H	pp
ATP5H	STOML2	pp
STXBP5L	ATP5H	pp
ATP5H	UQCRQ	pp
VDAC1	ATP5H	pp
VDAC3	ATP5H	pp
ATP5J	ATP5O	pp
ENO1	ATP5J	pp
ATP5J	FABP5	pp
NDUFA13	ATP5J	pp
NDUFA4	ATP5J	pp
NDUFS3	ATP5J	pp
ATP5J	PRDX3	pp
STXBP5L	ATP5J	pp
ATP5J	UQCRC2	pp
ATP5J	UQCRFS1	pp
ATP5L	ATP5O	pp
ATP5L	CYC1	pp
ATP5L	MTCH2	pp
MTX1	ATP5L	pp
ATP5L	PHB	pp
ATP5L	SFXN1	pp
ATP5L	UQCRQ	pp
ATP5O	ATP6V0A1	pp
ATP6V0D1	ATP5O	pp
C1QBP	ATP5O	pp
ATP5O	COX4I1	pp
CYC1	ATP5O	pp
DKK3	ATP5O	pp
DLST	ATP5O	pp
ATP5O	MTCH2	pp
NDUFA4	ATP5O	pp
ATP5O	NDUFA8	pp
ATP5O	NDUFB9	pp
NDUFS3	ATP5O	pp
ATP5O	NDUFS4	pp
PDHA1	ATP5O	pp
RTN4	ATP5O	pp
ATP5O	UQCRC2	pp
VDAC1	ATP5O	pp
VDAC2	ATP5O	pp
VDAC3	ATP5O	pp
ATP6V0D1	ATP6V0A1	pp
ATP6V1D	ATP6V0A1	pp
C1QBP	ATP6V0A1	pp
CLTC	ATP6V0A1	pp
GNAZ	ATP6V0A1	pp
MGST3	ATP6V0A1	pp
SLC25A3	ATP6V0A1	pp
SNCA	ATP6V0A1	pp
STXBP5L	ATP6V0A1	pp
VAMP2	ATP6V0A1	pp
ATP6V1A	ATP6V0D1	pp
ATP6V1B2	ATP6V0D1	pp
ATP6V1D	ATP6V0D1	pp
CLTC	ATP6V0D1	pp
ATP6V0D1	LETM1	pp
MTCH2	ATP6V0D1	pp
ATP6V0D1	MVD	pp
NDUFA2	ATP6V0D1	pp
NDUFB7	ATP6V0D1	pp
NDUFS1	ATP6V0D1	pp
ATP6V0D1	NDUFS4	pp
ATP6V0D1	NDUFV1	pp
SDHA	ATP6V0D1	pp
SLC25A4	ATP6V0D1	pp
SLC25A5	ATP6V0D1	pp
SLC25A6	ATP6V0D1	pp
SNCA	ATP6V0D1	pp
STXBP5L	ATP6V0D1	pp
ATP6V0D1	UQCRH	pp
VDAC1	ATP6V0D1	pp
VDAC2	ATP6V0D1	pp
VDAC3	ATP6V0D1	pp
ATP6V1B2	ATP6V1A	pp
ATP6V1D	ATP6V1A	pp
CAPN1	ATP6V1A	pp
ATP6V1A	COX4I1	pp
EIF4A1	ATP6V1A	pp
ATP6V1A	EIF4A3	pp
HSPD1	ATP6V1A	pp
PRDX6	ATP6V1A	pp
ATP6V1A	SHMT2	pp
SNCA	ATP6V1A	pp
TXNL1	ATP6V1A	pp
ATP6V1A	VDAC1	pp
ATP6V1A	VDAC2	pp
VDAC3	ATP6V1A	pp
ATP6V1B2	ATP6V1D	pp
C1QBP	ATP6V1B2	pp
CLTC	ATP6V1B2	pp
CRMP1	ATP6V1B2	pp
ATP6V1B2	HYOU1	pp
SNCA	ATP6V1B2	pp
CISD1	ATP6V1C1	pp
ATP6V1C1	DNM1L	pp
MGST3	ATP6V1C1	pp
NDUFA9	ATP6V1C1	pp
PPP2R1A	ATP6V1C1	pp
RAB14	ATP6V1C1	pp
ATP6V1C1	RDX	pp
ATP6V1C1	SARS	pp
ATP6V1C1	SHMT2	pp
CLTC	ATP6V1D	pp
MAPK1	ATP6V1D	pp
NDUFA13	ATP6V1D	pp
USP7	ATP6V1D	pp
PPP2R1A	AVL9	pp
BAG3	C14orf166	pp
BAG3	CAPN1	pp
BAG3	CDKN1B	pp
BAG3	CSRP1	pp
BAG3	CSTB	pp
BAG3	DLG3	pp
BAG3	EIF4A2	pp
BAG3	G6PD	pp
BAG3	HAGH	pp
BAG3	HNRNPK	pp
BAG3	HSPA2	pp
BAG3	HSPB1	pp
BAG3	HSPB6	pp
BAG3	MACROD1	pp
BAG3	MAP4	pp
BAG3	MAPRE1	pp
BAG3	P4HB	pp
BAG3	PGM3	pp
BAG3	PLEC	pp
BAG3	PSAT1	pp
BAG3	PSMA3	pp
BAG3	S100B	pp
BAG3	SLC25A5	pp
BAG3	SLC25A6	pp
BAG3	SYNPO	pp
BAG3	UBA1	pp
BAG3	VDAC1	pp
BAIAP2	CDC42	pp
BAIAP2	PAK1	pp
BAIAP2	RTN4	pp
BDH1	PGM3	pp
BRSK1	PAK1	pp
PRKAA1	BRSK1	pp
SNCA	BRSK1	pp
ERC2	BSN	pp
BSN	RAB3A	pp
C11orf54	NSFL1C	pp
C11orf54	PRDX6	pp
C11orf54	TKT	pp
PSMA3	C14orf159	pp
C14orf159	SLC25A6	pp
C14orf166	DDX1	pp
DHX9	C14orf166	pp
DLD	C14orf166	pp
DNM1L	C14orf166	pp
PAFAH1B3	C14orf166	pp
C14orf166	RTCB	pp
C14orf166	WARS	pp
COQ3	C1QBP	pp
C1QBP	COX5B	pp
COX6B1	C1QBP	pp
EEF1D	C1QBP	pp
C1QBP	ERLIN2	pp
FBXL16	C1QBP	pp
C1QBP	HSPD1	pp
C1QBP	LRPPRC	pp
MAPK1	C1QBP	pp
MAPK3	C1QBP	pp
C1QBP	NDUFA2	pp
NDUFA4	C1QBP	pp
C1QBP	NDUFA7	pp
C1QBP	NDUFS1	pp
NDUFS3	C1QBP	pp
OXCT1	C1QBP	pp
C1QBP	PHB	pp
PPP2R1A	C1QBP	pp
C1QBP	STOML2	pp
STXBP5L	C1QBP	pp
C1QBP	TRAP1	pp
C1QBP	TUFM	pp
C1QBP	UQCRC1	pp
C1QBP	UQCRC2	pp
C1QBP	VDAC2	pp
FAM171B	C4A	pp
CA2	HSPD1	pp
PIP4K2A	CAB39	pp
PSAT1	CAB39	pp
CALB1	IMPA1	pp
CAP2	CAP1	pp
DLD	CAP1	pp
CAP1	FASN	pp
KRAS	CAP1	pp
CAPG	MIF	pp
CAPG	PRDX6	pp
CAPG	TKT	pp
CAPN1	CAPN2	pp
CNDP2	CAPN1	pp
G6PD	CAPN1	pp
CAPN1	GLS	pp
CAPN1	GRIN2B	pp
CAPN1	HNRNPR	pp
CAPN1	INA	pp
CAPN1	MVD	pp
CAPN1	NDUFB7	pp
CAPN1	NEFM	pp
CAPN1	PTGDS	pp
HK1	CAPN2	pp
MAPK1	CAPN2	pp
CAPN2	MAPT	pp
MSN	CAPN2	pp
NSFL1C	CAPN2	pp
CAPN2	TUFM	pp
SNCA	CASKIN1	pp
CASKIN1	STMN3	pp
CASKIN1	SYT1	pp
CBR3	CBR1	pp
OTUB1	CBR1	pp
NDUFS3	CBR3	pp
RAB35	CBR3	pp
CD44	GBAS	pp
IQGAP1	CD44	pp
CD44	MSN	pp
CD44	MTCH2	pp
SYNPO	CD44	pp
CD47	GNAQ	pp
SNCA	CD47	pp
CD82	CD9	pp
CD99	PPIA	pp
CDC42	CDC42BPB	pp
DLD	CDC42	pp
CDC42	FARSA	pp
CDC42	FMNL2	pp
CDC42	IQGAP1	pp
MAP4	CDC42	pp
CDC42	MECP2	pp
PAK1	CDC42	pp
CDC42	PAK3	pp
CDC42	PRDX1	pp
CDC42	PRDX3	pp
CDC42	RAB14	pp
CDC42	RAP1A	pp
CDC42	UQCRC2	pp
RBX1	CDKN1B	pp
IMMT	CHCHD6	pp
MTX2	CHCHD6	pp
CHCHD6	NDUFA8	pp
PPP1CA	CHCHD6	pp
SLC25A46	CHCHD6	pp
CISD1	CLTC	pp
CISD1	COX4I1	pp
CISD1	MTX1	pp
CISD1	NDUFA12	pp
CISD1	NDUFA2	pp
NDUFA4	CISD1	pp
SDHB	CISD1	pp
VDAC1	CISD1	pp
VDAC2	CISD1	pp
VDAC3	CISD1	pp
HADH	CLIC4	pp
CLIC4	NDRG1	pp
CLIC4	P4HB	pp
CLIC4	PSMA3	pp
TAGLN3	CLIC4	pp
CLTA	CLTC	pp
CLTA	CLTCL1	pp
CTNNB1	CLTA	pp
IQGAP1	CLTA	pp
MAPRE1	CLTA	pp
PPP1CB	CLTA	pp
STXBP5L	CLTA	pp
SYNPO	CLTA	pp
CLTC	CLTCL1	pp
CYC1	CLTC	pp
CLTC	DNAJC6	pp
FBXL16	CLTC	pp
HIP1	CLTC	pp
IPO5	CLTC	pp
IQGAP1	CLTC	pp
MAPRE1	CLTC	pp
MTCH2	CLTC	pp
NDRG1	CLTC	pp
CLTC	NDUFA9	pp
NDUFB9	CLTC	pp
NDUFS1	CLTC	pp
CLTC	PHB	pp
PPP1CA	CLTC	pp
PPP1CB	CLTC	pp
CLTC	PPP2R1A	pp
RAB5B	CLTC	pp
SAMM50	CLTC	pp
SLC25A3	CLTC	pp
SNCA	CLTC	pp
SYNPO	CLTC	pp
CLTC	TUFM	pp
UQCRB	CLTC	pp
UQCRC2	CLTC	pp
CLTC	UQCRQ	pp
VDAC1	CLTC	pp
VDAC2	CLTC	pp
VDAC3	CLTC	pp
CUTA	CLTCL1	pp
ENO1	CLTCL1	pp
GRIA3	CLTCL1	pp
CLTCL1	IDH3A	pp
CLTCL1	PPP2R1A	pp
CNDP2	DLD	pp
CNDP2	G6PD	pp
HDHD1	CNDP2	pp
LCP1	CNDP2	pp
LDHB	CNDP2	pp
CNDP2	MVD	pp
NDRG1	CNDP2	pp
NPEPPS	CNDP2	pp
PPP1CA	CNP	pp
SNCA	CNP	pp
CNPY2	DLG3	pp
RTN4	CNTNAP1	pp
NDRG1	COPB2	pp
PRKCE	COPB2	pp
STXBP5L	COPB2	pp
COQ3	NFS1	pp
TRAP1	COQ3	pp
COX4I1	CORO1A	pp
HEBP1	COTL1	pp
COTL1	MDH2	pp
COTL1	TKT	pp
COX4I1	COX5A	pp
COX4I1	DBT	pp
NDUFA10	COX4I1	pp
COX4I1	NDUFA2	pp
NDUFB7	COX4I1	pp
COX4I1	NDUFS4	pp
COX4I1	PHB	pp
SDHB	COX4I1	pp
STXBP5L	COX4I1	pp
COX4I1	UQCRB	pp
UQCRC2	COX4I1	pp
COX4I1	VDAC1	pp
COX4I1	VDAC2	pp
VDAC3	COX4I1	pp
COX5A	COX5B	pp
COX6B1	COX5A	pp
COX5A	CYC1	pp
NDUFA4	COX5A	pp
NDUFV1	COX5A	pp
OGDH	COX5A	pp
SFPQ	COX5A	pp
SNCA	COX5A	pp
COX5A	UQCRB	pp
VDAC1	COX5A	pp
VDAC3	COX5A	pp
COX5B	DLAT	pp
NDUFA10	COX5B	pp
NDUFA11	COX5B	pp
SHMT2	COX5B	pp
SNCA	COX5B	pp
STXBP5L	COX5B	pp
COX6B1	COX7A2	pp
COX6B1	NDUFA10	pp
COX6B1	NDUFA6	pp
COX6B1	NDUFA7	pp
COX6B1	NDUFA9	pp
COX6B1	NDUFC2	pp
COX6B1	NDUFS1	pp
COX6B1	NDUFS4	pp
COX6B1	NDUFS6	pp
COX6B1	NDUFV1	pp
SNCA	COX6B1	pp
TRAP1	COX6B1	pp
UQCRB	COX6B1	pp
UQCRFS1	COX6B1	pp
UQCRQ	COX6B1	pp
NDUFA4	COX7A2	pp
NDUFS3	COX7A2	pp
SNCA	COX7A2	pp
VDAC1	COX7A2	pp
CRMP1	DPYSL3	pp
EEF1D	CRMP1	pp
NDUFV2	CRMP1	pp
PAFAH1B3	CRMP1	pp
RTN4	CRMP1	pp
CRYL1	CTNNB1	pp
DLAT	CS	pp
CS	EIF5B	pp
HSPB1	CS	pp
CS	IDH3A	pp
CS	PDHX	pp
CS	SDHA	pp
CS	SDHB	pp
SHMT2	CS	pp
CS	TRAP1	pp
HSPB1	CSRP1	pp
CSRP1	TALDO1	pp
CSTB	NUDC	pp
CTNNB1	DDX1	pp
CTNNB1	DHX9	pp
CTNNB1	EEF1D	pp
CTNNB1	EIF4A3	pp
CTNNB1	FARSA	pp
CTNNB1	GAPDH	pp
CTNNB1	GSK3B	pp
CTNNB1	HIST1H4A	pp
CTNNB1	HNRNPA2B1	pp
CTNNB1	HNRNPK	pp
CTNNB1	HNRNPM	pp
CTNNB1	HSPB1	pp
CTNNB1	HSPD1	pp
CTNNB1	IDH3B	pp
CTNNB1	ILF3	pp
CTNNB1	IMMT	pp
IQGAP1	CTNNB1	pp
CTNNB1	KLC2	pp
CTNNB1	KRAS	pp
CTNNB1	LDHB	pp
LMNA	CTNNB1	pp
MAPRE1	CTNNB1	pp
MSN	CTNNB1	pp
CTNNB1	MTHFD1	pp
NDRG1	CTNNB1	pp
CTNNB1	NDUFS4	pp
CTNNB1	NUDC	pp
CTNNB1	P4HB	pp
CTNNB1	PHGDH	pp
PKM	CTNNB1	pp
CTNNB1	PPP1CB	pp
CTNNB1	PPP2R1A	pp
PRKCG	CTNNB1	pp
CTNNB1	RTN4	pp
CTNNB1	SFPQ	pp
CTNNB1	SLC25A11	pp
CTNNB1	SLC25A3	pp
CTNNB1	SLC25A5	pp
SNCA	CTNNB1	pp
CTNNB1	STIP1	pp
CTNNB1	SUCLG1	pp
CTNNB1	TJP1	pp
CTNNB1	TLN1	pp
UQCRB	CTNNB1	pp
CTNNB1	USP7	pp
CUTA	PRKAA1	pp
DLAT	CYC1	pp
CYC1	NDUFA12	pp
NDUFA4	CYC1	pp
CYC1	NDUFS3	pp
CYC1	NDUFS4	pp
CYC1	NDUFS8	pp
OGDH	CYC1	pp
CYC1	PHB	pp
CYC1	PPP2R1A	pp
CYC1	SAMM50	pp
SDHA	CYC1	pp
CYC1	SLC25A3	pp
SNCA	CYC1	pp
CYC1	UQCR10	pp
CYC1	UQCRB	pp
UQCRFS1	CYC1	pp
UQCRH	CYC1	pp
CYC1	VDAC1	pp
CYC1	VDAC2	pp
CYC1	VDAC3	pp
GSK3B	DBI	pp
NIPSNAP1	DBI	pp
NSFL1C	DBI	pp
PCDH1	DBI	pp
DLD	DBT	pp
DLST	DBT	pp
IDH3B	DBT	pp
DDAH2	EPB41L2	pp
DDAH2	OGT	pp
GNAI1	DDRGK1	pp
DHX9	DDX1	pp
DLD	DDX1	pp
DDX1	EEF1A1	pp
FBXL16	DDX1	pp
HDGF	DDX1	pp
DDX1	HNRNPA2B1	pp
HNRNPK	DDX1	pp
DDX1	HNRNPM	pp
NDRG1	DDX1	pp
DDX1	PPP1CA	pp
PSMA3	DDX1	pp
RTCB	DDX1	pp
SDHA	DDX1	pp
SHMT2	DDX1	pp
EIF4A3	DHX15	pp
ENO1	DHX15	pp
HDGF	DHX15	pp
DHX15	HNRNPF	pp
DHX15	HNRNPK	pp
DHX15	HNRNPR	pp
IQGAP1	DHX15	pp
LMNA	DHX15	pp
MSN	DHX15	pp
NDRG1	DHX15	pp
NSFL1C	DHX15	pp
PPP1CB	DHX15	pp
DHX15	SF3B3	pp
DHX15	SRSF7	pp
HDGF	DHX9	pp
DHX9	HNRNPF	pp
HNRNPK	DHX9	pp
DHX9	HNRNPM	pp
DHX9	HNRNPR	pp
DHX9	ILF3	pp
KRAS	DHX9	pp
MACROD1	DHX9	pp
PPP1CB	DHX9	pp
PRMT8	DHX9	pp
DHX9	RAB5B	pp
DHX9	RTCB	pp
DHX9	SRSF7	pp
DHX9	TOMM70A	pp
TXNL1	DHX9	pp
DHX9	USP7	pp
DKK3	GSK3B	pp
DKK3	HSPD1	pp
DKK3	MYO1D	pp
DKK3	MYO5A	pp
DKK3	SLC25A5	pp
DKK3	SLC25A6	pp
DLD	DLAT	pp
DLAT	DLST	pp
DLAT	NDUFS2	pp
NDUFS4	DLAT	pp
OGDH	DLAT	pp
DLAT	PDHA1	pp
DLAT	PDHX	pp
DLAT	PDK3	pp
PSMA3	DLAT	pp
SDHB	DLAT	pp
DLD	DLST	pp
DLD	EEF1D	pp
DLD	EIF4A3	pp
DLD	FARSA	pp
DLD	FASN	pp
DLD	GSTP1	pp
DLD	H2AFV	pp
DLD	HSD17B4	pp
DLD	HYOU1	pp
DLD	IDH3A	pp
DLD	LDHB	pp
DLD	MACROD1	pp
DLD	MIF	pp
DLD	MTHFD1	pp
DLD	NDUFA9	pp
DLD	NDUFB5	pp
NDUFS2	DLD	pp
DLD	NDUFS3	pp
DLD	NFS1	pp
DLD	NUDC	pp
DLD	OAT	pp
OGDH	DLD	pp
DLD	OGDHL	pp
DLD	OTUB1	pp
DLD	PAFAH1B3	pp
DLD	PAICS	pp
DLD	PDHA1	pp
DLD	PDHX	pp
DLD	PDK3	pp
DLD	PPP1CA	pp
DLD	PPP2R1A	pp
DLD	PRDX3	pp
DLD	PRDX6	pp
DLD	RANGAP1	pp
DLD	RTCB	pp
SDHA	DLD	pp
DLD	SDHB	pp
DLD	SEPT2	pp
DLD	SEPT7	pp
DLD	SHMT2	pp
DLD	STIP1	pp
DLD	STOML2	pp
DLD	TRAP1	pp
DLD	UBA1	pp
DLD	UQCRC1	pp
DLD	UQCRC2	pp
DLD	VAT1	pp
DLG3	DLG4	pp
DLG3	GDA	pp
DLG3	GRIN2B	pp
PPP1CA	DLG3	pp
DLG4	GRIA2	pp
DLG4	GRIA3	pp
GRIN2B	DLG4	pp
MBP	DLG4	pp
STXBP1	DLG4	pp
DLST	EEF1D	pp
DLST	EIF4A3	pp
DLST	FASN	pp
DLST	GSN	pp
DLST	GSTP1	pp
DLST	H1F0	pp
DLST	H2AFV	pp
DLST	HP1BP3	pp
DLST	HSD17B4	pp
DLST	HSPB1	pp
DLST	HYOU1	pp
DLST	IMMT	pp
DLST	INA	pp
DLST	LDHB	pp
DLST	LMNA	pp
DLST	LMNB2	pp
DLST	MDH2	pp
DLST	MYO1D	pp
NDRG1	DLST	pp
DLST	OAT	pp
OGDH	DLST	pp
DLST	PAICS	pp
DLST	PGD	pp
DLST	PLEC	pp
DLST	PPIA	pp
DLST	PPP2R1A	pp
DLST	PRDX3	pp
DLST	RANGAP1	pp
DLST	RAP1A	pp
DLST	SFXN1	pp
DLST	SLC25A5	pp
DLST	SLC25A6	pp
DLST	STOML2	pp
SUCLA2	DLST	pp
DLST	TJP1	pp
DLST	TRAP1	pp
DLST	UBA1	pp
DLST	UQCRC2	pp
DLST	VDAC2	pp
ROGDI	DMXL2	pp
WDR7	DMXL2	pp
DNM1L	EEF1D	pp
DNM1L	EIF4A3	pp
DNM1L	FASN	pp
DNM1L	GFAP	pp
DNM1L	GSK3B	pp
DNM1L	IQGAP1	pp
DNM1L	LDHB	pp
DNM1L	MDH2	pp
DNM1L	MTHFD1	pp
DNM1L	PAICS	pp
PPIA	DNM1L	pp
DNM1L	PRDX6	pp
DNM1L	SH3GL1	pp
DNM1L	STIP1	pp
DNM1L	TKT	pp
DNM1L	TLN1	pp
DNM1L	UBA1	pp
DYNLT3	TESC	pp
EEF1D	EEF1A1	pp
EEF1A1	EIF4A1	pp
EIF4A3	EEF1A1	pp
ENO2	EEF1A1	pp
EEF1A1	ERLIN2	pp
EEF1A1	GAPDH	pp
GSK3B	EEF1A1	pp
EEF1A1	HNRNPK	pp
EEF1A1	HSPA2	pp
HSPB1	EEF1A1	pp
ILF3	EEF1A1	pp
IMMT	EEF1A1	pp
KRAS	EEF1A1	pp
NRAS	EEF1A1	pp
PAFAH1B3	EEF1A1	pp
EEF1A1	PHB	pp
EEF1A1	PHGDH	pp
EEF1A1	PKM	pp
PLIN3	EEF1A1	pp
EEF1A1	PPP1CB	pp
PPP2R1A	EEF1A1	pp
PSMA3	EEF1A1	pp
EEF1A1	RBX1	pp
EEF1A1	RTCB	pp
EEF1A1	SEPT2	pp
SNCA	EEF1A1	pp
SPP1	EEF1A1	pp
TRAP1	EEF1A1	pp
TXNL1	EEF1A1	pp
EEF1A1	UQCRH	pp
EEF1D	HNRNPK	pp
EEF1D	HSPB1	pp
EEF1D	LMNA	pp
PDHA1	EEF1D	pp
PKM	EEF1D	pp
EEF1D	RTN4	pp
SYNPO	EEF1D	pp
EIF4A1	EIF4A2	pp
EIF4A1	EIF4A3	pp
EIF4A1	NDUFB11	pp
SDHA	EIF4A1	pp
TRAP1	EIF4A1	pp
EIF4A1	UQCRFS1	pp
EIF4A1	VDAC3	pp
EIF4A2	EIF4A3	pp
HSPB1	EIF4A2	pp
EIF4A2	P4HB	pp
EIF4A3	FASN	pp
EIF4A3	HIST1H4A	pp
EIF4A3	HNRNPF	pp
EIF4A3	HNRNPK	pp
EIF4A3	HNRNPM	pp
HNRNPR	EIF4A3	pp
EIF4A3	ILF3	pp
IQGAP1	EIF4A3	pp
KRAS	EIF4A3	pp
OTUB1	EIF4A3	pp
EIF4A3	PGAM5	pp
PKM	EIF4A3	pp
PLIN3	EIF4A3	pp
EIF4A3	PRDX1	pp
SDHA	EIF4A3	pp
EIF4A3	SF3B3	pp
EIF4A3	SLC25A5	pp
EIF4A3	SRSF7	pp
HDGF	EIF5B	pp
IDH2	EIF5B	pp
PRKAA1	EIF5B	pp
EIF5B	TRAP1	pp
ENO2	ENO1	pp
ENO1	FABP5	pp
ENO1	GAPDH	pp
ENO1	HDGF	pp
ENO1	HNRNPM	pp
KRAS	ENO1	pp
LDHB	ENO1	pp
ENO1	LMNA	pp
ENO1	MIF	pp
MSN	ENO1	pp
ENO1	NIPSNAP1	pp
ENO1	NUDC	pp
ENO1	OGDH	pp
ENO1	P4HB	pp
PGM1	ENO1	pp
ENO1	PMP2	pp
ENO1	PMPCB	pp
ENO1	PPIA	pp
PSMA3	ENO1	pp
RDX	ENO1	pp
ENO1	SRI	pp
ENO1	SRSF7	pp
ENO1	SYT12	pp
TAGLN3	ENO1	pp
ENO1	TALDO1	pp
TKT	ENO1	pp
ENO2	FABP5	pp
GAPDH	ENO2	pp
ENO2	HK1	pp
ENO2	MAP4	pp
MSN	ENO2	pp
ENO2	NDUFS7	pp
STIP1	ENO2	pp
TAGLN3	ENO2	pp
TKT	ENO2	pp
ENPP6	NDUFA7	pp
ENPP6	NDUFB3	pp
ENPP6	NDUFB5	pp
ENPP6	NDUFB9	pp
HSPB1	EPB41L2	pp
GNAZ	EPHA4	pp
IARS2	EPHA4	pp
PPFIA2	ERC2	pp
ERLIN2	HNRNPM	pp
MCU	ERLIN2	pp
VDAC1	ERLIN2	pp
OAT	ESD	pp
TKT	ESD	pp
GLO1	FABP5	pp
MSN	FABP5	pp
PGD	FABP5	pp
RDX	FABP5	pp
STIP1	FABP5	pp
TAGLN3	FABP5	pp
TKT	FABP5	pp
TAGLN3	FABP7	pp
TKT	FABP7	pp
NDUFA4	FAM162A	pp
FAM162A	VDAC2	pp
FARSA	FARSB	pp
OGT	FARSA	pp
SDHA	FARSA	pp
HDGF	FARSB	pp
MTCH2	FARSB	pp
FARSB	OGT	pp
OTUB1	FARSB	pp
FARSB	PAICS	pp
UGP2	FARSB	pp
LMNA	FASN	pp
MAPK3	FASN	pp
NDRG1	FASN	pp
PDHA1	FASN	pp
FASN	PTGR2	pp
SDHA	FASN	pp
FBXL16	PPP2R1A	pp
OPCML	FBXO2	pp
FBXO2	RBX1	pp
LMNA	FHL1	pp
HSPB1	G6PD	pp
G6PD	IDH2	pp
G6PD	ISOC1	pp
LDHB	G6PD	pp
NDRG1	G6PD	pp
G6PD	PGD	pp
GABRA1	PRKCG	pp
PRKCE	GAD1	pp
GAP43	PLCD1	pp
GRIA2	GAPDH	pp
GSK3B	GAPDH	pp
HSPD1	GAPDH	pp
KRAS	GAPDH	pp
MAPK1	GAPDH	pp
NUDC	GAPDH	pp
PAFAH1B3	GAPDH	pp
GAPDH	PGAM2	pp
GAPDH	PKM	pp
PRDX1	GAPDH	pp
PSMA3	GAPDH	pp
SNCA	GAPDH	pp
GAPDH	STIP1	pp
TKT	GAPDH	pp
TRAP1	GAPDH	pp
TUFM	GAPDH	pp
GBAS	HK1	pp
GBAS	HSPD1	pp
NDUFA4	GBAS	pp
GBAS	NIPSNAP1	pp
GBAS	NPEPPS	pp
GBAS	WARS	pp
GDA	GLS	pp
GDA	HSPD1	pp
GDA	MVD	pp
GDA	NAGK	pp
SORD	GDA	pp
GDA	UBA1	pp
PRKAA1	GDAP1	pp
SHMT2	GDAP1	pp
GFAP	INA	pp
NEFM	GFAP	pp
PRKCG	GFAP	pp
GSK3B	GIPC1	pp
GIPC1	OGT	pp
TPBG	GIPC1	pp
GK	GPD1	pp
SYP	GK	pp
HSPB1	GLO1	pp
GLO1	PGM3	pp
PRDX6	GLO1	pp
GLO1	QDPR	pp
GLO1	STIP1	pp
GLO1	TKT	pp
MVD	GLS	pp
NDUFS7	GLS	pp
GNAI1	GNA13	pp
PRKCE	GNA13	pp
GNA13	RDX	pp
GNAI1	RANGAP1	pp
PLCB1	GNAQ	pp
GNB5	MVD	pp
GPD1	IDH3B	pp
GPRC5B	STXBP1	pp
GRIA2	MYO5A	pp
GSK3B	MAP4	pp
MAPK1	GSK3B	pp
GSK3B	MAPT	pp
NDRG1	GSK3B	pp
GSK3B	NSFL1C	pp
GSK3B	NT5DC3	pp
OGT	GSK3B	pp
PPP1CA	GSK3B	pp
PPP1CB	GSK3B	pp
GSK3B	PPP2R5D	pp
GSK3B	PRKAR1A	pp
GSK3B	SNCA	pp
IQGAP1	GSN	pp
PPP1CB	GSN	pp
SAMM50	GSN	pp
SDHB	GSN	pp
STXBP5L	GSN	pp
SYNPO	GSN	pp
GSN	VDAC1	pp
MAPK1	GSTP1	pp
PRDX6	GSTP1	pp
HDGF	H1F0	pp
PDHA1	H1F0	pp
VDAC1	H1F0	pp
VDAC1	H2AFV	pp
MAPK3	HADH	pp
HDGF	HIST1H1E	pp
HDGF	HIST1H4A	pp
HDGF	HIST2H2BE	pp
HDGF	HNRNPA2B1	pp
HDGF	HP1BP3	pp
HDGF	MAP4	pp
HDGF	NUDC	pp
HDGF	PGAM5	pp
HDGF	SLC25A3	pp
HDGF	SLC25A5	pp
HDGF	SRSF7	pp
IDH3A	HDHD1	pp
PGM3	HDHD1	pp
HDHD1	QDPR	pp
HDHD2	HRAS	pp
HDHD2	LHPP	pp
ILF3	HIST1H1E	pp
HIST1H1E	PURA	pp
HIST1H4A	HIST2H2BE	pp
MAPK1	HIST1H4A	pp
MAPK3	HIST1H4A	pp
PAK1	HIST1H4A	pp
PRMT8	HIST1H4A	pp
HIST1H4A	RBX1	pp
HSPD1	HIST2H2BE	pp
ILF3	HIST2H2BE	pp
MECP2	HIST2H2BE	pp
USP7	HIST2H2BE	pp
HYOU1	HK1	pp
HK1	NSFL1C	pp
SNCA	HK1	pp
HK1	TUFM	pp
HK1	VDAC1	pp
HNRNPA2B1	HNRNPF	pp
HSPB1	HNRNPA2B1	pp
HSPD1	HNRNPA2B1	pp
KRAS	HNRNPA2B1	pp
LDHB	HNRNPA2B1	pp
LMNA	HNRNPA2B1	pp
MTCH2	HNRNPA2B1	pp
PPP1CB	HNRNPA2B1	pp
PSMA3	HNRNPA2B1	pp
SFPQ	HNRNPA2B1	pp
SNCA	HNRNPA2B1	pp
HNRNPF	HNRNPK	pp
HNRNPF	HNRNPM	pp
HNRNPF	HNRNPR	pp
HSPB1	HNRNPF	pp
KRAS	HNRNPF	pp
MAP4	HNRNPF	pp
NDRG1	HNRNPF	pp
PSMA3	HNRNPF	pp
HNRNPF	RAB14	pp
HNRNPF	RDX	pp
HNRNPF	SLC25A11	pp
HNRNPF	SLC25A3	pp
HNRNPF	SRSF7	pp
USP7	HNRNPF	pp
HNRNPK	HNRNPM	pp
HNRNPK	HNRNPR	pp
HNRNPK	IDH3G	pp
HNRNPK	ILF3	pp
KRAS	HNRNPK	pp
LMNA	HNRNPK	pp
PKM	HNRNPK	pp
PRMT8	HNRNPK	pp
HNRNPK	SEPT2	pp
HNRNPK	SF3B3	pp
UQCRC2	HNRNPK	pp
HNRNPM	HNRNPR	pp
HNRNPM	LMNA	pp
HNRNPM	RAP1A	pp
HNRNPM	RPS25	pp
RTCB	HNRNPM	pp
HNRNPM	RTN4	pp
HNRNPM	SAMM50	pp
HNRNPM	SEPT2	pp
HNRNPM	SF3B3	pp
HNRNPM	SFPQ	pp
SHMT2	HNRNPM	pp
HNRNPM	TOMM70A	pp
HNRNPM	UQCR10	pp
HNRNPM	UQCRC2	pp
HNRNPR	ILF3	pp
HNRNPR	IMMT	pp
KRAS	HNRNPR	pp
LMNA	HNRNPR	pp
HNRNPR	MAP4	pp
MAPK1	HNRNPR	pp
HNRNPR	MTX2	pp
HNRNPR	NDUFV1	pp
PRMT8	HNRNPR	pp
HNRNPR	SF3B3	pp
HNRNPR	SFPQ	pp
STXBP5L	HNRNPR	pp
HOMER1	KIF5C	pp
HP1BP3	IMMT	pp
LMNA	HP1BP3	pp
NIPSNAP1	HP1BP3	pp
PDHA1	HP1BP3	pp
SHMT2	HP1BP3	pp
HP1BP3	SRSF7	pp
HP1BP3	TPBG	pp
VDAC1	HP1BP3	pp
MGLL	HPCAL1	pp
MAP2K6	HRAS	pp
MGST3	HRAS	pp
NTRK3	HRAS	pp
VDAC3	HRAS	pp
MTX2	HSD17B4	pp
NDRG1	HSD17B4	pp
PDHA1	HSD17B4	pp
SDHA	HSD17B4	pp
SNCA	HSD17B4	pp
HSD17B4	VAMP2	pp
PSMA3	HSPA2	pp
HSPA2	STIP1	pp
HSPB6	HSPB1	pp
HSPB1	IARS2	pp
KRAS	HSPB1	pp
HSPB1	MSN	pp
MTCH2	HSPB1	pp
OXCT1	HSPB1	pp
PAICS	HSPB1	pp
PDHA1	HSPB1	pp
PKM	HSPB1	pp
HSPB1	PRDX6	pp
PRKAA1	HSPB1	pp
HSPB1	PSAT1	pp
HSPB1	PSMA3	pp
HSPB1	RBX1	pp
SARS	HSPB1	pp
SDHA	HSPB1	pp
SF3B3	HSPB1	pp
SNCA	HSPB1	pp
HSPB1	STIP1	pp
HSPB1	TJP2	pp
HSPB1	TKT	pp
HSPB1	TOMM70A	pp
HSPB1	TXNL1	pp
HSPB1	UQCRB	pp
SNCA	HSPB6	pp
IDH3G	HSPD1	pp
KRAS	HSPD1	pp
MTCH2	HSPD1	pp
NAGK	HSPD1	pp
NDUFS7	HSPD1	pp
NIPSNAP1	HSPD1	pp
OXCT1	HSPD1	pp
P4HB	HSPD1	pp
PDK3	HSPD1	pp
PSMA3	HSPD1	pp
HSPD1	RAB5B	pp
SGTB	HYOU1	pp
ILF3	IARS2	pp
KRAS	IARS2	pp
MTHFD1	IARS2	pp
NDUFS7	IARS2	pp
TUFM	IARS2	pp
IDH2	IDH3A	pp
IDH2	IDH3B	pp
IDH2	IDH3G	pp
IDH2	TRAP1	pp
IDH3A	IDH3B	pp
IDH3A	IDH3G	pp
MDH2	IDH3A	pp
PPP2R1A	IDH3A	pp
SDHA	IDH3A	pp
SLC25A3	IDH3A	pp
IDH3A	SUCLA2	pp
IDH3A	UQCRC2	pp
IDH3B	IDH3G	pp
OTUB1	IDH3B	pp
ILF3	KIF5C	pp
ILF3	LETM1	pp
LMNA	ILF3	pp
ILF3	LRPPRC	pp
NDRG1	ILF3	pp
ILF3	NDUFA2	pp
ILF3	NDUFB9	pp
ILF3	NDUFS6	pp
ILF3	NDUFV1	pp
ILF3	OPA1	pp
PPP1CB	ILF3	pp
ILF3	RAB14	pp
ILF3	RAP1A	pp
ILF3	RPS25	pp
ILF3	RTN4	pp
ILF3	SARS2	pp
ILF3	SFPQ	pp
ILF3	SFXN1	pp
SNCA	ILF3	pp
ILF3	UQCRC1	pp
ILF3	UQCRH	pp
ILF3	VAMP2	pp
MTCH2	IMMT	pp
MTX1	IMMT	pp
MTX2	IMMT	pp
NDUFA10	IMMT	pp
NDUFA12	IMMT	pp
NDUFA4	IMMT	pp
IMMT	NDUFA9	pp
NDUFB9	IMMT	pp
NDUFS3	IMMT	pp
OTUB1	IMMT	pp
PDHA1	IMMT	pp
SAMM50	IMMT	pp
SFPQ	IMMT	pp
SLC25A46	IMMT	pp
SNCA	IMMT	pp
UQCRQ	IMMT	pp
IMMT	VDAC1	pp
IMMT	VDAC2	pp
VDAC3	IMMT	pp
PGLS	IMPA1	pp
IMPA1	PHPT1	pp
IMPA1	S100B	pp
NEFH	INA	pp
NEFM	INA	pp
PDHA1	INA	pp
PPP1CA	INA	pp
PRMT8	INA	pp
SNCA	INA	pp
STXBP5L	INA	pp
KRAS	IPO5	pp
RANGAP1	IPO5	pp
UBA1	IPO5	pp
IPO5	UQCRC2	pp
IQGAP1	MAPK1	pp
IQGAP1	MAPK3	pp
IQGAP1	MYO5A	pp
NDUFA9	IQGAP1	pp
IQGAP1	OXR1	pp
IQGAP1	PLEC	pp
IQGAP1	PPP1CA	pp
IQGAP1	PPP1CB	pp
IQGAP1	PTGR2	pp
IQGAP1	RAP1A	pp
S100B	IQGAP1	pp
SDHB	IQGAP1	pp
IQGAP1	SPTBN2	pp
IQGAP1	SYNPO	pp
IQGAP1	TJP2	pp
TRAP1	IQGAP1	pp
IQGAP1	UQCRQ	pp
IQGAP1	USP7	pp
TBCB	ISOC1	pp
TJP1	JAM3	pp
LMNA	KIAA0196	pp
KLC2	KIF5C	pp
KLC2	MAPT	pp
KLC2	SEPT2	pp
KRAS	LTA4H	pp
MAPK1	KRAS	pp
MTCH2	KRAS	pp
KRAS	MTX2	pp
KRAS	NDUFA13	pp
KRAS	NDUFA9	pp
KRAS	PHB	pp
KRAS	PHGDH	pp
KRAS	PIP4K2A	pp
KRAS	PSMA3	pp
KRAS	PTGR2	pp
KRAS	QDPR	pp
KRAS	RPS25	pp
KRAS	RTCB	pp
KRAS	SFPQ	pp
KRAS	UBA1	pp
KRAS	UQCR10	pp
KRAS	UQCRC1	pp
MSN	LCP1	pp
RDX	LCP1	pp
LDHB	MIF	pp
LDHB	NPEPPS	pp
PAFAH1B3	LDHB	pp
LDHB	PDHA1	pp
LDHB	PGD	pp
LDHB	PGM1	pp
PHGDH	LDHB	pp
LDHB	PKM	pp
LDHB	PPIA	pp
SDHA	LDHB	pp
LDHB	SORD	pp
LDHB	TALDO1	pp
TKT	LDHB	pp
NDUFA4	LETM1	pp
LETM1	PSMA3	pp
LMNA	LMNB2	pp
LMNA	MGLL	pp
LMNA	MGST3	pp
LMNA	NINJ2	pp
PDHA1	LMNA	pp
PHB	LMNA	pp
LMNA	RANGAP1	pp
LMNA	RPS25	pp
LMNA	RTN4	pp
SDHA	LMNA	pp
LMNA	SF3B3	pp
LMNA	SFPQ	pp
SHMT2	LMNA	pp
SLC25A5	LMNA	pp
SLC25A6	LMNA	pp
LMNA	SLC30A3	pp
LMNA	TMEM65	pp
LMNA	TSPAN7	pp
USP7	LMNA	pp
LMNA	VAMP2	pp
LMNB2	MAPK1	pp
LMNB2	MAPK3	pp
SDHA	LMNB2	pp
STXBP5L	LMNB2	pp
VDAC1	LMNB2	pp
PDHA1	LRPPRC	pp
LRPPRC	SCO1	pp
SHMT2	LRPPRC	pp
PGM1	LTA4H	pp
TRAP1	LTA4H	pp
MACROD1	PPP2R1A	pp
PPP1CA	MAL2	pp
SH3GL1	MAL2	pp
MAP2K6	MAPK1	pp
OTUB1	MAP4	pp
SNCA	MAP4	pp
MAPK3	MAPK1	pp
MAPK1	MBP	pp
OTUB1	MAPK1	pp
PEA15	MAPK1	pp
PKM	MAPK1	pp
MAPK1	PRDX6	pp
MAPK1	PRKCE	pp
RPS6KA2	MAPK1	pp
SFPQ	MAPK1	pp
SNCA	MAPK1	pp
MAPK1	VDAC1	pp
MAPK3	MBP	pp
PEA15	MAPK3	pp
MAPK3	PRDX3	pp
RPS6KA2	MAPK3	pp
SNCA	MAPK3	pp
UBA1	MAPK3	pp
MAPK3	VDAC1	pp
MAPRE1	MAPRE3	pp
MAPRE1	PLEC	pp
PPP1CA	MAPRE1	pp
MAPRE1	RAB35	pp
MAPRE1	SYNPO	pp
TBCB	MAPRE1	pp
OGT	MAPT	pp
PRKAR1A	MAPT	pp
S100B	MAPT	pp
MAPT	SLC1A2	pp
MAPT	SNCA	pp
STXBP1	MAPT	pp
NDUFA4	MCU	pp
NDUFA9	MCU	pp
MDH2	NUDC	pp
PDHA1	MDH2	pp
PSMA3	MDH2	pp
SDHA	MDH2	pp
MDH2	SDHB	pp
MDH2	WARS	pp
SLC25A46	MFN2	pp
MGST3	NDUFS4	pp
MGST3	RAP1A	pp
SNCA	MGST3	pp
PAICS	MIF	pp
TKT	MIF	pp
MSN	NSFL1C	pp
MSN	P4HB	pp
MSN	PDHA1	pp
MSN	PGD	pp
MSN	PRDX3	pp
MSN	RDX	pp
MSN	STIP1	pp
MSN	TKT	pp
MTCH2	NDUFA12	pp
MTCH2	NDUFA2	pp
NDUFA4	MTCH2	pp
MTCH2	NDUFA6	pp
NDUFB5	MTCH2	pp
MTCH2	NDUFB9	pp
MTCH2	NDUFS1	pp
MTCH2	NDUFS2	pp
MTCH2	NDUFS3	pp
PDHA1	MTCH2	pp
MTCH2	PHB	pp
PLIN3	MTCH2	pp
MTCH2	SARS	pp
MTCH2	SDHB	pp
MTCH2	SEPT7	pp
SLC25A3	MTCH2	pp
SLC25A46	MTCH2	pp
SNCA	MTCH2	pp
MTCH2	STIP1	pp
MTCH2	UQCRC2	pp
MTCH2	VDAC1	pp
MTCH2	VDAC2	pp
MTCH2	VDAC3	pp
PHGDH	MTHFD1	pp
PSMA3	MTHFD1	pp
MTHFD1	SARS2	pp
MTHFD1	SF3B3	pp
MTHFD1	SFXN1	pp
MTHFD1	UBA1	pp
SLC25A46	MTX1	pp
NDUFA4	MTX2	pp
MTX2	NDUFB11	pp
MTX2	PHB	pp
MTX2	PPP1CA	pp
MTX2	SAMM50	pp
SLC25A3	MTX2	pp
SLC25A46	MTX2	pp
MTX2	VDAC1	pp
MTX2	VDAC2	pp
MVD	NDRG1	pp
PDHA1	MYO1D	pp
PPP1CA	MYO1D	pp
PPP1CB	MYO5A	pp
SNCA	MYO5A	pp
SYNPO	MYO5A	pp
NAGK	PKM	pp
NAGK	SF3B3	pp
NAGK	SORD	pp
NDRG1	PGD	pp
NDRG1	PKM	pp
RTCB	NDRG1	pp
S100B	NDRG1	pp
NDRG1	SHMT2	pp
NDRG1	SLC25A6	pp
NDUFA11	NDUFA10	pp
NDUFA10	NDUFA12	pp
NDUFA4	NDUFA10	pp
NDUFA9	NDUFA10	pp
NDUFB11	NDUFA10	pp
NDUFB7	NDUFA10	pp
NDUFA10	NDUFS2	pp
NDUFS3	NDUFA10	pp
NDUFA10	NDUFV1	pp
NDUFA10	NDUFV2	pp
SDHB	NDUFA10	pp
SNCA	NDUFA10	pp
NDUFA10	UQCRB	pp
NDUFA10	UQCRQ	pp
NDUFA12	NDUFA11	pp
NDUFA11	NDUFA2	pp
NDUFA11	NDUFA5	pp
NDUFA11	NDUFA6	pp
NDUFA11	NDUFA8	pp
NDUFA9	NDUFA11	pp
NDUFA11	NDUFB11	pp
NDUFA11	NDUFB3	pp
NDUFA11	NDUFB5	pp
NDUFA11	NDUFS1	pp
NDUFA11	NDUFS2	pp
NDUFS3	NDUFA11	pp
NDUFS4	NDUFA11	pp
NDUFS5	NDUFA11	pp
NDUFA11	NDUFS6	pp
NDUFA11	NDUFS7	pp
NDUFA11	NDUFS8	pp
NDUFA11	NDUFV1	pp
NDUFA11	NDUFV2	pp
SNCA	NDUFA11	pp
NDUFA11	UQCR10	pp
NDUFA11	UQCRB	pp
NDUFA11	UQCRFS1	pp
NDUFA12	NDUFA13	pp
NDUFA2	NDUFA12	pp
NDUFA12	NDUFA4	pp
NDUFA12	NDUFA5	pp
NDUFA12	NDUFA6	pp
NDUFA12	NDUFA7	pp
NDUFA8	NDUFA12	pp
NDUFA9	NDUFA12	pp
NDUFA12	NDUFB11	pp
NDUFA12	NDUFB3	pp
NDUFA12	NDUFB5	pp
NDUFA12	NDUFB7	pp
NDUFA12	NDUFB9	pp
NDUFA12	NDUFS1	pp
NDUFA12	NDUFS2	pp
NDUFS3	NDUFA12	pp
NDUFA12	NDUFS4	pp
NDUFS5	NDUFA12	pp
NDUFA12	NDUFS6	pp
NDUFA12	NDUFS7	pp
NDUFS8	NDUFA12	pp
NDUFA12	NDUFV1	pp
NDUFA12	NDUFV2	pp
SDHB	NDUFA12	pp
SLC25A3	NDUFA12	pp
SNCA	NDUFA12	pp
UQCRB	NDUFA12	pp
NDUFA12	UQCRC1	pp
UQCRC2	NDUFA12	pp
NDUFA12	UQCRFS1	pp
NDUFA12	UQCRH	pp
VDAC2	NDUFA12	pp
NDUFA4	NDUFA13	pp
NDUFA13	NDUFA5	pp
NDUFA13	NDUFA7	pp
NDUFA13	NDUFA9	pp
NDUFA13	NDUFB3	pp
NDUFA13	NDUFB5	pp
NDUFA13	NDUFC2	pp
NDUFA13	NDUFS1	pp
NDUFA13	NDUFS2	pp
NDUFS3	NDUFA13	pp
NDUFS4	NDUFA13	pp
NDUFS5	NDUFA13	pp
NDUFA13	NDUFS6	pp
NDUFA13	NDUFS7	pp
NDUFA13	NDUFS8	pp
NDUFA13	NDUFV1	pp
NDUFV2	NDUFA13	pp
NDUFA13	SLC25A6	pp
SNCA	NDUFA13	pp
NDUFA13	UQCRFS1	pp
NDUFA4	NDUFA2	pp
NDUFA8	NDUFA2	pp
NDUFA9	NDUFA2	pp
NDUFA2	NDUFB11	pp
NDUFA2	NDUFB7	pp
NDUFA2	NDUFB9	pp
NDUFS3	NDUFA2	pp
NDUFA2	NDUFS4	pp
NDUFS5	NDUFA2	pp
NDUFA2	NDUFS6	pp
NDUFA2	NDUFV1	pp
NDUFA2	NDUFV2	pp
SDHA	NDUFA2	pp
SDHB	NDUFA2	pp
SNCA	NDUFA2	pp
NDUFA2	UQCRQ	pp
NDUFA4	NDUFA5	pp
NDUFA4	NDUFA6	pp
NDUFA4	NDUFA7	pp
NDUFA4	NDUFA8	pp
NDUFA4	NDUFA9	pp
NDUFA4	NDUFB11	pp
NDUFA4	NDUFB3	pp
NDUFA4	NDUFB5	pp
NDUFA4	NDUFB7	pp
NDUFA4	NDUFB9	pp
NDUFA4	NDUFS1	pp
NDUFA4	NDUFS2	pp
NDUFA4	NDUFS3	pp
NDUFA4	NDUFS4	pp
NDUFA4	NDUFS5	pp
NDUFA4	NDUFS6	pp
NDUFA4	NDUFS7	pp
NDUFA4	NDUFS8	pp
NDUFA4	NDUFV1	pp
NDUFA4	NDUFV2	pp
NDUFA4	NFS1	pp
NDUFA4	NIPSNAP1	pp
NDUFA4	NNT	pp
OTUB1	NDUFA4	pp
NDUFA4	PI4KA	pp
NDUFA4	SAMM50	pp
NDUFA4	SCO1	pp
NDUFA4	SDHB	pp
NDUFA4	SFXN1	pp
NDUFA4	SLC25A11	pp
NDUFA4	SLC25A3	pp
NDUFA4	SLC25A4	pp
NDUFA4	SLC25A6	pp
NDUFA4	STOML2	pp
NDUFA4	UQCRB	pp
NDUFA4	UQCRC2	pp
NDUFA4	UQCRFS1	pp
NDUFA4	UQCRQ	pp
NDUFA9	NDUFA5	pp
NDUFA5	NDUFB9	pp
NDUFA5	NDUFS3	pp
NDUFS5	NDUFA5	pp
NDUFS7	NDUFA5	pp
SNCA	NDUFA5	pp
VDAC1	NDUFA5	pp
NDUFA9	NDUFA6	pp
NDUFB11	NDUFA6	pp
NDUFB9	NDUFA6	pp
NDUFS3	NDUFA6	pp
NDUFS5	NDUFA6	pp
NDUFS6	NDUFA6	pp
NDUFV2	NDUFA6	pp
SDHB	NDUFA6	pp
SNCA	NDUFA6	pp
NDUFA8	NDUFA7	pp
NDUFA9	NDUFA7	pp
NDUFB11	NDUFA7	pp
NDUFS3	NDUFA7	pp
NDUFS4	NDUFA7	pp
NDUFS5	NDUFA7	pp
NDUFS6	NDUFA7	pp
NDUFS7	NDUFA7	pp
NDUFA7	RANGAP1	pp
NDUFA7	VDAC3	pp
NDUFA8	NDUFA9	pp
NDUFA8	NDUFB3	pp
NDUFA8	NDUFB5	pp
NDUFA8	NDUFB7	pp
NDUFA8	NDUFB9	pp
NDUFA8	NDUFC2	pp
NDUFA8	NDUFS1	pp
NDUFA8	NDUFS2	pp
NDUFS3	NDUFA8	pp
NDUFA8	NDUFS4	pp
NDUFA8	NDUFS6	pp
NDUFA8	NDUFS7	pp
NDUFA8	NDUFS8	pp
NDUFA8	NDUFV1	pp
NDUFA8	NDUFV2	pp
SNCA	NDUFA8	pp
UQCRB	NDUFA8	pp
VDAC1	NDUFA8	pp
VDAC2	NDUFA8	pp
NDUFA9	NDUFB11	pp
NDUFA9	NDUFB3	pp
[truncated: 589 more rows]
