# Supplementary material for: Large-scale proteomic analysis of human brain identifies proteins associated with cognitive trajectory in advanced age
Source: Nat Commun. 2019 Apr 8;10:1619. doi: 10.1038/s41467-019-09613-z (PMC6453881; doi:10.1038/s41467-019-09613-z)
Supplement: Supplementary file 6 — Supplementary Data 4 [file 41467_2019_9613_MOESM6_ESM.xlsx]

## Sheet: Sheet1
Supplementary Data 4. Subset 1.: Gene Ontology enrichment analysis of 229 low-abundance proteins in cognitive stability (List1Down)
GO BIOLOGICAL PROCESS
GO:BP	GenesinGeneSet	Adj. P-value	OR	Intersect
neutrophil_degranulation_(GOBP:0043312)	487	2.99e-06	5.22429	25
establishment_of_endothelial_blood-brain_barrier_(GOBP:0014045)	112	0.00194122	8.96747	10
RNA_secondary_structure_unwinding_(GOBP:0010501)	86	0.00194122	10.6541	9
mRNA_processing_(GOBP:0006397)	107	0.00714553	8.36331	9
establishment_of_endothelial_intestinal_barrier_(GOBP:0090557)	21	0.00714553	28.028	5
substantia_nigra_development_(GOBP:0021762)	40	0.00927922	15.8988	6
negative_regulation_of_apoptotic_process_(GOBP:0043066)	467	0.00963023	3.50945	17
negative_regulation_of_leukocyte_apoptotic_process_(GOBP:2000107)	331	0.00963023	4.07214	14
negative_regulation_of_execution_phase_of_apoptosis_(GOBP:1900118)	330	0.00963023	4.08524	14
negative_regulation_of_glial_cell_apoptotic_process_(GOBP:0034351)	330	0.00963023	4.08524	14
negative_regulation_of_mesenchymal_cell_apoptotic_process_(GOBP:2001054)	327	0.00963023	4.12514	14
negative_regulation_of_myeloid_cell_apoptotic_process_(GOBP:0033033)	327	0.00963023	4.12514	14
negative_regulation_of_fibroblast_apoptotic_process_(GOBP:2000270)	326	0.00963023	4.13888	14
negative_regulation_of_muscle_cell_apoptotic_process_(GOBP:0010656)	326	0.00963023	4.13888	14
negative_regulation_of_apoptotic_process_in_bone_marrow_(GOBP:0071866)	325	0.00963023	4.1516	14
negative_regulation_of_apoptotic_process_involved_in_development_(GOBP:1904746)	325	0.00963023	4.1516	14
negative_regulation_of_compound_eye_retinal_cell_apoptotic_process_(GOBP:1901693)	325	0.00963023	4.1516	14
negative_regulation_of_epithelial_cell_apoptotic_process_(GOBP:1904036)	325	0.00963023	4.1516	14
negative_regulation_of_fat_cell_apoptotic_process_(GOBP:1904650)	325	0.00963023	4.1516	14
negative_regulation_of_myofibroblast_cell_apoptotic_process_(GOBP:1904521)	325	0.00963023	4.1516	14
mRNA_splicing_via_endonucleolytic_cleavage_and_ligation_(GOBP:0070054)	51	0.00963023	12.0071	6
chloroplast_mRNA_processing_(GOBP:0010239)	50	0.00963023	12.2798	6
mitochondrial_mRNA_processing_(GOBP:0090615)	50	0.00963023	12.2798	6
polycistronic_mRNA_processing_(GOBP:0031426)	50	0.00963023	12.2798	6
canonical_glycolysis_(GOBP:0061621)	27	0.00963023	20.3891	5
positive_regulation_of_early_endosome_to_late_endosome_transport_(GOBP:2000643)	15	0.00963023	32.4887	4
pentose-phosphate_shunt_non-oxidative_branch_(GOBP:0009052)	12	0.00963023	44.5964	4
RNA_phosphodiester_bond_hydrolysis_(GOBP:0090501)	53	0.0105286	11.4968	6
negative_regulation_of_apoptotic_signaling_pathway_(GOBP:2001234)	338	0.0105535	3.98276	14
negative_regulation_of_anoikis_(GOBP:2000811)	336	0.0105535	4.0079	14
cellular_response_to_reactive_oxygen_species_(GOBP:0034614)	108	0.0105535	7.25246	8
negative_regulation_of_cysteine-type_endopeptidase_activity_involved_in_apoptotic_process_(GOBP:0043154)	346	0.0123317	3.88524	14
negative_regulation_of_translational_initiation_(GOBP:0045947)	82	0.0123317	8.43177	7
paranodal_junction_assembly_(GOBP:0030913)	18	0.0123317	25.5218	4
pentose-phosphate_shunt_(GOBP:0006098)	18	0.0123317	25.5218	4
pentose-phosphate_shunt_oxidative_branch_(GOBP:0009051)	18	0.0123317	25.5218	4
mRNA_cleavage_involved_in_mRNA_processing_(GOBP:0098787)	58	0.0131786	10.3869	6
neurofilament_bundle_assembly_(GOBP:0033693)	7	0.0131786	66.6294	3
negative_regulation_of_neuron_apoptotic_process_(GOBP:0043524)	399	0.0133278	3.60617	15
negative_regulation_of_cytoskeleton_organization_(GOBP:0051494)	19	0.0135946	23.8321	4
regulation_of_intermediate_filament_polymerization_or_depolymerization_(GOBP:0045108)	19	0.0135946	23.8321	4
regulation_of_microtubule_cytoskeleton_organization_(GOBP:0070507)	39	0.0182148	13.1888	5
alternative_mRNA_splicing_via_spliceosome_(GOBP:0000380)	237	0.0188835	4.44563	11
positive_regulation_of_transcription_factor_import_into_nucleus_in_response_to_oxidative_stress_(GOBP:0036283)	92	0.0188835	7.43673	7
gluconeogenesis_(GOBP:0006094)	64	0.0188835	9.31029	6
regulation_of_cytoskeleton_organization_(GOBP:0051493)	21	0.0188835	21.0157	4
canonical_Wnt_signaling_pathway_involved_in_negative_regulation_of_apoptotic_process_(GOBP:0044336)	371	0.0189784	3.60814	14
spliceosomal_complex_assembly_(GOBP:0000245)	241	0.0200833	4.36738	11
central_nervous_system_maturation_(GOBP:0021626)	95	0.0200833	7.18278	7
central_nervous_system_segmentation_(GOBP:0035283)	95	0.0200833	7.18278	7
larval_central_nervous_system_remodeling_(GOBP:0035193)	95	0.0200833	7.18278	7
ventral_cord_development_(GOBP:0007419)	95	0.0200833	7.18278	7
preganglionic_parasympathetic_fiber_development_(GOBP:0021783)	96	0.0209005	7.10196	7
mitochondrial_RNA_metabolic_process_(GOBP:0000959)	43	0.0209005	11.7999	5
ncRNA_metabolic_process_(GOBP:0034660)	43	0.0209005	11.7999	5
RNA_exon_ligation_(GOBP:0000378)	43	0.0209005	11.7999	5
RNA_metabolic_process_(GOBP:0016070)	43	0.0209005	11.7999	5
RNA_replication_(GOBP:0039703)	43	0.0209005	11.7999	5
regulation_of_podosome_assembly_(GOBP:0071801)	23	0.0209005	18.802	4
mRNA_3-end_processing_(GOBP:0031124)	99	0.0222352	6.86726	7
RNA_biosynthetic_process_(GOBP:0032774)	44	0.0222352	11.498	5
tRNA_threonylcarbamoyladenosine_metabolic_process_(GOBP:0070525)	44	0.0222352	11.498	5
mRNA_splicing_via_spliceosome_(GOBP:0000398)	252	0.0226002	4.16568	11
glycolytic_process_(GOBP:0006096)	45	0.0226002	11.2052	5
mRNA_metabolic_process_(GOBP:0016071)	45	0.0226002	11.2052	5
RNA_modification_(GOBP:0009451)	45	0.0226002	11.2052	5
RNA_repair_(GOBP:0042245)	45	0.0226002	11.2052	5
regulation_of_translational_initiation_by_iron_(GOBP:0006447)	24	0.0226002	17.8654	4
brain_development_(GOBP:0007420)	174	0.0234568	4.95088	9
astrocyte_differentiation_(GOBP:0048708)	103	0.0234568	6.58048	7
positive_regulation_of_cytoskeleton_organization_(GOBP:0051495)	25	0.0234568	17.0146	4
regulation_of_cytoplasmic_translational_initiation_(GOBP:1904688)	25	0.0234568	17.0146	4
regulation_of_formation_of_translation_initiation_ternary_complex_(GOBP:1901190)	25	0.0234568	17.0146	4
L-serine_biosynthetic_process_(GOBP:0006564)	10	0.0234568	38.1142	3
oligodendrocyte_differentiation_(GOBP:0048709)	104	0.0242569	6.51232	7
spinal_cord_development_(GOBP:0021510)	104	0.0242569	6.51232	7
RNA_polyadenylation_(GOBP:0043631)	47	0.0246053	10.6729	5
regulation_of_endoplasmic_reticulum_stress-induced_eIF2_alpha_dephosphorylation_(GOBP:1903916)	26	0.0255827	16.2415	4
regulation_of_translational_initiation_in_response_to_stress_(GOBP:0043558)	26	0.0255827	16.2415	4
basal_lamina_disassembly_(GOBP:0060881)	75	0.0259912	7.82227	6
biofilm_matrix_disassembly_(GOBP:0098786)	75	0.0259912	7.82227	6
RNA_splicing_(GOBP:0008380)	142	0.0268169	5.40319	8
regulation_of_p38MAPK_cascade_(GOBP:1900744)	11	0.0275111	33.3564	3
microglia_differentiation_(GOBP:0014004)	110	0.0296752	6.13119	7
regulation_of_macroautophagy_(GOBP:0016241)	110	0.0296752	6.13119	7
age-dependent_response_to_oxidative_stress_involved_in_chronological_cell_aging_(GOBP:0001324)	78	0.0296752	7.49573	6
age-dependent_response_to_oxidative_stress_involved_in_replicative_cell_aging_(GOBP:0001322)	78	0.0296752	7.49573	6
cellular_response_to_oxidative_stress_(GOBP:0034599)	78	0.0296752	7.49573	6
regulation_of_mitochondrial_translational_initiation_(GOBP:0070132)	28	0.030557	14.8897	4
basement_membrane_disassembly_(GOBP:0034769)	79	0.0307675	7.39291	6
glutathione_catabolic_process_(GOBP:0006751)	51	0.0307675	9.74469	5
movement_of_cell_or_subcellular_component_(GOBP:0006928)	80	0.0317823	7.29289	6
regulation_of_eIF2_alpha_phosphorylation_by_amino_acid_starvation_(GOBP:0060733)	80	0.0317823	7.29289	6
regulation_of_translation_in_response_to_oxidative_stress_(GOBP:0043556)	80	0.0317823	7.29289	6
XMP_biosynthetic_process_(GOBP:0097293)	12	0.0317823	29.6348	3
leading_strand_elongation_(GOBP:0006272)	52	0.031948	9.53638	5
spliceosomal_complex_disassembly_(GOBP:0000390)	234	0.0346228	4.05901	10
spliceosomal_conformational_changes_to_generate_catalytic_conformation_(GOBP:0000393)	234	0.0346228	4.05901	10
mRNA_trans_splicing_via_spliceosome_(GOBP:0000365)	233	0.0346228	4.07774	10
7-methylguanosine_mRNA_capping_(GOBP:0006370)	82	0.0346228	7.10083	6
cellular_response_to_hydroperoxide_(GOBP:0071447)	82	0.0346228	7.10083	6
phenylalanine_catabolic_process_to_phosphoenolpyruvate_(GOBP:0019562)	30	0.0350636	13.7349	4
regulation_of_transcription_from_RNA_polymerase_II_promoter_in_response_to_oxidative_stress_(GOBP:0043619)	83	0.0352373	7.00558	6
lagging_strand_elongation_(GOBP:0006273)	54	0.0352373	9.14531	5
mRNA_cis_splicing_via_spliceosome_(GOBP:0045292)	236	0.0356247	4.02269	10
purine_ribonucleoside_monophosphate_biosynthetic_process_(GOBP:0009168)	13	0.0367225	26.6791	3
regulation_of_chaperone-mediated_autophagy_(GOBP:1904714)	56	0.0406214	8.78568	5
oxidative_stress-induced_premature_senescence_(GOBP:0090403)	86	0.0410826	6.74293	6
regulation_of_autophagosome_assembly_(GOBP:2000785)	87	0.043316	6.65946	6
ADP_biosynthetic_process_(GOBP:0006172)	14	0.0442627	24.2729	3
AMP_biosynthetic_process_(GOBP:0006167)	14	0.0442627	24.2729	3
cellular_response_to_hypoxia_(GOBP:0071456)	58	0.0453087	8.45509	5
RNA-directed_DNA_methylation_(GOBP:0080188)	58	0.0453087	8.45509	5
spliceosomal_snRNP_assembly_(GOBP:0000387)	246	0.045455	3.85033	10
lipid_metabolic_process_(GOBP:0006629)	89	0.0463744	6.49836	6
positive_regulation_of_RNA_splicing_(GOBP:0033120)	248	0.0475803	3.81761	10
RNA_catabolic_process_(GOBP:0006401)	60	0.0479576	8.14615	5
bacitracin_A_catabolic_process_(GOBP:1901123)	15	0.0479576	22.2499	3
brevianamide_F_catabolic_process_(GOBP:1900804)	15	0.0479576	22.2499	3
chrysobactin_catabolic_process_(GOBP:0042859)	15	0.0479576	22.2499	3
depsipeptide_catabolic_process_(GOBP:0050762)	15	0.0479576	22.2499	3
glycopeptide_catabolic_process_(GOBP:0009050)	15	0.0479576	22.2499	3
GMP_biosynthetic_process_(GOBP:0006177)	15	0.0479576	22.2499	3
gramicidin_S_catabolic_process_(GOBP:1901102)	15	0.0479576	22.2499	3
IMP_biosynthetic_process_(GOBP:0006188)	15	0.0479576	22.2499	3
leukotriene_D4_catabolic_process_(GOBP:1901749)	15	0.0479576	22.2499	3
peptide_antibiotic_catabolic_process_(GOBP:0030652)	15	0.0479576	22.2499	3
RNA_processing_(GOBP:0006396)	92	0.0497197	6.27077	6
platelet_activation_(GOBP:0030168)	94	0.0552951	6.12767	6
angiotensin_catabolic_process_in_blood_(GOBP:0002005)	16	0.0558956	20.5252	3
calcitonin_catabolic_process_(GOBP:0010816)	16	0.0558956	20.5252	3
establishment_of_endothelial_barrier_(GOBP:0061028)	16	0.0558956	20.5252	3
neuropeptide_catabolic_process_(GOBP:0010813)	16	0.0558956	20.5252	3
78-dihydroneopterin_3-triphosphate_biosynthetic_process_(GOBP:0035998)	18	0.07892	17.7894	3
purine_nucleobase_salvage_(GOBP:0043096)	18	0.07892	17.7894	3
tRNA-type_intron_splice_site_recognition_and_cleavage_(GOBP:0000379)	69	0.0835542	6.99658	5
2-(5-triphosphoribosyl)-3-dephospho-CoA_biosynthetic_process_(GOBP:0019361)	19	0.0889884	16.678	3
bradykinin_catabolic_process_(GOBP:0010815)	19	0.0889884	16.678	3
prostaglandin_biosynthetic_process_(GOBP:0001516)	19	0.0889884	16.678	3
pyridoxal_phosphate_metabolic_process_(GOBP:0042822)	19	0.0889884	16.678	3
regulation_of_JNK_cascade_(GOBP:0046328)	19	0.0889884	16.678	3
glucuronate_catabolic_process_to_xylulose_5-phosphate_(GOBP:0019640)	5	0.0913646	58.9985	2
positive_regulation_of_translational_initiation_(GOBP:0045948)	72	0.0962753	6.6834	5
glutathione_biosynthetic_process_(GOBP:0006750)	43	0.0990879	9.1552	4
sucrose_catabolic_process_via_3-ketosucrose_(GOBP:0019574)	43	0.0990879	9.1552	4
positive_regulation_of_gene_expression_(GOBP:0010628)	282	0.0998299	3.3346	10
glucose_6-phosphate_metabolic_process_(GOBP:0051156)	20	0.0998299	15.6979	3
dephosphorylation_(GOBP:0016311)	44	0.105145	8.92691	4
regulation_of_translational_initiation_(GOBP:0006446)	44	0.105145	8.92691	4
axon_extension_(GOBP:0048675)	75	0.109453	6.39604	5
intrinsic_apoptotic_signaling_pathway_in_response_to_hypoxia_(GOBP:1990144)	75	0.109453	6.39604	5
regulation_of_eIF2_alpha_phosphorylation_by_heme_(GOBP:0010999)	45	0.110683	8.70851	4
regulation_of_endoplasmic_reticulum_stress-induced_eIF2_alpha_phosphorylation_(GOBP:0060734)	45	0.110683	8.70851	4
negative_regulation_of_stress-activated_MAPK_cascade_(GOBP:0032873)	21	0.110683	14.8274	3
positive_regulation_of_proteasomal_ubiquitin-dependent_protein_catabolic_process_involved_in_cellular_response_to_hypoxia_(GOBP:2000777)	112	0.11443	5.08208	6
glycolytic_process_from_glycerol_(GOBP:0061613)	22	0.117888	14.0487	3
glycolytic_process_from_sucrose_(GOBP:0061704)	22	0.117888	14.0487	3
glycolytic_process_through_fructose-1-phosphate_(GOBP:0061625)	22	0.117888	14.0487	3
glycolytic_process_through_fructose-6-phosphate_(GOBP:0061615)	22	0.117888	14.0487	3
glycolytic_process_via_Entner-Doudoroff_Pathway_(GOBP:0061688)	22	0.117888	14.0487	3
cysteine_biosynthetic_process_(GOBP:0019344)	6	0.117888	44.3082	2
regulation_of_bacterial-type_flagellum_assembly_(GOBP:1902208)	6	0.117888	44.3082	2
regulation_of_cytoplasmic_mRNA_processing_body_assembly_(GOBP:0010603)	6	0.117888	44.3082	2
regulation_of_organelle_assembly_(GOBP:1902115)	6	0.117888	44.3082	2
regulation_of_spindle_assembly_(GOBP:0090169)	6	0.117888	44.3082	2
regulation_of_eIF2_alpha_phosphorylation_by_dsRNA_(GOBP:0060735)	47	0.120789	8.30283	4
regulation_of_kinetochore_assembly_(GOBP:0090234)	23	0.132844	13.3407	3
central_nervous_system_neuron_differentiation_(GOBP:0021953)	159	0.137078	4.14474	7
activation_of_MAPK_activity_involved_in_cell_wall_organization_or_biogenesis_(GOBP:0000199)	84	0.150561	5.665	5
activation_of_MAPK_activity_involved_in_conjugation_with_cellular_fusion_(GOBP:0071508)	84	0.150561	5.665	5
activation_of_MAPK_activity_involved_in_osmosensory_signaling_pathway_(GOBP:0000169)	84	0.150561	5.665	5
caveolin-mediated_endocytosis_of_virus_by_host_cell_(GOBP:0075513)	7	0.150561	35.4218	2
dIDP_phosphorylation_(GOBP:0006194)	7	0.150561	35.4218	2
hypoxanthine_biosynthetic_process_(GOBP:0046101)	7	0.150561	35.4218	2
IDP_phosphorylation_(GOBP:0006192)	7	0.150561	35.4218	2
negative_regulation_of_diacylglycerol_kinase_activity_(GOBP:1905688)	7	0.150561	35.4218	2
negative_regulation_of_hexokinase_activity_(GOBP:1903300)	7	0.150561	35.4218	2
negative_regulation_of_NAD+_kinase_activity_(GOBP:0033671)	7	0.150561	35.4218	2
purine_nucleobase_biosynthetic_process_(GOBP:0009113)	7	0.150561	35.4218	2
regulation_of_extracellular_exosome_assembly_(GOBP:1903551)	7	0.150561	35.4218	2
regulation_of_sarcomere_organization_(GOBP:0060297)	7	0.150561	35.4218	2
peptide_catabolic_process_(GOBP:0043171)	25	0.154858	12.1274	3
tRNA_splicing_via_endonucleolytic_cleavage_and_ligation_(GOBP:0006388)	25	0.154858	12.1274	3
activation_of_MAPK_activity_involved_in_innate_immune_response_(GOBP:0035419)	86	0.164086	5.52528	5
positive_regulation_of_gene_expression_epigenetic_(GOBP:0045815)	261	0.164176	3.22763	9
negative_regulation_of_gene_silencing_(GOBP:0060969)	216	0.165234	3.46763	8
negative_regulation_of_mRNA_catabolic_process_(GOBP:1902373)	215	0.165234	3.4845	8
positive_regulation_of_production_of_siRNA_involved_in_RNA_interference_(GOBP:1903705)	215	0.165234	3.4845	8
positive_regulation_of_rhodopsin_gene_expression_(GOBP:0045872)	215	0.165234	3.4845	8
positive_regulation_of_histone_gene_expression_(GOBP:0036207)	214	0.165234	3.50154	8
positive_regulation_of_snoRNA_processing_(GOBP:1902798)	214	0.165234	3.50154	8
positive_regulation_of_tRNA_processing_(GOBP:2000237)	214	0.165234	3.50154	8
regulation_of_transcription_from_RNA_polymerase_II_promoter_in_response_to_hypoxia_(GOBP:0061418)	128	0.165234	4.41277	6
negative_regulation_of_endopeptidase_activity_(GOBP:0010951)	27	0.165234	11.1138	3
amyloid_fibril_formation_(GOBP:1990000)	8	0.165234	29.5065	2
axonal_transport_of_messenger_ribonucleoprotein_complex_(GOBP:0099088)	8	0.165234	29.5065	2
CDP_phosphorylation_(GOBP:0061508)	8	0.165234	29.5065	2
dADP_phosphorylation_(GOBP:0006174)	8	0.165234	29.5065	2
dCDP_phosphorylation_(GOBP:0061570)	8	0.165234	29.5065	2
deoxyribonucleoside_triphosphate_biosynthetic_process_(GOBP:0009202)	8	0.165234	29.5065	2
dGDP_phosphorylation_(GOBP:0006186)	8	0.165234	29.5065	2
fructose_biosynthetic_process_(GOBP:0046370)	8	0.165234	29.5065	2
GDP_phosphorylation_(GOBP:0061568)	8	0.165234	29.5065	2
nucleoside_diphosphate_phosphorylation_(GOBP:0006165)	8	0.165234	29.5065	2
nucleoside_triphosphate_biosynthetic_process_(GOBP:0009142)	8	0.165234	29.5065	2
positive_regulation_of_metalloendopeptidase_activity_(GOBP:1904685)	8	0.165234	29.5065	2
purine_nucleoside_triphosphate_biosynthetic_process_(GOBP:0009145)	8	0.165234	29.5065	2
pyrimidine_nucleoside_triphosphate_biosynthetic_process_(GOBP:0009148)	8	0.165234	29.5065	2
regulation_of_postsynaptic_specialization_assembly_(GOBP:0099150)	8	0.165234	29.5065	2
retrograde_axonal_transport_(GOBP:0008090)	8	0.165234	29.5065	2
ribonucleoside_triphosphate_biosynthetic_process_(GOBP:0009201)	8	0.165234	29.5065	2
TDP_phosphorylation_(GOBP:0061571)	8	0.165234	29.5065	2
trans-translation_(GOBP:0070929)	8	0.165234	29.5065	2
translational_frameshifting_(GOBP:0006452)	8	0.165234	29.5065	2
UDP_phosphorylation_(GOBP:0061569)	8	0.165234	29.5065	2
activation_of_MAPK_activity_by_adrenergic_receptor_signaling_pathway_(GOBP:0071883)	90	0.170138	5.26364	5
positive_regulation_of_rRNA_processing_(GOBP:2000234)	220	0.171892	3.40156	8
regulation_of_actin_cytoskeleton_organization_(GOBP:0032956)	56	0.175081	6.86255	4
positive_regulation_of_protein_maturation_(GOBP:1903319)	222	0.17745	3.36943	8
protein_modification_by_small_protein_removal_(GOBP:0070646)	175	0.17745	3.74714	7
proteolysis_(GOBP:0006508)	175	0.17745	3.74714	7
self_proteolysis_(GOBP:0097264)	175	0.17745	3.74714	7
inositol_phosphate_metabolic_process_(GOBP:0043647)	57	0.180853	6.73324	4
IRE1-mediated_unfolded_protein_response_(GOBP:0036498)	57	0.180853	6.73324	4
mRNA_splicing_via_endonucleolytic_cleavage_and_ligation_involved_in_unfolded_protein_response_(GOBP:0030969)	57	0.180853	6.73324	4
positive_regulation_of_mRNA_processing_(GOBP:0050685)	224	0.183971	3.33789	8
positive_regulation_of_translation_(GOBP:0045727)	277	0.189697	3.03246	9
positive_regulation_of_production_of_miRNAs_involved_in_gene_silencing_by_miRNA_(GOBP:1903800)	227	0.189697	3.29166	8
membrane_protein_proteolysis_(GOBP:0033619)	179	0.189697	3.65939	7
RNA_splicing_via_endonucleolytic_cleavage_and_ligation_(GOBP:0000394)	94	0.189697	5.02566	5
axon_arborization_(GOBP:0140060)	58	0.189697	6.60823	4
negative_regulation_of_chaperone-mediated_autophagy_(GOBP:1904715)	58	0.189697	6.60823	4
CDP-diacylglycerol_catabolic_process_(GOBP:0046342)	9	0.189697	25.2975	2
negative_regulation_of_early_endosome_to_late_endosome_transport_(GOBP:2000642)	9	0.189697	25.2975	2
phosphatidylglycerol_catabolic_process_(GOBP:0034478)	9	0.189697	25.2975	2
positive_regulation_of_organelle_assembly_(GOBP:1902117)	9	0.189697	25.2975	2
positive_regulation_of_striated_muscle_contraction_(GOBP:0045989)	9	0.189697	25.2975	2
protein_kinase_A_signaling_(GOBP:0010737)	9	0.189697	25.2975	2
UDP-N-acetylglucosamine_biosynthesis_involved_in_chitin_biosynthesis_(GOBP:0035528)	9	0.189697	25.2975	2
collateral_sprouting_(GOBP:0048668)	59	0.191181	6.48777	4
phospholipid_metabolic_process_(GOBP:0006644)	59	0.191181	6.48777	4
axonogenesis_(GOBP:0007409)	95	0.191381	4.96974	5
adenylate_cyclase-activating_serotonin_receptor_signaling_pathway_(GOBP:0007192)	30	0.19513	9.88159	3
phosphorylated_carbohydrate_dephosphorylation_(GOBP:0046838)	30	0.19513	9.88159	3
polynucleotide_dephosphorylation_(GOBP:0098501)	30	0.19513	9.88159	3
positive_regulation_of_phosphorylation_(GOBP:0042327)	30	0.19513	9.88159	3
central_nervous_system_development_(GOBP:0007417)	333	0.195508	2.8008	10
snoRNA_splicing_(GOBP:0034247)	96	0.195508	4.91499	5
phosphoanandamide_dephosphorylation_(GOBP:0035644)	31	0.210836	9.5271	3
positive_regulation_of_interleukin-2_secretion_(GOBP:1900042)	31	0.210836	9.5271	3
protein_dephosphorylation_(GOBP:0006470)	186	0.217797	3.51463	7
regulation_of_Golgi_inheritance_(GOBP:0090170)	10	0.22147	22.1265	2
regulation_of_high_voltage-gated_calcium_channel_activity_(GOBP:1901841)	10	0.22147	22.1265	2
UDP-N-acetylglucosamine_biosynthetic_process_(GOBP:0006048)	10	0.22147	22.1265	2
regulation_of_RNA_splicing_(GOBP:0043484)	100	0.225331	4.70729	5
adenylate_cyclase-activating_glucose-activated_G-protein_coupled_receptor_signaling_pathway_(GOBP:0010619)	32	0.225331	9.19695	3
peripheral_nervous_system_neuron_axonogenesis_(GOBP:0048936)	63	0.226611	6.04681	4
RNA_splicing_via_transesterification_reactions_(GOBP:0000375)	102	0.242304	4.6104	5
cholesterol_biosynthetic_process_via_2425-dihydrolanosterol_(GOBP:0033488)	33	0.242984	8.89253	3
osteoblast_differentiation_(GOBP:0001649)	66	0.245186	5.75344	4
central_nervous_system_neuron_axonogenesis_(GOBP:0021955)	65	0.245186	5.84802	4
actomyosin_contractile_ring_organization_(GOBP:0044837)	34	0.245186	8.60334	3
assembly_of_apicomedial_cortex_actomyosin_(GOBP:0106036)	34	0.245186	8.60334	3
cholesterol_biosynthetic_process_via_desmosterol_(GOBP:0033489)	34	0.245186	8.60334	3
cholesterol_biosynthetic_process_via_lathosterol_(GOBP:0033490)	34	0.245186	8.60334	3
purine_nucleoside_interconversion_(GOBP:0019686)	34	0.245186	8.60334	3
2-methylbut-2-enoyl-CoA(4-)_biosynthetic_process_(GOBP:1902194)	11	0.245186	19.6784	2
2-methylbutanoyl-CoA(4-)_biosynthetic_process_(GOBP:1902191)	11	0.245186	19.6784	2
3-methylbut-2-enoyl-CoA(4-)_biosynthetic_process_(GOBP:1902200)	11	0.245186	19.6784	2
action_potential_(GOBP:0001508)	11	0.245186	19.6784	2
action_potential_initiation_(GOBP:0099610)	11	0.245186	19.6784	2
action_potential_propagation_(GOBP:0098870)	11	0.245186	19.6784	2
chromatin_silencing_at_rDNA_(GOBP:0000183)	11	0.245186	19.6784	2
fatty-acyl-CoA_biosynthetic_process_(GOBP:0046949)	11	0.245186	19.6784	2
intergenic_mRNA_trans_splicing_(GOBP:0000366)	11	0.245186	19.6784	2
isovaleryl-CoA(4-)_biosynthetic_process_(GOBP:1902197)	11	0.245186	19.6784	2
L-phenylalanine_catabolic_process_(GOBP:0006559)	11	0.245186	19.6784	2
phosphatidylethanolamine_catabolic_process_(GOBP:0046338)	11	0.245186	19.6784	2
positive_regulation_of_protein_catabolic_process_in_the_vacuole_(GOBP:1904352)	11	0.245186	19.6784	2
retrograde_axonal_transport_of_mitochondrion_(GOBP:0098958)	11	0.245186	19.6784	2
positive_regulation_of_telomerase_RNA_reverse_transcriptase_activity_(GOBP:1905663)	35	0.26428	8.33463	3
protein_homooligomerization_(GOBP:0051260)	150	0.264766	3.73462	6
extracellular_matrix_disassembly_(GOBP:0022617)	198	0.267668	3.29199	7
proteolysis_involved_in_cellular_protein_catabolic_process_(GOBP:0051603)	198	0.267668	3.29199	7
negative_regulation_of_macroautophagy_(GOBP:0016242)	107	0.267668	4.3828	5
deadenylation_involved_in_gene_silencing_by_miRNA_(GOBP:0098806)	36	0.273711	8.08179	3
platelet_aggregation_(GOBP:0070527)	36	0.273711	8.08179	3
axonal_transport_of_mitochondrion_(GOBP:0019896)	12	0.273711	17.7142	2
cysteine_metabolic_process_(GOBP:0006534)	12	0.273711	17.7142	2
histone_H3-K4_deacetylation_(GOBP:1990596)	12	0.273711	17.7142	2
histone_H3-K56_deacetylation_(GOBP:0071572)	12	0.273711	17.7142	2
histone_H3-K9_deacetylation_(GOBP:1990619)	12	0.273711	17.7142	2
negative_regulation_of_DNA_damage_response_signal_transduction_by_p53_class_mediator_resulting_in_transcription_of_p21_class_mediator_(GOBP:1902163)	12	0.273711	17.7142	2
positive_regulation_of_low-density_lipoprotein_particle_receptor_catabolic_process_(GOBP:0032805)	12	0.273711	17.7142	2
propionyl-CoA_biosynthetic_process_(GOBP:1902860)	12	0.273711	17.7142	2
regulation_of_fever_generation_by_prostaglandin_biosynthetic_process_(GOBP:0100008)	12	0.273711	17.7142	2
response_to_cold_(GOBP:0009409)	12	0.273711	17.7142	2
positive_regulation_of_protein_tyrosine_kinase_activity_(GOBP:0061098)	109	0.276319	4.29807	5
protein_oligomerization_(GOBP:0051259)	154	0.278905	3.63312	6
negative_regulation_of_endoplasmic_reticulum_stress-induced_eIF2_alpha_phosphorylation_(GOBP:1903912)	70	0.278905	5.40445	4
regulation_of_aggrephagy_(GOBP:1905335)	70	0.278905	5.40445	4
regulation_of_lipophagy_(GOBP:1904502)	70	0.278905	5.40445	4
regulation_of_xenophagy_(GOBP:1904415)	70	0.278905	5.40445	4
positive_regulation_of_cholesterol_biosynthetic_process_(GOBP:0045542)	37	0.285281	7.84392	3
cell_cycle_arrest_(GOBP:0007050)	111	0.29091	4.21653	5
fibroblast_growth_factor_receptor_signaling_pathway_involved_in_hemopoiesis_(GOBP:0035603)	112	0.3008	4.17665	5
cyclooxygenase_pathway_(GOBP:0019371)	38	0.301257	7.61976	3
negative_regulation_of_death-inducing_signaling_complex_assembly_(GOBP:1903073)	38	0.301257	7.61976	3
positive_regulation_of_adenylate_cyclase_activity_involved_in_G-protein_coupled_receptor_signaling_pathway_(GOBP:0010579)	38	0.301257	7.61976	3
positive_regulation_of_glycolytic_process_(GOBP:0045821)	38	0.301257	7.61976	3
cardiac_muscle_cell_action_potential_(GOBP:0086001)	13	0.302746	16.1051	2
embryonic_neurocranium_morphogenesis_(GOBP:0048702)	13	0.302746	16.1051	2
embryonic_viscerocranium_morphogenesis_(GOBP:0048703)	13	0.302746	16.1051	2
negative_regulation_of_circadian_sleepwake_cycle_sleep_(GOBP:0042321)	13	0.302746	16.1051	2
phosphatidylserine_catabolic_process_(GOBP:0006660)	13	0.302746	16.1051	2
negative_regulation_of_autophagy_(GOBP:0010507)	73	0.308765	5.16843	4
regulation_of_autophagosome_maturation_(GOBP:1901096)	74	0.322573	5.09326	4
negative_regulation_of_cholesterol_biosynthetic_process_(GOBP:0045541)	40	0.335684	7.20816	3
phospholipid_dephosphorylation_(GOBP:0046839)	40	0.335684	7.20816	3
actin_cortical_patch_assembly_(GOBP:0000147)	14	0.335684	14.7656	2
cellular_response_to_dopamine_(GOBP:1903351)	14	0.335684	14.7656	2
filtration_diaphragm_assembly_(GOBP:0036058)	14	0.335684	14.7656	2
mitotic_cell_size_control_checkpoint_(GOBP:0031567)	14	0.335684	14.7656	2
negative_regulation_of_microtubule_polymerization_(GOBP:0031115)	14	0.335684	14.7656	2
negative_regulation_of_potassium_ion_transmembrane_transporter_activity_(GOBP:1901017)	14	0.335684	14.7656	2
regulation_of_light-activated_voltage-gated_calcium_channel_activity_(GOBP:0010462)	14	0.335684	14.7656	2
regulation_of_skeletal_muscle_contraction_by_action_potential_(GOBP:0100001)	14	0.335684	14.7656	2
tricellular_tight_junction_assembly_(GOBP:1904274)	14	0.335684	14.7656	2
tRNA_exon_ligation_(GOBP:0000968)	14	0.335684	14.7656	2
fibroblast_growth_factor_receptor_signaling_pathway_involved_in_forebrain_neuron_fate_commitment_(GOBP:0021899)	77	0.343645	4.88385	4
fibroblast_growth_factor_receptor_signaling_pathway_involved_in_heart_development_(GOBP:0061313)	77	0.343645	4.88385	4
fibroblast_growth_factor_receptor_signaling_pathway_involved_in_heart_induction_(GOBP:0003135)	77	0.343645	4.88385	4
fibroblast_growth_factor_receptor_signaling_pathway_involved_in_lung_induction_(GOBP:0060499)	77	0.343645	4.88385	4
fibroblast_growth_factor_receptor_signaling_pathway_involved_in_mammary_gland_specification_(GOBP:0060595)	77	0.343645	4.88385	4
fibroblast_growth_factor_receptor_signaling_pathway_involved_in_orbitofrontal_cortex_development_(GOBP:0035607)	77	0.343645	4.88385	4
fibroblast_growth_factor_receptor_signaling_pathway_involved_in_somitogenesis_(GOBP:0090243)	77	0.343645	4.88385	4
fibroblast_growth_factor_receptor_signaling_pathway_involved_in_spinal_cord_anteriorposterior_pattern_formation_(GOBP:0021907)	77	0.343645	4.88385	4
negative_regulation_of_cellular_response_to_heat_(GOBP:1900035)	77	0.343645	4.88385	4
positive_regulation_of_cellular_response_to_heat_(GOBP:1900036)	77	0.343645	4.88385	4
adenylate_cyclase-activating_dopamine_receptor_signaling_pathway_(GOBP:0007191)	41	0.343645	7.01576	3
regulation_of_stress-activated_MAPK_cascade_(GOBP:0032872)	41	0.343645	7.01576	3
negative_regulation_of_translation_(GOBP:0017148)	166	0.349768	3.35833	6
fibroblast_growth_factor_receptor_signaling_pathway_involved_in_forebrain_neuroblast_division_(GOBP:0021875)	78	0.351878	4.81769	4
fibroblast_growth_factor_receptor_signaling_pathway_involved_in_negative_regulation_of_apoptotic_process_in_bone_marrow_(GOBP:0035602)	78	0.351878	4.81769	4
fibroblast_growth_factor_receptor_signaling_pathway_involved_in_positive_regulation_of_cell_proliferation_in_bone_marrow_(GOBP:0035604)	78	0.351878	4.81769	4
fibroblast_growth_factor_receptor_signaling_pathway_involved_in_ureteric_bud_formation_(GOBP:2000699)	78	0.351878	4.81769	4
positive_regulation_of_autophagy_(GOBP:0010508)	78	0.351878	4.81769	4
regulation_of_cellular_response_to_heat_(GOBP:1900034)	78	0.351878	4.81769	4
regulation_of_protein_targeting_to_vacuole_involved_in_autophagy_(GOBP:1904051)	42	0.352404	6.8363	3
cellular_protein_modification_process_(GOBP:0006464)	271	0.353335	2.73486	8
protein_processing_(GOBP:0016485)	218	0.353335	2.97693	7
androgen_catabolic_process_(GOBP:0006710)	15	0.353335	13.6213	2
negative_regulation_of_lipid_kinase_activity_(GOBP:0090219)	15	0.353335	13.6213	2
regulation_of_adiponectin_secretion_(GOBP:0070163)	15	0.353335	13.6213	2
regulation_of_cell_diameter_(GOBP:0060305)	15	0.353335	13.6213	2
regulation_of_cell_size_(GOBP:0008361)	15	0.353335	13.6213	2
regulation_of_early_endosome_to_late_endosome_transport_(GOBP:2000641)	15	0.353335	13.6213	2
terminal_web_assembly_(GOBP:1902896)	15	0.353335	13.6213	2
fibroblast_growth_factor_receptor_signaling_pathway_involved_in_neural_plate_anteriorposterior_pattern_formation_(GOBP:0060825)	79	0.356196	4.75326	4
negative_regulation_of_gene_expression_(GOBP:0010629)	169	0.360243	3.29602	6
regulation_of_cytoskeleton_polarization_involved_in_growth_plate_cartilage_chondrocyte_division_(GOBP:0003427)	122	0.360243	3.81812	5
adenylate_cyclase-activating_adrenergic_receptor_signaling_pathway_(GOBP:0071880)	43	0.361255	6.66541	3
regulation_of_autophagy_(GOBP:0010506)	43	0.361255	6.66541	3
mRNA_export_from_nucleus_in_response_to_heat_stress_(GOBP:0031990)	125	0.367014	3.72221	5
epidermal_cell_differentiation_(GOBP:0009913)	124	0.367014	3.75363	5
regulation_of_mRNA_export_from_nucleus_in_response_to_heat_stress_(GOBP:2000728)	81	0.367014	4.62881	4
negative_regulation_of_membrane_protein_ectodomain_proteolysis_(GOBP:0051045)	44	0.367014	6.50253	3
positive_regulation_of_telomere_maintenance_via_telomerase_(GOBP:0032212)	44	0.367014	6.50253	3
1-deoxy-D-xylulose_5-phosphate_metabolic_process_(GOBP:0052863)	16	0.367014	12.6526	2
6-sulfoquinovose(1-)_catabolic_process_to_3-sulfopropanediol(1-)_(GOBP:0061721)	16	0.367014	12.6526	2
6-sulfoquinovose(1-)_catabolic_process_to_glycerone_phosphate_and_3-sulfolactaldehyde_(GOBP:0061720)	16	0.367014	12.6526	2
alditol_phosphate_metabolic_process_(GOBP:0052646)	16	0.367014	12.6526	2
carbamoyl_phosphate_metabolic_process_(GOBP:0070408)	16	0.367014	12.6526	2
cellular_response_to_testosterone_stimulus_(GOBP:0071394)	16	0.367014	12.6526	2
cortical_actin_cytoskeleton_organization_(GOBP:0030866)	16	0.367014	12.6526	2
cyclic_23-bisphospho-D-glycerate_biosynthetic_process_(GOBP:1901369)	16	0.367014	12.6526	2
D-glycero-D-manno-heptose_7-phosphate_metabolic_process_(GOBP:2001060)	16	0.367014	12.6526	2
D-tagatose_6-phosphate_metabolic_process_(GOBP:2001058)	16	0.367014	12.6526	2
deoxyribose_phosphate_metabolic_process_(GOBP:0019692)	16	0.367014	12.6526	2
glucose_1-phosphate_metabolic_process_(GOBP:0019255)	16	0.367014	12.6526	2
glyceraldehyde-3-phosphate_metabolic_process_(GOBP:0019682)	16	0.367014	12.6526	2
methanopterin-containing_compound_metabolic_process_(GOBP:2001115)	16	0.367014	12.6526	2
negative_regulation_of_DNA_damage_response_signal_transduction_by_p53_class_mediator_(GOBP:0043518)	16	0.367014	12.6526	2
negative_regulation_of_podosome_assembly_(GOBP:0071802)	16	0.367014	12.6526	2
nucleoside_phosphate_metabolic_process_(GOBP:0006753)	16	0.367014	12.6526	2
O3-(N-acetylglucosamine-1-phosphoryl)-L-serine_biosynthetic_process_(GOBP:0018425)	16	0.367014	12.6526	2
phosphagen_metabolic_process_(GOBP:0006599)	16	0.367014	12.6526	2
phosphate-containing_compound_metabolic_process_(GOBP:0006796)	16	0.367014	12.6526	2
positive_regulation_of_cell_size_(GOBP:0045793)	16	0.367014	12.6526	2
ribose_phosphate_metabolic_process_(GOBP:0019693)	16	0.367014	12.6526	2
xylulose_5-phosphate_metabolic_process_(GOBP:0051167)	16	0.367014	12.6526	2
negative_regulation_of_cyclin-dependent_protein_kinase_activity_(GOBP:1904030)	82	0.370028	4.57024	4
diphosphoinositol_polyphosphate_metabolic_process_(GOBP:0071543)	45	0.374589	6.34741	3
inositol_trisphosphate_metabolic_process_(GOBP:0032957)	45	0.374589	6.34741	3
myo-inositol_hexakisphosphate_metabolic_process_(GOBP:0033517)	45	0.374589	6.34741	3
positive_regulation_of_receptor_internalization_(GOBP:0002092)	45	0.374589	6.34741	3
positive_regulation_of_chaperone-mediated_autophagy_(GOBP:1904716)	83	0.380569	4.51198	4
positive_regulation_of_posterior_neural_plate_formation_by_fibroblast_growth_factor_receptor_signaling_pathway_(GOBP:0060787)	84	0.390902	4.45526	4
inositol_phosphate_biosynthetic_process_(GOBP:0032958)	46	0.390902	6.19953	3
inositol_phosphate_catabolic_process_(GOBP:0071545)	46	0.390902	6.19953	3
nuclear-transcribed_mRNA_poly(A)_tail_shortening_(GOBP:0000289)	46	0.390902	6.19953	3
phosphorylation_(GOBP:0016310)	46	0.390902	6.19953	3
axon_regeneration_(GOBP:0031103)	17	0.390902	11.8097	2
L-methionine_biosynthetic_process_from_O-phospho-L-homoserine_and_cystathionine_(GOBP:0019283)	17	0.390902	11.8097	2
lipid_X_metabolic_process_(GOBP:2001289)	17	0.390902	11.8097	2
mitotic_nuclear_envelope_reassembly_(GOBP:0007084)	17	0.390902	11.8097	2
molybdopterin_cofactor_metabolic_process_(GOBP:0043545)	17	0.390902	11.8097	2
negative_regulation_of_exocyst_assembly_(GOBP:0001929)	17	0.390902	11.8097	2
negative_regulation_of_reactive_oxygen_species_biosynthetic_process_(GOBP:1903427)	17	0.390902	11.8097	2
positive_regulation_by_symbiont_of_host_receptor-mediated_endocytosis_(GOBP:0044078)	17	0.390902	11.8097	2
positive_regulation_of_protection_from_non-homologous_end_joining_at_telomere_(GOBP:1905766)	17	0.390902	11.8097	2
purine_nucleotide_salvage_(GOBP:0032261)	17	0.390902	11.8097	2
thiamine_diphosphate_metabolic_process_(GOBP:0042357)	17	0.390902	11.8097	2
negative_regulation_of_RNA_splicing_(GOBP:0033119)	129	0.391826	3.60164	5
protein_de-ADP-ribosylation_(GOBP:0051725)	86	0.409968	4.34609	4
fructose_26-bisphosphate_metabolic_process_(GOBP:0006003)	18	0.42723	11.0687	2
glycerophospholipid_catabolic_process_(GOBP:0046475)	18	0.42723	11.0687	2
isoprenoid_biosynthetic_process_(GOBP:0008299)	18	0.42723	11.0687	2
phosphatidylinositol_catabolic_process_(GOBP:0031161)	18	0.42723	11.0687	2
protein_localization_to_cytoplasmic_stress_granule_(GOBP:1903608)	18	0.42723	11.0687	2
regulation_of_follicle_cell_microvillus_length_(GOBP:0032533)	18	0.42723	11.0687	2
response_to_heat_(GOBP:0009408)	18	0.42723	11.0687	2
axon_guidance_(GOBP:0007411)	182	0.427873	3.05054	6
actin_crosslink_formation_(GOBP:0051764)	49	0.434526	5.79446	3
modulation_by_virus_of_host_autophagy_(GOBP:0039519)	49	0.434526	5.79446	3
negative_regulation_by_symbiont_of_host_translation_(GOBP:0044074)	49	0.434526	5.79446	3
negative_regulation_of_oskar_mRNA_translation_(GOBP:0007319)	49	0.434526	5.79446	3
negative_regulation_of_translation_ncRNA-mediated_(GOBP:0040033)	49	0.434526	5.79446	3
negative_regulation_of_translational_fidelity_(GOBP:0045902)	49	0.434526	5.79446	3
signal_transduction_(GOBP:0007165)	861	0.437481	1.83307	17
negative_regulation_of_translational_elongation_(GOBP:0045900)	50	0.453573	5.67092	3
GDP-mannose_biosynthetic_process_from_fructose-6-phosphate_(GOBP:0061729)	19	0.453573	10.419	2
L-alanine_biosynthetic_process_from_pyruvate_(GOBP:0019272)	19	0.453573	10.419	2
learning_or_memory_(GOBP:0007611)	19	0.453573	10.419	2
negative_regulation_of_butyryl-CoA_catabolic_process_to_butyrate_(GOBP:1900501)	19	0.453573	10.419	2
negative_regulation_of_cell_size_(GOBP:0045792)	19	0.453573	10.419	2
positive_regulation_by_symbiont_of_host_cytokine_secretion_(GOBP:0036523)	19	0.453573	10.419	2
positive_regulation_of_endothelin_secretion_(GOBP:1904472)	19	0.453573	10.419	2
positive_regulation_of_receptor-mediated_endocytosis_involved_in_cholesterol_transport_(GOBP:1905602)	19	0.453573	10.419	2
positive_regulation_of_transforming_growth_factor-beta_secretion_(GOBP:2001203)	19	0.453573	10.419	2
pyruvate_catabolic_process_(GOBP:0042867)	19	0.453573	10.419	2
activation_of_MAPK_activity_(GOBP:0000187)	137	0.463867	3.38166	5
ascorbate_glutathione_cycle_(GOBP:0033355)	51	0.464795	5.55323	3
negative_regulation_of_translation_in_response_to_stress_(GOBP:0032055)	51	0.464795	5.55323	3
phospholipid_catabolic_process_(GOBP:0009395)	51	0.464795	5.55323	3
positive_regulation_of_interleukin-6_secretion_(GOBP:2000778)	51	0.464795	5.55323	3
Entner-Doudoroff_pathway_(GOBP:0061678)	20	0.489189	9.84154	2
gap_junction_assembly_(GOBP:0016264)	20	0.489189	9.84154	2
negative_regulation_of_fatty_acid_biosynthetic_process_(GOBP:0045717)	20	0.489189	9.84154	2
positive_regulation_of_microtubule_nucleation_(GOBP:0090063)	20	0.489189	9.84154	2
sulphoglycolysis_(GOBP:0061722)	20	0.489189	9.84154	2
negative_regulation_of_protein_kinase_activity_(GOBP:0006469)	141	0.506457	3.28153	5
DNA_replication-dependent_nucleosome_assembly_(GOBP:0006335)	53	0.506457	5.33067	3
negative_regulation_of_DNA-templated_transcription_initiation_(GOBP:2000143)	424	0.50961	2.17505	10
activation_of_JUN_kinase_activity_(GOBP:0007257)	143	0.50961	3.23364	5
regulation_of_mitophagy_(GOBP:1901524)	95	0.50961	3.91454	4
columnarcuboidal_epithelial_cell_differentiation_(GOBP:0002065)	54	0.50961	5.22523	3
epithelial_cell_development_(GOBP:0002064)	54	0.50961	5.22523	3
epithelial_cell_differentiation_involved_in_embryonic_placenta_development_(GOBP:0060671)	54	0.50961	5.22523	3
epithelial_cell_differentiation_involved_in_kidney_development_(GOBP:0035850)	54	0.50961	5.22523	3
epithelial_cell_differentiation_involved_in_salivary_gland_development_(GOBP:0060690)	54	0.50961	5.22523	3
epithelial_cell_fate_commitment_(GOBP:0072148)	54	0.50961	5.22523	3
granulosa_cell_differentiation_(GOBP:0060014)	54	0.50961	5.22523	3
Malpighian_tubule_principal_cell_differentiation_(GOBP:0061329)	54	0.50961	5.22523	3
Malpighian_tubule_stellate_cell_differentiation_(GOBP:0061330)	54	0.50961	5.22523	3
apical_junction_assembly_(GOBP:0043297)	21	0.50961	9.32205	2
desmosome_assembly_(GOBP:0002159)	21	0.50961	9.32205	2
glucose_catabolic_process_to_pyruvate_(GOBP:0061718)	21	0.50961	9.32205	2
isopentenyl_diphosphate_biosynthetic_process_methylerythritol_4-phosphate_pathway_(GOBP:0019288)	21	0.50961	9.32205	2
lactate_biosynthetic_process_from_pyruvate_(GOBP:0019244)	21	0.50961	9.32205	2
positive_regulation_of_glial_cell-derived_neurotrophic_factor_secretion_(GOBP:1900168)	21	0.50961	9.32205	2
positive_regulation_of_interleukin-1_secretion_(GOBP:0050716)	21	0.50961	9.32205	2
positive_regulation_of_low-density_lipoprotein_receptor_activity_(GOBP:1905599)	21	0.50961	9.32205	2
septate_junction_assembly_(GOBP:0019991)	21	0.50961	9.32205	2
tyrosine_catabolic_process_to_phosphoenolpyruvate_(GOBP:0019446)	21	0.50961	9.32205	2
regulation_of_cell_shape_(GOBP:0008360)	96	0.513067	3.87182	4
chloroplast_RNA_processing_(GOBP:0031425)	55	0.523379	5.12513	3
DNA_replication-independent_nucleosome_assembly_(GOBP:0006336)	55	0.523379	5.12513	3
leading_edge_cell_differentiation_(GOBP:0035026)	55	0.523379	5.12513	3
ncRNA_processing_(GOBP:0034470)	55	0.523379	5.12513	3
negative_regulation_of_cytoplasmic_translation_(GOBP:2000766)	55	0.523379	5.12513	3
negative_regulation_of_mitochondrial_translation_(GOBP:0070130)	55	0.523379	5.12513	3
RNA_capping_(GOBP:0036260)	55	0.523379	5.12513	3
leukocyte_migration_(GOBP:0050900)	198	0.529881	2.7941	6
ATP_biosynthetic_process_(GOBP:0006754)	56	0.529881	5.02711	3
conversion_of_ds_siRNA_to_ss_siRNA_(GOBP:0036404)	56	0.529881	5.02711	3
dsRNA_fragmentation_(GOBP:0031050)	56	0.529881	5.02711	3
mitochondrial_RNA_processing_(GOBP:0000963)	56	0.529881	5.02711	3
nucleosome_assembly_(GOBP:0006334)	56	0.529881	5.02711	3
RNA_5-end_processing_(GOBP:0000966)	56	0.529881	5.02711	3
ureter_epithelial_cell_differentiation_(GOBP:0072192)	56	0.529881	5.02711	3
fructose_6-phosphate_metabolic_process_(GOBP:0006002)	22	0.529881	8.85342	2
glutathione_derivative_biosynthetic_process_(GOBP:1901687)	22	0.529881	8.85342	2
glycogen_catabolic_process_(GOBP:0005980)	22	0.529881	8.85342	2
L-cysteine_catabolic_process_to_pyruvate_(GOBP:0019450)	22	0.529881	8.85342	2
phosphatidylcholine_catabolic_process_(GOBP:0034638)	22	0.529881	8.85342	2
pyruvate_biosynthetic_process_(GOBP:0042866)	22	0.529881	8.85342	2
pyruvate_metabolic_process_(GOBP:0006090)	22	0.529881	8.85342	2
SCF_complex_disassembly_in_response_to_cadmium_stress_(GOBP:1990171)	22	0.529881	8.85342	2
trypanothione_biosynthetic_process_(GOBP:0019342)	22	0.529881	8.85342	2
epithelial_cell_differentiation_(GOBP:0030855)	57	0.552588	4.93404	3
polarized_epithelial_cell_differentiation_(GOBP:0030859)	57	0.552588	4.93404	3
lens_fiber_cell_differentiation_(GOBP:0070306)	58	0.56343	4.84422	3
multi-ciliated_epithelial_cell_differentiation_(GOBP:1903251)	58	0.56343	4.84422	3
negative_regulation_of_translational_termination_(GOBP:0045904)	58	0.56343	4.84422	3
protein_hexamerization_(GOBP:0034214)	58	0.56343	4.84422	3
protein_trimerization_(GOBP:0070206)	58	0.56343	4.84422	3
acetyl-CoA_biosynthetic_process_from_pyruvate_(GOBP:0006086)	23	0.56343	8.4336	2
fructose_16-bisphosphate_metabolic_process_(GOBP:0030388)	23	0.56343	8.4336	2
glycerol_to_glycerone_phosphate_metabolic_process_(GOBP:0061610)	23	0.56343	8.4336	2
membrane_repolarization_during_action_potential_(GOBP:0086011)	23	0.56343	8.4336	2
negative_regulation_of_exocytosis_(GOBP:0045920)	23	0.56343	8.4336	2
negative_regulation_of_interleukin-8_secretion_(GOBP:2000483)	23	0.56343	8.4336	2
positive_regulation_of_interleukin-5_secretion_(GOBP:2000664)	23	0.56343	8.4336	2
regulation_of_sequence-specific_DNA_binding_transcription_factor_activity_(GOBP:0051090)	23	0.56343	8.4336	2
positive_regulation_of_ERK1_and_ERK2_cascade_via_TNFSF11-mediated_signaling_(GOBP:0071848)	151	0.574759	3.05521	5
cholesterol_biosynthetic_process_(GOBP:0006695)	59	0.583159	4.75755	3
mesenchymal_to_epithelial_transition_(GOBP:0060231)	59	0.583159	4.75755	3
negative_regulation_of_extrinsic_apoptotic_signaling_pathway_via_death_domain_receptors_(GOBP:1902042)	59	0.583159	4.75755	3
RNA_3-end_processing_(GOBP:0031123)	59	0.583159	4.75755	3
mRNA_destabilization_(GOBP:0061157)	153	0.591005	3.01363	5
cell_redox_homeostasis_(GOBP:0045454)	24	0.591005	8.05005	2
cellular_response_to_cadmium_ion_(GOBP:0071276)	24	0.591005	8.05005	2
cytoplasmic_translational_elongation_(GOBP:0002182)	24	0.591005	8.05005	2
leukotriene_B4_biosynthetic_process_(GOBP:0097251)	24	0.591005	8.05005	2
negative_regulation_of_elastin_catabolic_process_(GOBP:0060311)	24	0.591005	8.05005	2
positive_regulation_of_cohesin_loading_(GOBP:1905309)	24	0.591005	8.05005	2
positive_regulation_of_ERK1_and_ERK2_cascade_(GOBP:0070374)	207	0.597267	2.66772	6
lung_epithelial_cell_differentiation_(GOBP:0060487)	61	0.624422	4.59363	3
positive_regulation_of_wound_healing_spreading_of_epidermal_cells_(GOBP:1903691)	156	0.625375	2.95331	5
fibroblast_growth_factor_receptor_apoptotic_signaling_pathway_(GOBP:1902178)	106	0.625375	3.49041	4
anterograde_axonal_protein_transport_(GOBP:0099641)	25	0.625375	7.70007	2
anterograde_axonal_transport_(GOBP:0008089)	25	0.625375	7.70007	2
leukotriene_A4_biosynthetic_process_(GOBP:1901753)	25	0.625375	7.70007	2
negative_regulation_of_kinase_activity_(GOBP:0033673)	25	0.625375	7.70007	2
positive_regulation_of_cytokine_secretion_involved_in_immune_response_(GOBP:0002741)	25	0.625375	7.70007	2
positive_regulation_of_oxidative_phosphorylation_(GOBP:1903862)	25	0.625375	7.70007	2
miRNA_export_from_nucleus_(GOBP:0061716)	62	0.638808	4.51528	3
phospholipid_biosynthetic_process_(GOBP:0008654)	62	0.638808	4.51528	3
endothelial_cell_differentiation_(GOBP:0045446)	63	0.640362	4.43967	3
actomyosin_contractile_ring_actin_filament_bundle_assembly_(GOBP:0071519)	26	0.640362	7.37953	2
ATP_generation_from_ADP_(GOBP:0006757)	26	0.640362	7.37953	2
C-terminal_protein_methylation_(GOBP:0006481)	26	0.640362	7.37953	2
cellular_response_to_heat_(GOBP:0034605)	26	0.640362	7.37953	2
cellular_response_to_ozone_(GOBP:0071457)	26	0.640362	7.37953	2
cellular_response_to_singlet_oxygen_(GOBP:0071452)	26	0.640362	7.37953	2
contractile_actin_filament_bundle_assembly_(GOBP:0030038)	26	0.640362	7.37953	2
glycogen_biosynthetic_process_(GOBP:0005978)	26	0.640362	7.37953	2
heat_shock-mediated_polytene_chromosome_puffing_(GOBP:0035080)	26	0.640362	7.37953	2
hippo_signaling_(GOBP:0035329)	26	0.640362	7.37953	2
negative_regulation_of_intrinsic_apoptotic_signaling_pathway_in_response_to_DNA_damage_by_p53_class_mediator_(GOBP:1902166)	26	0.640362	7.37953	2
negative_regulation_of_phosphorylation_(GOBP:0042326)	26	0.640362	7.37953	2
p38MAPK_cascade_(GOBP:0038066)	26	0.640362	7.37953	2
parallel_actin_filament_bundle_assembly_(GOBP:0030046)	26	0.640362	7.37953	2
peptidyl-glutamic_acid_methylation_(GOBP:0018020)	26	0.640362	7.37953	2
peptidyl-histidine_methylation_(GOBP:0018021)	26	0.640362	7.37953	2
positive_regulation_of_clathrin-dependent_endocytosis_(GOBP:2000370)	26	0.640362	7.37953	2
positive_regulation_of_telomere_capping_(GOBP:1904355)	26	0.640362	7.37953	2
programmed_cell_death_in_response_to_reactive_oxygen_species_(GOBP:0097468)	26	0.640362	7.37953	2
protein_methylation_(GOBP:0006479)	26	0.640362	7.37953	2
protocatechuate_catabolic_process_meta-cleavage_(GOBP:0019617)	26	0.640362	7.37953	2
regulation_of_centriole_replication_(GOBP:0046599)	26	0.640362	7.37953	2
regulation_of_pinocytosis_(GOBP:0048548)	26	0.640362	7.37953	2
trehalose_metabolism_in_response_to_heat_stress_(GOBP:0070414)	26	0.640362	7.37953	2
gene_silencing_by_miRNA_(GOBP:0035195)	64	0.660584	4.36663	3
cellular_protein_catabolic_process_(GOBP:0044257)	216	0.665058	2.55221	6
mammary_gland_epithelial_cell_differentiation_(GOBP:0060644)	65	0.665766	4.29597	3
positive_regulation_of_cytokine_secretion_(GOBP:0050715)	65	0.665766	4.29597	3
actin_filament_bundle_assembly_(GOBP:0051017)	27	0.665766	7.08185	2
anterograde_axonal_transport_of_mitochondrion_(GOBP:0098957)	27	0.665766	7.08185	2
cellular_age-dependent_response_to_reactive_oxygen_species_(GOBP:0072353)	27	0.665766	7.08185	2
cellular_heat_acclimation_(GOBP:0070370)	27	0.665766	7.08185	2
glycolytic_fermentation_to_butanediol_(GOBP:0019650)	27	0.665766	7.08185	2
glycolytic_fermentation_to_ethanol_(GOBP:0019655)	27	0.665766	7.08185	2
negative_regulation_of_protein_complex_assembly_(GOBP:0031333)	27	0.665766	7.08185	2
non-phosphorylated_glucose_metabolic_process_(GOBP:0046430)	27	0.665766	7.08185	2
peptidyl-cysteine_methylation_(GOBP:0018125)	27	0.665766	7.08185	2
peptidyl-glutamine_methylation_(GOBP:0018364)	27	0.665766	7.08185	2
poly(hydroxyalkanoate)_biosynthetic_process_from_glucose_(GOBP:1902924)	27	0.665766	7.08185	2
positive_regulation_of_interleukin-13_secretion_(GOBP:2000667)	27	0.665766	7.08185	2
regulation_of_caveolin-mediated_endocytosis_(GOBP:2001286)	27	0.665766	7.08185	2
regulation_of_receptor-mediated_endocytosis_(GOBP:0048259)	27	0.665766	7.08185	2
zonula_adherens_assembly_(GOBP:0045186)	27	0.665766	7.08185	2
positive_regulation_of_cellular_protein_catabolic_process_(GOBP:1903364)	66	0.690677	4.22755	3
actin_rod_assembly_(GOBP:0031247)	28	0.704045	6.8103	2
butyryl-CoA_biosynthetic_process_(GOBP:0044578)	28	0.704045	6.8103	2
glucose_metabolic_process_(GOBP:0006006)	28	0.704045	6.8103	2
translational_readthrough_(GOBP:0006451)	28	0.704045	6.8103	2
fibroblast_growth_factor_receptor_signaling_pathway_(GOBP:0008543)	166	0.712488	2.7685	5
positive_regulation_of_activation_of_Janus_kinase_activity_(GOBP:0010536)	114	0.712887	3.23532	4
negative_regulation_of_leukocyte_proliferation_(GOBP:0070664)	283	0.732035	2.26839	7
positive_regulation_of_protein_serinethreonine_kinase_activity_(GOBP:0071902)	68	0.732035	4.09676	3
cellular_response_to_oxygen_radical_(GOBP:0071450)	29	0.732035	6.55792	2
detection_of_unfolded_protein_(GOBP:0002235)	29	0.732035	6.55792	2
glucose_catabolic_process_(GOBP:0006007)	29	0.732035	6.55792	2
peptidyl-arginine_methylation_(GOBP:0018216)	29	0.732035	6.55792	2
peptidyl-lysine_methylation_(GOBP:0018022)	29	0.732035	6.55792	2
positive_regulation_of_G1S_transition_of_mitotic_cell_cycle_(GOBP:1900087)	29	0.732035	6.55792	2
positive_regulation_of_receptor-mediated_endocytosis_(GOBP:0048260)	29	0.732035	6.55792	2
positive_regulation_of_superoxide_anion_generation_(GOBP:0032930)	29	0.732035	6.55792	2
regulation_of_ubiquitin-dependent_endocytosis_(GOBP:2000395)	29	0.732035	6.55792	2
response_to_unfolded_protein_(GOBP:0006986)	29	0.732035	6.55792	2
T_cell_proliferation_involved_in_immune_response_(GOBP:0002309)	29	0.732035	6.55792	2
carbon_catabolite_repression_of_transcription_(GOBP:0045013)	413	0.757215	1.99774	9
negative_regulation_of_transcription_by_transcription_factor_catabolism_(GOBP:0010620)	413	0.757215	1.99774	9
negative_regulation_of_transcription_involved_in_G2M_transition_of_mitotic_cell_cycle_(GOBP:0090419)	413	0.757215	1.99774	9
chromatin_organization_involved_in_negative_regulation_of_transcription_(GOBP:0097549)	412	0.757215	2.0028	9
negative_regulation_of_antisense_RNA_transcription_(GOBP:0060195)	412	0.757215	2.0028	9
negative_regulation_of_cellular_carbohydrate_metabolic_process_by_negative_regulation_of_transcription_DNA-templated_(GOBP:0010678)	412	0.757215	2.0028	9
negative_regulation_of_mating-type_specific_transcription_DNA-templated_(GOBP:0045894)	412	0.757215	2.0028	9
negative_regulation_of_ncRNA_transcription_associated_with_protein_coding_gene_TSSTES_(GOBP:1904388)	412	0.757215	2.0028	9
negative_regulation_of_transcription_by_pheromones_(GOBP:0045996)	412	0.757215	2.0028	9
negative_regulation_of_transcription_during_mitotic_cell_cycle_(GOBP:0007068)	412	0.757215	2.0028	9
negative_regulation_of_transcription_from_RNA_polymerase_V_promoter_(GOBP:1904280)	412	0.757215	2.0028	9
nitrogen_catabolite_repression_of_transcription_(GOBP:0090295)	412	0.757215	2.0028	9
establishment_of_mitotic_spindle_asymmetry_(GOBP:0061867)	30	0.757215	6.32342	2
negative_regulation_of_proteasomal_ubiquitin-dependent_protein_catabolic_process_(GOBP:0032435)	30	0.757215	6.32342	2
negative_regulation_of_protein_catabolic_process_(GOBP:0042177)	30	0.757215	6.32342	2
positive_regulation_of_interferon-alpha_secretion_(GOBP:1902741)	30	0.757215	6.32342	2
positive_regulation_of_transcription_from_RNA_polymerase_II_promoter_in_response_to_reactive_oxygen_species_(GOBP:1990095)	30	0.757215	6.32342	2
rescue_of_stalled_ribosome_(GOBP:0072344)	30	0.757215	6.32342	2
negative_regulation_of_DNA-templated_transcription_termination_(GOBP:0060567)	414	0.765578	1.9927	9
oxidation-reduction_process_(GOBP:0055114)	119	0.769951	3.09386	4
respiratory_basal_cell_differentiation_(GOBP:1902691)	71	0.775489	3.9158	3
negative_regulation_of_transcription_by_competitive_promoter_binding_(GOBP:0010944)	416	0.781212	1.98271	9
negative_regulation_of_collateral_sprouting_(GOBP:0048671)	120	0.782203	3.06704	4
deactivation_of_mitotic_spindle_assembly_checkpoint_(GOBP:1902426)	31	0.782203	6.10514	2
microtubule_anchoring_at_mitotic_spindle_pole_body_(GOBP:1990810)	31	0.782203	6.10514	2
mitotic_spindle_disassembly_(GOBP:0051228)	31	0.782203	6.10514	2
mitotic_spindle_organization_(GOBP:0007052)	31	0.782203	6.10514	2
mitotic_spindle_organization_in_nucleus_(GOBP:0030472)	31	0.782203	6.10514	2
N-terminal_protein_amino_acid_methylation_(GOBP:0006480)	31	0.782203	6.10514	2
negative_regulation_of_cellular_protein_catabolic_process_(GOBP:1903363)	31	0.782203	6.10514	2
neuronal_action_potential_(GOBP:0019228)	31	0.782203	6.10514	2
nucleobase-containing_small_molecule_interconversion_(GOBP:0015949)	31	0.782203	6.10514	2
positive_regulation_of_proteolysis_involved_in_cellular_protein_catabolic_process_(GOBP:1903052)	31	0.782203	6.10514	2
regulation_of_protein_phosphorylation_(GOBP:0001932)	31	0.782203	6.10514	2
ERK5_cascade_(GOBP:0070375)	232	0.783076	2.36963	6
MAPK_cascade_(GOBP:0000165)	232	0.783076	2.36963	6
MAPK_cascade_involved_in_innate_immune_response_(GOBP:0035420)	232	0.783076	2.36963	6
MAPK_cascade_involved_in_osmosensory_signaling_pathway_(GOBP:0000161)	232	0.783076	2.36963	6
hepatocyte_differentiation_(GOBP:0070365)	72	0.783076	3.85889	3
cartilage_development_(GOBP:0051216)	121	0.784669	3.04067	4
negative_regulation_of_transcription_from_RNA_polymerase_I_promoter_(GOBP:0016479)	419	0.786864	1.9679	9
negative_regulation_of_fibroblast_proliferation_(GOBP:0048147)	294	0.800905	2.18028	7
protein_tetramerization_(GOBP:0051262)	73	0.800905	3.80362	3
RNA_export_from_nucleus_(GOBP:0006405)	73	0.800905	3.80362	3
negative_regulation_of_DNA-templated_transcription_elongation_(GOBP:0032785)	422	0.803098	1.9533	9
histone_H3_deacetylation_(GOBP:0070932)	32	0.803098	5.9014	2
mitotic_spindle_elongation_during_mitotic_anaphase_(GOBP:0061805)	32	0.803098	5.9014	2
mitotic_spindle_elongation_during_mitotic_prophase_(GOBP:0061804)	32	0.803098	5.9014	2
positive_regulation_of_interleukin-17_secretion_(GOBP:1905078)	32	0.803098	5.9014	2
positive_regulation_of_mitotic_cell_cycle_spindle_assembly_checkpoint_(GOBP:0090267)	32	0.803098	5.9014	2
positive_regulation_of_transcription_from_RNA_polymerase_II_promoter_in_response_to_heat_stress_(GOBP:0061408)	32	0.803098	5.9014	2
purine_nucleotide_interconversion_(GOBP:0015950)	32	0.803098	5.9014	2
pyrimidine_nucleotide_interconversion_(GOBP:0015953)	32	0.803098	5.9014	2
regulation_of_phagocytosis_(GOBP:0050764)	32	0.803098	5.9014	2
positive_regulation_of_macroautophagy_(GOBP:0016239)	123	0.805633	2.98928	4
negative_regulation_of_transcription_from_RNA_polymerase_III_promoter_(GOBP:0016480)	423	0.806867	1.94849	9
regulation_of_gene_expression_(GOBP:0010468)	74	0.806867	3.74992	3
regulation_of_histone_gene_expression_(GOBP:0036206)	74	0.806867	3.74992	3
regulation_of_mRNA_catabolic_process_(GOBP:0061013)	74	0.806867	3.74992	3
regulation_of_snoRNA_processing_(GOBP:1902796)	74	0.806867	3.74992	3
regulation_of_tRNA_processing_(GOBP:2000235)	74	0.806867	3.74992	3
sterol_regulatory_element_binding_protein_cleavage_(GOBP:0035103)	236	0.808952	2.32799	6
MAPK_cascade_involved_in_axon_regeneration_(GOBP:1903616)	237	0.821304	2.3178	6
axon_development_(GOBP:0061564)	75	0.826098	3.69773	3
regulation_of_dosage_compensation_by_inactivation_of_X_chromosome_(GOBP:1900095)	75	0.826098	3.69773	3
regulation_of_protein_maturation_(GOBP:1903317)	75	0.826098	3.69773	3
regulation_of_rRNA_processing_(GOBP:2000232)	75	0.826098	3.69773	3
mannoprotein_catabolic_process_(GOBP:0006058)	33	0.826098	5.71081	2
negative_regulation_of_extrinsic_apoptotic_signaling_pathway_(GOBP:2001237)	33	0.826098	5.71081	2
positive_regulation_of_intracellular_protein_transport_(GOBP:0090316)	33	0.826098	5.71081	2
positive_regulation_of_podosome_assembly_(GOBP:0071803)	33	0.826098	5.71081	2
regulation_of_exocyst_assembly_(GOBP:0001928)	33	0.826098	5.71081	2
negative_regulation_of_transcription_involved_in_G1S_transition_of_mitotic_cell_cycle_(GOBP:0071930)	430	0.840546	1.91541	9
protein_homotrimerization_(GOBP:0070207)	126	0.840546	2.91534	4
regulation_of_gene_silencing_(GOBP:0060968)	76	0.840546	3.64699	3
actin_filament_severing_(GOBP:0051014)	5	0.840546	22.034	1
axon_ensheathment_(GOBP:0008366)	5	0.840546	22.034	1
inositol_metabolic_process_(GOBP:0006020)	5	0.840546	22.034	1
membrane_to_membrane_docking_(GOBP:0022614)	5	0.840546	22.034	1
positive_regulation_of_protein_localization_to_cell_cortex_(GOBP:1904778)	5	0.840546	22.034	1
protein_K69-linked_ufmylation_(GOBP:1990592)	5	0.840546	22.034	1
protein_peptidyl-prolyl_isomerization_(GOBP:0000413)	5	0.840546	22.034	1
regulation_of_cell_communication_by_electrical_coupling_(GOBP:0010649)	5	0.840546	22.034	1
regulation_of_macrophage_activation_(GOBP:0043030)	5	0.840546	22.034	1
regulation_of_mitotic_cell_cycle_spindle_assembly_checkpoint_(GOBP:0090266)	5	0.840546	22.034	1
response_to_axon_injury_(GOBP:0048678)	5	0.840546	22.034	1
negative_regulation_of_axon_extension_(GOBP:0030517)	127	0.843138	2.89149	4
positive_regulation_of_stress-activated_MAPK_cascade_(GOBP:0032874)	77	0.843138	3.59764	3
protein_heterooligomerization_(GOBP:0051291)	77	0.843138	3.59764	3
regulation_of_autophagy_of_mitochondrion_(GOBP:1903146)	77	0.843138	3.59764	3
fatty_acid_beta-oxidation_unsaturated_even_number_(GOBP:0033542)	34	0.843138	5.53283	2
fatty_acid_beta-oxidation_unsaturated_odd_number_(GOBP:0033541)	34	0.843138	5.53283	2
glutathione_deglycation_(GOBP:0036531)	34	0.843138	5.53283	2
long-chain_fatty-acyl-CoA_biosynthetic_process_(GOBP:0035338)	34	0.843138	5.53283	2
positive_regulation_of_transforming_growth_factor_beta_receptor_signaling_pathway_(GOBP:0030511)	34	0.843138	5.53283	2
pyrimidine_nucleoside_interconversion_(GOBP:0019689)	34	0.843138	5.53283	2
regulation_of_endocytosis_by_exocyst_localization_(GOBP:0051600)	34	0.843138	5.53283	2
negative_regulation_of_transcription_by_transcription_factor_localization_(GOBP:0010621)	432	0.844769	1.90616	9
peptide_cross-linking_(GOBP:0018149)	128	0.850537	2.86803	4
stress-activated_MAPK_cascade_(GOBP:0051403)	250	0.852083	2.19298	6
ERK1_and_ERK2_cascade_(GOBP:0070371)	245	0.852083	2.2393	6
CAAX-box_protein_maturation_(GOBP:0080120)	196	0.852083	2.33013	5
protein_repair_(GOBP:0030091)	194	0.852083	2.35501	5
positive_regulation_of_cell_migration_(GOBP:0030335)	193	0.852083	2.36764	5
cellular_protein_metabolic_process_(GOBP:0044267)	188	0.852083	2.43313	5
ferredoxin_metabolic_process_(GOBP:0006124)	188	0.852083	2.43313	5
prosthetic_group_metabolic_process_(GOBP:0051189)	188	0.852083	2.43313	5
rhodopsin_metabolic_process_(GOBP:0046154)	188	0.852083	2.43313	5
negative_regulation_of_dendrite_extension_(GOBP:1903860)	137	0.852083	2.67272	4
negative_regulation_of_gene_expression_epigenetic_(GOBP:0045814)	133	0.852083	2.75619	4
beta-catenin-TCF_complex_assembly_(GOBP:1904837)	132	0.852083	2.77786	4
positive_regulation_of_MAPKKK_cascade_by_fibroblast_growth_factor_receptor_signaling_pathway_(GOBP:0090080)	129	0.852083	2.84495	4
co-translational_protein_modification_(GOBP:0043686)	87	0.852083	3.16741	3
hepatoblast_differentiation_(GOBP:0061017)	87	0.852083	3.16741	3
negative_regulation_of_protein_serinethreonine_kinase_activity_(GOBP:0071901)	87	0.852083	3.16741	3
protein_hydroxylation_(GOBP:0018126)	87	0.852083	3.16741	3
protein_sialylation_(GOBP:1990743)	87	0.852083	3.16741	3
negative_regulation_of_wound_healing_spreading_of_epidermal_cells_(GOBP:1903690)	86	0.852083	3.20574	3
regulation_of_gene_expression_epigenetic_(GOBP:0040029)	86	0.852083	3.20574	3
actin_modification_(GOBP:0030047)	85	0.852083	3.245	3
adenylate_cyclase-activating_G-protein_coupled_receptor_signaling_pathway_(GOBP:0007189)	85	0.852083	3.245	3
negative_regulation_of_protein_kinase_activity_by_regulation_of_protein_phosphorylation_(GOBP:0044387)	85	0.852083	3.245	3
protein_biotinylation_(GOBP:0009305)	85	0.852083	3.245	3
protein_deamination_(GOBP:0018277)	85	0.852083	3.245	3
protein_deglutathionylation_(GOBP:0080058)	85	0.852083	3.245	3
protein_esterification_(GOBP:0018350)	85	0.852083	3.245	3
protein_sulfhydration_(GOBP:0044524)	85	0.852083	3.245	3
actin_filament_reorganization_(GOBP:0090527)	84	0.852083	3.28523	3
enzyme_active_site_formation_(GOBP:0018307)	84	0.852083	3.28523	3
formation_of_oxidatively_modified_proteins_involved_in_replicative_cell_aging_(GOBP:0001318)	84	0.852083	3.28523	3
metal_incorporation_into_metallo-molybdopterin_complex_(GOBP:0042040)	84	0.852083	3.28523	3
metal_incorporation_into_metallo-oxygen_cluster_(GOBP:0030923)	84	0.852083	3.28523	3
metal_incorporation_into_metallo-sulfur_cluster_(GOBP:0018282)	84	0.852083	3.28523	3
nucleic_acid-protein_covalent_cross-linking_(GOBP:0018143)	84	0.852083	3.28523	3
peptidyl-amino_acid_modification_(GOBP:0018193)	84	0.852083	3.28523	3
posttranscriptional_regulation_of_gene_expression_(GOBP:0010608)	84	0.852083	3.28523	3
protein_acylation_(GOBP:0043543)	84	0.852083	3.28523	3
protein_alkylation_(GOBP:0008213)	84	0.852083	3.28523	3
protein_amidation_(GOBP:0018032)	84	0.852083	3.28523	3
protein_carbamoylation_(GOBP:0046944)	84	0.852083	3.28523	3
protein_carboxylation_(GOBP:0018214)	84	0.852083	3.28523	3
protein_deacylation_(GOBP:0035601)	84	0.852083	3.28523	3
protein_dealkylation_(GOBP:0008214)	84	0.852083	3.28523	3
protein_dehydration_(GOBP:0018249)	84	0.852083	3.28523	3
protein_denucleotidylation_(GOBP:0044601)	84	0.852083	3.28523	3
protein_desulfurization_(GOBP:0018180)	84	0.852083	3.28523	3
protein_flavinylation_(GOBP:0017013)	84	0.852083	3.28523	3
protein_glucuronidation_(GOBP:0018411)	84	0.852083	3.28523	3
protein_glutathionylation_(GOBP:0010731)	84	0.852083	3.28523	3
protein_halogenation_(GOBP:0018079)	84	0.852083	3.28523	3
protein_initiator_methionine_removal_(GOBP:0070084)	84	0.852083	3.28523	3
protein_modification_by_small_protein_conjugation_or_removal_(GOBP:0070647)	84	0.852083	3.28523	3
protein_nitrosylation_(GOBP:0017014)	84	0.852083	3.28523	3
protein_nucleotidylation_(GOBP:0018175)	84	0.852083	3.28523	3
protein_phosphopantetheinylation_(GOBP:0018215)	84	0.852083	3.28523	3
protein_polyamination_(GOBP:0018184)	84	0.852083	3.28523	3
protein_prenylation_(GOBP:0018342)	84	0.852083	3.28523	3
protein_tyrosinylation_(GOBP:0018322)	84	0.852083	3.28523	3
protein-chromophore_linkage_(GOBP:0018298)	84	0.852083	3.28523	3
protein-cofactor_linkage_(GOBP:0018065)	84	0.852083	3.28523	3
protein-tetrapyrrole_linkage_(GOBP:0017006)	84	0.852083	3.28523	3
regulation_of_mRNA_export_from_nucleus_(GOBP:0010793)	84	0.852083	3.28523	3
regulation_of_mRNA_processing_(GOBP:0050684)	84	0.852083	3.28523	3
sulfur_incorporation_into_metallo-sulfur_cluster_(GOBP:0031162)	84	0.852083	3.28523	3
trans-translation-dependent_protein_tagging_(GOBP:0070930)	84	0.852083	3.28523	3
regulation_of_phosphatidylinositol_3-kinase_signaling_(GOBP:0014066)	82	0.852083	3.36874	3
negative_regulation_of_leukocyte_migration_(GOBP:0002686)	81	0.852083	3.4121	3
negative_regulation_of_tau-protein_kinase_activity_(GOBP:1902948)	80	0.852083	3.45658	3
negative_regulation_of_transcription_from_RNA_polymerase_II_promoter_in_response_to_hypoxia_(GOBP:0061428)	80	0.852083	3.45658	3
negative_regulation_of_protein_histidine_kinase_activity_(GOBP:0032112)	79	0.852083	3.50214	3
pre-B_cell_allelic_exclusion_(GOBP:0002331)	78	0.852083	3.54886	3
regulation_of_rhodopsin_gene_expression_(GOBP:0007468)	78	0.852083	3.54886	3
negative_regulation_of_viral_genome_replication_(GOBP:0045071)	40	0.852083	4.65706	2
neuron_projection_extension_(GOBP:1990138)	40	0.852083	4.65706	2
regulation_of_cholesterol_biosynthetic_process_(GOBP:0045540)	40	0.852083	4.65706	2
actin_filament_polymerization_(GOBP:0030041)	39	0.852083	4.78347	2
cell-cell_junction_assembly_(GOBP:0007043)	39	0.852083	4.78347	2
cellular_response_to_nitric_oxide_(GOBP:0071732)	39	0.852083	4.78347	2
glycolytic_fermentation_(GOBP:0019660)	39	0.852083	4.78347	2
homeostasis_of_number_of_retina_cells_(GOBP:0048877)	39	0.852083	4.78347	2
cellular_response_to_leucine_starvation_(GOBP:1990253)	38	0.852083	4.91642	2
chemical_homeostasis_within_retina_(GOBP:0048876)	38	0.852083	4.91642	2
fatty_acid_beta-oxidation_using_acyl-CoA_dehydrogenase_(GOBP:0033539)	38	0.852083	4.91642	2
glycerol_biosynthetic_process_from_pyruvate_(GOBP:0046327)	38	0.852083	4.91642	2
positive_regulation_of_chemokine_secretion_(GOBP:0090197)	38	0.852083	4.91642	2
positive_regulation_of_endocytosis_(GOBP:0045807)	38	0.852083	4.91642	2
positive_regulation_of_interleukin-10_secretion_(GOBP:2001181)	38	0.852083	4.91642	2
regulation_of_mRNA_endonucleolytic_cleavage_involved_in_unfolded_protein_response_(GOBP:1904720)	38	0.852083	4.91642	2
retina_blood_vessel_maintenance_(GOBP:0097601)	38	0.852083	4.91642	2
retina_homeostasis_(GOBP:0001895)	38	0.852083	4.91642	2
chromatin_silencing_(GOBP:0006342)	37	0.852083	5.0567	2
glycoprotein_catabolic_process_(GOBP:0006516)	37	0.852083	5.0567	2
negative_regulation_of_endocytosis_(GOBP:0045806)	37	0.852083	5.0567	2
activation_of_adenylate_cyclase_activity_(GOBP:0007190)	36	0.852083	5.20629	2
cellular_response_to_unfolded_protein_(GOBP:0034620)	36	0.852083	5.20629	2
fatty_acid_catabolic_process_(GOBP:0009062)	36	0.852083	5.20629	2
JAK-STAT_cascade_involved_in_growth_hormone_signaling_pathway_(GOBP:0060397)	36	0.852083	5.20629	2
positive_regulation_of_kinase_activity_(GOBP:0033674)	36	0.852083	5.20629	2
positive_regulation_of_vasculogenesis_(GOBP:2001214)	36	0.852083	5.20629	2
regulation_of_endocytosis_(GOBP:0030100)	35	0.852083	5.36498	2
(R)-2-hydroxy-alpha-linolenic_acid_biosynthetic_process_(GOBP:1902609)	7	0.852083	14.7044	1
activated_T_cell_proliferation_(GOBP:0050798)	7	0.852083	14.7044	1
alpha-beta_T_cell_proliferation_(GOBP:0046633)	7	0.852083	14.7044	1
angiotensin-activated_signaling_pathway_involved_in_heart_process_(GOBP:0086098)	7	0.852083	14.7044	1
cellular_hypotonic_response_(GOBP:0071476)	7	0.852083	14.7044	1
cellular_response_to_acetate_(GOBP:0071311)	7	0.852083	14.7044	1
cellular_response_to_Gentian_violet_(GOBP:0072729)	7	0.852083	14.7044	1
cellular_response_to_GW_7647_(GOBP:0072760)	7	0.852083	14.7044	1
cellular_response_to_lipoteichoic_acid_(GOBP:0071223)	7	0.852083	14.7044	1
cellular_response_to_menaquinone_(GOBP:0071308)	7	0.852083	14.7044	1
cellular_response_to_methyl_methanesulfonate_(GOBP:0072703)	7	0.852083	14.7044	1
cellular_response_to_methylglyoxal_(GOBP:0097238)	7	0.852083	14.7044	1
cellular_response_to_methylmercury_(GOBP:0071406)	7	0.852083	14.7044	1
cellular_response_to_molecule_of_oomycetes_origin_(GOBP:0071227)	7	0.852083	14.7044	1
cellular_response_to_N-acetyl-D-glucosamine_(GOBP:0097316)	7	0.852083	14.7044	1
cellular_response_to_organic_substance_(GOBP:0071310)	7	0.852083	14.7044	1
cellular_response_to_paraquat_(GOBP:0072756)	7	0.852083	14.7044	1
cellular_response_to_pheromone_(GOBP:0071444)	7	0.852083	14.7044	1
cellular_response_to_t-BOOH_(GOBP:0072736)	7	0.852083	14.7044	1
cyclic_purine_nucleotide_metabolic_process_(GOBP:0052652)	7	0.852083	14.7044	1
dendritic_transport_of_ribonucleoprotein_complex_(GOBP:0098961)	7	0.852083	14.7044	1
elastin_catabolic_process_(GOBP:0060309)	7	0.852083	14.7044	1
establishment_of_chromatin_silencing_at_telomere_(GOBP:0035390)	7	0.852083	14.7044	1
forebrain_generation_of_neurons_(GOBP:0021872)	7	0.852083	14.7044	1
fusion_of_virus_membrane_with_host_outer_membrane_(GOBP:0098997)	7	0.852083	14.7044	1
fusion_of_virus_membrane_with_host_plasma_membrane_(GOBP:0019064)	7	0.852083	14.7044	1
galactose_catabolic_process_via_UDP-galactose_(GOBP:0033499)	7	0.852083	14.7044	1
glycine_biosynthetic_process_(GOBP:0006545)	7	0.852083	14.7044	1
helper_T_cell_diapedesis_(GOBP:0035685)	7	0.852083	14.7044	1
inositol_catabolic_process_(GOBP:0019310)	7	0.852083	14.7044	1
intestinal_absorption_(GOBP:0050892)	7	0.852083	14.7044	1
membrane_lipid_catabolic_process_(GOBP:0046466)	7	0.852083	14.7044	1
memory_T_cell_proliferation_(GOBP:0061485)	7	0.852083	14.7044	1
mesonephric_glomerular_visceral_epithelial_cell_development_(GOBP:0061257)	7	0.852083	14.7044	1
methionine_biosynthetic_process_(GOBP:0009086)	7	0.852083	14.7044	1
miRNA_transport_(GOBP:1990428)	7	0.852083	14.7044	1
negative_regulation_of_aspartic-type_peptidase_activity_(GOBP:1905246)	7	0.852083	14.7044	1
negative_regulation_of_exosomal_secretion_(GOBP:1903542)	7	0.852083	14.7044	1
negative_regulation_of_heart_rate_(GOBP:0010459)	7	0.852083	14.7044	1
negative_regulation_of_heart_rate_by_acetylcholine_(GOBP:0003063)	7	0.852083	14.7044	1
negative_regulation_of_interleukin-1_beta_production_(GOBP:0032691)	7	0.852083	14.7044	1
negative_regulation_of_mitochondrial_fission_(GOBP:0090258)	7	0.852083	14.7044	1
negative_regulation_of_mitochondrial_fusion_(GOBP:0010637)	7	0.852083	14.7044	1
negative_regulation_of_non-motile_cilium_assembly_(GOBP:1902856)	7	0.852083	14.7044	1
negative_regulation_of_peptidase_activity_in_other_organism_(GOBP:0035940)	7	0.852083	14.7044	1
negative_regulation_of_potassium_ion_export_(GOBP:1902303)	7	0.852083	14.7044	1
negative_regulation_of_serine-type_peptidase_activity_(GOBP:1902572)	7	0.852083	14.7044	1
negative_regulation_of_tRNA_export_from_nucleus_(GOBP:2000239)	7	0.852083	14.7044	1
neuron_projection_extension_involved_in_neuron_projection_guidance_(GOBP:1902284)	7	0.852083	14.7044	1
polyprenol_biosynthetic_process_(GOBP:0016094)	7	0.852083	14.7044	1
positive_regulation_of_cell_communication_by_electrical_coupling_involved_in_cardiac_conduction_(GOBP:1901846)	7	0.852083	14.7044	1
positive_regulation_of_cellular_metabolic_process_(GOBP:0031325)	7	0.852083	14.7044	1
positive_regulation_of_estradiol_secretion_(GOBP:2000866)	7	0.852083	14.7044	1
positive_regulation_of_glycoprotein_biosynthetic_process_involved_in_immunological_synapse_formation_(GOBP:2000526)	7	0.852083	14.7044	1
positive_regulation_of_high_voltage-gated_calcium_channel_activity_(GOBP:1901843)	7	0.852083	14.7044	1
positive_regulation_of_interleukin-1_beta_biosynthetic_process_(GOBP:0050725)	7	0.852083	14.7044	1
positive_regulation_of_interleukin-1_beta_production_(GOBP:0032731)	7	0.852083	14.7044	1
positive_regulation_of_isoprenoid_metabolic_process_(GOBP:0045828)	7	0.852083	14.7044	1
positive_regulation_of_oxygen_metabolic_process_(GOBP:2000376)	7	0.852083	14.7044	1
positive_regulation_of_triglyceride_metabolic_process_(GOBP:0090208)	7	0.852083	14.7044	1
protein_localization_to_cytoplasmic_microtubule_(GOBP:1905755)	7	0.852083	14.7044	1
protein_localization_to_microtubule_(GOBP:0035372)	7	0.852083	14.7044	1
protein_localization_to_microtubule_end_(GOBP:1905725)	7	0.852083	14.7044	1
protein_localization_to_spindle_microtubule_(GOBP:1902889)	7	0.852083	14.7044	1
purine_nucleoside_metabolic_process_(GOBP:0042278)	7	0.852083	14.7044	1
regulation_of_axo-dendritic_protein_transport_(GOBP:1905126)	7	0.852083	14.7044	1
regulation_of_endopeptidase_activity_(GOBP:0052548)	7	0.852083	14.7044	1
regulation_of_fatty_acid_transport_(GOBP:2000191)	7	0.852083	14.7044	1
regulation_of_interleukin-1_biosynthetic_process_(GOBP:0045360)	7	0.852083	14.7044	1
regulation_of_membrane_depolarization_(GOBP:0003254)	7	0.852083	14.7044	1
regulation_of_microtubule_depolymerization_(GOBP:0031114)	7	0.852083	14.7044	1
regulation_of_pentose-phosphate_shunt_(GOBP:0043456)	7	0.852083	14.7044	1
regulation_of_Rap_protein_signal_transduction_(GOBP:0032487)	7	0.852083	14.7044	1
retrograde_axonal_protein_transport_(GOBP:0099642)	7	0.852083	14.7044	1
retrograde_synaptic_vesicle_transport_(GOBP:0048491)	7	0.852083	14.7044	1
RNA_transport_(GOBP:0050658)	7	0.852083	14.7044	1
snRNA_transport_(GOBP:0051030)	7	0.852083	14.7044	1
telomere_assembly_(GOBP:0032202)	7	0.852083	14.7044	1
tRNA_transport_(GOBP:0051031)	7	0.852083	14.7044	1
angiotensin-activated_signaling_pathway_(GOBP:0038166)	6	0.852083	17.6396	1
apocarotenoid_biosynthetic_process_(GOBP:0043289)	6	0.852083	17.6396	1
aspartate_catabolic_process_(GOBP:0006533)	6	0.852083	17.6396	1
astrocyte_activation_(GOBP:0048143)	6	0.852083	17.6396	1
beta-D-galactofuranose_catabolic_process_(GOBP:1901357)	6	0.852083	17.6396	1
choline_catabolic_process_(GOBP:0042426)	6	0.852083	17.6396	1
chromatin_silencing_at_telomere_(GOBP:0006348)	6	0.852083	17.6396	1
citrulline_biosynthetic_process_(GOBP:0019240)	6	0.852083	17.6396	1
cytolysis_by_virus_of_host_cell_(GOBP:0044659)	6	0.852083	17.6396	1
decidualization_(GOBP:0046697)	6	0.852083	17.6396	1
galactose_catabolic_process_via_D-galactonate_(GOBP:0033498)	6	0.852083	17.6396	1
glycolytic_process_from_galactose_(GOBP:0061623)	6	0.852083	17.6396	1
immature_T_cell_proliferation_(GOBP:0033079)	6	0.852083	17.6396	1
immunological_synapse_formation_(GOBP:0001771)	6	0.852083	17.6396	1
inositol_biosynthetic_process_(GOBP:0006021)	6	0.852083	17.6396	1
inositol_phosphate_dephosphorylation_(GOBP:0046855)	6	0.852083	17.6396	1
intracellular_sequestering_of_iron_ion_(GOBP:0006880)	6	0.852083	17.6396	1
isoprenoid_biosynthetic_process_via_1-deoxy-D-xylulose_5-phosphate_(GOBP:1902768)	6	0.852083	17.6396	1
isoprenoid_biosynthetic_process_via_mevalonate_(GOBP:1902767)	6	0.852083	17.6396	1
L-serine_metabolic_process_(GOBP:0006563)	6	0.852083	17.6396	1
monounsaturated_fatty_acid_biosynthetic_process_(GOBP:1903966)	6	0.852083	17.6396	1
myo-inositol_hexakisphosphate_dephosphorylation_(GOBP:0033518)	6	0.852083	17.6396	1
negative_regulation_of_actin_filament_bundle_assembly_(GOBP:0032232)	6	0.852083	17.6396	1
negative_regulation_of_heart_rate_in_other_organism_(GOBP:0044555)	6	0.852083	17.6396	1
negative_regulation_of_heart_rate_involved_in_baroreceptor_response_to_increased_systemic_arterial_blood_pressure_(GOBP:0001985)	6	0.852083	17.6396	1
negative_regulation_of_low-density_lipoprotein_particle_clearance_(GOBP:0010989)	6	0.852083	17.6396	1
negative_regulation_of_lymphocyte_migration_(GOBP:2000402)	6	0.852083	17.6396	1
negative_regulation_of_pentose-phosphate_shunt_(GOBP:1905856)	6	0.852083	17.6396	1
negative_regulation_of_skeletal_muscle_tissue_development_(GOBP:0048642)	6	0.852083	17.6396	1
non-lytic_viral_release_(GOBP:0046753)	6	0.852083	17.6396	1
O-sialoglycoprotein_catabolic_process_(GOBP:0045173)	6	0.852083	17.6396	1
plus-end-directed_organelle_transport_along_microtubule_(GOBP:0072386)	6	0.852083	17.6396	1
positive_regulation_of_ATP_biosynthetic_process_(GOBP:2001171)	6	0.852083	17.6396	1
positive_regulation_of_bile_acid_metabolic_process_(GOBP:1904253)	6	0.852083	17.6396	1
positive_regulation_of_cell_communication_by_electrical_coupling_(GOBP:0010650)	6	0.852083	17.6396	1
positive_regulation_of_cellular_biosynthetic_process_(GOBP:0031328)	6	0.852083	17.6396	1
positive_regulation_of_cellular_protein_localization_(GOBP:1903829)	6	0.852083	17.6396	1
positive_regulation_of_glucocorticoid_metabolic_process_(GOBP:0031945)	6	0.852083	17.6396	1
positive_regulation_of_hormone_secretion_(GOBP:0046887)	6	0.852083	17.6396	1
positive_regulation_of_metallopeptidase_activity_(GOBP:1905050)	6	0.852083	17.6396	1
positive_regulation_of_protein_localization_to_centrosome_(GOBP:1904781)	6	0.852083	17.6396	1
prenol_biosynthetic_process_(GOBP:0016091)	6	0.852083	17.6396	1
prostanoid_biosynthetic_process_(GOBP:0046457)	6	0.852083	17.6396	1
proteolysis_in_other_organism_(GOBP:0035897)	6	0.852083	17.6396	1
regulation_of_establishment_of_mitochondrion_localization_involved_in_mitochondrial_fission_(GOBP:0090147)	6	0.852083	17.6396	1
regulation_of_leukocyte_chemotaxis_(GOBP:0002688)	6	0.852083	17.6396	1
regulation_of_membrane_depolarization_during_action_potential_(GOBP:0098902)	6	0.852083	17.6396	1
regulation_of_metalloendopeptidase_activity_(GOBP:1904683)	6	0.852083	17.6396	1
regulation_of_myelination_(GOBP:0031641)	6	0.852083	17.6396	1
regulation_of_organelle_transport_along_microtubule_(GOBP:1902513)	6	0.852083	17.6396	1
regulation_of_phospholipid_transport_(GOBP:2001138)	6	0.852083	17.6396	1
regulation_of_protein_exit_from_endoplasmic_reticulum_(GOBP:0070861)	6	0.852083	17.6396	1
regulation_of_serine-type_endopeptidase_activity_(GOBP:1900003)	6	0.852083	17.6396	1
T_cell_extravasation_(GOBP:0072683)	6	0.852083	17.6396	1
T_cell_migration_(GOBP:0072678)	6	0.852083	17.6396	1
terpene_biosynthetic_process_(GOBP:0046246)	6	0.852083	17.6396	1
terpenoid_biosynthetic_process_(GOBP:0016114)	6	0.852083	17.6396	1
thymocyte_migration_(GOBP:0072679)	6	0.852083	17.6396	1
vitamin_K_catabolic_process_(GOBP:0042377)	6	0.852083	17.6396	1
histone_modification_(GOBP:0016570)	88	0.85721	3.12999	3
ISG15-protein_conjugation_(GOBP:0032020)	88	0.85721	3.12999	3
N-terminal_protein_amino_acid_modification_(GOBP:0031365)	88	0.85721	3.12999	3
protein_delipidation_(GOBP:0051697)	88	0.85721	3.12999	3
protein_lipidation_(GOBP:0006497)	88	0.85721	3.12999	3
positive_regulation_of_transcription_from_RNA_polymerase_II_promoter_in_response_to_amino_acid_starvation_(GOBP:0061412)	41	0.863117	4.53811	2
biofilm_matrix_organization_(GOBP:0098784)	143	0.86524	2.55659	4
cellulose_microfibril_organization_(GOBP:0010215)	143	0.86524	2.55659	4
extracellular_matrix_organization_(GOBP:0030198)	143	0.86524	2.55659	4
extracellular_matrix_organization_in_marginal_zone_involved_in_cerebral_cortex_radial_glia_guided_migration_(GOBP:0021820)	143	0.86524	2.55659	4
extracellular_matrix_organization_involved_in_endocardium_development_(GOBP:0061148)	143	0.86524	2.55659	4
Notch_receptor_processing_(GOBP:0007220)	202	0.866646	2.25851	5
protein_deglycation_(GOBP:0036525)	89	0.872703	3.09343	3
gene_expression_involved_in_extracellular_matrix_organization_(GOBP:1901148)	146	0.877918	2.50227	4
basement_membrane_organization_(GOBP:0071711)	144	0.877918	2.53813	4
fibronectin_fibril_organization_(GOBP:1905590)	144	0.877918	2.53813	4
macroautophagy_(GOBP:0016236)	92	0.877918	2.98872	3
positive_regulation_of_vascular_wound_healing_(GOBP:0035470)	92	0.877918	2.98872	3
negative_regulation_of_phosphatidylinositol_3-kinase_signaling_(GOBP:0014067)	91	0.877918	3.02283	3
positive_regulation_of_neuron_projection_development_(GOBP:0010976)	91	0.877918	3.02283	3
selective_autophagy_(GOBP:0061912)	91	0.877918	3.02283	3
inactivation_of_MAPKK_activity_(GOBP:0051389)	90	0.877918	3.05772	3
5alpha9alpha10beta-labda-8(20)13-dien-15-yl_diphosphate_metabolic_process_(GOBP:1901947)	43	0.877918	4.31607	2
antimicrobial_humoral_immune_response_mediated_by_antimicrobial_peptide_(GOBP:0061844)	43	0.877918	4.31607	2
copal-8-ol_diphosphate(3-)_metabolic_process_(GOBP:1902241)	43	0.877918	4.31607	2
dimethylallyl_diphosphate_metabolic_process_(GOBP:0050993)	43	0.877918	4.31607	2
dolichyl_diphosphate_metabolic_process_(GOBP:0046465)	43	0.877918	4.31607	2
geranyl_diphosphate_metabolic_process_(GOBP:0033383)	43	0.877918	4.31607	2
geranylgeranyl_diphosphate_metabolic_process_(GOBP:0033385)	43	0.877918	4.31607	2
phytyl_diphosphate_metabolic_process_(GOBP:0033519)	43	0.877918	4.31607	2
positive_regulation_of_protein_histidine_kinase_activity_(GOBP:0010864)	43	0.877918	4.31607	2
positive_regulation_of_protein_secretion_(GOBP:0050714)	43	0.877918	4.31607	2
positive_regulation_of_telomerase_activity_(GOBP:0051973)	43	0.877918	4.31607	2
regulation_of_leukocyte_migration_(GOBP:0002685)	43	0.877918	4.31607	2
regulation_of_mRNA_splicing_via_spliceosome_(GOBP:0048024)	43	0.877918	4.31607	2
Cdc42_protein_signal_transduction_(GOBP:0032488)	42	0.877918	4.42423	2
cellular_response_to_epidermal_growth_factor_stimulus_(GOBP:0071364)	42	0.877918	4.42423	2
glutathione_metabolic_process_(GOBP:0006749)	42	0.877918	4.42423	2
histone_methylation_(GOBP:0016571)	42	0.877918	4.42423	2
positive_regulation_of_interferon-beta_secretion_(GOBP:0035549)	42	0.877918	4.42423	2
triglyceride_catabolic_process_(GOBP:0019433)	42	0.877918	4.42423	2
bone_resorption_(GOBP:0045453)	8	0.877918	12.6006	1
cellular_hypotonic_salinity_response_(GOBP:0071477)	8	0.877918	12.6006	1
cellular_lipid_catabolic_process_(GOBP:0044242)	8	0.877918	12.6006	1
cellular_response_to_alcohol_(GOBP:0097306)	8	0.877918	12.6006	1
cellular_response_to_boron-containing_substance_levels_(GOBP:0080029)	8	0.877918	12.6006	1
cellular_response_to_glyoxal_(GOBP:0036471)	8	0.877918	12.6006	1
cellular_response_to_low-density_lipoprotein_particle_stimulus_(GOBP:0071404)	8	0.877918	12.6006	1
cellular_response_to_nitrogen_levels_(GOBP:0043562)	8	0.877918	12.6006	1
cellular_response_to_organonitrogen_compound_(GOBP:0071417)	8	0.877918	12.6006	1
cellular_response_to_peptidoglycan_(GOBP:0071224)	8	0.877918	12.6006	1
cellular_response_to_sodium_dodecyl_sulfate_(GOBP:0072707)	8	0.877918	12.6006	1
cellular_response_to_topologically_incorrect_protein_(GOBP:0035967)	8	0.877918	12.6006	1
daunorubicin_biosynthetic_process_(GOBP:1901771)	8	0.877918	12.6006	1
glycerolipid_catabolic_process_(GOBP:0046503)	8	0.877918	12.6006	1
glycine_metabolic_process_(GOBP:0006544)	8	0.877918	12.6006	1
histone_H4-K12_deacetylation_(GOBP:1990679)	8	0.877918	12.6006	1
histone_H4-K16_deacetylation_(GOBP:1990678)	8	0.877918	12.6006	1
intracellular_distribution_of_mitochondria_(GOBP:0048312)	8	0.877918	12.6006	1
L-ascorbic_acid_metabolic_process_(GOBP:0019852)	8	0.877918	12.6006	1
maintenance_of_chromatin_silencing_at_telomere_(GOBP:0035392)	8	0.877918	12.6006	1
metanephric_glomerular_visceral_epithelial_cell_development_(GOBP:0072249)	8	0.877918	12.6006	1
methionine_catabolic_process_(GOBP:0009087)	8	0.877918	12.6006	1
microglial_cell_activation_involved_in_immune_response_(GOBP:0002282)	8	0.877918	12.6006	1
modulation_by_organism_of_defense-related_calcium_ion_flux_in_other_organism_involved_in_symbiotic_interaction_(GOBP:0052301)	8	0.877918	12.6006	1
modulation_by_organism_of_defense-related_calcium-dependent_protein_kinase_pathway_in_other_organism_involved_in_symbiotic_interaction_(GOBP:0052307)	8	0.877918	12.6006	1
negative_regulation_of_interleukin-1_production_(GOBP:0032692)	8	0.877918	12.6006	1
negative_regulation_of_large_conductance_calcium-activated_potassium_channel_activity_(GOBP:1902607)	8	0.877918	12.6006	1
negative_regulation_of_microtubule_nucleation_(GOBP:1905833)	8	0.877918	12.6006	1
negative_regulation_of_microtubule_polymerization_or_depolymerization_(GOBP:0031111)	8	0.877918	12.6006	1
negative_regulation_of_potassium_ion_import_(GOBP:1903287)	8	0.877918	12.6006	1
negative_regulation_of_ribosomal_protein_gene_transcription_from_RNA_polymerase_II_promoter_in_response_to_nutrient_levels_(GOBP:0010691)	8	0.877918	12.6006	1
negative_regulation_of_ribosomal_subunit_export_from_nucleus_(GOBP:2000201)	8	0.877918	12.6006	1
negative_regulation_of_striated_muscle_tissue_development_(GOBP:0045843)	8	0.877918	12.6006	1
negative_regulation_of_transcription_from_RNA_polymerase_II_promoter_in_response_to_oxidative_stress_(GOBP:0061417)	8	0.877918	12.6006	1
neurotransmitter_receptor_transport_to_plasma_membrane_(GOBP:0098877)	8	0.877918	12.6006	1
phototransduction_visible_light_(GOBP:0007603)	8	0.877918	12.6006	1
positive_regulation_by_virus_of_host_cell_division_(GOBP:0044864)	8	0.877918	12.6006	1
positive_regulation_of_cell_budding_(GOBP:0045782)	8	0.877918	12.6006	1
positive_regulation_of_cell_separation_after_cytokinesis_(GOBP:2001043)	8	0.877918	12.6006	1
positive_regulation_of_lymphocyte_migration_(GOBP:2000403)	8	0.877918	12.6006	1
positive_regulation_of_muscle_cofntraction_(GOBP:0045933)	8	0.877918	12.6006	1
positive_regulation_of_phosphatidylserine_exposure_on_apoptotic_cell_surface_(GOBP:1905782)	8	0.877918	12.6006	1
positive_regulation_of_somatic_stem_cell_division_(GOBP:1904677)	8	0.877918	12.6006	1
positive_regulation_of_synaptic_vesicle_fusion_to_presynaptic_active_zone_membrane_(GOBP:0031632)	8	0.877918	12.6006	1
positive_regulation_of_thyroid_hormone_generation_(GOBP:2000611)	8	0.877918	12.6006	1
purine_nucleotide_biosynthetic_process_(GOBP:0006164)	8	0.877918	12.6006	1
regulation_of_butyryl-CoA_biosynthetic_process_from_acetyl-CoA_(GOBP:1900494)	8	0.877918	12.6006	1
regulation_of_fatty_acid_biosynthetic_process_by_regulation_of_transcription_from_RNA_polymerase_II_promoter_(GOBP:2000531)	8	0.877918	12.6006	1
regulation_of_interleukin-1_production_(GOBP:0032652)	8	0.877918	12.6006	1
regulation_of_intracellular_estrogen_receptor_signaling_pathway_(GOBP:0033146)	8	0.877918	12.6006	1
regulation_of_jasmonic_acid_biosynthetic_process_(GOBP:0080141)	8	0.877918	12.6006	1
regulation_of_methyl-branched_fatty_acid_biosynthetic_process_(GOBP:1902322)	8	0.877918	12.6006	1
regulation_of_unsaturated_fatty_acid_biosynthetic_process_(GOBP:2001279)	8	0.877918	12.6006	1
rRNA_transport_(GOBP:0051029)	8	0.877918	12.6006	1
salivary_gland_morphogenesis_(GOBP:0007435)	8	0.877918	12.6006	1
telomeric_heterochromatin_assembly_(GOBP:0031509)	8	0.877918	12.6006	1
autophagosome_organization_(GOBP:1905037)	93	0.884816	2.95537	3
farnesyl_diphosphate_metabolic_process_(GOBP:0045338)	44	0.884816	4.21313	2
fatty_acid_beta-oxidation_using_acyl-CoA_oxidase_(GOBP:0033540)	44	0.884816	4.21313	2
isopentenyl_diphosphate_metabolic_process_(GOBP:0046490)	44	0.884816	4.21313	2
positive_regulation_of_interleukin-12_secretion_(GOBP:2001184)	44	0.884816	4.21313	2
extracellular_matrix_assembly_(GOBP:0085029)	149	0.885839	2.45016	4
MAPK_import_into_nucleus_(GOBP:0000189)	273	0.89385	2.00165	6
positive_regulation_of_canonical_Wnt_signaling_pathway_involved_in_controlling_type_B_pancreatic_cell_proliferation_(GOBP:2000081)	419	0.904529	1.73687	8
negative_regulation_of_canonical_Wnt_signaling_pathway_involved_in_controlling_type_B_pancreatic_cell_proliferation_(GOBP:2000080)	413	0.904529	1.76315	8
translation_(GOBP:0006412)	348	0.904529	1.83	7
positive_regulation_of_fibroblast_proliferation_(GOBP:0048146)	345	0.904529	1.84651	7
negative_regulation_of_osteoblast_proliferation_(GOBP:0033689)	290	0.904529	1.88023	6
negative_regulation_of_neural_precursor_cell_proliferation_(GOBP:2000178)	288	0.904529	1.89375	6
negative_regulation_of_stem_cell_proliferation_(GOBP:2000647)	288	0.904529	1.89375	6
negative_regulation_of_cardiac_muscle_cell_proliferation_(GOBP:0060044)	287	0.904529	1.90058	6
negative_regulation_of_fat_cell_proliferation_(GOBP:0070345)	287	0.904529	1.90058	6
negative_regulation_of_growth_plate_cartilage_chondrocyte_proliferation_(GOBP:0061914)	287	0.904529	1.90058	6
negative_regulation_of_chondrocyte_proliferation_(GOBP:1902731)	285	0.904529	1.91439	6
negative_regulation_of_chorionic_trophoblast_cell_proliferation_(GOBP:1901383)	285	0.904529	1.91439	6
negative_regulation_of_myoblast_proliferation_(GOBP:2000818)	285	0.904529	1.91439	6
negative_regulation_of_glial_cell_proliferation_(GOBP:0060253)	284	0.904529	1.92138	6
negative_regulation_of_mesenchymal_cell_proliferation_(GOBP:0072201)	284	0.904529	1.92138	6
negative_regulation_of_trophectodermal_cell_proliferation_(GOBP:1904074)	284	0.904529	1.92138	6
negative_regulation_of_cell_proliferation_involved_in_kidney_development_(GOBP:1901723)	283	0.904529	1.92841	6
negative_regulation_of_hemocyte_proliferation_(GOBP:0035207)	283	0.904529	1.92841	6
negative_regulation_of_cell_proliferation_in_bone_marrow_(GOBP:1903769)	282	0.904529	1.93549	6
negative_regulation_of_cell_proliferation_involved_in_compound_eye_morphogenesis_(GOBP:2000496)	282	0.904529	1.93549	6
negative_regulation_of_cell_proliferation_involved_in_heart_morphogenesis_(GOBP:2000137)	282	0.904529	1.93549	6
negative_regulation_of_germ_cell_proliferation_(GOBP:1905937)	282	0.904529	1.93549	6
negative_regulation_of_hair_follicle_cell_proliferation_(GOBP:0071337)	282	0.904529	1.93549	6
negative_regulation_of_mammary_stem_cell_proliferation_(GOBP:2000102)	282	0.904529	1.93549	6
negative_regulation_of_sebum_secreting_cell_proliferation_(GOBP:1904003)	282	0.904529	1.93549	6
negative_regulation_of_skeletal_muscle_cell_proliferation_(GOBP:0014859)	282	0.904529	1.93549	6
negative_regulation_of_synoviocyte_proliferation_(GOBP:1901646)	282	0.904529	1.93549	6
collagen_fibril_organization_(GOBP:0030199)	154	0.904529	2.36779	4
positive_regulation_of_leukocyte_migration_(GOBP:0002687)	151	0.904529	2.41672	4
positive_regulation_of_protein_phosphorylation_(GOBP:0001934)	151	0.904529	2.41672	4
ankyrin_repeat-mediated_complex_assembly_(GOBP:0071533)	103	0.904529	2.6585	3
apoptosome_assembly_(GOBP:0097314)	103	0.904529	2.6585	3
ATG1ULK1_kinase_complex_assembly_(GOBP:1904745)	103	0.904529	2.6585	3
autophagosome_maturation_(GOBP:0097352)	103	0.904529	2.6585	3
C3HC4-type_RING_finger_domain-mediated_complex_assembly_(GOBP:0071537)	103	0.904529	2.6585	3
ciliary_necklace_assembly_(GOBP:1905352)	103	0.904529	2.6585	3
ciliary_transition_fiber_assembly_(GOBP:1905353)	103	0.904529	2.6585	3
DNA_recombinase_mediator_complex_assembly_(GOBP:1903871)	103	0.904529	2.6585	3
ESCRT_complex_assembly_(GOBP:1904895)	103	0.904529	2.6585	3
eukaryotic_translation_initiation_factor_2B_complex_assembly_(GOBP:1905173)	103	0.904529	2.6585	3
exon-exon_junction_complex_assembly_(GOBP:1903040)	103	0.904529	2.6585	3
FACT_complex_assembly_(GOBP:1905635)	103	0.904529	2.6585	3
FHA_domain-mediated_complex_assembly_(GOBP:0071530)	103	0.904529	2.6585	3
gamma-tubulin_complex_assembly_(GOBP:1902481)	103	0.904529	2.6585	3
heterotrimeric_G-protein_complex_assembly_(GOBP:1902605)	103	0.904529	2.6585	3
lateral_cortical_node_assembly_(GOBP:1903359)	103	0.904529	2.6585	3
LRR_domain-mediated_complex_assembly_(GOBP:0071571)	103	0.904529	2.6585	3
mitotic_checkpoint_complex_assembly_(GOBP:1905660)	103	0.904529	2.6585	3
negative_regulation_of_direction_of_cell_growth_(GOBP:0061391)	103	0.904529	2.6585	3
negative_regulation_of_production_of_miRNAs_involved_in_gene_silencing_by_miRNA_(GOBP:1903799)	103	0.904529	2.6585	3
negative_regulation_of_pseudohyphal_growth_(GOBP:2000221)	103	0.904529	2.6585	3
NLRP1_inflammasome_complex_assembly_(GOBP:1904784)	103	0.904529	2.6585	3
origin_recognition_complex_assembly_(GOBP:1902561)	103	0.904529	2.6585	3
protein_complex_assembly_(GOBP:0006461)	103	0.904529	2.6585	3
protein_complex_assembly_involved_in_synapse_maturation_(GOBP:0090126)	103	0.904529	2.6585	3
pyroptosome_complex_assembly_(GOBP:1904270)	103	0.904529	2.6585	3
Rel_homology_domain-mediated_complex_assembly_(GOBP:0071531)	103	0.904529	2.6585	3
RING-like_zinc_finger_domain-mediated_complex_assembly_(GOBP:0071536)	103	0.904529	2.6585	3
RIP_homotypic_interaction_motif-mediated_complex_assembly_(GOBP:0071552)	103	0.904529	2.6585	3
skeletal_system_development_(GOBP:0001501)	103	0.904529	2.6585	3
starch_utilization_system_complex_assembly_(GOBP:0044574)	103	0.904529	2.6585	3
TCR_signalosome_assembly_(GOBP:0036399)	103	0.904529	2.6585	3
TIR_domain-mediated_complex_assembly_(GOBP:0071523)	103	0.904529	2.6585	3
TORC1_complex_assembly_(GOBP:1905669)	103	0.904529	2.6585	3
VCP-NPL4-UFD1_AAA_ATPase_complex_assembly_(GOBP:1904210)	103	0.904529	2.6585	3
Wnt-Frizzled-LRP56_complex_assembly_(GOBP:1904701)	103	0.904529	2.6585	3
Y-shaped_link_assembly_(GOBP:1905350)	103	0.904529	2.6585	3
zf-TRAF_domain-mediated_complex_assembly_(GOBP:0071534)	103	0.904529	2.6585	3
negative_regulation_of_rRNA_processing_(GOBP:2000233)	101	0.904529	2.71299	3
peptidyl-tyrosine_dephosphorylation_involved_in_inactivation_of_protein_kinase_activity_(GOBP:1990264)	100	0.904529	2.74108	3
protein_deglycosylation_(GOBP:0006517)	100	0.904529	2.74108	3
cytoskeletal_anchoring_at_plasma_membrane_(GOBP:0007016)	99	0.904529	2.76985	3
negative_regulation_of_rhodopsin_gene_expression_(GOBP:0045871)	99	0.904529	2.76985	3
negative_regulation_of_histone_gene_expression_(GOBP:0036208)	98	0.904529	2.79915	3
negative_regulation_of_production_of_siRNA_involved_in_RNA_interference_(GOBP:1903704)	98	0.904529	2.79915	3
negative_regulation_of_protein_maturation_(GOBP:1903318)	98	0.904529	2.79915	3
negative_regulation_of_snoRNA_processing_(GOBP:1902797)	98	0.904529	2.79915	3
negative_regulation_of_tRNA_processing_(GOBP:2000236)	98	0.904529	2.79915	3
suppression_by_virus_of_host_gene_expression_(GOBP:0039657)	98	0.904529	2.79915	3
negative_regulation_of_protein_tyrosine_kinase_activity_(GOBP:0061099)	97	0.904529	2.82906	3
sister_chromatid_cohesion_(GOBP:0007062)	97	0.904529	2.82906	3
protein_sulfation_(GOBP:0006477)	96	0.904529	2.85962	3
positive_regulation_of_neuron_projection_regeneration_(GOBP:0070572)	50	0.904529	3.68566	2
actin_polymerization_or_depolymerization_(GOBP:0008154)	49	0.904529	3.76414	2
ceramide_phosphoethanolamine_metabolic_process_(GOBP:1905371)	49	0.904529	3.76414	2
inositolphosphoceramide_metabolic_process_(GOBP:0006673)	49	0.904529	3.76414	2
Kdo2-lipid_A_metabolic_process_(GOBP:0036103)	49	0.904529	3.76414	2
membrane_depolarization_during_action_potential_(GOBP:0086010)	49	0.904529	3.76414	2
mitotic_spindle_elongation_(GOBP:0000022)	49	0.904529	3.76414	2
negative_regulation_of_extrinsic_apoptotic_signaling_pathway_in_absence_of_ligand_(GOBP:2001240)	49	0.904529	3.76414	2
positive_regulation_of_calcium-mediated_signaling_involved_in_cellular_response_to_calcium_ion_(GOBP:1901197)	49	0.904529	3.76414	2
positive_regulation_of_tumor_necrosis_factor_secretion_(GOBP:1904469)	49	0.904529	3.76414	2
sphinganine-1-phosphate_metabolic_process_(GOBP:0006668)	49	0.904529	3.76414	2
4-amino-4-deoxy-alpha-L-arabinopyranosyl_undecaprenyl_phosphate_metabolic_process_(GOBP:0036107)	48	0.904529	3.84608	2
beta-L-Ara4N-lipid_A_metabolic_process_(GOBP:1901759)	48	0.904529	3.84608	2
cellular_response_to_thyroxine_stimulus_(GOBP:0097069)	48	0.904529	3.84608	2
GDP-alpha-D-mannosylchitobiosyldiphosphodolichol_metabolic_process_(GOBP:0046376)	48	0.904529	3.84608	2
lipid_A_metabolic_process_(GOBP:0046493)	48	0.904529	3.84608	2
positive_regulation_of_neuron_death_(GOBP:1901216)	48	0.904529	3.84608	2
bicellular_tight_junction_assembly_(GOBP:0070830)	47	0.904529	3.9317	2
G-protein_coupled_receptor_signaling_pathway_coupled_to_cGMP_nucleotide_second_messenger_(GOBP:0007199)	47	0.904529	3.9317	2
positive_regulation_of_calcium_ion_transport_into_cytosol_involved_in_cellular_response_to_calcium_ion_(GOBP:1901198)	47	0.904529	3.9317	2
positive_regulation_of_epidermal_growth_factor-activated_receptor_activity_(GOBP:0045741)	47	0.904529	3.9317	2
positive_regulation_of_tau-protein_kinase_activity_(GOBP:1902949)	47	0.904529	3.9317	2
regulation_of_wound_healing_spreading_of_epidermal_cells_(GOBP:1903689)	47	0.904529	3.9317	2
actin_filament_network_formation_(GOBP:0051639)	46	0.904529	4.02123	2
adenylate_cyclase-inhibiting_G-protein_coupled_acetylcholine_receptor_signaling_pathway_(GOBP:0007197)	46	0.904529	4.02123	2
negative_regulation_of_cell_cycle_arrest_(GOBP:0071157)	46	0.904529	4.02123	2
positive_regulation_of_protein_export_from_nucleus_in_response_to_glucose_starvation_(GOBP:0036279)	46	0.904529	4.02123	2
positive_regulation_of_transcription_from_RNA_polymerase_II_promoter_in_response_to_calcium_ion_(GOBP:0061400)	46	0.904529	4.02123	2
G-protein_coupled_receptor_signaling_pathway_coupled_to_cyclic_nucleotide_second_messenger_(GOBP:0007187)	45	0.904529	4.11481	2
microtubule_cytoskeleton_organization_(GOBP:0000226)	45	0.904529	4.11481	2
mixed_acid_fermentation_(GOBP:0019664)	45	0.904529	4.11481	2
negative_regulation_of_I-kappaB_kinaseNF-kappaB_signaling_(GOBP:0043124)	45	0.904529	4.11481	2
positive_regulation_of_cyclin-dependent_protein_kinase_activity_(GOBP:1904031)	45	0.904529	4.11481	2
regulation_of_circadian_rhythm_(GOBP:0042752)	45	0.904529	4.11481	2
activation_of_phospholipase_D_activity_(GOBP:0031584)	10	0.904529	9.80187	1
adrenal_gland_development_(GOBP:0030325)	10	0.904529	9.80187	1
age-dependent_response_to_reactive_oxygen_species_(GOBP:0001315)	10	0.904529	9.80187	1
antifungal_innate_immune_response_(GOBP:0061760)	10	0.904529	9.80187	1
cellular_aldehyde_metabolic_process_(GOBP:0006081)	10	0.904529	9.80187	1
cellular_lipid_biosynthetic_process_(GOBP:0097384)	10	0.904529	9.80187	1
cellular_response_to_cortisone_stimulus_(GOBP:0071388)	10	0.904529	9.80187	1
daunorubicin_metabolic_process_(GOBP:0044597)	10	0.904529	9.80187	1
defense_response_to_fungus_(GOBP:0050832)	10	0.904529	9.80187	1
defense_response_to_fungus_incompatible_interaction_(GOBP:0009817)	10	0.904529	9.80187	1
depyrimidination_(GOBP:0045008)	10	0.904529	9.80187	1
doxorubicin_metabolic_process_(GOBP:0044598)	10	0.904529	9.80187	1
emericellamide_biosynthetic_process_(GOBP:1900557)	10	0.904529	9.80187	1
eosinophil_chemotaxis_(GOBP:0048245)	10	0.904529	9.80187	1
fatty_acid_methyl_ester_biosynthetic_process_(GOBP:1902899)	10	0.904529	9.80187	1
fatty_alcohol_biosynthetic_process_(GOBP:1903175)	10	0.904529	9.80187	1
fusion_of_sperm_to_egg_plasma_membrane_(GOBP:0007342)	10	0.904529	9.80187	1
G-quadruplex_DNA_unwinding_(GOBP:0044806)	10	0.904529	9.80187	1
gamma-delta_T_cell_proliferation_(GOBP:0046630)	10	0.904529	9.80187	1
histone_citrullination_(GOBP:0036414)	10	0.904529	9.80187	1
histone_peptidyl-prolyl_isomerization_(GOBP:0000412)	10	0.904529	9.80187	1
hypophysis_morphogenesis_(GOBP:0048850)	10	0.904529	9.80187	1
intermediate_filament_organization_(GOBP:0045109)	10	0.904529	9.80187	1
karyomere_membrane_fusion_(GOBP:0061472)	10	0.904529	9.80187	1
lipid_biosynthetic_process_(GOBP:0008610)	10	0.904529	9.80187	1
low-density_lipoprotein_particle_mediated_signaling_(GOBP:0055096)	10	0.904529	9.80187	1
N-acetylglucosamine_biosynthetic_process_(GOBP:0006045)	10	0.904529	9.80187	1
N-acetylglucosamine_catabolic_process_(GOBP:0006046)	10	0.904529	9.80187	1
N-acetylglucosamine_metabolic_process_(GOBP:0006044)	10	0.904529	9.80187	1
negative_regulation_of_circadian_sleepwake_cycle_wakefulness_(GOBP:1904326)	10	0.904529	9.80187	1
negative_regulation_of_ERK5_cascade_(GOBP:0070377)	10	0.904529	9.80187	1
negative_regulation_of_hormone_secretion_(GOBP:0046888)	10	0.904529	9.80187	1
negative_regulation_of_locomotor_rhythm_(GOBP:1904060)	10	0.904529	9.80187	1
negative_regulation_of_macrophage_activation_(GOBP:0043031)	10	0.904529	9.80187	1
negative_regulation_of_MAPK_cascade_involved_in_cell_wall_organization_or_biogenesis_(GOBP:1903138)	10	0.904529	9.80187	1
negative_regulation_of_neurofibrillary_tangle_assembly_(GOBP:1902997)	10	0.904529	9.80187	1
negative_regulation_of_nitric_oxide_metabolic_process_(GOBP:1904406)	10	0.904529	9.80187	1
negative_regulation_of_response_to_DNA_damage_stimulus_(GOBP:2001021)	10	0.904529	9.80187	1
negative_regulation_of_striated_muscle_contraction_(GOBP:0045988)	10	0.904529	9.80187	1
negative_regulation_of_voltage-gated_potassium_channel_activity_(GOBP:1903817)	10	0.904529	9.80187	1
neutral_lipid_biosynthetic_process_(GOBP:0046460)	10	0.904529	9.80187	1
neutrophil_mediated_killing_of_fungus_(GOBP:0070947)	10	0.904529	9.80187	1
peripheral_nervous_system_myelin_formation_(GOBP:0032290)	10	0.904529	9.80187	1
peripheral_nervous_system_myelin_maintenance_(GOBP:0032287)	10	0.904529	9.80187	1
phenolic_phthiocerol_biosynthetic_process_(GOBP:0097041)	10	0.904529	9.80187	1
phthiocerol_biosynthetic_process_(GOBP:0097040)	10	0.904529	9.80187	1
positive_regulation_of_apoptotic_DNA_fragmentation_(GOBP:1902512)	10	0.904529	9.80187	1
positive_regulation_of_cell_cycle_G1S_phase_transition_(GOBP:1902808)	10	0.904529	9.80187	1
positive_regulation_of_cellular_respiration_(GOBP:1901857)	10	0.904529	9.80187	1
positive_regulation_of_fatty_acid_metabolic_process_(GOBP:0045923)	10	0.904529	9.80187	1
positive_regulation_of_protein_processing_in_phagocytic_vesicle_(GOBP:1903923)	10	0.904529	9.80187	1
positive_regulation_of_ruffle_assembly_(GOBP:1900029)	10	0.904529	9.80187	1
positive_regulation_of_transcription_from_RNA_polymerase_III_promoter_during_mitotic_cell_cycle_(GOBP:0046024)	10	0.904529	9.80187	1
positive_regulation_of_voltage-gated_calcium_channel_activity_(GOBP:1901387)	10	0.904529	9.80187	1
proteoglycan_catabolic_process_(GOBP:0030167)	10	0.904529	9.80187	1
regulation_of_bicellular_tight_junction_assembly_(GOBP:2000810)	10	0.904529	9.80187	1
regulation_of_blood_vessel_diameter_(GOBP:0097746)	10	0.904529	9.80187	1
regulation_of_intraciliary_retrograde_transport_(GOBP:1905799)	10	0.904529	9.80187	1
regulation_of_motile_cilium_assembly_(GOBP:1905503)	10	0.904529	9.80187	1
regulation_of_non-motile_cilium_assembly_(GOBP:1902855)	10	0.904529	9.80187	1
regulation_of_phosphorylation_(GOBP:0042325)	10	0.904529	9.80187	1
regulation_of_ventricular_cardiac_muscle_cell_membrane_depolarization_(GOBP:0060373)	10	0.904529	9.80187	1
regulation_of_voltage-gated_potassium_channel_activity_involved_in_ventricular_cardiac_muscle_cell_action_potential_repolarization_(GOBP:1903760)	10	0.904529	9.80187	1
response_to_aluminum_ion_(GOBP:0010044)	10	0.904529	9.80187	1
response_to_cesium_ion_(GOBP:0010164)	10	0.904529	9.80187	1
response_to_lithium_ion_(GOBP:0010226)	10	0.904529	9.80187	1
response_to_metal_ion_(GOBP:0010038)	10	0.904529	9.80187	1
response_to_nickel_cation_(GOBP:0010045)	10	0.904529	9.80187	1
response_to_platinum_ion_(GOBP:0070541)	10	0.904529	9.80187	1
response_to_potassium_ion_(GOBP:0035864)	10	0.904529	9.80187	1
response_to_silver_ion_(GOBP:0010272)	10	0.904529	9.80187	1
sucrose_catabolic_process_to_fructose-6-phosphate_and_glucose-6-phosphate_(GOBP:0036008)	10	0.904529	9.80187	1
sulfolipid_biosynthetic_process_(GOBP:0046506)	10	0.904529	9.80187	1
barbed-end_actin_filament_capping_(GOBP:0051016)	9	0.904529	11.024	1
carnitine_biosynthetic_process_(GOBP:0045329)	9	0.904529	11.024	1
cellular_response_to_carbohydrate_stimulus_(GOBP:0071322)	9	0.904529	11.024	1
cellular_response_to_dithiothreitol_(GOBP:0072721)	9	0.904529	11.024	1
cellular_response_to_menadione_(GOBP:0036245)	9	0.904529	11.024	1
cellular_response_to_nutrient_levels_(GOBP:0031669)	9	0.904529	11.024	1
dsRNA_transport_(GOBP:0033227)	9	0.904529	11.024	1
establishment_of_epithelial_cell_apicalbasal_polarity_involved_in_camera-type_eye_morphogenesis_(GOBP:0003412)	9	0.904529	11.024	1
establishment_of_integrated_proviral_latency_(GOBP:0075713)	9	0.904529	11.024	1
establishment_or_maintenance_of_epithelial_cell_apicalbasal_polarity_(GOBP:0045197)	9	0.904529	11.024	1
galactose_catabolic_process_(GOBP:0019388)	9	0.904529	11.024	1
icosanoid_metabolic_process_(GOBP:0006690)	9	0.904529	11.024	1
N-acetylneuraminate_catabolic_process_(GOBP:0019262)	9	0.904529	11.024	1
negative_regulation_of_butyryl-CoA_biosynthetic_process_from_acetyl-CoA_(GOBP:1900495)	9	0.904529	11.024	1
negative_regulation_of_chemokine-mediated_signaling_pathway_(GOBP:0070100)	9	0.904529	11.024	1
negative_regulation_of_circadian_rhythm_(GOBP:0042754)	9	0.904529	11.024	1
negative_regulation_of_ERAD_pathway_(GOBP:1904293)	9	0.904529	11.024	1
negative_regulation_of_establishment_of_T_cell_polarity_(GOBP:1903904)	9	0.904529	11.024	1
negative_regulation_of_glucose_import_in_response_to_insulin_stimulus_(GOBP:2001274)	9	0.904529	11.024	1
negative_regulation_of_lipid_biosynthetic_process_(GOBP:0051055)	9	0.904529	11.024	1
negative_regulation_of_metallopeptidase_activity_(GOBP:1905049)	9	0.904529	11.024	1
negative_regulation_of_methyl-branched_fatty_acid_biosynthetic_process_(GOBP:1902323)	9	0.904529	11.024	1
negative_regulation_of_myelination_(GOBP:0031642)	9	0.904529	11.024	1
negative_regulation_of_protein_export_from_nucleus_(GOBP:0046826)	9	0.904529	11.024	1
negative_regulation_of_ruffle_assembly_(GOBP:1900028)	9	0.904529	11.024	1
negative_regulation_of_ubiquitin-specific_protease_activity_(GOBP:2000157)	9	0.904529	11.024	1
nucleic_acid_phosphodiester_bond_hydrolysis_(GOBP:0090305)	9	0.904529	11.024	1
pantothenate_catabolic_process_(GOBP:0015941)	9	0.904529	11.024	1
positive_regulation_of_asymmetric_cell_division_(GOBP:0045770)	9	0.904529	11.024	1
positive_regulation_of_microtubule_polymerization_or_depolymerization_(GOBP:0031112)	9	0.904529	11.024	1
prostaglandin_metabolic_process_(GOBP:0006693)	9	0.904529	11.024	1
pyridoxal_phosphate_biosynthetic_process_(GOBP:0042823)	9	0.904529	11.024	1
regulation_of_anion_transmembrane_transport_(GOBP:1903959)	9	0.904529	11.024	1
regulation_of_aspartic-type_endopeptidase_activity_involved_in_amyloid_precursor_protein_catabolic_process_(GOBP:1902959)	9	0.904529	11.024	1
regulation_of_butyryl-CoA_catabolic_process_to_butyrate_(GOBP:1900500)	9	0.904529	11.024	1
regulation_of_calcium-mediated_signaling_(GOBP:0050848)	9	0.904529	11.024	1
regulation_of_CAMKK-AMPK_signaling_cascade_(GOBP:1905289)	9	0.904529	11.024	1
regulation_of_catalytic_activity_(GOBP:0050790)	9	0.904529	11.024	1
regulation_of_cysteine-type_endopeptidase_activity_(GOBP:2000116)	9	0.904529	11.024	1
regulation_of_intraciliary_anterograde_transport_(GOBP:1905796)	9	0.904529	11.024	1
regulation_of_large_conductance_calcium-activated_potassium_channel_activity_(GOBP:1902606)	9	0.904529	11.024	1
regulation_of_microtubule_polymerization_(GOBP:0031113)	9	0.904529	11.024	1
response_to_hypochlorite_(GOBP:1901530)	9	0.904529	11.024	1
response_to_ozone_(GOBP:0010193)	9	0.904529	11.024	1
response_to_reactive_oxygen_species_(GOBP:0000302)	9	0.904529	11.024	1
response_to_singlet_oxygen_(GOBP:0000304)	9	0.904529	11.024	1
S-adenosylmethionine_cycle_(GOBP:0033353)	9	0.904529	11.024	1
transsulfuration_(GOBP:0019346)	9	0.904529	11.024	1
viral_DNA_cleavage_involved_in_viral_genome_maturation_(GOBP:0019071)	9	0.904529	11.024	1
positive_regulation_of_I-kappaB_kinaseNF-kappaB_signaling_(GOBP:0043123)	162	0.905179	2.24707	4
translational_elongation_(GOBP:0006414)	162	0.905179	2.24707	4
eukaryotic_translation_initiation_factor_2_complex_assembly_(GOBP:1905143)	104	0.912004	2.63206	3
negative_regulation_of_chondrocyte_hypertrophy_(GOBP:1903042)	104	0.912004	2.63206	3
negative_regulation_of_unidimensional_cell_growth_(GOBP:0051511)	104	0.912004	2.63206	3
neuron_projection_morphogenesis_(GOBP:0048812)	104	0.912004	2.63206	3
poly(A)+_mRNA_export_from_nucleus_(GOBP:0016973)	104	0.912004	2.63206	3
protein_complex_oligomerization_(GOBP:0035786)	104	0.912004	2.63206	3
ripoptosome_assembly_(GOBP:0097343)	104	0.912004	2.63206	3
SH2_domain-mediated_complex_assembly_(GOBP:0071538)	104	0.912004	2.63206	3
Wnt_signalosome_assembly_(GOBP:1904887)	104	0.912004	2.63206	3
activation_of_signaling_protein_activity_involved_in_unfolded_protein_response_(GOBP:0006987)	51	0.912004	3.61042	2
fatty_acid_beta-oxidation_(GOBP:0006635)	51	0.912004	3.61042	2
fatty_acid_biosynthetic_process_(GOBP:0006633)	51	0.912004	3.61042	2
glycerophospholipid_metabolic_process_(GOBP:0006650)	51	0.912004	3.61042	2
positive_regulation_of_interferon-gamma_secretion_(GOBP:1902715)	51	0.912004	3.61042	2
protein_targeting_to_membrane_(GOBP:0006612)	51	0.912004	3.61042	2
negative_regulation_of_root_hair_elongation_(GOBP:1902891)	105	0.912875	2.60614	3
cellular_response_to_gamma_radiation_(GOBP:0071480)	52	0.912875	3.53747	2
adrenal_chromaffin_cell_differentiation_(GOBP:0061104)	11	0.912875	8.81922	1
blasticidin_S_catabolic_process_(GOBP:1905265)	11	0.912875	8.81922	1
carnosine_metabolic_process_(GOBP:0035498)	11	0.912875	8.81922	1
cellular_response_to_corticosterone_stimulus_(GOBP:0071386)	11	0.912875	8.81922	1
cellular_response_to_lipid_(GOBP:0071396)	11	0.912875	8.81922	1
cellular_response_to_nutrient_(GOBP:0031670)	11	0.912875	8.81922	1
cellular_response_to_oxygen-glucose_deprivation_(GOBP:0090650)	11	0.912875	8.81922	1
daunorubicin_catabolic_process_(GOBP:1901770)	11	0.912875	8.81922	1
embryo_implantation_(GOBP:0007566)	11	0.912875	8.81922	1
estrogen_catabolic_process_(GOBP:0006711)	11	0.912875	8.81922	1
hemidesmosome_assembly_(GOBP:0031581)	11	0.912875	8.81922	1
Hsp90_deacetylation_(GOBP:0070846)	11	0.912875	8.81922	1
inositol_phosphorylation_(GOBP:0052746)	11	0.912875	8.81922	1
intestinal_hexose_absorption_(GOBP:0106001)	11	0.912875	8.81922	1
karyomere_assembly_(GOBP:0061471)	11	0.912875	8.81922	1
lipoxin_biosynthetic_process_(GOBP:2001301)	11	0.912875	8.81922	1
methionine_metabolic_process_(GOBP:0006555)	11	0.912875	8.81922	1
negative_regulation_of_defense_response_to_bacterium_incompatible_interaction_(GOBP:1902478)	11	0.912875	8.81922	1
negative_regulation_of_inclusion_body_assembly_(GOBP:0090084)	11	0.912875	8.81922	1
negative_regulation_of_prostaglandin_biosynthetic_process_(GOBP:0031393)	11	0.912875	8.81922	1
negative_regulation_of_RNA-directed_5-3_RNA_polymerase_activity_(GOBP:1900260)	11	0.912875	8.81922	1
negative_regulation_of_superoxide_anion_generation_(GOBP:0032929)	11	0.912875	8.81922	1
pantothenate_metabolic_process_(GOBP:0015939)	11	0.912875	8.81922	1
positive_regulation_of_chemokine_(C-C_motif)_ligand_2_secretion_(GOBP:1904209)	11	0.912875	8.81922	1
positive_regulation_of_glycolytic_process_through_fructose-6-phosphate_(GOBP:1904540)	11	0.912875	8.81922	1
positive_regulation_of_guanylate_cyclase_activity_(GOBP:0031284)	11	0.912875	8.81922	1
positive_regulation_of_myelination_(GOBP:0031643)	11	0.912875	8.81922	1
primary_miRNA_modification_(GOBP:1990729)	11	0.912875	8.81922	1
prostate_gland_development_(GOBP:0030850)	11	0.912875	8.81922	1
protein_deacetylation_(GOBP:0006476)	11	0.912875	8.81922	1
pyrimidine_ribonucleoside_catabolic_process_(GOBP:0046133)	11	0.912875	8.81922	1
regulation_of_atrial_cardiac_muscle_cell_membrane_depolarization_(GOBP:0060371)	11	0.912875	8.81922	1
regulation_of_calcineurin-NFAT_signaling_cascade_(GOBP:0070884)	11	0.912875	8.81922	1
regulation_of_energy_homeostasis_(GOBP:2000505)	11	0.912875	8.81922	1
regulation_of_histone_H4_acetylation_involved_in_response_to_DNA_damage_stimulus_(GOBP:2000873)	11	0.912875	8.81922	1
regulation_of_inward_rectifier_potassium_channel_activity_(GOBP:1901979)	11	0.912875	8.81922	1
regulation_of_phragmoplast_microtubule_organization_(GOBP:2000694)	11	0.912875	8.81922	1
regulation_of_protein_export_from_nucleus_(GOBP:0046825)	11	0.912875	8.81922	1
regulation_of_skeletal_muscle_contraction_(GOBP:0014819)	11	0.912875	8.81922	1
regulation_of_voltage-gated_calcium_channel_activity_(GOBP:1901385)	11	0.912875	8.81922	1
response_to_cobalt_ion_(GOBP:0032025)	11	0.912875	8.81922	1
response_to_lead_ion_(GOBP:0010288)	11	0.912875	8.81922	1
supramolecular_fiber_organization_(GOBP:0097435)	11	0.912875	8.81922	1
sympathetic_neuron_projection_extension_(GOBP:0097490)	11	0.912875	8.81922	1
telomere_organization_(GOBP:0032200)	11	0.912875	8.81922	1
tetrahydrofolate_interconversion_(GOBP:0035999)	11	0.912875	8.81922	1
tRNA_5-end_processing_(GOBP:0099116)	11	0.912875	8.81922	1
tubulin_deacetylation_(GOBP:0090042)	11	0.912875	8.81922	1
beta-catenin_destruction_complex_assembly_(GOBP:1904885)	107	0.933518	2.55574	3
pore_complex_assembly_(GOBP:0046931)	107	0.933518	2.55574	3
negative_regulation_of_epithelial_cell_proliferation_(GOBP:0050680)	302	0.938659	1.8028	6
mitochondrial_protein_processing_(GOBP:0034982)	233	0.938659	1.94838	5
vacuolar_protein_processing_(GOBP:0006624)	233	0.938659	1.94838	5
positive_regulation_of_NF-kappaB_import_into_nucleus_(GOBP:0042346)	170	0.938659	2.13794	4
protein_transmembrane_transport_(GOBP:0071806)	169	0.938659	2.15101	4
integrin_activation_(GOBP:0033622)	110	0.938659	2.48378	3
skeletal_system_morphogenesis_(GOBP:0048705)	110	0.938659	2.48378	3
attachment_of_GPI_anchor_to_protein_(GOBP:0016255)	108	0.938659	2.53119	3
negative_regulation_of_mRNA_processing_(GOBP:0050686)	108	0.938659	2.53119	3
epidermal_growth_factor_receptor_signaling_pathway_(GOBP:0007173)	55	0.938659	3.33694	2
JNK_cascade_(GOBP:0007254)	55	0.938659	3.33694	2
MAPK_cascade_in_response_to_starvation_(GOBP:1990263)	55	0.938659	3.33694	2
cellular_response_to_cytokine_stimulus_(GOBP:0071345)	54	0.938659	3.40128	2
negative_regulation_of_axonogenesis_(GOBP:0050771)	54	0.938659	3.40128	2
regulation_of_extent_of_cell_growth_(GOBP:0061387)	54	0.938659	3.40128	2
sphingomyelin_metabolic_process_(GOBP:0006684)	54	0.938659	3.40128	2
acetyl-CoA_biosynthetic_process_from_pantothenate_(GOBP:1990181)	12	0.938659	8.0186	1
autophagy_of_nucleus_(GOBP:0044804)	12	0.938659	8.0186	1
cellular_response_to_corticosteroid_stimulus_(GOBP:0071384)	12	0.938659	8.0186	1
cellular_response_to_dexamethasone_stimulus_(GOBP:0071549)	12	0.938659	8.0186	1
cellular_response_to_metal_ion_(GOBP:0071248)	12	0.938659	8.0186	1
cellular_response_to_molecule_of_bacterial_origin_(GOBP:0071219)	12	0.938659	8.0186	1
clathrin_coating_of_Golgi_vesicle_(GOBP:0048202)	12	0.938659	8.0186	1
dendrite_extension_(GOBP:0097484)	12	0.938659	8.0186	1
hepoxilin_biosynthetic_process_(GOBP:0051122)	12	0.938659	8.0186	1
lipopolysaccharide_biosynthetic_process_(GOBP:0009103)	12	0.938659	8.0186	1
mammary_gland_morphogenesis_(GOBP:0060443)	12	0.938659	8.0186	1
membrane_lipid_biosynthetic_process_(GOBP:0046467)	12	0.938659	8.0186	1
microglial_cell_activation_(GOBP:0001774)	12	0.938659	8.0186	1
mRNA_transport_(GOBP:0051028)	12	0.938659	8.0186	1
negative_regulation_of_1-phosphatidyl-1D-myo-inositol_45-bisphosphate_catabolic_process_(GOBP:1902642)	12	0.938659	8.0186	1
negative_regulation_of_ATG1ULK1_kinase_complex_assembly_(GOBP:1905865)	12	0.938659	8.0186	1
negative_regulation_of_clathrin_coat_assembly_(GOBP:1905444)	12	0.938659	8.0186	1
negative_regulation_of_DNA_recombinase_mediator_complex_assembly_(GOBP:1903873)	12	0.938659	8.0186	1
negative_regulation_of_energy_homeostasis_(GOBP:2000506)	12	0.938659	8.0186	1
negative_regulation_of_eukaryotic_translation_initiation_factor_4F_complex_assembly_(GOBP:1905536)	12	0.938659	8.0186	1
negative_regulation_of_FACT_complex_assembly_(GOBP:1905645)	12	0.938659	8.0186	1
negative_regulation_of_glucocorticoid_catabolic_process_(GOBP:0031950)	12	0.938659	8.0186	1
negative_regulation_of_glucose_import_(GOBP:0046325)	12	0.938659	8.0186	1
negative_regulation_of_homotypic_cell-cell_adhesion_(GOBP:0034111)	12	0.938659	8.0186	1
negative_regulation_of_interleukin-1_beta_secretion_(GOBP:0050713)	12	0.938659	8.0186	1
negative_regulation_of_juvenile_hormone_catabolic_process_(GOBP:0045970)	12	0.938659	8.0186	1
negative_regulation_of_mediator_complex_assembly_(GOBP:2001177)	12	0.938659	8.0186	1
negative_regulation_of_myosin_II_filament_assembly_(GOBP:1905510)	12	0.938659	8.0186	1
negative_regulation_of_protein_polymerization_(GOBP:0032272)	12	0.938659	8.0186	1
negative_regulation_of_starch_utilization_system_complex_assembly_(GOBP:1900513)	12	0.938659	8.0186	1
negative_regulation_of_VCP-NPL4-UFD1_AAA_ATPase_complex_assembly_(GOBP:1904240)	12	0.938659	8.0186	1
nerve_growth_factor_signaling_pathway_(GOBP:0038180)	12	0.938659	8.0186	1
nitric_oxide_biosynthetic_process_(GOBP:0006809)	12	0.938659	8.0186	1
nucleophagy_(GOBP:0044804)	12	0.938659	8.0186	1
plus-end-directed_vesicle_transport_along_microtubule_(GOBP:0072383)	12	0.938659	8.0186	1
positive_regulation_of_amoeboid_sperm_motility_(GOBP:1905418)	12	0.938659	8.0186	1
positive_regulation_of_cilium-dependent_cell_motility_(GOBP:2000155)	12	0.938659	8.0186	1
positive_regulation_of_diacylglycerol_kinase_activity_(GOBP:1905689)	12	0.938659	8.0186	1
positive_regulation_of_engulfment_of_apoptotic_cell_(GOBP:1901076)	12	0.938659	8.0186	1
positive_regulation_of_pyruvate_kinase_activity_(GOBP:1903304)	12	0.938659	8.0186	1
pyrimidine_deoxyribonucleoside_catabolic_process_(GOBP:0046127)	12	0.938659	8.0186	1
pyrimidine_nucleoside_catabolic_process_(GOBP:0046135)	12	0.938659	8.0186	1
regulation_of_BMP_secretion_(GOBP:2001284)	12	0.938659	8.0186	1
regulation_of_fatty_acid_biosynthetic_process_(GOBP:0042304)	12	0.938659	8.0186	1
regulation_of_immunoglobulin_secretion_(GOBP:0051023)	12	0.938659	8.0186	1
regulation_of_matrix_metallopeptidase_secretion_(GOBP:1904464)	12	0.938659	8.0186	1
regulation_of_pancreatic_amylase_secretion_(GOBP:1902276)	12	0.938659	8.0186	1
regulation_of_pancreatic_trypsinogen_secretion_(GOBP:1904242)	12	0.938659	8.0186	1
regulation_of_response_to_DNA_damage_stimulus_(GOBP:2001020)	12	0.938659	8.0186	1
regulation_of_secretion_of_lysosomal_enzymes_(GOBP:0090182)	12	0.938659	8.0186	1
regulation_of_stress_fiber_assembly_(GOBP:0051492)	12	0.938659	8.0186	1
regulation_of_Wnt_protein_secretion_(GOBP:0061356)	12	0.938659	8.0186	1
response_to_cadmium_ion_(GOBP:0046686)	12	0.938659	8.0186	1
response_to_magnesium_ion_(GOBP:0032026)	12	0.938659	8.0186	1
response_to_manganese_ion_(GOBP:0010042)	12	0.938659	8.0186	1
response_to_mercury_ion_(GOBP:0046689)	12	0.938659	8.0186	1
response_to_nitric_oxide_(GOBP:0071731)	12	0.938659	8.0186	1
response_to_oxygen_radical_(GOBP:0000305)	12	0.938659	8.0186	1
response_to_vitamin_D_(GOBP:0033280)	12	0.938659	8.0186	1
retrograde_neuronal_dense_core_vesicle_transport_(GOBP:1990049)	12	0.938659	8.0186	1
negative_regulation_of_smooth_muscle_cell_proliferation_(GOBP:0048662)	303	0.942116	1.79665	6
positive_regulation_of_epithelial_cell_migration_(GOBP:0010634)	172	0.953311	2.11226	4
negative_regulation_of_sprouting_of_injured_axon_(GOBP:0048688)	111	0.954525	2.46066	3
NMS_complex_assembly_(GOBP:0044768)	111	0.954525	2.46066	3
negative_regulation_of_protein_kinase_activity_by_protein_phosphorylation_(GOBP:0100002)	374	0.957166	1.69801	7
mitotic_cytokinesis_checkpoint_(GOBP:0044878)	56	0.958406	3.27498	2
mitotic_G2_cell_size_control_checkpoint_(GOBP:0031569)	56	0.958406	3.27498	2
muscle_organ_development_(GOBP:0007517)	56	0.958406	3.27498	2
muscle_organ_morphogenesis_(GOBP:0048644)	56	0.958406	3.27498	2
pharyngeal_muscle_development_(GOBP:0043282)	56	0.958406	3.27498	2
regulation_of_protein_stability_(GOBP:0031647)	56	0.958406	3.27498	2
intracellular_signal_transduction_(GOBP:0035556)	238	0.959053	1.90609	5
negative_regulation_of_cell_growth_involved_in_cardiac_muscle_cell_development_(GOBP:0061052)	113	0.959053	2.41584	3
charged-tRNA_amino_acid_modification_(GOBP:0019988)	112	0.959053	2.43804	3
embryonic_skeletal_system_development_(GOBP:0048706)	112	0.959053	2.43804	3
podosome_assembly_(GOBP:0071800)	112	0.959053	2.43804	3
mitochondrial_mRNA_3-end_processing_(GOBP:0090616)	57	0.959053	3.21527	2
mitotic_G2M_transition_checkpoint_(GOBP:0044818)	57	0.959053	3.21527	2
positive_regulation_of_anaphase-promoting_complex-dependent_catabolic_process_(GOBP:1905786)	57	0.959053	3.21527	2
positive_regulation_of_interleukin-8_secretion_(GOBP:2000484)	57	0.959053	3.21527	2
positive_regulation_of_transcription_factor_catabolic_process_(GOBP:1901485)	57	0.959053	3.21527	2
pre-mRNA_cleavage_required_for_polyadenylation_(GOBP:0098789)	57	0.959053	3.21527	2
skeletal_muscle_organ_development_(GOBP:0060538)	57	0.959053	3.21527	2
visceral_muscle_development_(GOBP:0007522)	57	0.959053	3.21527	2
antifungal_humoral_response_(GOBP:0019732)	13	0.959053	7.35115	1
axonal_fasciculation_(GOBP:0007413)	13	0.959053	7.35115	1
cellular_response_to_cortisol_stimulus_(GOBP:0071387)	13	0.959053	7.35115	1
D-glutamate_metabolic_process_(GOBP:0033054)	13	0.959053	7.35115	1
glomerular_visceral_epithelial_cell_development_(GOBP:0072015)	13	0.959053	7.35115	1
intermediate_filament_bundle_assembly_(GOBP:0045110)	13	0.959053	7.35115	1
intestinal_folate_absorption_(GOBP:0098829)	13	0.959053	7.35115	1
lipid_particle_organization_(GOBP:0034389)	13	0.959053	7.35115	1
modulation_by_symbiont_of_host_I-kappaB_kinaseNF-kappaB_cascade_(GOBP:0085032)	13	0.959053	7.35115	1
negative_regulation_of_actin_cytoskeleton_reorganization_(GOBP:2000250)	13	0.959053	7.35115	1
negative_regulation_of_beta-catenin-TCF_complex_assembly_(GOBP:1904864)	13	0.959053	7.35115	1
negative_regulation_of_butyryl-CoA_catabolic_process_to_butanol_(GOBP:1900498)	13	0.959053	7.35115	1
negative_regulation_of_calcium-mediated_signaling_(GOBP:0050849)	13	0.959053	7.35115	1
negative_regulation_of_intracellular_protein_transport_(GOBP:0090317)	13	0.959053	7.35115	1
negative_regulation_of_mRNA_cis_splicing_via_spliceosome_(GOBP:1905745)	13	0.959053	7.35115	1
negative_regulation_of_p38MAPK_cascade_(GOBP:1903753)	13	0.959053	7.35115	1
negative_regulation_of_prostaglandin_catabolic_process_(GOBP:1905829)	13	0.959053	7.35115	1
negative_regulation_of_protein_targeting_to_mitochondrion_(GOBP:1903215)	13	0.959053	7.35115	1
negative_regulation_of_Wnt-Frizzled-LRP56_complex_assembly_(GOBP:1904723)	13	0.959053	7.35115	1
neuron_cell-cell_adhesion_(GOBP:0007158)	13	0.959053	7.35115	1
peptidyl-arginine_ADP-ribosylation_(GOBP:0018120)	13	0.959053	7.35115	1
peptidyl-asparagine_ADP-ribosylation_(GOBP:0018122)	13	0.959053	7.35115	1
peptidyl-cysteine_ADP-ribosylation_(GOBP:0018123)	13	0.959053	7.35115	1
positive_regulation_of_Arp23_complex-mediated_actin_nucleation_(GOBP:2000601)	13	0.959053	7.35115	1
positive_regulation_of_bone_resorption_(GOBP:0045780)	13	0.959053	7.35115	1
positive_regulation_of_cell_division_(GOBP:0051781)	13	0.959053	7.35115	1
positive_regulation_of_circadian_sleepwake_cycle_sleep_(GOBP:0045938)	13	0.959053	7.35115	1
positive_regulation_of_connective_tissue_replacement_involved_in_inflammatory_response_wound_healing_(GOBP:1904598)	13	0.959053	7.35115	1
positive_regulation_of_endothelial_cell_chemotaxis_to_fibroblast_growth_factor_(GOBP:2000546)	13	0.959053	7.35115	1
positive_regulation_of_ERAD_pathway_(GOBP:1904294)	13	0.959053	7.35115	1
positive_regulation_of_macrophage_activation_(GOBP:0043032)	13	0.959053	7.35115	1
positive_regulation_of_oxidative_stress-induced_neuron_death_(GOBP:1903223)	13	0.959053	7.35115	1
positive_regulation_of_plasma_membrane_repair_(GOBP:1905686)	13	0.959053	7.35115	1
positive_regulation_of_plasminogen_activation_(GOBP:0010756)	13	0.959053	7.35115	1
positive_regulation_of_T-helper_1_cell_differentiation_(GOBP:0045627)	13	0.959053	7.35115	1
positive_regulation_of_telomere_maintenance_via_telomere_lengthening_(GOBP:1904358)	13	0.959053	7.35115	1
protein_auto-ADP-ribosylation_(GOBP:0070213)	13	0.959053	7.35115	1
protein_deglycosylation_involved_in_glycoprotein_catabolic_process_(GOBP:0035977)	13	0.959053	7.35115	1
purine_deoxyribonucleoside_salvage_(GOBP:0043098)	13	0.959053	7.35115	1
purine_ribonucleoside_salvage_(GOBP:0006166)	13	0.959053	7.35115	1
regulation_of_calcium_ion_export_from_cell_(GOBP:1905912)	13	0.959053	7.35115	1
regulation_of_calcium_ion_transport_(GOBP:0051924)	13	0.959053	7.35115	1
regulation_of_I-kappaB_kinaseNF-kappaB_signaling_(GOBP:0043122)	13	0.959053	7.35115	1
regulation_of_intrinsic_apoptotic_signaling_pathway_in_response_to_DNA_damage_(GOBP:1902229)	13	0.959053	7.35115	1
regulation_of_protein_import_into_nucleus_(GOBP:0042306)	13	0.959053	7.35115	1
regulation_of_voltage-gated_potassium_channel_activity_involved_in_atrial_cardiac_muscle_cell_action_potential_repolarization_(GOBP:1903952)	13	0.959053	7.35115	1
sclerotome_development_(GOBP:0061056)	13	0.959053	7.35115	1
somite_development_(GOBP:0061053)	13	0.959053	7.35115	1
tetrapyrrole_biosynthetic_process_from_glutamate_(GOBP:0033526)	13	0.959053	7.35115	1
tRNA_processing_(GOBP:0008033)	13	0.959053	7.35115	1
translational_initiation_(GOBP:0006413)	114	0.96301	2.39367	3
recruitment_of_3-end_processing_factors_to_RNA_polymerase_II_holoenzyme_complex_(GOBP:0034402)	58	0.970434	3.15769	2
protein_polyubiquitination_(GOBP:0000209)	381	0.975603	1.66563	7
cellular_protein_complex_assembly_(GOBP:0043623)	115	0.979151	2.37222	3
chemical_synaptic_transmission_(GOBP:0007268)	180	0.985821	2.01541	4
excitatory_chemical_synaptic_transmission_(GOBP:0098976)	180	0.985821	2.01541	4
inhibitory_chemical_synaptic_transmission_(GOBP:0098977)	180	0.985821	2.01541	4
phenylethylamine_metabolic_process_involved_in_synaptic_transmission_(GOBP:0090507)	180	0.985821	2.01541	4
spontaneous_synaptic_transmission_(GOBP:0098814)	180	0.985821	2.01541	4
synaptic_transmission_noradrenergic_(GOBP:0099155)	180	0.985821	2.01541	4
synaptic_transmission_serotonergic_(GOBP:0099153)	180	0.985821	2.01541	4
mRNA_export_from_nucleus_(GOBP:0006406)	117	0.985821	2.33042	3
keratinocyte_development_(GOBP:0003334)	59	0.985821	3.10213	2
limb_granular_cell_differentiation_(GOBP:0060891)	59	0.985821	3.10213	2
limb_spinous_cell_differentiation_(GOBP:0060890)	59	0.985821	3.10213	2
proteasomal_protein_catabolic_process_(GOBP:0010498)	59	0.985821	3.10213	2
activation_of_cysteine-type_endopeptidase_activity_involved_in_apoptotic_signaling_pathway_(GOBP:0097296)	14	0.985821	6.78451	1
cellular_response_to_epinephrine_stimulus_(GOBP:0071872)	14	0.985821	6.78451	1
DNA_catabolic_process_endonucleolytic_(GOBP:0000737)	14	0.985821	6.78451	1
DNA_catabolic_process_exonucleolytic_(GOBP:0000738)	14	0.985821	6.78451	1
G-protein_coupled_acetylcholine_receptor_signaling_pathway_involved_in_positive_regulation_of_acetylcholine_secretion_neurotransmission_(GOBP:1904065)	14	0.985821	6.78451	1
glutamate_metabolic_process_(GOBP:0006536)	14	0.985821	6.78451	1
glutamate_receptor_signaling_pathway_(GOBP:0007215)	14	0.985821	6.78451	1
hydrogen_peroxide_catabolic_process_(GOBP:0042744)	14	0.985821	6.78451	1
late_nucleophagy_(GOBP:0044805)	14	0.985821	6.78451	1
lateral_line_ganglion_development_(GOBP:0048890)	14	0.985821	6.78451	1
leukotriene_catabolic_process_(GOBP:0036100)	14	0.985821	6.78451	1
lipid_droplet_disassembly_(GOBP:1905691)	14	0.985821	6.78451	1
lipid_droplet_formation_(GOBP:0140042)	14	0.985821	6.78451	1
microvillus_assembly_(GOBP:0030033)	14	0.985821	6.78451	1
mitotic_G1_cell_cycle_arrest_in_response_to_nitrogen_starvation_(GOBP:0071851)	14	0.985821	6.78451	1
mitotic_G2_cell_cycle_arrest_in_response_to_glucose_starvation_(GOBP:0036227)	14	0.985821	6.78451	1
negative_regulation_of_hydrogen:potassium-exchanging_ATPase_activity_(GOBP:1904452)	14	0.985821	6.78451	1
negative_regulation_of_lipid_catabolic_process_(GOBP:0050995)	14	0.985821	6.78451	1
negative_regulation_of_nodal_receptor_complex_assembly_(GOBP:1900124)	14	0.985821	6.78451	1
negative_regulation_of_phosphatidylcholine_catabolic_process_(GOBP:0010900)	14	0.985821	6.78451	1
negative_regulation_of_removal_of_superoxide_radicals_(GOBP:1904832)	14	0.985821	6.78451	1
negative_regulation_of_T_cell_receptor_signaling_pathway_(GOBP:0050860)	14	0.985821	6.78451	1
negative_regulation_of_triglyceride_catabolic_process_(GOBP:0010897)	14	0.985821	6.78451	1
neuromuscular_process_controlling_balance_(GOBP:0050885)	14	0.985821	6.78451	1
osteoclast_differentiation_(GOBP:0030316)	14	0.985821	6.78451	1
peptidyl-glutamic_acid_poly-ADP-ribosylation_(GOBP:0018424)	14	0.985821	6.78451	1
peptidyl-serine_ADP-ribosylation_(GOBP:0018312)	14	0.985821	6.78451	1
piecemeal_microautophagy_of_nucleus_(GOBP:0034727)	14	0.985821	6.78451	1
positive_regulation_of_actin_filament_bundle_assembly_(GOBP:0032233)	14	0.985821	6.78451	1
positive_regulation_of_axon_extension_involved_in_regeneration_(GOBP:0048691)	14	0.985821	6.78451	1
positive_regulation_of_endopeptidase_activity_(GOBP:0010950)	14	0.985821	6.78451	1
positive_regulation_of_flagellated_sperm_motility_(GOBP:1902093)	14	0.985821	6.78451	1
positive_regulation_of_histone_H3-K18_acetylation_(GOBP:1902029)	14	0.985821	6.78451	1
positive_regulation_of_intracellular_estrogen_receptor_signaling_pathway_(GOBP:0033148)	14	0.985821	6.78451	1
positive_regulation_of_non-membrane_spanning_protein_tyrosine_kinase_activity_(GOBP:1903997)	14	0.985821	6.78451	1
positive_regulation_of_protein_export_from_nucleus_during_meiotic_anaphase_II_(GOBP:1900199)	14	0.985821	6.78451	1
positive_regulation_of_receptor_biosynthetic_process_(GOBP:0010870)	14	0.985821	6.78451	1
protein_poly-ADP-ribosylation_(GOBP:0070212)	14	0.985821	6.78451	1
purine_ribonucleotide_catabolic_process_(GOBP:0009154)	14	0.985821	6.78451	1
purine-containing_compound_salvage_(GOBP:0043101)	14	0.985821	6.78451	1
regulation_of_intracellular_protein_transport_(GOBP:0033157)	14	0.985821	6.78451	1
regulation_of_kinase_activity_(GOBP:0043549)	14	0.985821	6.78451	1
regulation_of_NF-kappaB_import_into_nucleus_(GOBP:0042345)	14	0.985821	6.78451	1
regulation_of_skeletal_muscle_contraction_by_regulation_of_release_of_sequestered_calcium_ion_(GOBP:0014809)	14	0.985821	6.78451	1
response_to_copper_ion_(GOBP:0046688)	14	0.985821	6.78451	1
T_cell_homeostatic_proliferation_(GOBP:0001777)	14	0.985821	6.78451	1
tRNA_3-end_processing_(GOBP:0042780)	14	0.985821	6.78451	1
bone_development_(GOBP:0060348)	118	0.994389	2.31005	3
positive_regulation_of_transcription_from_RNA_polymerase_II_promoter_(GOBP:0045944)	1175	1	0.821857	11
positive_regulation_of_transcription_DNA-templated_(GOBP:0045893)	1004	1	1.06676	12
negative_regulation_of_transcription_from_RNA_polymerase_II_promoter_(GOBP:0000122)	991	1	1.17856	13
negative_regulation_of_transcription_DNA-templated_(GOBP:0045892)	895	1	1.31351	13
positive_regulation_of_transcription_from_RNA_polymerase_II_promoter_involved_in_neuron_differentiation_(GOBP:1904081)	770	1	0.681746	6
positive_regulation_of_transcription_from_RNA_polymerase_II_promoter_involved_in_defense_response_to_Gram-negative_bacterium_(GOBP:1902097)	756	1	0.694983	6
positive_regulation_of_transcription_of_Notch_receptor_target_(GOBP:0007221)	744	1	0.70673	6
positive_regulation_of_DNA_repair_by_positive_regulation_of_transcription_from_RNA_polymerase_II_promoter_(GOBP:1900404)	739	1	0.711737	6
regulation_of_transcription_from_RNA_polymerase_II_promoter_(GOBP:0006357)	736	1	0.351068	3
positive_regulation_of_transcription_elongation_from_RNA_polymerase_II_promoter_(GOBP:0032968)	733	1	0.717837	6
positive_regulation_of_sodium_ion_transport_by_positive_regulation_of_transcription_from_RNA_polymerase_II_promoter_(GOBP:0061423)	731	1	0.719893	6
positive_regulation_of_transcription_from_RNA_polymerase_II_promoter_involved_in_defense_response_to_fungus_(GOBP:1901244)	730	1	0.846148	7
regulation_of_reactive_oxygen_species_metabolic_process_by_positive_regulation_of_transcription_from_RNA_polymerase_II_promoter_(GOBP:1904488)	729	1	0.72196	6
regulation_of_potassium_ion_concentration_by_positive_regulation_of_transcription_from_RNA_polymerase_II_promoter_(GOBP:0097301)	728	1	0.722998	6
positive_regulation_of_transcription_from_RNA_polymerase_II_promoter_in_response_to_acidic_pH_(GOBP:0061402)	727	1	0.724039	6
positive_regulation_of_transcription_initiation_from_RNA_polymerase_II_promoter_(GOBP:0060261)	726	1	0.725083	6
positive_regulation_of_central_gap_gene_transcription_(GOBP:0007357)	725	1	0.726129	6
positive_regulation_of_pri-miRNA_transcription_from_RNA_polymerase_II_promoter_(GOBP:1902895)	725	1	0.726129	6
positive_regulation_of_SREBP_signaling_pathway_(GOBP:2000640)	725	1	0.726129	6
positive_regulation_of_transcription_from_RNA_polymerase_II_promoter_in_response_to_nitrogen_starvation_(GOBP:0036278)	725	1	0.726129	6
positive_regulation_of_transcription_from_RNA_polymerase_II_promoter_involved_in_norepinephrine_biosynthetic_process_(GOBP:2000763)	725	1	0.726129	6
SREBP_signaling_pathway_(GOBP:0032933)	725	1	0.852264	7
positive_regulation_of_transcription_from_RNA_polymerase_II_promoter_involved_in_cellular_response_to_chemical_stimulus_(GOBP:1901522)	724	1	0.727179	6
positive_regulation_of_gluconeogenesis_by_positive_regulation_of_transcription_from_RNA_polymerase_II_promoter_(GOBP:0035948)	723	1	0.728231	6
positive_regulation_of_transcription_from_RNA_polymerase_II_promoter_in_response_to_stress_(GOBP:0036003)	722	1	0.729286	6
positive_regulation_of_inositol_biosynthetic_process_by_positive_regulation_of_transcription_from_RNA_polymerase_II_promoter_(GOBP:1900375)	721	1	0.730345	6
positive_regulation_of_phospholipid_biosynthetic_process_by_positive_regulation_of_transcription_from_RNA_polymerase_II_promoter_(GOBP:1900413)	721	1	0.730345	6
positive_regulation_of_posterior_gap_gene_transcription_(GOBP:0007360)	721	1	0.730345	6
positive_regulation_of_terminal_gap_gene_transcription_(GOBP:0007363)	721	1	0.730345	6
positive_regulation_of_transcription_from_RNA_polymerase_II_promoter_during_mitotic_cell_cycle_(GOBP:0046022)	721	1	0.730345	6
positive_regulation_of_transcription_from_RNA_polymerase_II_promoter_involved_in_smooth_muscle_cell_differentiation_(GOBP:2000721)	721	1	0.730345	6
positive_regulation_of_transcription_involved_in_G2M_transition_of_mitotic_cell_cycle_(GOBP:0090282)	721	1	0.730345	6
positive_regulation_of_transcription_via_serum_response_element_binding_(GOBP:0010735)	721	1	0.730345	6
transcriptional_activation_by_promoter-enhancer_looping_(GOBP:0071733)	721	1	0.730345	6
positive_regulation_of_cellular_alcohol_catabolic_process_by_positive_regulation_of_transcription_from_RNA_polymerase_II_promoter_(GOBP:1900422)	720	1	0.731406	6
positive_regulation_of_ergosterol_biosynthetic_process_by_positive_regulation_of_transcription_from_RNA_polymerase_II_promoter_(GOBP:0035961)	720	1	0.731406	6
positive_regulation_of_ethanol_catabolic_process_by_positive_regulation_of_transcription_from_RNA_polymerase_II_promoter_(GOBP:0061425)	720	1	0.731406	6
positive_regulation_of_filamentous_growth_of_a_population_of_unicellular_organisms_in_response_to_starvation_by_positive_regulation_of_transcription_from_RNA_polymerase_II_promoter_(GOBP:1904741)	720	1	0.731406	6
positive_regulation_of_flocculation_via_cell_wall_protein-carbohydrate_interaction_by_positive_regulation_of_transcription_from_RNA_polymerase_II_promoter_(GOBP:1900524)	720	1	0.731406	6
positive_regulation_of_invasive_growth_in_response_to_glucose_limitation_by_positive_regulation_of_transcription_from_RNA_polymerase_II_promoter_(GOBP:0036095)	720	1	0.731406	6
positive_regulation_of_mating_type_switching_by_positive_regulation_of_transcription_from_RNA_polymerase_II_promoter_(GOBP:1900423)	720	1	0.731406	6
positive_regulation_of_oligopeptide_transport_by_positive_regulation_of_transcription_from_RNA_polymerase_II_promoter_(GOBP:0035951)	720	1	0.731406	6
positive_regulation_of_peroxisome_organization_by_positive_regulation_of_transcription_from_RNA_polymerase_II_promoter_(GOBP:0061424)	720	1	0.731406	6
positive_regulation_of_pseudohyphal_growth_by_positive_regulation_of_transcription_from_RNA_polymerase_II_promoter_(GOBP:1900461)	720	1	0.731406	6
positive_regulation_of_purine_nucleotide_biosynthetic_process_by_positive_regulation_of_transcription_from_RNA_polymerase_II_promoter_(GOBP:1900418)	720	1	0.731406	6
positive_regulation_of_pyrimidine-containing_compound_salvage_by_positive_regulation_of_transcription_from_RNA_polymerase_II_promoter_(GOBP:1904001)	720	1	0.731406	6
positive_regulation_of_ribosomal_protein_gene_transcription_from_RNA_polymerase_II_promoter_(GOBP:0060963)	720	1	0.731406	6
positive_regulation_of_snRNA_transcription_from_RNA_polymerase_II_promoter_(GOBP:1905382)	720	1	0.731406	6
positive_regulation_of_starch_catabolic_process_by_positive_regulation_of_transcription_from_RNA_polymerase_II_promoter_(GOBP:0035957)	720	1	0.731406	6
positive_regulation_of_sulfate_assimilation_by_positive_regulation_of_transcription_from_RNA_polymerase_II_promoter_(GOBP:1900478)	720	1	0.731406	6
positive_regulation_of_sulfite_transport_by_positive_regulation_of_transcription_from_RNA_polymerase_II_promoter_(GOBP:0061426)	720	1	0.731406	6
positive_regulation_of_telomeric_RNA_transcription_from_RNA_pol_II_promoter_(GOBP:1901582)	720	1	0.731406	6
positive_regulation_of_termination_of_RNA_polymerase_II_transcription_(GOBP:1904595)	720	1	0.731406	6
positive_regulation_of_transcription_from_RNA_polymerase_II_promoter_by_calcium-mediated_signaling_(GOBP:1900622)	720	1	0.731406	6
positive_regulation_of_transcription_from_RNA_polymerase_II_promoter_by_histone_modification_(GOBP:1903757)	720	1	0.731406	6
positive_regulation_of_transcription_from_RNA_polymerase_II_promoter_involved_in_heart_development_(GOBP:1901228)	720	1	0.731406	6
positive_regulation_of_transcription_from_RNA_polymerase_II_promoter_involved_in_meiotic_cell_cycle_(GOBP:0010673)	720	1	0.731406	6
positive_regulation_of_transcription_from_RNA_polymerase_II_promoter_involved_in_stress_response_to_cadmium_ion_(GOBP:1902901)	720	1	0.731406	6
regulation_of_cellular_ketone_metabolic_process_by_positive_regulation_of_transcription_from_RNA_polymerase_II_promoter_(GOBP:0072366)	720	1	0.731406	6
regulation_of_glycolytic_process_by_positive_regulation_of_transcription_from_RNA_polymerase_II_promoter_(GOBP:0072363)	720	1	0.731406	6
regulation_of_lipid_transport_by_positive_regulation_of_transcription_from_RNA_polymerase_II_promoter_(GOBP:0072369)	720	1	0.731406	6
transcriptional_activation_by_promoter-terminator_looping_(GOBP:0090203)	720	1	0.731406	6
phosphorylation_of_RNA_polymerase_II_C-terminal_domain_(GOBP:0070816)	596	1	0.89088	6
regulation_of_transcription_involved_in_G2M_transition_of_mitotic_cell_cycle_(GOBP:0000117)	583	1	0.44724	3
regulation_of_transcription_involved_in_G1S_transition_of_mitotic_cell_cycle_(GOBP:0000083)	557	1	0.3106	2
G-protein_coupled_receptor_signaling_pathway_(GOBP:0007186)	556	1	0.311176	2
chromatin-mediated_maintenance_of_transcription_(GOBP:0048096)	554	1	0.961256	6
negative_regulation_of_neuron_apoptotic_process_by_negative_regulation_of_transcription_from_RNA_polymerase_II_promoter_(GOBP:1904089)	534	1	0.998691	6
regulation_of_transcription_DNA-templated_(GOBP:0006355)	529	1	0.663659	4
negative_regulation_of_chromatin_silencing_(GOBP:0031936)	509	1	0.869008	5
negative_regulation_of_G1S_transition_of_mitotic_cell_cycle_by_negative_regulation_of_transcription_from_RNA_polymerase_II_promoter_(GOBP:1900477)	496	1	1.26639	7
positive_regulation_of_DNA-templated_transcription_initiation_(GOBP:2000144)	493	1	0.713849	4
regulation_of_reactive_oxygen_species_metabolic_process_by_negative_regulation_of_transcription_from_RNA_polymerase_II_promoter_(GOBP:1904489)	492	1	1.08736	6
negative_regulation_of_cell-cell_adhesion_by_negative_regulation_of_transcription_from_RNA_polymerase_II_promoter_(GOBP:1900387)	491	1	1.08966	6
positive_regulation_of_transcription_by_transcription_factor_localization_(GOBP:0061586)	490	1	0.718367	4
negative_regulation_of_pri-miRNA_transcription_from_RNA_polymerase_II_promoter_(GOBP:1902894)	488	1	1.09662	6
positive_regulation_of_DNA-templated_transcription_elongation_(GOBP:0032786)	488	1	0.72141	4
negative_regulation_of_transcription_elongation_from_RNA_polymerase_II_promoter_(GOBP:0034244)	487	1	1.09896	6
positive_regulation_of_transcription_involved_in_G1S_transition_of_mitotic_cell_cycle_(GOBP:0071931)	487	1	0.722941	4
negative_regulation_of_transcription_from_RNA_polymerase_II_promoter_in_response_to_stress_(GOBP:0097201)	485	1	1.29627	7
positive_regulation_of_transcription_from_RNA_polymerase_III_promoter_(GOBP:0045945)	485	1	0.726023	4
negative_regulation_of_ceramide_biosynthetic_process_by_negative_regulation_of_transcription_from_RNA_Polymerase_II_promoter_(GOBP:0061427)	484	1	1.10603	6
negative_regulation_of_transcription_from_RNA_polymerase_II_promoter_in_response_to_UV-induced_DNA_damage_(GOBP:0010768)	484	1	1.10603	6
negative_regulation_of_transcription_from_RNA_polymerase_II_promoter_involved_in_smooth_muscle_cell_differentiation_(GOBP:2000820)	484	1	1.10603	6
negative_regulation_of_transcription_initiation_from_RNA_polymerase_II_promoter_(GOBP:0060633)	484	1	1.10603	6
positive_regulation_of_gluconeogenesis_by_negative_regulation_of_transcription_from_RNA_polymerase_II_promoter_(GOBP:0035949)	484	1	1.10603	6
negative_regulation_of_mitochondrial_unfolded_protein_response_by_negative_regulation_of_transcription_from_RNA_polymerase_II_promoter_(GOBP:1904490)	483	1	1.1084	6
negative_regulation_of_inositol_biosynthetic_process_by_negative_regulation_of_transcription_from_RNA_polymerase_II_promoter_(GOBP:1900471)	482	1	1.11079	6
negative_regulation_of_telomeric_RNA_transcription_from_RNA_pol_II_promoter_(GOBP:1901581)	482	1	1.11079	6
negative_regulation_of_transcription_from_RNA_polymerase_II_promoter_by_histone_modification_(GOBP:1903758)	482	1	1.11079	6
negative_regulation_of_transcription_from_RNA_polymerase_II_promoter_during_mitotic_cell_cycle_(GOBP:0007070)	482	1	1.11079	6
positive_regulation_of_transcription_from_RNA_polymerase_I_promoter_(GOBP:0045943)	482	1	0.730693	4
carbon_catabolite_repression_of_transcription_from_RNA_polymerase_II_promoter_(GOBP:0000437)	481	1	1.11319	6
negative_regulation_of_cellular_hyperosmotic_salinity_response_by_negative_regulation_of_transcription_from_RNA_polymerase_II_promoter_(GOBP:1900464)	481	1	1.11319	6
negative_regulation_of_cellular_response_to_alkaline_pH_by_negative_regulation_of_transcription_from_RNA_polymerase_II_promoter_(GOBP:1900463)	481	1	1.11319	6
negative_regulation_of_filamentous_growth_of_a_population_of_unicellular_organisms_in_response_to_starvation_by_negative_regulation_of_transcription_from_RNA_polymerase_II_promoter_(GOBP:1902352)	481	1	1.11319	6
negative_regulation_of_induction_of_conjugation_with_cellular_fusion_by_negative_regulation_of_transcription_from_RNA_polymerase_II_promoter_(GOBP:1902625)	481	1	1.11319	6
negative_regulation_of_invasive_growth_in_response_to_glucose_limitation_by_negative_regulation_of_transcription_from_RNA_polymerase_II_promoter_(GOBP:1900460)	481	1	1.11319	6
negative_regulation_of_mating_type_switching_by_negative_regulation_of_transcription_from_RNA_polymerase_II_promoter_(GOBP:1900474)	481	1	1.11319	6
negative_regulation_of_oligopeptide_transport_by_negative_regulation_of_transcription_from_RNA_polymerase_II_promoter_(GOBP:0035952)	481	1	1.11319	6
negative_regulation_of_phosphatidylcholine_biosynthetic_process_by_negative_regulation_of_transcription_from_RNA_polymerase_II_promoter_(GOBP:1900473)	481	1	1.11319	6
negative_regulation_of_phosphatidylserine_biosynthetic_process_by_negative_regulation_of_transcription_from_RNA_polymerase_II_promoter_(GOBP:1900526)	481	1	1.11319	6
negative_regulation_of_pseudohyphal_growth_by_negative_regulation_of_transcription_from_RNA_polymerase_II_promoter_(GOBP:1900462)	481	1	1.11319	6
negative_regulation_of_ribosomal_protein_gene_transcription_from_RNA_polymerase_II_promoter_(GOBP:0010688)	481	1	1.11319	6
negative_regulation_of_snRNA_transcription_from_RNA_polymerase_II_promoter_(GOBP:1905381)	481	1	1.11319	6
negative_regulation_of_termination_of_RNA_polymerase_II_transcription_poly(A)-coupled_(GOBP:2000805)	481	1	1.11319	6
negative_regulation_of_transcription_from_RNA_polymerase_II_promoter_by_pheromones_(GOBP:0046020)	481	1	1.11319	6
negative_regulation_of_transcription_from_RNA_polymerase_II_promoter_in_response_to_copper_ion_(GOBP:0061398)	481	1	1.11319	6
negative_regulation_of_transcription_from_RNA_polymerase_II_promoter_in_response_to_iron_(GOBP:0034396)	481	1	1.11319	6
negative_regulation_of_transcription_from_RNA_polymerase_II_promoter_involved_in_heart_development_(GOBP:1901227)	481	1	1.11319	6
negative_regulation_of_transcription_from_RNA_polymerase_II_promoter_involved_in_meiotic_cell_cycle_(GOBP:0010674)	481	1	1.11319	6
positive_regulation_of_transcription_involved_in_exit_from_mitosis_(GOBP:0007072)	481	1	0.732262	4
regulation_of_cellular_ketone_metabolic_process_by_negative_regulation_of_transcription_from_RNA_polymerase_II_promoter_(GOBP:0072365)	481	1	1.11319	6
regulation_of_glycolytic_process_by_negative_regulation_of_transcription_from_RNA_polymerase_II_promoter_(GOBP:0072362)	481	1	1.11319	6
regulation_of_lipid_transport_by_negative_regulation_of_transcription_from_RNA_polymerase_II_promoter_(GOBP:0072368)	481	1	1.11319	6
regulation_of_transport_by_negative_regulation_of_transcription_from_RNA_polymerase_II_promoter_(GOBP:1900392)	481	1	1.11319	6
transfer_RNA_gene-mediated_silencing_(GOBP:0061587)	481	1	1.11319	6
regulation_of_DNA-templated_transcription_initiation_(GOBP:2000142)	474	1	0.366794	2
positive_regulation_of_DNA-templated_transcription_termination_(GOBP:0060566)	472	1	0.746692	4
carbon_catabolite_activation_of_transcription_(GOBP:0045991)	470	1	0.749974	4
DNA_damage_induced_protein_phosphorylation_(GOBP:0006975)	470	1	1.33931	7
nitrogen_catabolite_activation_of_transcription_(GOBP:0090294)	469	1	0.751626	4
positive_regulation_of_antisense_RNA_transcription_(GOBP:0060196)	469	1	0.751626	4
positive_regulation_of_chromatin-mediated_maintenance_of_transcription_(GOBP:1904501)	469	1	0.751626	4
positive_regulation_of_mating-type_specific_transcription_DNA-templated_(GOBP:0045895)	469	1	0.751626	4
positive_regulation_of_transcription_by_pheromones_(GOBP:0009371)	469	1	0.751626	4
positive_regulation_of_transcription_during_mitotic_cell_cycle_(GOBP:0045897)	469	1	0.751626	4
positive_regulation_of_transcription_from_a_mobile_element_promoter_(GOBP:0061435)	469	1	0.751626	4
positive_regulation_of_transcription_from_mitochondrial_promoter_(GOBP:1903109)	469	1	0.751626	4
positive_regulation_of_transcription_from_RNA_polymerase_V_promoter_(GOBP:1904281)	469	1	0.751626	4
regulation_of_DNA-templated_transcription_elongation_(GOBP:0032784)	469	1	0.184153	1
regulation_of_transcription_from_RNA_polymerase_III_promoter_(GOBP:0006359)	469	1	0.184153	1
regulation_of_transcription_from_RNA_polymerase_I_promoter_(GOBP:0006356)	466	1	0.18537	1
regulation_of_chromatin_silencing_(GOBP:0031935)	465	1	0.185779	1
regulation_of_DNA-templated_transcription_in_response_to_stress_(GOBP:0043620)	465	1	0.185779	1
carbon_catabolite_regulation_of_transcription_(GOBP:0045990)	464	1	0.18619	1
nitrogen_catabolite_regulation_of_transcription_(GOBP:0090293)	464	1	0.18619	1
regulation_of_chromatin-mediated_maintenance_of_transcription_(GOBP:1904499)	462	1	0.187017	1
regulation_of_DNA-templated_transcription_termination_(GOBP:0031554)	461	1	0.187434	1
regulation_of_transcription_by_glucose_(GOBP:0046015)	461	1	0.187434	1
chromatin_organization_involved_in_regulation_of_transcription_(GOBP:0034401)	460	1	0.187852	1
regulation_of_antisense_RNA_transcription_(GOBP:0060194)	460	1	0.187852	1
regulation_of_mating-type_specific_transcription_DNA-templated_(GOBP:0007532)	460	1	0.187852	1
regulation_of_transcription_by_carbon_monoxide_(GOBP:0070028)	460	1	0.187852	1
regulation_of_transcription_by_galactose_(GOBP:0000409)	460	1	0.187852	1
regulation_of_transcription_by_pheromones_(GOBP:0009373)	460	1	0.187852	1
regulation_of_transcription_during_mitotic_cell_cycle_(GOBP:0045896)	460	1	0.187852	1
regulation_of_transcription_from_mitochondrial_promoter_(GOBP:1903108)	460	1	0.187852	1
regulation_of_transcription_from_RNA_polymerase_V_promoter_(GOBP:1904279)	460	1	0.187852	1
positive_regulation_of_cell_proliferation_(GOBP:0008284)	442	1	1.42755	7
post-translational_protein_modification_(GOBP:0043687)	429	1	1.25339	6
protein_phosphorylation_(GOBP:0006468)	401	1	1.57944	7
negative_regulation_of_cell_proliferation_(GOBP:0008285)	399	1	1.58766	7
dephosphorylation_of_RNA_polymerase_II_C-terminal_domain_(GOBP:0070940)	387	1	0.916417	4
BMP_signaling_pathway_(GOBP:0030509)	381	1	0.693453	3
regulation_of_transcription_from_RNA_polymerase_II_promoter_involved_in_heart_development_(GOBP:1901213)	378	1	0.699109	3
positive_regulation_of_apoptotic_process_(GOBP:0043065)	374	1	1.19523	5
ion_transmembrane_transport_(GOBP:0034220)	372	1	0.710696	3
torso_signaling_pathway_(GOBP:0008293)	371	1	0.471679	2
post-translational_protein_acetylation_(GOBP:0034421)	368	1	0.965195	4
protein_autophosphorylation_(GOBP:0046777)	358	1	0.99297	4
C-terminal_protein_amino_acid_modification_(GOBP:0018410)	355	1	1.00161	4
CAAX-box_protein_modification_(GOBP:0071587)	355	1	1.00161	4
N-terminal_protein_amino_acid_propionylation_(GOBP:0061606)	355	1	1.00161	4
transcription_initiation_from_RNA_polymerase_II_promoter_(GOBP:0006367)	355	1	0.244906	1
peptidyl-serine_phosphorylation_(GOBP:0018105)	352	1	1.27245	5
positive_regulation_of_epithelial_cell_proliferation_(GOBP:0050679)	348	1	1.55669	6
positive_regulation_of_smooth_muscle_cell_proliferation_(GOBP:0048661)	347	1	1.56134	6
I-kappaB_phosphorylation_(GOBP:0007252)	346	1	1.02845	4
protein_ubiquitination_involved_in_ubiquitin-dependent_protein_catabolic_process_(GOBP:0042787)	344	1	1.03461	4
protein_phosphorylation_involved_in_double-strand_break_repair_via_nonhomologous_end_joining_(GOBP:1990804)	342	1	1.31088	5
regulation_of_transcription_from_RNA_polymerase_II_promoter_involved_in_kidney_development_(GOBP:0060994)	340	1	0.51576	2
regulation_of_transcription_from_RNA_polymerase_II_promoter_by_calcium-mediated_signaling_(GOBP:1900621)	338	1	0.518883	2
positive_regulation_of_growth_plate_cartilage_chondrocyte_proliferation_(GOBP:0061913)	337	1	1.60934	6
positive_regulation_of_neural_precursor_cell_proliferation_(GOBP:2000179)	335	1	1.61929	6
positive_regulation_of_osteoblast_proliferation_(GOBP:0033690)	335	1	1.61929	6
positive_regulation_of_trophectodermal_cell_proliferation_(GOBP:1904075)	335	1	1.61929	6
positive_regulation_of_cardiac_muscle_cell_proliferation_(GOBP:0060045)	334	1	1.62431	6
positive_regulation_of_stem_cell_proliferation_(GOBP:2000648)	334	1	1.62431	6
positive_regulation_of_cell_proliferation_involved_in_kidney_development_(GOBP:1901724)	330	1	1.6447	6
positive_regulation_of_chondrocyte_proliferation_(GOBP:1902732)	330	1	1.6447	6
positive_regulation_of_glial_cell_proliferation_(GOBP:0060252)	330	1	1.6447	6
positive_regulation_of_myoblast_proliferation_(GOBP:2000288)	330	1	1.6447	6
positive_regulation_of_cell_proliferation_involved_in_heart_morphogenesis_(GOBP:2000138)	329	1	1.64988	6
positive_regulation_of_mesenchymal_cell_proliferation_(GOBP:0002053)	329	1	1.64988	6
protein_deubiquitination_involved_in_ubiquitin-dependent_protein_catabolic_process_(GOBP:0071947)	329	1	0.806217	3
termination_of_RNA_polymerase_II_transcription_(GOBP:0006369)	329	1	0.533411	2
JUN_phosphorylation_(GOBP:0007258)	328	1	1.08657	4
positive_regulation_of_chorionic_trophoblast_cell_proliferation_(GOBP:1901384)	328	1	1.65509	6
positive_regulation_of_fat_cell_proliferation_(GOBP:0070346)	328	1	1.65509	6
positive_regulation_of_hair_follicle_cell_proliferation_(GOBP:0071338)	328	1	1.65509	6
positive_regulation_of_hemocyte_proliferation_(GOBP:0035208)	328	1	1.65509	6
positive_regulation_of_secondary_heart_field_cardioblast_proliferation_(GOBP:0072513)	328	1	1.65509	6
peptidyl-tyrosine_phosphorylation_(GOBP:0018108)	327	1	1.09	4
positive_regulation_of_cell_proliferation_by_VEGF-activated_platelet_derived_growth_factor_receptor_signaling_pathway_(GOBP:0038091)	327	1	1.66033	6
positive_regulation_of_cell_proliferation_in_bone_marrow_(GOBP:0071864)	327	1	1.66033	6
positive_regulation_of_cell_proliferation_involved_in_compound_eye_morphogenesis_(GOBP:2000497)	327	1	1.66033	6
positive_regulation_of_germ_cell_proliferation_(GOBP:1905938)	327	1	1.66033	6
positive_regulation_of_leukocyte_proliferation_(GOBP:0070665)	327	1	1.66033	6
positive_regulation_of_mammary_stem_cell_proliferation_(GOBP:2000103)	327	1	1.66033	6
positive_regulation_of_sebum_secreting_cell_proliferation_(GOBP:1904004)	327	1	1.66033	6
positive_regulation_of_skeletal_muscle_cell_proliferation_(GOBP:0014858)	327	1	1.66033	6
positive_regulation_of_synoviocyte_proliferation_(GOBP:1901647)	327	1	1.66033	6
regulation_of_transcription_from_RNA_polymerase_II_promoter_involved_in_determination_of_leftright_symmetry_(GOBP:1900094)	324	1	0.541833	2
protein_phosphorylation_involved_in_mitotic_spindle_assembly_(GOBP:1990801)	323	1	1.1039	4
regulation_of_phosphorylation_of_RNA_polymerase_II_C-terminal_domain_(GOBP:1901407)	322	1	0.824204	3
peptidyl-threonine_phosphorylation_(GOBP:0018107)	320	1	1.11455	4
regulation_of_SREBP_signaling_pathway_(GOBP:2000638)	318	1	0.552291	2
negative_regulation_of_neuron_apoptotic_process_by_transcription_from_RNA_polymerase_II_promoter_(GOBP:0100069)	317	1	0	0
transcription_from_RNA_polymerase_II_promoter_(GOBP:0006366)	314	1	0.277576	1
protein_phosphorylation_involved_in_DNA_double-strand_break_processing_(GOBP:1990802)	312	1	1.14396	4
regulation_of_transcription_elongation_from_RNA_polymerase_II_promoter_(GOBP:0034243)	311	1	0.565005	2
regulation_of_transcription_involved_in_anteriorposterior_axis_specification_(GOBP:0044324)	311	1	0.565005	2
protein_phosphorylation_involved_in_cellular_protein_catabolic_process_(GOBP:1902002)	310	1	1.15156	4
regulation_of_androgen_receptor_activity_(GOBP:2000823)	309	1	0.568744	2
regulation_of_BMP_signaling_pathway_(GOBP:0030510)	309	1	0.568744	2
regulation_of_transcription_from_RNA_polymerase_II_promoter_in_response_to_copper_ion_(GOBP:0061396)	309	1	0.568744	2
pathway-restricted_SMAD_protein_phosphorylation_(GOBP:0060389)	308	1	1.15925	4
regulation_of_transcription_from_RNA_polymerase_II_promoter_in_response_to_stress_(GOBP:0043618)	308	1	0.570632	2
regulation_of_transcription_from_RNA_polymerase_II_promoter_by_histone_modification_(GOBP:1903756)	306	1	0.574445	2
regulation_of_transcription_from_RNA_polymerase_II_promoter_in_response_to_iron_(GOBP:0034395)	306	1	0.574445	2
regulation_of_transcription_involved_in_cell_fate_commitment_(GOBP:0060850)	306	1	0.574445	2
regulation_of_cAMP-mediated_signaling_by_regulation_of_transcription_from_RNA_polymerase_II_promoter_(GOBP:1900391)	305	1	0.57637	2
regulation_of_glucose_import_by_regulation_of_transcription_from_RNA_polymerase_II_promoter_(GOBP:1900389)	304	1	0.578309	2
common-partner_SMAD_protein_phosphorylation_(GOBP:0007182)	303	1	1.17894	4
histone_phosphorylation_(GOBP:0016572)	303	1	1.17894	4
regulation_of_cellular_ketone_metabolic_process_by_regulation_of_transcription_from_RNA_polymerase_II_promoter_(GOBP:0072364)	303	1	0.58026	2
regulation_of_cellular_response_to_oxidative_stress_by_regulation_of_transcription_from_RNA_polymerase_II_promoter_(GOBP:1900427)	303	1	0.58026	2
regulation_of_lipid_transport_by_regulation_of_transcription_from_RNA_polymerase_II_promoter_(GOBP:0072367)	303	1	0.58026	2
regulation_of_replicative_cell_aging_by_regulation_of_transcription_from_RNA_polymerase_II_promoter_in_response_to_caloric_restriction_(GOBP:0061434)	303	1	0.877257	3
regulation_of_transcription_initiation_from_RNA_polymerase_II_promoter_(GOBP:0060260)	303	1	0.58026	2
regulation_of_carbohydrate_metabolic_process_by_regulation_of_transcription_from_RNA_polymerase_II_promoter_(GOBP:1900402)	302	1	0.582224	2
carbon_catabolite_regulation_of_transcription_from_RNA_polymerase_II_promoter_(GOBP:0000429)	301	1	0.584201	2
negative_regulation_of_leucine_import_by_regulation_of_transcription_from_RNA_polymerase_II_promoter_(GOBP:1902574)	301	1	0.584201	2
nitrogen_catabolite_regulation_of_transcription_from_RNA_polymerase_II_promoter_(GOBP:0001079)	301	1	0.584201	2
positive_regulation_of_mating_type_switching_by_regulation_of_transcription_from_RNA_polymerase_II_promoter_(GOBP:1900374)	301	1	0.584201	2
positive_regulation_of_phenotypic_switching_by_regulation_of_transcription_from_RNA_polymerase_II_promoter_(GOBP:1900546)	301	1	0.584201	2
regulation_of_conjugation_with_cellular_fusion_by_regulation_of_transcription_from_RNA_polymerase_II_promoter_(GOBP:1900406)	301	1	0.584201	2
regulation_of_ergosterol_biosynthetic_process_by_regulation_of_transcription_from_RNA_polymerase_II_promoter_(GOBP:0035960)	301	1	0.584201	2
regulation_of_fungal-type_cell_wall_biogenesis_by_regulation_of_transcription_from_RNA_polymerase_II_promoter_(GOBP:1900415)	301	1	0.584201	2
regulation_of_iron_ion_transport_by_regulation_of_transcription_from_RNA_polymerase_II_promoter_(GOBP:1900393)	301	1	0.584201	2
regulation_of_mating-type_specific_transcription_from_RNA_polymerase_II_promoter_(GOBP:0001196)	301	1	0.584201	2
regulation_of_nodal_signaling_pathway_involved_in_determination_of_leftright_asymmetry_(GOBP:1900145)	301	1	0.584201	2
regulation_of_oligopeptide_transport_by_regulation_of_transcription_from_RNA_polymerase_II_promoter_(GOBP:0035950)	301	1	0.584201	2
regulation_of_phenotypic_switching_by_regulation_of_transcription_from_RNA_polymerase_II_promoter_(GOBP:1900545)	301	1	0.584201	2
regulation_of_pri-miRNA_transcription_from_RNA_polymerase_II_promoter_(GOBP:1902893)	301	1	0.584201	2
regulation_of_pyrimidine_nucleotide_biosynthetic_process_by_positive_regulation_of_transcription_from_RNA_polymerase_II_promoter_(GOBP:1900448)	301	1	0.584201	2
regulation_of_ribosomal_protein_gene_transcription_from_RNA_polymerase_II_promoter_(GOBP:0060962)	301	1	0.584201	2
regulation_of_snRNA_transcription_from_RNA_polymerase_II_promoter_(GOBP:1905380)	301	1	0.584201	2
regulation_of_telomeric_RNA_transcription_from_RNA_pol_II_promoter_(GOBP:1901580)	301	1	0.584201	2
regulation_of_termination_of_RNA_polymerase_II_transcription_(GOBP:1904594)	301	1	0.584201	2
regulation_of_thiamine_biosynthetic_process_by_regulation_of_transcription_from_RNA_polymerase_II_promoter_(GOBP:1900382)	301	1	0.584201	2
regulation_of_thyroid_hormone_receptor_activity_(GOBP:1904167)	301	1	0.584201	2
regulation_of_transcription_from_RNA_polymerase_II_promoter_by_pheromones_(GOBP:0046019)	301	1	0.584201	2
regulation_of_transcription_from_RNA_polymerase_II_promoter_during_mitotic_cell_cycle_(GOBP:0046021)	301	1	0.584201	2
regulation_of_transcription_from_RNA_polymerase_II_promoter_in_response_to_methionine_(GOBP:0061432)	301	1	0.584201	2
regulation_of_transcription_from_RNA_polymerase_II_promoter_involved_in_lung_bud_formation_(GOBP:0060500)	301	1	0.584201	2
regulation_of_transcription_from_RNA_polymerase_II_promoter_involved_in_mammary_gland_formation_(GOBP:0060597)	301	1	0.584201	2
regulation_of_transcription_from_RNA_polymerase_II_promoter_involved_in_somitogenesis_(GOBP:0090236)	301	1	0.584201	2
regulation_of_transcription_from_RNA_polymerase_II_promoter_involved_in_spinal_cord_anterior-posterior_patterning_(GOBP:0021909)	301	1	0.584201	2
regulation_of_transcription_involved_in_anterior_neural_plate_formation_(GOBP:0090019)	301	1	0.584201	2
regulation_of_transcription_involved_in_posterior_neural_plate_formation_(GOBP:0090020)	301	1	0.584201	2
actin_phosphorylation_(GOBP:0031289)	299	1	1.19517	4
inhibitory_G-protein_coupled_receptor_phosphorylation_(GOBP:0002030)	299	1	1.19517	4
peptidyl-arginine_phosphorylation_(GOBP:0018109)	298	1	1.1993	4
peptidyl-aspartic_acid_phosphorylation_(GOBP:0018217)	298	1	1.1993	4
peptidyl-cysteine_phosphorylation_(GOBP:0018218)	298	1	1.1993	4
peptidyl-histidine_phosphorylation_(GOBP:0018106)	298	1	1.1993	4
protein_phosphorylation_involved_in_protein_localization_to_spindle_microtubule_(GOBP:1990803)	298	1	1.1993	4
regulation_of_translational_initiation_by_eIF2_alpha_phosphorylation_(GOBP:0010998)	298	1	1.1993	4
protein_polyubiquitination_involved_in_nucleus-associated_proteasomal_ubiquitin-dependent_protein_catabolic_process_(GOBP:1901044)	292	1	1.22466	4
snRNA_transcription_from_RNA_polymerase_II_promoter_(GOBP:0042795)	286	1	0	0
synapse_assembly_(GOBP:0007416)	285	1	1.25561	4
positive_regulation_of_DNA_repair_by_transcription_from_RNA_polymerase_II_promoter_(GOBP:0100026)	282	1	0	0
cell-cell_signaling_(GOBP:0007267)	280	1	0	0
canonical_Wnt_signaling_pathway_involved_in_positive_regulation_of_apoptotic_process_(GOBP:0044337)	279	1	0.631311	2
DNA_repair_(GOBP:0006281)	279	1	0.631311	2
negative_regulation_of_G1S_transition_of_mitotic_cell_cycle_by_transcription_from_RNA_polymerase_II_promoter_(GOBP:0100052)	276	1	0.316553	1
neurogenesis_(GOBP:0022008)	272	1	1.31739	4
tumor_necrosis_factor-mediated_signaling_pathway_(GOBP:0033209)	272	1	0.321291	1
mRNA_transcription_from_RNA_polymerase_II_promoter_(GOBP:0042789)	271	1	0	0
determination_of_leftright_asymmetry_in_nervous_system_(GOBP:0035545)	270	1	1.32744	4
positive_regulation_of_neuron_apoptotic_process_(GOBP:0043525)	270	1	1.32744	4
transcription_elongation_from_RNA_polymerase_II_promoter_(GOBP:0006368)	270	1	0	0
apoptotic_mitochondrial_changes_(GOBP:0008637)	268	1	0.326172	1
negative_regulation_of_cell-cell_adhesion_by_transcription_from_RNA_polymerase_II_promoter_(GOBP:0100017)	268	1	0	0
regulation_of_fatty_acid_biosynthetic_process_by_transcription_from_RNA_polymerase_II_promoter_(GOBP:0100070)	266	1	0.328668	1
positive_regulation_of_fatty_acid_beta-oxidation_by_transcription_from_RNA_polymerase_II_promoter_(GOBP:0100013)	265	1	0	0
regulation_of_cAMP-mediated_signaling_by_transcription_from_RNA_polymerase_II_promoter_(GOBP:0100019)	262	1	0	0
negative_regulation_of_ceramide_biosynthetic_process_by_transcription_from_RNA_polymerase_II_promoter_(GOBP:0100007)	261	1	0	0
pri-miRNA_transcription_from_RNA_polymerase_II_promoter_(GOBP:0061614)	260	1	0	0
regulation_of_cellular_response_to_oxidative_stress_by_transcription_from_RNA_polymerase_II_promoter_(GOBP:0100038)	260	1	0	0
negative_regulation_of_arginine_catabolic_process_by_transcription_from_RNA_polymerase_II_promoter_(GOBP:0100045)	259	1	0	0
neural_tube_development_(GOBP:0021915)	259	1	1.38545	4
positive_regulation_of_phospholipid_biosynthetic_process_by_transcription_from_RNA_polymerase_II_promoter_(GOBP:0100032)	259	1	0	0
regulation_of_phenotypic_switching_by_transcription_from_RNA_polymerase_II_promoter_(GOBP:0100057)	259	1	0	0
negative_regulation_of_cellular_amino_acid_biosynthetic_process_by_transcription_from_RNA_polymerase_II_promoter_(GOBP:0100025)	258	1	0	0
negative_regulation_of_cellular_hyperosmotic_salinity_response_by_transcription_from_RNA_polymerase_II_promoter_(GOBP:0100044)	258	1	0	0
negative_regulation_of_cellular_response_to_alkaline_pH_by_transcription_from_RNA_polymerase_II_promoter_(GOBP:0100043)	258	1	0	0
negative_regulation_of_filamentous_growth_of_a_population_of_unicellular_organisms_in_response_to_starvation_by_transcription_from_RNA_polymerase_II_promoter_(GOBP:0100064)	258	1	0	0
negative_regulation_of_invasive_growth_in_response_to_glucose_limitation_by_transcription_from_RNA_polymerase_II_promoter_(GOBP:0100040)	258	1	0	0
negative_regulation_of_mating_type_switching_by_transcription_from_RNA_polymerase_II_promoter_(GOBP:0100050)	258	1	0	0
negative_regulation_of_phosphatidylcholine_biosynthetic_process_by_transcription_from_RNA_polymerase_II_promoter_(GOBP:0100049)	258	1	0	0
negative_regulation_of_phosphatidylserine_biosynthetic_process_by_transcription_from_RNA_polymerase_II_promoter_(GOBP:0100056)	258	1	0	0
negative_regulation_of_pseudohyphal_growth_by_transcription_from_RNA_polymerase_II_promoter_(GOBP:0100042)	258	1	0	0
positive_regulation_of_arginine_biosynthetic_process_by_transcription_from_RNA_polymerase_II_promoter_(GOBP:0100046)	258	1	0	0
positive_regulation_of_cellular_alcohol_catabolic_process_by_transcription_from_RNA_polymerase_II_promoter_(GOBP:0100037)	258	1	0	0
positive_regulation_of_cysteine-type_endopeptidase_activity_involved_in_apoptotic_process_(GOBP:0043280)	258	1	0.683832	2
positive_regulation_of_ethanol_catabolic_process_by_transcription_from_RNA_polymerase_II_promoter_(GOBP:0100005)	258	1	0	0
positive_regulation_of_filamentous_growth_of_a_population_of_unicellular_organisms_in_response_to_starvation_by_transcription_from_RNA_polymerase_II_promoter_(GOBP:1904740)	258	1	0	0
positive_regulation_of_flocculation_via_cell_wall_protein-carbohydrate_interaction_by_transcription_from_RNA_polymerase_II_promoter_(GOBP:0100054)	258	1	0	0
positive_regulation_of_mating_type_switching_by_transcription_from_RNA_polymerase_II_promoter_(GOBP:0100014)	258	1	0	0
positive_regulation_of_peroxisome_organization_by_transcription_from_RNA_polymerase_II_promoter_(GOBP:0100004)	258	1	0	0
positive_regulation_of_pseudohyphal_growth_by_transcription_from_RNA_polymerase_II_promoter_(GOBP:0100041)	258	1	0	0
positive_regulation_of_purine_nucleotide_biosynthetic_process_by_transcription_from_RNA_polymerase_II_promoter_(GOBP:0100036)	258	1	0	0
positive_regulation_of_pyrimidine-containing_compound_salvage_by_transcription_from_RNA_polymerase_II_promoter_(GOBP:0100068)	258	1	0	0
positive_regulation_of_sulfate_assimilation_by_transcription_from_RNA_polymerase_II_promoter_(GOBP:0100053)	258	1	0	0
promoter_clearance_from_RNA_polymerase_II_promoter_(GOBP:0001111)	258	1	0	0
regulation_of_carbohydrate_metabolic_process_by_transcription_from_RNA_polymerase_II_promoter_(GOBP:0100024)	258	1	0	0
regulation_of_conjugation_with_cellular_fusion_by_transcription_from_RNA_polymerase_II_promoter_(GOBP:0100028)	258	1	0	0
regulation_of_fungal-type_cell_wall_biogenesis_by_transcription_from_RNA_polymerase_II_promoter_(GOBP:0100033)	258	1	0	0
regulation_of_meiotic_nuclear_division_by_transcription_from_RNA_polymerase_II_promoter_(GOBP:0100023)	258	1	0	0
regulation_of_pyrimidine_nucleotide_biosynthetic_process_by_transcription_from_RNA_polymerase_II_promoter_(GOBP:0100039)	258	1	0	0
regulation_of_thiamine_biosynthetic_process_by_transcription_from_RNA_polymerase_II_promoter_(GOBP:0100016)	258	1	0	0
regulation_of_transport_by_transcription_from_RNA_polymerase_II_promoter_(GOBP:0100020)	258	1	0	0
snoRNA_transcription_from_an_RNA_polymerase_II_promoter_(GOBP:0001015)	258	1	0	0
telomeric_repeat-containing_RNA_transcription_from_RNA_pol_II_promoter_(GOBP:0097394)	258	1	0	0
innate_immune_response_(GOBP:0045087)	256	1	0.341733	1
peripheral_nervous_system_development_(GOBP:0007422)	255	1	1.77492	5
protein_autoubiquitination_(GOBP:0051865)	253	1	1.41927	4
positive_regulation_of_I-kappaB_phosphorylation_(GOBP:1903721)	252	1	1.7967	5
histone_deubiquitination_(GOBP:0016578)	250	1	0.70618	2
signal_peptide_processing_(GOBP:0006465)	250	1	1.81152	5
proteasome-mediated_ubiquitin-dependent_protein_catabolic_process_(GOBP:0043161)	249	1	1.07276	3
positive_regulation_of_apoptotic_signaling_pathway_(GOBP:2001235)	248	1	0.711994	2
nervous_system_development_(GOBP:0007399)	247	1	1.45475	4
ubiquitin-dependent_ERAD_pathway_(GOBP:0030433)	247	1	1.45475	4
autonomic_nervous_system_development_(GOBP:0048483)	245	1	1.46697	4
ganglion_development_(GOBP:0061548)	244	1	1.47316	4
protein_K63-linked_deubiquitination_(GOBP:0070536)	244	1	0.72391	2
stomatogastric_nervous_system_development_(GOBP:0007421)	244	1	1.47316	4
protein_deubiquitination_(GOBP:0016579)	243	1	0.726951	2
protein_K11-linked_deubiquitination_(GOBP:0035871)	243	1	0.726951	2
protein_K27-linked_deubiquitination_(GOBP:1990167)	243	1	0.726951	2
protein_K29-linked_deubiquitination_(GOBP:0035523)	243	1	0.726951	2
protein_K33-linked_deubiquitination_(GOBP:1990168)	243	1	0.726951	2
protein_K48-linked_deubiquitination_(GOBP:0071108)	243	1	0.726951	2
protein_K48-linked_ubiquitination_(GOBP:0070936)	243	1	1.4794	4
protein_linear_deubiquitination_(GOBP:1990108)	243	1	0.726951	2
monoubiquitinated_protein_deubiquitination_(GOBP:0035520)	242	1	0.730017	2
protein_K6-linked_deubiquitination_(GOBP:0044313)	242	1	0.730017	2
positive_regulation_of_execution_phase_of_apoptosis_(GOBP:1900119)	241	1	1.10929	3
peptidyl-serine_autophosphorylation_(GOBP:0036289)	240	1	0.736227	2
positive_regulation_of_anoikis_(GOBP:2000210)	240	1	0.736227	2
detection_of_chemical_stimulus_involved_in_sensory_perception_of_smell_(GOBP:0050911)	239	1	0.366463	1
positive_regulation_of_fibroblast_apoptotic_process_(GOBP:2000271)	238	1	0.742542	2
protein_K63-linked_ubiquitination_(GOBP:0070534)	238	1	1.51139	4
protein_monoubiquitination_(GOBP:0006513)	237	1	1.51796	4
protein_K11-linked_ubiquitination_(GOBP:0070979)	236	1	1.52458	4
histone_ubiquitination_(GOBP:0016574)	235	1	1.53126	4
positive_regulation_of_myeloid_cell_apoptotic_process_(GOBP:0033034)	235	1	0.752218	2
positive_regulation_of_apoptotic_process_in_other_organism_(GOBP:0044533)	234	1	0.755498	2
positive_regulation_of_apoptotic_process_involved_in_development_(GOBP:1904747)	234	1	0.755498	2
positive_regulation_of_compound_eye_retinal_cell_apoptotic_process_(GOBP:1901694)	234	1	0.755498	2
positive_regulation_of_epithelial_cell_apoptotic_process_(GOBP:1904037)	234	1	0.755498	2
positive_regulation_of_fat_cell_apoptotic_process_(GOBP:1904651)	234	1	0.755498	2
positive_regulation_of_glial_cell_apoptotic_process_(GOBP:0034352)	234	1	0.755498	2
positive_regulation_of_leukocyte_apoptotic_process_(GOBP:2000108)	234	1	0.755498	2
positive_regulation_of_mesenchymal_cell_apoptotic_process_(GOBP:2001055)	234	1	0.755498	2
positive_regulation_of_muscle_cell_apoptotic_process_(GOBP:0010661)	234	1	0.755498	2
positive_regulation_of_myofibroblast_cell_apoptotic_process_(GOBP:1904522)	234	1	0.755498	2
regulation_of_inflammatory_response_to_antigenic_stimulus_(GOBP:0002861)	230	1	0.76891	2
actin_ubiquitination_(GOBP:0007014)	226	1	1.59408	4
isopeptide_cross-linking_via_N6-glycyl-L-lysine_(GOBP:0018276)	226	1	1.59408	4
protein_ubiquitination_(GOBP:0016567)	226	1	1.59408	4
ciliary_basal_body-plasma_membrane_docking_(GOBP:0097711)	224	1	1.19566	3
protein_import_into_nucleus_(GOBP:0006606)	224	1	0.789933	2
membrane_organization_(GOBP:0061024)	223	1	1.20115	3
protein_K6-linked_ubiquitination_(GOBP:0085020)	220	1	1.63887	4
protein_K27-linked_ubiquitination_(GOBP:0044314)	217	1	1.66221	4
protein_K29-linked_ubiquitination_(GOBP:0035519)	217	1	1.66221	4
protein_K33-linked_ubiquitination_(GOBP:1990390)	214	1	1.68621	4
protein_linear_polyubiquitination_(GOBP:0097039)	214	1	1.68621	4
intrinsic_apoptotic_signaling_pathway_in_response_to_DNA_damage_(GOBP:0008630)	213	1	0.83158	2
planar_cell_polarity_pathway_involved_in_axon_guidance_(GOBP:1904938)	213	1	1.25899	3
acute_inflammatory_response_(GOBP:0002526)	212	1	0.41393	1
chronic_inflammatory_response_(GOBP:0002544)	211	1	0.415923	1
inflammatory_response_(GOBP:0006954)	211	1	0.415923	1
inflammatory_response_to_wounding_(GOBP:0090594)	211	1	0.415923	1
histone_H4_acetylation_involved_in_response_to_DNA_damage_stimulus_(GOBP:2000776)	209	1	0.847822	2
SCF-dependent_proteasomal_ubiquitin-dependent_protein_catabolic_process_(GOBP:0031146)	207	1	1.74498	4
telomere_maintenance_in_response_to_DNA_damage_(GOBP:0043247)	207	1	0.85618	2
neuron_apoptotic_process_(GOBP:0051402)	206	1	0.860421	2
regulation_of_Fc_receptor_mediated_stimulatory_signaling_pathway_(GOBP:0060368)	206	1	0.426177	1
interferon-gamma-mediated_signaling_pathway_(GOBP:0060333)	204	1	0.869028	2
regulation_of_antigen_receptor-mediated_signaling_pathway_(GOBP:0050854)	204	1	0.43042	1
anoikis_(GOBP:0043276)	203	1	0.432573	1
endosome_to_plasma_membrane_protein_transport_(GOBP:0099638)	203	1	0.432573	1
maturation_of_LSU-rRNA_(GOBP:0000470)	203	1	0.432573	1
anaphase-promoting_complex-dependent_catabolic_process_(GOBP:0031145)	201	1	1.33611	3
regulation_of_innate_immune_response_(GOBP:0045088)	201	1	0.436943	1
cation_transmembrane_transport_(GOBP:0098655)	200	1	0	0
synaptic_transmission_cholinergic_(GOBP:0007271)	200	1	1.80785	4
ubiquitin-dependent_catabolism_of_misfolded_proteins_by_nucleus-associated_proteasome_(GOBP:0071630)	200	1	1.34296	3
protein_import_into_nucleus_translocation_(GOBP:0000060)	198	1	0.443665	1
ubiquitin-dependent_catabolism_of_misfolded_proteins_by_cytoplasm-associated_proteasome_(GOBP:0071629)	198	1	1.35687	3
DNA_damage_checkpoint_(GOBP:0000077)	197	1	0.900545	2
fibroblast_apoptotic_process_(GOBP:0044346)	197	1	0.445952	1
melanocyte_apoptotic_process_(GOBP:1902362)	197	1	0.445952	1
mesenchymal_cell_apoptotic_process_(GOBP:0097152)	197	1	0.445952	1
multicellular_organism_development_(GOBP:0007275)	197	1	1.36393	3
muscle_cell_apoptotic_process_(GOBP:0010657)	197	1	0.445952	1
apoptotic_process_(GOBP:0006915)	196	1	0.448261	1
apoptotic_process_in_bone_marrow_(GOBP:0071839)	196	1	0.448261	1
epithelial_cell_apoptotic_process_(GOBP:1904019)	196	1	0.448261	1
fat_cell_apoptotic_process_(GOBP:1904606)	196	1	0.448261	1
glial_cell_apoptotic_process_(GOBP:0034349)	196	1	0.448261	1
hepatoblast_apoptotic_process_(GOBP:1902489)	196	1	0.448261	1
inflammatory_cell_apoptotic_process_(GOBP:0006925)	196	1	0.448261	1
leukocyte_apoptotic_process_(GOBP:0071887)	196	1	0.448261	1
myeloid_cell_apoptotic_process_(GOBP:0033028)	196	1	0.448261	1
myofibroblast_cell_apoptotic_process_(GOBP:1904516)	196	1	0.448261	1
regulation_of_T_cell_activation_via_T_cell_receptor_contact_with_antigen_bound_to_MHC_molecule_on_antigen_presenting_cell_(GOBP:2001188)	196	1	0.448261	1
retinal_cell_apoptotic_process_(GOBP:1990009)	196	1	0.448261	1
receptor-mediated_endocytosis_(GOBP:0006898)	195	1	0	0
regulation_of_cytokine_production_involved_in_immune_response_(GOBP:0002718)	195	1	0.450595	1
ubiquitin-dependent_protein_catabolic_process_via_the_N-end_rule_pathway_(GOBP:0071596)	195	1	1.37826	3
anion_transmembrane_transport_(GOBP:0098656)	194	1	0	0
negative_regulation_of_immune_response_(GOBP:0050777)	194	1	0.452953	1
positive_regulation_of_MAPK_cascade_(GOBP:0043410)	194	1	0.452953	1
regulation_of_translation_by_machinery_localization_(GOBP:0043143)	194	1	0.914755	2
[truncated: 8,532 more rows]

## Sheet: Sheet2
Supplementary Data 4. Subset 2.: Gene Ontology enrichment analysis of 229 low-abundance proteins in cognitive stability (List1Down)
GO CELLULAR COMPONENT
GO:CC	GenesinGeneSet	Adj. P-value	OR	Intersect
focal_adhesion_(GOCC:0005925)	356	5.71e-12	8.05774	27
ficolin-1-rich_granule_lumen_(GOCC:1904813)	124	5.44e-09	12.8815	15
azurophil_granule_lumen_(GOCC:0035578)	202	5.15e-08	8.65173	17
myelin_sheath_(GOCC:0043209)	8	2.58e-06	149.327	5
dense_core_granule_lumen_(GOCC:0098898)	116	1.19e-05	9.62623	11
secretory_granule_lumen_(GOCC:0034774)	115	1.19e-05	9.71953	11
chromaffin_granule_lumen_(GOCC:0034466)	115	1.19e-05	9.71953	11
spectrin_(GOCC:0008091)	34	1.19e-05	23.4726	7
cortical_actin_cytoskeleton_(GOCC:0030864)	213	1.73e-05	6.52537	14
platelet_dense_granule_lumen_(GOCC:0031089)	129	2.61e-05	8.55923	11
actin_cytoskeleton_(GOCC:0015629)	278	5.7e-05	5.29845	15
terminal_web_(GOCC:1990357)	29	5.7e-05	23.5154	6
actin_cortical_patch_(GOCC:0030479)	29	5.7e-05	23.5154	6
actin_cap_(GOCC:0030478)	29	5.7e-05	23.5154	6
macropinocytic_cup_cytoskeleton_(GOCC:0070687)	30	6.58e-05	22.5343	6
cerebellar_mossy_fiber_(GOCC:0044300)	98	8.12e-05	9.21185	9
axon_(GOCC:0030424)	98	8.12e-05	9.21185	9
giant_axon_(GOCC:0042757)	97	8.12e-05	9.31817	9
climbing_fiber_(GOCC:0044301)	97	8.12e-05	9.31817	9
parallel_fiber_(GOCC:1990032)	97	8.12e-05	9.31817	9
dentate_gyrus_mossy_fiber_(GOCC:0044302)	97	8.12e-05	9.31817	9
C-fiber_(GOCC:0044299)	97	8.12e-05	9.31817	9
microtubule_cytoskeleton_(GOCC:0015630)	239	0.000159489	5.30319	13
specific_granule_lumen_(GOCC:0035580)	180	0.000292576	5.96181	11
platelet_alpha_granule_lumen_(GOCC:0031093)	183	0.000328822	5.85696	11
intermediate_filament_cytoskeleton_(GOCC:0045111)	156	0.00047091	6.25169	10
neurofibrillary_tangle_(GOCC:0097418)	5	0.00056245	132.867	3
paranode_region_of_axon_(GOCC:0033270)	6	0.0010757	89.0506	3
nucleotide-activated_protein_kinase_complex_(GOCC:0031588)	8	0.00285997	53.3034	3
catalytic_step_2_spliceosome_(GOCC:0071013)	97	0.00414478	7.01995	7
spindle_(GOCC:0005819)	177	0.00650817	4.86187	9
striated_muscle_thin_filament_(GOCC:0005865)	180	0.00655791	4.77592	9
actin_body_(GOCC:0099079)	179	0.00655791	4.80424	9
actin_fusion_focus_(GOCC:1990819)	179	0.00655791	4.80424	9
cortical_microtubule_cytoskeleton_(GOCC:0030981)	142	0.00655791	5.40319	8
dynactin_complex_(GOCC:0005869)	182	0.00690143	4.72026	9
actin_filament_bundle_(GOCC:0032432)	183	0.00699438	4.69274	9
actomyosin_(GOCC:0042641)	185	0.00738282	4.63855	9
mutator_focus_(GOCC:1990633)	369	0.00821557	3.34452	13
microtubule_(GOCC:0005874)	189	0.00821557	4.5354	9
intracellular_ribonucleoprotein_complex_(GOCC:0030529)	82	0.00873185	7.10083	6
cytoplasmic_ribonucleoprotein_granule_(GOCC:0036464)	32	0.011193	12.7581	4
chromatoid_body_(GOCC:0033391)	32	0.011193	12.7581	4
Schwann_cell_microvillus_(GOCC:0097454)	33	0.0123383	12.3177	4
perinuclear_theca_(GOCC:0033011)	450	0.0146776	2.94272	14
cytoplasmic_stress_granule_(GOCC:0010494)	61	0.0146776	8.00038	5
actin_filament_(GOCC:0005884)	211	0.0152722	4.03676	9
preprophase_band_(GOCC:0009574)	130	0.0152722	5.12999	7
post-anaphase_microtubule_array_(GOCC:1990295)	130	0.0152722	5.12999	7
manchette_(GOCC:0002177)	133	0.0167969	5.00608	7
P_granule_(GOCC:0043186)	37	0.0167969	10.8222	4
nuclear_matrix_(GOCC:0016363)	71	0.02595	6.78477	5
nuclear_heterochromatin_(GOCC:0005720)	190	0.0296179	3.96825	8
microtubule_organizing_center_(GOCC:0005815)	195	0.0324504	3.86121	8
post-anaphase_array_microtubule_(GOCC:1905759)	76	0.0324504	6.30564	5
nuclear_microtubule_(GOCC:0005880)	76	0.0324504	6.30564	5
heterotrimeric_G-protein_complex_(GOCC:0005834)	21	0.0324504	14.8274	3
septin_cytoskeleton_(GOCC:0032156)	113	0.0328326	5.03454	6
mitotic_spindle_astral_microtubule_(GOCC:0061673)	46	0.0328326	8.50295	4
microtubule_end_(GOCC:1990752)	78	0.033665	6.13233	5
nucleosome_(GOCC:0000786)	22	0.033665	14.0487	3
cytoskeleton_(GOCC:0005856)	115	0.034157	4.94193	6
axonemal_microtubule_(GOCC:0005879)	80	0.036453	5.96824	5
U12-type_spliceosomal_complex_(GOCC:0005689)	82	0.0399977	5.81268	5
spectrin-associated_cytoskeleton_(GOCC:0014731)	120	0.0403846	4.72421	6
cortical_cytoskeleton_(GOCC:0030863)	122	0.0432065	4.64181	6
secretory_granule_membrane_(GOCC:0030667)	85	0.0440452	5.59392	5
microtubule_associated_complex_(GOCC:0005875)	25	0.0440452	12.1274	3
sarcoplasmic_reticulum_(GOCC:0016529)	26	0.0480621	11.6011	3
tRNA-splicing_ligase_complex_(GOCC:0072669)	8	0.0529725	29.5065	2
ruffle_(GOCC:0001726)	56	0.0561108	6.86255	4
mitotic_spindle_(GOCC:0072686)	94	0.0606701	5.02566	5
juxtaparanode_region_of_axon_(GOCC:0044224)	9	0.0606701	25.2975	2
subtelomeric_heterochromatin_(GOCC:1990421)	9	0.0606701	25.2975	2
pseudopodium_(GOCC:0031143)	9	0.0606701	25.2975	2
mating-type_region_heterochromatin_(GOCC:0031934)	9	0.0606701	25.2975	2
pseudopodium_membrane_(GOCC:0031260)	9	0.0606701	25.2975	2
eukaryotic_translation_initiation_factor_4F_complex_(GOCC:0016281)	9	0.0606701	25.2975	2
microvillus_(GOCC:0005902)	31	0.068771	9.5271	3
microvillar_actin_bundle_(GOCC:0097516)	31	0.068771	9.5271	3
rhabdomere_microvillus_(GOCC:0035996)	32	0.0743337	9.19695	3
post-spliceosomal_complex_(GOCC:0071020)	66	0.0805145	5.75344	4
mitotic_spindle_midzone_(GOCC:1990023)	66	0.0805145	5.75344	4
trans_spliceosomal_complex_(GOCC:0071023)	65	0.0805145	5.84802	4
spliceosomal_complex_(GOCC:0005681)	65	0.0805145	5.84802	4
cell_cortex_region_(GOCC:0099738)	11	0.0805145	19.6784	2
equatorial_cell_cortex_(GOCC:1990753)	11	0.0805145	19.6784	2
anterior_cell_cortex_(GOCC:0061802)	11	0.0805145	19.6784	2
posterior_cell_cortex_(GOCC:0061803)	11	0.0805145	19.6784	2
post-mRNA_release_spliceosomal_complex_(GOCC:0071014)	67	0.0830204	5.66186	4
prespliceosome_(GOCC:0071010)	67	0.0830204	5.66186	4
perinuclear_endoplasmic_reticulum_(GOCC:0097038)	355	0.0846559	2.61919	10
supraspliceosomal_complex_(GOCC:0044530)	68	0.0846559	5.57314	4
intermediate_filament_(GOCC:0005882)	68	0.0846559	5.57314	4
nucleolus_(GOCC:0005730)	658	0.0877025	2.12517	15
cytoplasmic_microtubule_(GOCC:0005881)	109	0.0877025	4.29807	5
senescence-associated_heterochromatin_focus_(GOCC:0035985)	12	0.0877025	17.7142	2
rDNA_heterochromatin_(GOCC:0033553)	12	0.0877025	17.7142	2
U2-type_spliceosomal_complex_(GOCC:0005684)	70	0.0889413	5.40445	4
microvillus_membrane_(GOCC:0031528)	37	0.0905227	7.84392	3
costamere_(GOCC:0043034)	13	0.0975886	16.1051	2
desmosome_(GOCC:0030057)	13	0.0975886	16.1051	2
mitotic_spindle_microtubule_(GOCC:1990498)	74	0.103624	5.09326	4
dendritic_filopodium_(GOCC:1902737)	163	0.108751	3.42303	6
HULC_complex_(GOCC:0033503)	14	0.108751	14.7656	2
vesicle_membrane_(GOCC:0012506)	14	0.108751	14.7656	2
actin_filament_bundle_of_filopodium_(GOCC:0098861)	41	0.112322	7.01576	3
growth_cone_filopodium_(GOCC:1990812)	42	0.116704	6.8363	3
telomeric_heterochromatin_(GOCC:0031933)	42	0.116704	6.8363	3
filopodium_(GOCC:0030175)	42	0.116704	6.8363	3
podosome_(GOCC:0002102)	15	0.118948	13.6213	2
nucleolar_part_(GOCC:0044452)	635	0.127757	2.04652	14
nuclear_subtelomeric_heterochromatin_(GOCC:1990707)	16	0.128022	12.6526	2
heterochromatin_domain_(GOCC:1990343)	16	0.128022	12.6526	2
heterochromatin_island_(GOCC:1990342)	16	0.128022	12.6526	2
RITS_complex_(GOCC:0030958)	16	0.128022	12.6526	2
intercalary_heterochromatin_(GOCC:0005725)	16	0.128022	12.6526	2
filopodium_tip_(GOCC:0032433)	46	0.139226	6.19953	3
precatalytic_spliceosome_(GOCC:0071011)	85	0.143523	4.39998	4
cell_cortex_(GOCC:0005938)	48	0.153464	5.92348	3
cytoplasmic_periphery_of_the_nuclear_pore_complex_(GOCC:1990723)	347	0.153849	2.39585	9
perinuclear_region_of_cytoplasm_(GOCC:0048471)	347	0.153849	2.39585	9
filopodium_membrane_(GOCC:0031527)	50	0.164396	5.67092	3
extracellular_vesicle_(GOCC:1903561)	50	0.164396	5.67092	3
sex_chromatin_(GOCC:0001739)	19	0.164396	10.419	2
nuclear_rDNA_heterochromatin_(GOCC:1902377)	19	0.164396	10.419	2
T-tubule_(GOCC:0030315)	19	0.164396	10.419	2
growth_cone_(GOCC:0030426)	52	0.177938	5.43969	3
peroxisome_(GOCC:0005777)	94	0.184541	3.95822	4
spindle_microtubule_(GOCC:0005876)	144	0.199184	3.21022	5
meiotic_spindle_(GOCC:0072687)	57	0.221026	4.93404	3
nuclear_pericentric_heterochromatin_(GOCC:0031618)	23	0.22725	8.4336	2
early_endosome_membrane_(GOCC:0031901)	204	0.232731	2.70853	6
tertiary_granule_lumen_(GOCC:1904724)	59	0.236209	4.75755	3
meiotic_spindle_midzone_(GOCC:1990385)	24	0.240632	8.05005	2
cell-cell_adherens_junction_(GOCC:0005913)	62	0.26426	4.51528	3
U12-type_catalytic_step_2_spliceosome_(GOCC:0071018)	27	0.292881	7.08185	2
U12-type_catalytic_step_1_spliceosome_(GOCC:0071017)	27	0.292881	7.08185	2
P-body_(GOCC:0000932)	112	0.294781	3.29557	4
mitotic_spindle_pole_(GOCC:0097431)	112	0.294781	3.29557	4
nuclear_envelope_(GOCC:0005635)	112	0.294781	3.29557	4
U12-type_post-spliceosomal_complex_(GOCC:0071022)	28	0.302171	6.8103	2
U12-type_prespliceosome_(GOCC:0071015)	28	0.302171	6.8103	2
nuclear_membrane_(GOCC:0031965)	167	0.310825	2.75128	5
lumenal_side_of_early_endosome_membrane_(GOCC:0098550)	68	0.312907	4.09676	3
membrane_raft_(GOCC:0045121)	116	0.317214	3.17722	4
cytoplasmic_side_of_early_endosome_membrane_(GOCC:0098559)	70	0.331741	3.97443	3
U12-type_post-mRNA_release_spliceosomal_complex_(GOCC:0071019)	31	0.351405	6.10514	2
nuclear_chromosome_(GOCC:0000228)	73	0.363002	3.80362	3
Golgi_apparatus_(GOCC:0005794)	632	0.387495	1.74051	12
nuclear_nucleosome_(GOCC:0000788)	181	0.387495	2.53051	5
neurofilament_(GOCC:0005883)	33	0.387495	5.71081	2
slit_diaphragm_(GOCC:0036057)	5	0.387495	22.034	1
sperm_annulus_(GOCC:0097227)	5	0.387495	22.034	1
extrinsic_component_of_endosome_membrane_(GOCC:0031313)	5	0.387495	22.034	1
F-actin_capping_protein_complex_(GOCC:0008290)	5	0.387495	22.034	1
apical_dendrite_(GOCC:0097440)	128	0.396955	2.86803	4
sarcolemma_(GOCC:0042383)	35	0.409147	5.36498	2
axolemma_(GOCC:0030673)	6	0.442552	17.6396	1
phosphorylase_kinase_complex_(GOCC:0005964)	6	0.442552	17.6396	1
postsynapse_(GOCC:0098794)	6	0.442552	17.6396	1
septin_complex_(GOCC:0031105)	6	0.442552	17.6396	1
CRD-mediated_mRNA_stability_complex_(GOCC:0070937)	6	0.442552	17.6396	1
heterochromatin_(GOCC:0000792)	83	0.449708	3.32646	3
late_endosome_(GOCC:0005770)	84	0.459852	3.28523	3
glycosome_membrane_(GOCC:0046860)	40	0.483672	4.65706	2
extrinsic_component_of_intraperoxisomal_membrane_(GOCC:0005780)	40	0.483672	4.65706	2
glyoxysomal_membrane_(GOCC:0046861)	40	0.483672	4.65706	2
peroxisomal_membrane_(GOCC:0005778)	40	0.483672	4.65706	2
extrinsic_component_of_periplasmic_side_of_plasma_membrane_(GOCC:0031236)	7	0.489425	14.7044	1
extrinsic_component_of_external_side_of_plasma_membrane_(GOCC:0031232)	7	0.489425	14.7044	1
U12-type_precatalytic_spliceosome_(GOCC:0071016)	43	0.537389	4.31607	2
eNoSc_complex_(GOCC:0061773)	8	0.537389	12.6006	1
RENT_complex_(GOCC:0030869)	8	0.537389	12.6006	1
chromatin_lock_complex_(GOCC:0061793)	8	0.537389	12.6006	1
chromatin_silencing_complex_(GOCC:0005677)	8	0.537389	12.6006	1
gamma-tubulin_complex_(GOCC:0000930)	8	0.537389	12.6006	1
multivesicular_body_(GOCC:0005771)	94	0.541012	2.92275	3
proteinaceous_extracellular_matrix_(GOCC:0005578)	94	0.541012	2.92275	3
chromosome_(GOCC:0005694)	45	0.541012	4.11481	2
polytene_chromosome_(GOCC:0005700)	45	0.541012	4.11481	2
actin_filament_branch_point_(GOCC:0061834)	45	0.541012	4.11481	2
autosome_(GOCC:0030849)	45	0.541012	4.11481	2
actin_filament_of_cell_cortex_of_cell_tip_(GOCC:1903145)	45	0.541012	4.11481	2
cytoplasmic_chromosome_(GOCC:0000229)	45	0.541012	4.11481	2
omega_speckle_(GOCC:0035062)	278	0.548536	1.96435	6
early_endosome_(GOCC:0005769)	154	0.548536	2.36779	4
late_endosome_lumen_(GOCC:0031906)	97	0.548536	2.82906	3
caveolar_macromolecular_signaling_complex_(GOCC:0002095)	46	0.548536	4.02123	2
caveola_(GOCC:0005901)	46	0.548536	4.02123	2
motile_cilium_(GOCC:0031514)	46	0.548536	4.02123	2
Golgi_cis_cisterna_membrane_(GOCC:1990674)	9	0.548536	11.024	1
Arp2/3_protein_complex_(GOCC:0005885)	9	0.548536	11.024	1
CatSper_complex_(GOCC:0036128)	9	0.548536	11.024	1
sex_chromosome_(GOCC:0000803)	47	0.55248	3.9317	2
neuronal_cell_body_(GOCC:0043025)	99	0.563722	2.76985	3
cytoplasmic_SCF_ubiquitin_ligase_complex_(GOCC:0043223)	48	0.563722	3.84608	2
proteasome_complex_(GOCC:0000502)	48	0.563722	3.84608	2
pericentric_heterochromatin_(GOCC:0005721)	50	0.600489	3.68566	2
flotillin_complex_(GOCC:0016600)	51	0.617458	3.61042	2
early_endosome_lumen_(GOCC:0031905)	165	0.633665	2.20501	4
Flemming_body_(GOCC:0090543)	11	0.633665	8.81922	1
plasma_membrane_raft_(GOCC:0044853)	11	0.633665	8.81922	1
nuclear_chromatin_(GOCC:0000790)	235	0.642842	1.93124	5
Swi5-Sfr1_complex_(GOCC:0032798)	171	0.642842	2.12502	4
perichromatin_fibrils_(GOCC:0005726)	170	0.642842	2.13794	4
Set3_complex_(GOCC:0034967)	169	0.642842	2.15101	4
Rpd3L-Expanded_complex_(GOCC:0070210)	169	0.642842	2.15101	4
nuclear_CENP-A_containing_chromatin_(GOCC:1904834)	169	0.642842	2.15101	4
Clr6_histone_deacetylase_complex_I''_(GOCC:1990483)	169	0.642842	2.15101	4
HDA1_complex_(GOCC:0070823)	169	0.642842	2.15101	4
nucleolar_chromatin_(GOCC:0030874)	169	0.642842	2.15101	4
Snt2C_complex_(GOCC:0070211)	169	0.642842	2.15101	4
actomyosin,_actin_portion_(GOCC:0042643)	54	0.642842	3.40128	2
IkappaB_kinase_complex_(GOCC:0008385)	12	0.642842	8.0186	1
node_of_Ranvier_(GOCC:0033268)	12	0.642842	8.0186	1
AP-2_adaptor_complex_(GOCC:0030122)	12	0.642842	8.0186	1
endoplasmic_reticulum_tubular_network_(GOCC:0071782)	12	0.642842	8.0186	1
Sin3-type_complex_(GOCC:0070822)	173	0.659629	2.09965	4
blood_microparticle_(GOCC:0072562)	174	0.66654	2.08719	4
ascus_lipid_droplet_(GOCC:0005633)	58	0.674087	3.15769	2
monolayer-surrounded_lipid_storage_body_(GOCC:0012511)	58	0.674087	3.15769	2
lipid_droplet_(GOCC:0005811)	58	0.674087	3.15769	2
lipid_particle_(GOCC:0005811)	58	0.674087	3.15769	2
nuclear_stress_granule_(GOCC:0097165)	13	0.674087	7.35115	1
dendritic_shaft_(GOCC:0043198)	13	0.674087	7.35115	1
late_endosome_membrane_(GOCC:0031902)	115	0.678046	2.37222	3
Swr1_complex_(GOCC:0000812)	178	0.681988	2.03869	4
Golgi_to_plasma_membrane_transport_vesicle_(GOCC:0070319)	14	0.691142	6.78451	1
U2-type_post-mRNA_release_spliceosomal_complex_(GOCC:0071008)	14	0.691142	6.78451	1
exocytic_vesicle_membrane_(GOCC:0099501)	14	0.691142	6.78451	1
Golgi_cis_cisterna_(GOCC:0000137)	14	0.691142	6.78451	1
small_ribosomal_subunit_(GOCC:0015935)	14	0.691142	6.78451	1
nuclear_telomeric_heterochromatin_(GOCC:0005724)	119	0.701051	2.29003	3
neuron_projection_(GOCC:0043005)	119	0.701051	2.29003	3
condensed_chromosome_(GOCC:0000793)	61	0.701051	2.99668	2
Ino80_complex_(GOCC:0031011)	183	0.704015	1.98135	4
nuclear_euchromatin_(GOCC:0005719)	184	0.708902	1.97024	4
axoneme_(GOCC:0005930)	62	0.708902	2.9466	2
endosome_(GOCC:0005768)	185	0.709072	1.95926	4
endosome_to_plasma_membrane_transport_vesicle_(GOCC:0070381)	15	0.709072	6.29967	1
non-motile_cilium_(GOCC:0097730)	15	0.709072	6.29967	1
dendritic_branch_point_(GOCC:1990033)	125	0.721416	2.17684	3
dendrite_(GOCC:0030425)	125	0.721416	2.17684	3
sensory_dendrite_(GOCC:0071683)	125	0.721416	2.17684	3
basilar_dendrite_(GOCC:0097441)	125	0.721416	2.17684	3
CA3_pyramidal_cell_dendrite_(GOCC:0097442)	125	0.721416	2.17684	3
host-symbiont_bicellular_tight_junction_(GOCC:0044647)	65	0.721416	2.80589	2
bicellular_tight_junction_(GOCC:0005923)	65	0.721416	2.80589	2
exocytic_vesicle_(GOCC:0070382)	16	0.721416	5.87952	1
COPI_vesicle_coat_(GOCC:0030126)	16	0.721416	5.87952	1
small_nuclear_ribonucleoprotein_complex_(GOCC:0030532)	16	0.721416	5.87952	1
cortical_endoplasmic_reticulum_(GOCC:0032541)	16	0.721416	5.87952	1
photoreceptor_connecting_cilium_(GOCC:0032391)	16	0.721416	5.87952	1
apical_plasma_membrane_(GOCC:0016324)	126	0.729914	2.159	3
meiotic_spindle_pole_(GOCC:0090619)	66	0.729914	2.76192	2
spliceosomal_snRNP_complex_(GOCC:0097525)	17	0.745584	5.51262	1
rough_endoplasmic_reticulum_(GOCC:0005791)	17	0.745584	5.51262	1
dendrite_membrane_(GOCC:0032590)	129	0.754439	2.10725	3
spindle_midzone_(GOCC:0051233)	69	0.769692	2.63785	2
U7_snRNP_(GOCC:0005683)	18	0.776127	5.18756	1
transport_vesicle_(GOCC:0030133)	71	0.797851	2.56115	2
perinuclear_endoplasmic_reticulum_lumen_(GOCC:0099020)	271	0.797887	1.6668	5
proteasome_core_complex_(GOCC:0005839)	19	0.805542	4.89896	1
endoplasmic_reticulum_membrane_(GOCC:0005789)	582	0.86436	1.39626	9
rough_endoplasmic_reticulum_lumen_(GOCC:0048237)	281	0.86436	1.60558	5
nuclear_periphery_(GOCC:0034399)	21	0.86436	4.40893	1
nuclear_lamina_(GOCC:0005652)	21	0.86436	4.40893	1
exon-exon_junction_complex_(GOCC:0035145)	21	0.86436	4.40893	1
sarcoplasmic_reticulum_lumen_(GOCC:0033018)	286	0.891653	1.57661	5
ciliary_base_(GOCC:0097546)	22	0.891653	4.19917	1
filamentous_actin_(GOCC:0031941)	22	0.891653	4.19917	1
terminal_cisterna_(GOCC:0014802)	23	0.916072	4.00774	1
longitudinal_sarcoplasmic_reticulum_(GOCC:0014801)	23	0.916072	4.00774	1
immunological_synapse_(GOCC:0001772)	23	0.916072	4.00774	1
clathrin-coated_endocytic_vesicle_(GOCC:0045334)	82	0.937841	2.20769	2
Cul4A-RING_E3_ubiquitin_ligase_complex_(GOCC:0031464)	24	0.940505	3.83338	1
photoreceptor_outer_segment_(GOCC:0001750)	24	0.940505	3.83338	1
lysosomal_matrix_(GOCC:1990836)	83	0.944137	2.18054	2
centriole_(GOCC:0005814)	84	0.957101	2.1538	2
nuclear_chromosome_part_(GOCC:0044454)	25	0.960617	3.67369	1
ciliary_membrane_(GOCC:0060170)	25	0.960617	3.67369	1
centrosome_(GOCC:0005813)	454	0.969626	1.38837	7
cytoplasmic_side_of_lysosomal_membrane_(GOCC:0098574)	226	0.969626	1.59408	4
endocytic_vesicle_(GOCC:0030139)	155	0.969626	1.74451	3
Barr_body_(GOCC:0001740)	26	0.969626	3.5262	1
brush_border_membrane_(GOCC:0031526)	26	0.969626	3.5262	1
perikaryon_(GOCC:0043204)	26	0.969626	3.5262	1
brush_border_(GOCC:0005903)	26	0.969626	3.5262	1
P4_peroxisome_(GOCC:0019822)	90	0.984932	2.0062	2
glycosome_(GOCC:0020015)	90	0.984932	2.0062	2
mannosome_(GOCC:0042580)	90	0.984932	2.0062	2
P5_peroxisome_(GOCC:0019823)	90	0.984932	2.0062	2
P1_peroxisome_(GOCC:0019819)	90	0.984932	2.0062	2
P6_peroxisome_(GOCC:0019824)	90	0.984932	2.0062	2
P3_peroxisome_(GOCC:0019821)	90	0.984932	2.0062	2
P2_peroxisome_(GOCC:0019820)	90	0.984932	2.0062	2
peroxisomal_part_(GOCC:0044439)	90	0.984932	2.0062	2
glyoxysome_(GOCC:0009514)	90	0.984932	2.0062	2
lateral_plasma_membrane_(GOCC:0016328)	27	0.984932	3.39056	1
integral_component_of_the_cytoplasmic_side_of_the_plasma_membrane_(GOCC:0098752)	1261	1	0.616438	9
acetylcholine-gated_channel_complex_(GOCC:0005892)	1257	1	0.618547	9
CD40_receptor_complex_(GOCC:0035631)	1256	1	0.619077	9
enzyme_IIA-maltose_transporter_complex_(GOCC:1990154)	1254	1	0.620139	9
maltose_transport_complex_(GOCC:1990060)	1254	1	0.620139	9
ionotropic_glutamate_receptor_complex_(GOCC:0008328)	1254	1	0.620139	9
membrane_attack_complex_(GOCC:0005579)	1251	1	0.621737	9
transforming_growth_factor_beta_receptor_complex_(GOCC:0070022)	1251	1	0.694633	10
ATP-sensitive_potassium_channel_complex_(GOCC:0008282)	1250	1	0.622272	9
insulin_receptor_complex_(GOCC:0005899)	1250	1	0.622272	9
ciliary_neurotrophic_factor_receptor_complex_(GOCC:0070110)	1249	1	0.622807	9
interleukin-28_receptor_complex_(GOCC:0032002)	1249	1	0.622807	9
integral_component_of_external_side_of_plasma_membrane_(GOCC:0071575)	1249	1	0.622807	9
interleukin-6_receptor_complex_(GOCC:0005896)	1249	1	0.622807	9
histamine-gated_chloride_channel_complex_(GOCC:0019183)	1249	1	0.622807	9
interleukin-1_receptor_complex_(GOCC:0045323)	1249	1	0.622807	9
interleukin-23_receptor_complex_(GOCC:0072536)	1248	1	0.623344	9
activin_receptor_complex_(GOCC:0048179)	1248	1	0.696429	10
spanning_component_of_plasma_membrane_(GOCC:0044214)	1248	1	0.623344	9
oncostatin-M_receptor_complex_(GOCC:0005900)	1248	1	0.623344	9
BMP_receptor_complex_(GOCC:0070724)	1248	1	0.623344	9
interleukin-5_receptor_complex_(GOCC:0005895)	1247	1	0.623881	9
interleukin-13_receptor_complex_(GOCC:0005898)	1247	1	0.623881	9
interleukin-12_receptor_complex_(GOCC:0042022)	1247	1	0.623881	9
interleukin-18_receptor_complex_(GOCC:0045092)	1247	1	0.623881	9
high_molecular_weight_kininogen_receptor_complex_(GOCC:0030988)	1246	1	0.624419	9
glycoprotein_Ib-IX-V_complex_(GOCC:1990779)	1246	1	0.624419	9
interleukin-3_receptor_complex_(GOCC:0005894)	1246	1	0.624419	9
NarGHI_complex_(GOCC:0044799)	1246	1	0.624419	9
alphav-beta5_integrin-vitronectin_complex_(GOCC:0034997)	1246	1	0.624419	9
plasma_membrane_proton-transporting_V-type_ATPase,_V0_domain_(GOCC:0000222)	1246	1	0.624419	9
integral_component_of_plasma_membrane_(GOCC:0005887)	1246	1	0.624419	9
interleukin-4_receptor_complex_(GOCC:0016516)	1246	1	0.624419	9
interleukin-2_receptor_complex_(GOCC:0005893)	1246	1	0.624419	9
plasma_membrane_proton-transporting_V-type_ATPase,_V1_domain_(GOCC:0000223)	1246	1	0.624419	9
G-protein_coupled_receptor_complex_(GOCC:0097648)	1246	1	0.624419	9
integral_component_of_muscle_cell_projection_membrane_(GOCC:0061455)	1246	1	0.624419	9
type_I_interferon_receptor_complex_(GOCC:0038197)	1246	1	0.624419	9
apical_plasma_membrane_urothelial_plaque_(GOCC:0120001)	1246	1	0.624419	9
interleukin-20_receptor_complex_(GOCC:0030876)	1246	1	0.624419	9
platelet-derived_growth_factor_receptor-ligand_complex_(GOCC:1990270)	1246	1	0.624419	9
transmembrane_collagen_trimer_(GOCC:0030936)	1246	1	0.624419	9
granulocyte_macrophage_colony-stimulating_factor_receptor_complex_(GOCC:0030526)	1246	1	0.624419	9
SC5b-7_complex_(GOCC:0034995)	1246	1	0.624419	9
interleukin-9_receptor_complex_(GOCC:0005897)	1246	1	0.624419	9
pre-T_cell_receptor_complex_(GOCC:0043384)	1246	1	0.624419	9
EFF-1_complex_(GOCC:1990392)	1246	1	0.624419	9
mitochondrion_(GOCC:0005739)	921	1	0.8618	9
subsarcolemmal_mitochondrion_(GOCC:1990843)	919	1	0.863786	9
interfibrillar_mitochondrion_(GOCC:1990844)	919	1	0.863786	9
Nebenkern_(GOCC:0016006)	919	1	0.863786	9
mitochondrial_derivative_(GOCC:0016007)	919	1	0.863786	9
integral_component_of_membrane_(GOCC:0016021)	842	1	0.409023	4
endoplasmic_reticulum_(GOCC:0005783)	675	1	0.648074	5
intracellular_membrane-bounded_organelle_(GOCC:0043231)	577	1	1.24437	8
nuclear_speck_(GOCC:0016607)	525	1	1.1937	7
trans-Golgi_network_membrane_(GOCC:0032588)	472	1	0.556283	3
spindle_pole_centrosome_(GOCC:0031616)	431	1	1.24736	6
centriolar_satellite_(GOCC:0034451)	411	1	1.31031	6
pericentriolar_material_(GOCC:0000242)	406	1	1.32703	6
centrosomal_corona_(GOCC:0031592)	401	1	1.34417	6
Golgi_cisterna_membrane_(GOCC:0032580)	362	1	0.483695	2
extrinsic_component_of_Golgi_membrane_(GOCC:0090498)	357	1	0.490634	2
cytoplasmic_side_of_Golgi_membrane_(GOCC:0098548)	356	1	0.492045	2
Golgi_membrane_(GOCC:0000139)	356	1	0.492045	2
lysosomal_membrane_(GOCC:0005765)	347	1	1.29138	5
intrinsic_component_of_mitochondrial_inner_membrane_(GOCC:0031304)	330	1	0	0
mitochondrial_inner_membrane_(GOCC:0005743)	330	1	0	0
PML_body_(GOCC:0016605)	302	1	0.288821	1
gamma_DNA_polymerase_complex_(GOCC:0005760)	300	1	0	0
mitochondrial_matrix_(GOCC:0005759)	299	1	0	0
3-methyl-2-oxobutanoate_dehydrogenase_(lipoamide)_complex_(GOCC:0017086)	299	1	0	0
mitochondrial_processing_peptidase_complex_(GOCC:0017087)	299	1	0	0
mitochondrial_electron_transfer_flavoprotein_complex_(GOCC:0017133)	299	1	0	0
Ecsit-NDUFAF1_complex_(GOCC:0034985)	299	1	0	0
mitochondrial_pyruvate_dehydrogenase_complex_(GOCC:0005967)	299	1	0	0
mitochondrial_pyruvate_dehydrogenase_(lipoamide)_phosphatase_complex_(GOCC:0019910)	299	1	0	0
mitochondrial_endopeptidase_Clp_complex_(GOCC:0009841)	299	1	0	0
mitochondrial_tricarboxylic_acid_cycle_enzyme_complex_(GOCC:0030062)	299	1	0	0
mitochondrial_glutamate_synthase_complex_(NADH)_(GOCC:0043294)	299	1	0	0
Cajal_body_(GOCC:0015030)	281	1	0.626721	2
azurophil_granule_membrane_(GOCC:0035577)	273	1	0.976227	3
cortical_endoplasmic_reticulum_lumen_(GOCC:0099021)	268	1	1.33763	4
endoplasmic_reticulum_lumen_(GOCC:0005788)	264	1	1.35848	4
smooth_endoplasmic_reticulum_lumen_(GOCC:0048238)	264	1	1.35848	4
paraspeckles_(GOCC:0042382)	260	1	1.0263	3
Gemini_of_coiled_bodies_(GOCC:0097504)	259	1	0.337707	1
interchromatin_granule_(GOCC:0035061)	258	1	0.339038	1
histone_locus_body_(GOCC:0035363)	257	1	0.34038	1
phagolysosome_membrane_(GOCC:0061474)	257	1	1.03859	3
cleavage_body_(GOCC:0071920)	257	1	0.686549	2
LYSP100-associated_nuclear_domain_(GOCC:0016606)	256	1	0.341733	1
nuclear_dicing_body_(GOCC:0010445)	256	1	0.341733	1
sphere_organelle_(GOCC:0071601)	256	1	0.341733	1
nuclear_body_(GOCC:0016604)	256	1	0.341733	1
endolysosome_membrane_(GOCC:0036020)	233	1	1.14834	3
lysosomal_proton-transporting_V-type_ATPase_complex_(GOCC:0046611)	226	1	1.18481	3
cytolytic_granule_membrane_(GOCC:0101004)	226	1	1.18481	3
integral_component_of_lysosomal_membrane_(GOCC:1905103)	223	1	1.20115	3
lysosomal_HOPS_complex_(GOCC:1902501)	222	1	1.2067	3
lysosomal_lumen_(GOCC:0043202)	222	1	1.2067	3
extrinsic_component_of_lysosome_membrane_(GOCC:0032419)	222	1	1.2067	3
cytolytic_granule_(GOCC:0044194)	172	1	1.0343	2
mast_cell_granule_(GOCC:0042629)	170	1	1.04673	2
lysosome_(GOCC:0005764)	170	1	1.04673	2
secondary_lysosome_(GOCC:0005767)	169	1	1.05306	2
endolysosome_(GOCC:0036019)	169	1	1.05306	2
megasome_(GOCC:0043246)	168	1	1.05939	2
lysosomal_glycocalyx_(GOCC:0090123)	168	1	1.05939	2
primary_lysosome_(GOCC:0005766)	168	1	1.05939	2
UDP-N-acetylglucosamine-lysosomal-enzyme_N-acetylglucosaminephosphotransferase_complex_(GOCC:0070622)	168	1	1.05939	2
multivesicular_body,_internal_vesicle_(GOCC:0097487)	138	1	1.29509	2
endosome_membrane_(GOCC:0010008)	135	1	0.654362	1
contractile_vacuole_(GOCC:0000331)	134	1	1.3346	2
Golgi-associated_vesicle_(GOCC:0005798)	132	1	1.35527	2
mitochondrion-derived_vesicle_(GOCC:0099073)	127	1	1.40981	2
coated_vesicle_(GOCC:0030135)	126	1	1.42125	2
secretory_vesicle_(GOCC:0099503)	126	1	1.42125	2
cytoplasmic_vesicle_(GOCC:0031410)	125	1	1.43287	2
pericanalicular_vesicle_(GOCC:0033675)	124	1	1.44469	2
aleurone_grain_(GOCC:0033095)	124	1	1.44469	2
fusiform_vesicle_(GOCC:0120002)	124	1	1.44469	2
gut_granule_(GOCC:0044840)	124	1	1.44469	2
fibrillar_center_(GOCC:0001650)	124	1	0.71328	1
esterosome_(GOCC:0033117)	124	1	1.44469	2
chitosome_(GOCC:0045009)	124	1	1.44469	2
pigment_granule_(GOCC:0048770)	124	1	1.44469	2
carotenoid_vesicle_(GOCC:0043702)	124	1	1.44469	2
granular_vesicle_(GOCC:1990005)	124	1	1.44469	2
merozoite_dense_granule_(GOCC:0020026)	124	1	1.44469	2
synaptic_vesicle_protein_transport_vesicle_(GOCC:0097547)	124	1	1.44469	2
amorphous_vesicle_(GOCC:1990006)	124	1	1.44469	2
Cvt_vesicle_(GOCC:0033107)	124	1	1.44469	2
ciliary_vesicle_(GOCC:0097721)	124	1	1.44469	2
osmiophilic_body_(GOCC:0044310)	124	1	1.44469	2
piccolo-bassoon_transport_vesicle_(GOCC:1990257)	124	1	1.44469	2
external_side_of_plasma_membrane_(GOCC:0009897)	124	1	0	0
nuclear_chromosome,_telomeric_region_(GOCC:0000784)	122	1	1.46891	2
receptor_complex_(GOCC:0043235)	121	1	0	0
Golgi_stack_lumen_(GOCC:0034469)	119	1	0.743691	1
cilium_(GOCC:0005929)	119	1	0	0
integral_component_of_lumenal_side_of_endoplasmic_reticulum_membrane_(GOCC:0071556)	115	1	0	0
recycling_endosome_membrane_(GOCC:0055038)	113	1	0.78377	1
trans-Golgi_network_(GOCC:0005802)	110	1	0	0
trans-Golgi_network_transport_vesicle_lumen_(GOCC:0098564)	108	1	0.820601	1
nuclear_telomere_cap_complex_(GOCC:0000783)	105	1	0.8444	1
spindle_pole_(GOCC:0000922)	104	1	1.72973	2
intrinsic_component_of_mitochondrial_outer_membrane_(GOCC:0031306)	103	1	0.861044	1
mitochondrial_outer_membrane_(GOCC:0005741)	103	1	0.861044	1
lamellipodium_(GOCC:0030027)	103	1	1.74695	2
specific_granule_membrane_(GOCC:0035579)	102	1	0.869613	1
basolateral_plasma_membrane_(GOCC:0016323)	101	1	1.78239	2
transcription_factor_complex_(GOCC:0005667)	101	1	0	0
endolysosome_lumen_(GOCC:0036021)	99	1	1.81945	2
Golgi_lumen_(GOCC:0005796)	98	1	0.905656	1
transcriptionally_active_chromatin_(GOCC:0035327)	95	1	1.898	2
recycling_endosome_lumen_(GOCC:0034777)	92	1	0	0
integral_component_of_cytoplasmic_side_of_endoplasmic_reticulum_membrane_(GOCC:0071458)	92	1	0	0
polar_microtubule_(GOCC:0005827)	92	1	0	0
integral_component_of_endoplasmic_reticulum_membrane_(GOCC:0030176)	87	1	0	0
clathrin-coated_endocytic_vesicle_membrane_(GOCC:0030669)	86	1	1.03415	1
ubiquitin_ligase_complex_(GOCC:0000151)	86	1	0	0
endoplasmic_reticulum-Golgi_intermediate_compartment_membrane_(GOCC:0033116)	84	1	0	0
clathrin-coated_phagocytic_vesicle_membrane_(GOCC:0030671)	80	1	1.11301	1
ciliary_basal_body_(GOCC:0036064)	80	1	0	0
recycling_endosome_(GOCC:0055037)	79	1	0	0
basolateral_recycling_endosome_(GOCC:0090654)	78	1	0	0
peri-centrosomal_recycling_endosome_(GOCC:0098832)	78	1	0	0
apical_recycling_endosome_(GOCC:0090653)	78	1	0	0
euchromatin_(GOCC:0000791)	77	1	1.15712	1
transcription_factor_TFIID_complex_(GOCC:0005669)	76	1	1.17261	1
tertiary_granule_membrane_(GOCC:0070821)	76	1	0	0
cytoplasmic_chromatin_(GOCC:0000789)	75	1	1.18851	1
CENP-A_containing_chromatin_(GOCC:0061638)	75	1	1.18851	1
chromatin_(GOCC:0000785)	74	1	1.20485	1
transcriptionally_silent_chromatin_(GOCC:0035328)	74	1	1.20485	1
interphase_microtubule_organizing_center_(GOCC:0031021)	74	1	1.20485	1
kinetochore_(GOCC:0000776)	74	1	1.20485	1
Cul3-RING_ubiquitin_ligase_complex_(GOCC:0031463)	73	1	0	0
microtubule_organizing_center_part_(GOCC:0044450)	71	1	1.25668	1
spindle_pole_body_(GOCC:0005816)	71	1	1.25668	1
phagocytic_vesicle_membrane_(GOCC:0030670)	69	1	0	0
voltage-gated_potassium_channel_complex_(GOCC:0008076)	69	1	1.29377	1
phagocytic_vesicle_(GOCC:0045335)	68	1	1.31314	1
cytosolic_large_ribosomal_subunit_(GOCC:0022625)	68	1	0	0
Z_disc_(GOCC:0030018)	68	1	1.31314	1
extrinsic_component_of_cytoplasmic_side_of_plasma_membrane_(GOCC:0031234)	67	1	1.33311	1
endocytic_vesicle_membrane_(GOCC:0030666)	65	1	1.37488	1
ficolin-1-rich_granule_membrane_(GOCC:0101003)	64	1	0	0
polysomal_ribosome_(GOCC:0042788)	64	1	1.39677	1
clathrin-coated_vesicle_membrane_(GOCC:0030665)	64	1	1.39677	1
ER_to_Golgi_transport_vesicle_membrane_(GOCC:0012507)	62	1	0	0
cornified_envelope_(GOCC:0001533)	62	1	1.4427	1
mitochondrial_intermembrane_space_(GOCC:0005758)	60	1	0	0
synaptic_vesicle_(GOCC:0008021)	59	1	1.51755	1
transcription_factor_TFTC_complex_(GOCC:0033276)	57	1	1.57192	1
postsynaptic_density_(GOCC:0014069)	57	1	0	0
autophagosome_(GOCC:0005776)	56	1	1.60058	1
cytosolic_small_ribosomal_subunit_(GOCC:0022627)	56	1	1.60058	1
condensed_nuclear_chromosome_(GOCC:0000794)	56	1	1.60058	1
holo_TFIIH_complex_(GOCC:0005675)	54	1	1.66115	1
multivesicular_body_membrane_(GOCC:0032585)	53	1	0	0
endocytic_vesicle_lumen_(GOCC:0071682)	53	1	1.69319	1
COPII_vesicle_coat_(GOCC:0030127)	52	1	0	0
condensed_chromosome,_centromeric_region_(GOCC:0000779)	52	1	0	0
trans-Golgi_network_transport_vesicle_(GOCC:0030140)	52	1	1.72647	1
autolysosome_(GOCC:0044754)	52	1	1.72647	1
SCF_ubiquitin_ligase_complex_(GOCC:0019005)	51	1	1.76109	1
mitochondrial_large_ribosomal_subunit_(GOCC:0005762)	51	1	0	0
autophagosome_membrane_(GOCC:0000421)	51	1	1.76109	1
phagocytic_vesicle_lumen_(GOCC:0097013)	49	1	0	0
core_mediator_complex_(GOCC:0070847)	49	1	1.83473	1
nuclear_SCF_ubiquitin_ligase_complex_(GOCC:0043224)	49	1	1.83473	1
post-lysosomal_vacuole_(GOCC:0032195)	49	1	1.83473	1
nuclear_pore_(GOCC:0005643)	49	1	1.83473	1
organellar_chromatophore_membrane_(GOCC:0070112)	48	1	0	0
mitochondrial_respiratory_chain_complex_I,_membrane_segment_(GOCC:0042653)	48	1	0	0
mitochondrial_respiratory_chain_complex_I,_peripheral_segment_(GOCC:0042652)	48	1	0	0
Cvt_vesicle_membrane_(GOCC:0033110)	48	1	0	0
ruffle_membrane_(GOCC:0032587)	48	1	1.87381	1
mitochondrial_respiratory_chain_complex_I_(GOCC:0005747)	48	1	0	0
cytoplasmic_vesicle_membrane_(GOCC:0030659)	48	1	0	0
SCF-Pof5_ubiquitin_ligase_complex_(GOCC:0097672)	47	1	1.91462	1
transcription_factor_TFIIA_complex_(GOCC:0005672)	47	1	1.91462	1
cytoplasmic_microtubule_plus-end_(GOCC:1904511)	47	1	0	0
SCF-Mdm30_ubiquitin_ligase_complex_(GOCC:0097665)	47	1	1.91462	1
SCF-YDR131C_ubiquitin_ligase_complex_(GOCC:0097671)	47	1	1.91462	1
SCF-Ufo1/Pof10_ubiquitin_ligase_complex_(GOCC:0097670)	47	1	1.91462	1
SCF-YLR352W_ubiquitin_ligase_complex_(GOCC:0097674)	47	1	1.91462	1
SCF-Saf1/Pof9_ubiquitin_ligase_complex_(GOCC:0097668)	47	1	1.91462	1
SCF-Cdc4_ubiquitin_ligase_complex_(GOCC:0097660)	47	1	1.91462	1
SCF-Das1_ubiquitin_ligase_complex_(GOCC:0097662)	47	1	1.91462	1
SCF-Skp2_ubiquitin_ligase_complex_(GOCC:0097669)	47	1	1.91462	1
SCF-Met30/Pof1_ubiquitin_ligase_complex_(GOCC:0097666)	47	1	1.91462	1
SCF-Rcy1/Pof6_ubiquitin_ligase_complex_(GOCC:0097667)	47	1	1.91462	1
SCF-Dia2/Pof3_ubiquitin_ligase_complex_(GOCC:0097663)	47	1	1.91462	1
SCF-Ucc1_ubiquitin_ligase_complex_(GOCC:0097673)	47	1	1.91462	1
SCF-Grr1/Pof2_ubiquitin_ligase_complex_(GOCC:0097664)	47	1	1.91462	1
endoplasmic_reticulum-Golgi_intermediate_compartment_(GOCC:0005793)	47	1	0	0
SCF-Ctf13_ubiquitin_ligase_complex_(GOCC:0097661)	47	1	1.91462	1
SCF-Hrt3/Pof7_ubiquitin_ligase_complex_(GOCC:0097675)	47	1	1.91462	1
anchored_component_of_external_side_of_plasma_membrane_(GOCC:0031362)	47	1	0	0
SNARE_complex_(GOCC:0031201)	47	1	0	0
plus-end_kinesin_complex_(GOCC:0005873)	46	1	0	0
kinesin_II_complex_(GOCC:0016939)	46	1	0	0
amphisome_(GOCC:0044753)	46	1	1.95725	1
early_phagosome_membrane_(GOCC:0036186)	45	1	0	0
trans-Golgi_network_transport_vesicle_membrane_(GOCC:0012510)	45	1	0	0
autophagosome_lumen_(GOCC:0034423)	45	1	2.00188	1
TFIIK_complex_(GOCC:0070985)	45	1	2.00188	1
clathrin_coat_of_endocytic_vesicle_(GOCC:0030128)	45	1	2.00188	1
transcription_factor_TFIIF_complex_(GOCC:0005674)	45	1	2.00188	1
mitochondrial_membrane_(GOCC:0031966)	45	1	0	0
transcriptional_repressor_complex_(GOCC:0017053)	45	1	2.00188	1
clathrin-coated_phagocytic_vesicle_(GOCC:0045336)	44	1	0	0
kinesin_I_complex_(GOCC:0016938)	43	1	0	0
minus-end_kinesin_complex_(GOCC:0005872)	43	1	0	0
stress_fiber_(GOCC:0001725)	43	1	2.09736	1
kinesin_complex_(GOCC:0005871)	43	1	0	0
transcription_factor_TFIIE_complex_(GOCC:0005673)	43	1	2.09736	1
ciliary_tip_(GOCC:0097542)	43	1	0	0
clathrin_vesicle_coat_(GOCC:0030125)	42	1	0	0
secretory_granule_(GOCC:0030141)	42	1	0	0
dendritic_spine_(GOCC:0043197)	42	1	2.14865	1
glycosome_lumen_(GOCC:0034468)	41	1	2.20258	1
glyoxysomal_lumen_(GOCC:0031908)	41	1	2.20258	1
clathrin-sculpted_gamma-aminobutyric_acid_transport_vesicle_membrane_(GOCC:0061202)	41	1	0	0
peroxisomal_matrix_(GOCC:0005782)	41	1	2.20258	1
cytosolic_ribosome_(GOCC:0022626)	41	1	2.20258	1
ESC/E(Z)_complex_(GOCC:0035098)	40	1	0	0
immunoglobulin_complex,_circulating_(GOCC:0042571)	40	1	0	0
integral_component_of_Golgi_trans_cisterna_membrane_(GOCC:1990704)	39	1	0	0
cytoplasmic_side_of_late_endosome_membrane_(GOCC:0098560)	39	1	0	0
integral_component_of_Golgi_medial_cisterna_membrane_(GOCC:1990703)	39	1	0	0
integral_component_of_Golgi_membrane_(GOCC:0030173)	39	1	0	0
integral_component_of_Golgi_cis_cisterna_membrane_(GOCC:1990702)	39	1	0	0
aggresome_(GOCC:0016235)	38	1	2.38124	1
transcription_factor_AP-1_complex_(GOCC:0035976)	38	1	2.38124	1
clathrin-sculpted_monoamine_transport_vesicle_membrane_(GOCC:0070083)	38	1	0	0
symbiosome_(GOCC:0043659)	38	1	2.38124	1
keratin_filament_(GOCC:0045095)	38	1	0	0
CCAAT-binding_factor_complex_(GOCC:0016602)	37	1	2.44763	1
cortical_microtubule_(GOCC:0055028)	37	1	2.44763	1
early_phagosome_(GOCC:0032009)	37	1	0	0
clathrin-sculpted_glutamate_transport_vesicle_membrane_(GOCC:0060203)	37	1	0	0
lumenal_side_of_late_endosome_membrane_(GOCC:0098551)	36	1	0	0
chromosome,_centromeric_core_domain_(GOCC:0034506)	36	1	0	0
Rb-E2F_complex_(GOCC:0035189)	36	1	2.5175	1
Weibel-Palade_body_(GOCC:0033093)	36	1	2.5175	1
phagolysosome_(GOCC:0032010)	36	1	0	0
clathrin-sculpted_acetylcholine_transport_vesicle_membrane_(GOCC:0060201)	36	1	0	0
activin_responsive_factor_complex_(GOCC:0032444)	36	1	2.5175	1
anchored_component_of_the_cytoplasmic_side_of_the_plasma_membrane_(GOCC:0098753)	36	1	0	0
mitochondrial_nucleoid_(GOCC:0042645)	36	1	0	0
TEAD-2-YAP_complex_(GOCC:0071149)	35	1	2.59182	1
chromosome,_centromeric_region_(GOCC:0000775)	35	1	0	0
CHOP-C/EBP_complex_(GOCC:0036488)	35	1	2.59182	1
CHOP-ATF4_complex_(GOCC:1990617)	35	1	2.59182	1
Noc1p-Noc2p_complex_(GOCC:0030690)	35	1	0	0
kinetochore_microtubule_(GOCC:0005828)	35	1	0	0
ATF1-ATF4_transcription_factor_complex_(GOCC:1990590)	35	1	2.59182	1
beta-catenin-TCF_complex_(GOCC:1990907)	35	1	2.59182	1
ATF4-CREB1_transcription_factor_complex_(GOCC:1990589)	35	1	2.59182	1
chromosome,_centromeric_outer_repeat_region_(GOCC:0034507)	35	1	0	0
TEAD-1-YAP_complex_(GOCC:0071148)	35	1	2.59182	1
cytoplasmic_side_of_plasma_membrane_(GOCC:0009898)	35	1	2.59182	1
clathrin-coated_vesicle_(GOCC:0030136)	34	1	2.67045	1
COP9_signalosome_(GOCC:0008180)	34	1	2.67045	1
small-subunit_processome_(GOCC:0032040)	33	1	0	0
TAF4B-containing_transcription_factor_TFIID_complex_(GOCC:0070556)	33	1	0	0
Pip2-Oaf1_complex_(GOCC:0089716)	33	1	2.75397	1
site_of_double-strand_break_(GOCC:0035861)	33	1	0	0
SRF-myogenin-E12_complex_(GOCC:0070514)	33	1	2.75397	1
SBF_transcription_complex_(GOCC:0033309)	33	1	2.75397	1
TEAD-3-YAP_complex_(GOCC:0071150)	33	1	2.75397	1
C/EBP_complex_(GOCC:1990647)	33	1	2.75397	1
clathrin-sculpted_vesicle_(GOCC:0060198)	33	1	2.75397	1
ribosome_(GOCC:0005840)	33	1	2.75397	1
insulin_control_element_activator_complex_(GOCC:0030232)	33	1	2.75397	1
M/G1_phase-specific_MADS_box-forkhead_transcription_factor_complex_(GOCC:0097221)	33	1	2.75397	1
core-binding_factor_complex_(GOCC:0016513)	33	1	2.75397	1
TEAD-4-YAP_complex_(GOCC:0071151)	33	1	2.75397	1
ISGF3_complex_(GOCC:0070721)	33	1	2.75397	1
RNA_polymerase_II_transcription_factor_complex_(GOCC:0090575)	33	1	2.75397	1
Beta-catenin-ICAT_complex_(GOCC:1990711)	33	1	2.75397	1
Myc-Max_complex_(GOCC:0071943)	33	1	2.75397	1
MBF_transcription_complex_(GOCC:0030907)	33	1	2.75397	1
postsynaptic_membrane_(GOCC:0045211)	33	1	0	0
polytene_chromosome,_telomeric_region_(GOCC:0035012)	31	1	2.93791	1
lamin_filament_(GOCC:0005638)	31	1	0	0
polysome_(GOCC:0005844)	31	1	0	0
chromosome,_telomeric_region_(GOCC:0000781)	31	1	2.93791	1
pexophagosome_(GOCC:1990457)	31	1	0	0
mediator_complex_(GOCC:0016592)	31	1	0	0
CLRC_ubiquitin_ligase_complex_(GOCC:0043494)	30	1	0	0
U2-type_precatalytic_spliceosome_(GOCC:0071005)	30	1	0	0
condensed_nuclear_chromosome,_centromeric_region_(GOCC:0000780)	30	1	0	0
fascia_adherens_(GOCC:0005916)	30	1	0	0
cleavage_furrow_(GOCC:0032154)	30	1	0	0
histone_deacetylase_complex_(GOCC:0000118)	30	1	0	0
anaphase-promoting_complex_(GOCC:0005680)	29	1	0	0
type_III_intermediate_filament_(GOCC:0045098)	29	1	0	0
integral_component_of_mitochondrial_inner_membrane_(GOCC:0031305)	29	1	0	0
platelet_alpha_granule_membrane_(GOCC:0031092)	29	1	3.14805	1
synaptic_vesicle_membrane_(GOCC:0030672)	29	1	0	0
basement_membrane_(GOCC:0005604)	29	1	0	0
intercalated_disc_(GOCC:0014704)	28	1	0	0
integral_component_of_mitochondrial_outer_membrane_(GOCC:0031307)	28	1	0	0
glial_filament_(GOCC:0097426)	28	1	0	0
Set1C/COMPASS_complex_(GOCC:0048188)	28	1	0	0
Golgi_cisterna_(GOCC:0031985)	28	1	0	0
COPII-coated_ER_to_Golgi_transport_vesicle_(GOCC:0030134)	28	1	0	0
U4/U6_x_U5_tri-snRNP_complex_(GOCC:0046540)	28	1	0	0
MLL1_complex_(GOCC:0071339)	27	1	0	0
DNA-directed_RNA_polymerase_II,_core_complex_(GOCC:0005665)	27	1	0	0
sarcomere_(GOCC:0030017)	27	1	0	0
AMPA_glutamate_receptor_complex_(GOCC:0032281)	26	1	0	0
U2-type_prespliceosome_(GOCC:0071004)	26	1	0	0
MICOS_complex_(GOCC:0061617)	26	1	0	0
cis-Golgi_network_(GOCC:0005801)	26	1	0	0
intrinsic_component_of_plasma_membrane_(GOCC:0031226)	26	1	0	0
mitochondrial_small_ribosomal_subunit_(GOCC:0005763)	25	1	0	0
PcG_protein_complex_(GOCC:0031519)	25	1	0	0
nuclear_inner_membrane_(GOCC:0005637)	24	1	0	0
muscle_myosin_complex_(GOCC:0005859)	24	1	0	0
presynaptic_membrane_(GOCC:0042734)	24	1	0	0
mitochondrial_ribosome_(GOCC:0005761)	24	1	0	0
Noc2p-Noc3p_complex_(GOCC:0030691)	23	1	0	0
histone_methyltransferase_complex_(GOCC:0035097)	23	1	0	0
nucleosomal_methylation_activator_complex_(GOCC:0070311)	23	1	0	0
MLL3/4_complex_(GOCC:0044666)	23	1	0	0
MLL1/2_complex_(GOCC:0044665)	23	1	0	0
MLL5-L_complex_(GOCC:0070688)	23	1	0	0
acrosomal_vesicle_(GOCC:0001669)	23	1	0	0
transcription_elongation_factor_complex_(GOCC:0008023)	23	1	0	0
clathrin-coated_pit_(GOCC:0005905)	23	1	0	0
m-AAA_complex_(GOCC:0005745)	22	1	0	0
Cul4-RING_E3_ubiquitin_ligase_complex_(GOCC:0080008)	22	1	0	0
nuclear_cohesin_complex_(GOCC:0000798)	22	1	0	0
U5_snRNP_(GOCC:0005682)	22	1	0	0
nuclear_condensin_complex_(GOCC:0000799)	22	1	0	0
cardiac_myofibril_(GOCC:0097512)	22	1	0	0
gamma-tubulin_ring_complex,_centrosomal_(GOCC:0000924)	22	1	0	0
nuclear_replication_fork_(GOCC:0043596)	22	1	0	0
mitochondrial_proton-transporting_ATP_synthase_complex,_coupling_factor_F(o)_(GOCC:0000276)	22	1	0	0
preribosome,_large_subunit_precursor_(GOCC:0030687)	22	1	0	0
photoreceptor_disc_membrane_(GOCC:0097381)	22	1	0	0
anchored_component_of_plasma_membrane_(GOCC:0046658)	21	1	0	0
chiasma_(GOCC:0005712)	21	1	0	0
melanosome_lumen_(GOCC:0034493)	21	1	0	0
mitochondrial_proton-transporting_ATP_synthase_complex_(GOCC:0005753)	21	1	0	0
myofibril_(GOCC:0030016)	21	1	0	0
Golgi_stack_(GOCC:0005795)	21	1	0	0
box_H/ACA_telomerase_RNP_complex_(GOCC:0090661)	21	1	0	0
mitochondrial_proton-transporting_ATP_synthase_complex,_catalytic_core_F(1)_(GOCC:0000275)	21	1	0	0
U1_snRNP_(GOCC:0005685)	21	1	0	0
telomerase_holoenzyme_complex_(GOCC:0005697)	21	1	0	0
telomerase_catalytic_core_complex_(GOCC:0000333)	21	1	0	0
retromer_complex_(GOCC:0030904)	21	1	0	0
sperm_flagellum_(GOCC:0036126)	21	1	0	0
multivesicular_body_lumen_(GOCC:0097486)	20	1	0	0
calcium_channel_complex_(GOCC:0034704)	20	1	0	0
kainate_selective_glutamate_receptor_complex_(GOCC:0032983)	20	1	0	0
Cul4B-RING_E3_ubiquitin_ligase_complex_(GOCC:0031465)	20	1	0	0
melanosome_(GOCC:0042470)	20	1	0	0
U2_snRNP_(GOCC:0005686)	20	1	0	0
Golgi-associated_vesicle_membrane_(GOCC:0030660)	20	1	0	0
sarcoplasmic_reticulum_membrane_(GOCC:0033017)	20	1	0	0
cytoplasmic_dynein_complex_(GOCC:0005868)	19	1	0	0
Noc4p-Nop14p_complex_(GOCC:0030692)	19	1	0	0
synaptonemal_structure_(GOCC:0099086)	19	1	0	0
pairing_center_(GOCC:0036224)	19	1	0	0
recombination_nodule_(GOCC:0005713)	19	1	0	0
intraciliary_transport_particle_B_(GOCC:0030992)	19	1	0	0
ciliary_transition_zone_(GOCC:0035869)	19	1	0	0
voltage-gated_calcium_channel_complex_(GOCC:0005891)	19	1	0	0
skeletal_muscle_myofibril_(GOCC:0098723)	18	1	0	0
central_element_(GOCC:0000801)	18	1	0	0
lateral_element_(GOCC:0000800)	18	1	0	0
histone_acetyltransferase_complex_(GOCC:0000123)	18	1	0	0
guanylate_cyclase_complex,_soluble_(GOCC:0008074)	18	1	0	0
protein_phosphatase_type_2A_complex_(GOCC:0000159)	18	1	0	0
integrin_complex_(GOCC:0008305)	18	1	0	0
ER_to_Golgi_transport_vesicle_(GOCC:0030134)	18	1	0	0
NuA4_histone_acetyltransferase_complex_(GOCC:0035267)	18	1	0	0
H3_histone_acetyltransferase_complex_(GOCC:0070775)	17	1	0	0
GABA-A_receptor_complex_(GOCC:1902711)	17	1	0	0
H4_histone_acetyltransferase_complex_(GOCC:1902562)	17	1	0	0
DNA-directed_RNA_polymerase_III_complex_(GOCC:0005666)	17	1	0	0
pre-autophagosomal_structure_(GOCC:0000407)	17	1	0	0
Cdc73/Paf1_complex_(GOCC:0016593)	17	1	0	0
M_band_(GOCC:0031430)	17	1	0	0
photoreceptor_inner_segment_(GOCC:0001917)	17	1	0	0
SMN-Sm_protein_complex_(GOCC:0034719)	17	1	0	0
eukaryotic_translation_initiation_factor_3_complex_(GOCC:0005852)	17	1	0	0
proteasome_accessory_complex_(GOCC:0022624)	17	1	0	0
cyclin-dependent_protein_kinase_holoenzyme_complex_(GOCC:0000307)	17	1	0	0
extrinsic_component_of_plasma_membrane_(GOCC:0019897)	17	1	0	0
exosome_(RNase_complex)_(GOCC:0000178)	17	1	0	0
condensed_chromosome_kinetochore_(GOCC:0000777)	16	1	0	0
SWI/SNF_complex_(GOCC:0016514)	16	1	0	0
pi-body_(GOCC:0071546)	16	1	0	0
gamma-delta_T_cell_receptor_complex_(GOCC:0042106)	16	1	0	0
alpha-beta_T_cell_receptor_complex_(GOCC:0042105)	16	1	0	0
condensed_nuclear_chromosome_kinetochore_(GOCC:0000778)	16	1	0	0
T_cell_receptor_complex_(GOCC:0042101)	16	1	0	0
NMDA_selective_glutamate_receptor_complex_(GOCC:0017146)	16	1	0	0
amphisome_membrane_(GOCC:1904930)	16	1	0	0
CCR4-NOT_complex_(GOCC:0030014)	16	1	0	0
presynaptic_active_zone_(GOCC:0048786)	16	1	0	0
transport_vesicle_membrane_(GOCC:0030658)	16	1	0	0
extrinsic_component_of_autophagosome_membrane_(GOCC:0097635)	15	1	0	0
NuRD_complex_(GOCC:0016581)	15	1	0	0
intrinsic_component_of_the_cytoplasmic_side_of_the_plasma_membrane_(GOCC:0031235)	15	1	0	0
commitment_complex_(GOCC:0000243)	15	1	0	0
Sin3_complex_(GOCC:0016580)	15	1	0	0
very-low-density_lipoprotein_particle_(GOCC:0034361)	15	1	0	0
microtubule_plus-end_(GOCC:0035371)	15	1	0	0
BLOC-1_complex_(GOCC:0031083)	15	1	0	0
COPI-coated_vesicle_(GOCC:0030137)	15	1	0	0
WASH_complex_(GOCC:0071203)	15	1	0	0
stereocilium_(GOCC:0032420)	15	1	0	0
basal_plasma_membrane_(GOCC:0009925)	15	1	0	0
I_band_(GOCC:0031674)	15	1	0	0
DNA_replication_factor_A_complex_(GOCC:0005662)	15	1	0	0
Cul2-RING_ubiquitin_ligase_complex_(GOCC:0031462)	14	1	0	0
syntrophin_complex_(GOCC:0016013)	14	1	0	0
MHC_class_II_protein_complex_(GOCC:0042613)	14	1	0	0
mRNA_cleavage_and_polyadenylation_specificity_factor_complex_(GOCC:0005847)	14	1	0	0
piP-body_(GOCC:0071547)	14	1	0	0
endosome_lumen_(GOCC:0031904)	14	1	0	0
mitochondrial_respiratory_chain_complex_IV_(GOCC:0005751)	14	1	0	0
PRC1_complex_(GOCC:0035102)	14	1	0	0
Golgi_trans_cisterna_(GOCC:0000138)	14	1	0	0
intrinsic_component_of_autophagosome_membrane_(GOCC:0097636)	14	1	0	0
replication_fork_(GOCC:0005657)	14	1	0	0
cytoplasmic_replication_fork_(GOCC:0043597)	14	1	0	0
terminal_bouton_(GOCC:0043195)	14	1	0	0
Ada2/Gcn5/Ada3_transcription_activator_complex_(GOCC:0005671)	14	1	0	0
integrator_complex_(GOCC:0032039)	14	1	0	0
neuronal_cell_body_membrane_(GOCC:0032809)	14	1	0	0
HOPS_complex_(GOCC:0030897)	14	1	0	0
Golgi_medial_cisterna_(GOCC:0005797)	13	1	0	0
transverse_filament_(GOCC:0000802)	13	1	0	0
nuclear_exosome_(RNase_complex)_(GOCC:0000176)	13	1	0	0
specific_granule_(GOCC:0042581)	13	1	0	0
integral_component_of_peroxisomal_membrane_(GOCC:0005779)	13	1	0	0
synaptonemal_complex_(GOCC:0000795)	13	1	0	0
platelet_alpha_granule_(GOCC:0031091)	13	1	0	0
chaperonin-containing_T-complex_(GOCC:0005832)	13	1	0	0
exocyst_(GOCC:0000145)	13	1	0	0
Fanconi_anaemia_nuclear_complex_(GOCC:0043240)	13	1	0	0
phosphatidylinositol_3-kinase_complex_(GOCC:0005942)	13	1	0	0
high-density_lipoprotein_particle_(GOCC:0034364)	13	1	0	0
endoplasmic_reticulum_exit_site_(GOCC:0070971)	13	1	0	0
transcription_export_complex_(GOCC:0000346)	13	1	0	0
inclusion_body_(GOCC:0016234)	13	1	0	0
Golgi_transport_complex_(GOCC:0017119)	13	1	0	0
npBAF_complex_(GOCC:0071564)	12	1	0	0
U4_snRNP_(GOCC:0005687)	12	1	0	0
90S_preribosome_(GOCC:0030686)	12	1	0	0
core_TFIIH_complex_portion_of_holo_TFIIH_complex_(GOCC:0000438)	12	1	0	0
CST_complex_(GOCC:1990879)	12	1	0	0
methylosome_(GOCC:0034709)	12	1	0	0
integral_component_of_nuclear_inner_membrane_(GOCC:0005639)	12	1	0	0
nuclear_pore_central_transport_channel_(GOCC:0044613)	12	1	0	0
nuclear_pore_nuclear_basket_(GOCC:0044615)	12	1	0	0
nBAF_complex_(GOCC:0071565)	12	1	0	0
SMN_complex_(GOCC:0032797)	12	1	0	0
MKS_complex_(GOCC:0036038)	12	1	0	0
excitatory_synapse_(GOCC:0060076)	12	1	0	0
axon_terminus_(GOCC:0043679)	12	1	0	0
Derlin-1_retrotranslocation_complex_(GOCC:0036513)	12	1	0	0
vacuolar_proton-transporting_V-type_ATPase,_V1_domain_(GOCC:0000221)	11	1	0	0
STAGA_complex_(GOCC:0030914)	11	1	0	0
box_C/D_snoRNP_complex_(GOCC:0031428)	11	1	0	0
dystrobrevin_complex_(GOCC:0016014)	11	1	0	0
storage_vacuole_(GOCC:0000322)	11	1	0	0
nuclear_proteasome_complex_(GOCC:0031595)	11	1	0	0
plant-type_vacuole_(GOCC:0000325)	11	1	0	0
Golgi-associated_vesicle_lumen_(GOCC:0070931)	11	1	0	0
dystroglycan_complex_(GOCC:0016011)	11	1	0	0
nuclear_inclusion_body_(GOCC:0042405)	11	1	0	0
dystrophin-associated_glycoprotein_complex_(GOCC:0016010)	11	1	0	0
presequence_translocase-associated_import_motor_(GOCC:0001405)	11	1	0	0
mitochondrial_respiratory_chain_complex_III_(GOCC:0005750)	11	1	0	0
outer_dynein_arm_(GOCC:0036157)	11	1	0	0
lytic_vacuole_(GOCC:0000323)	11	1	0	0
Cul5-RING_ubiquitin_ligase_complex_(GOCC:0031466)	11	1	0	0
epidermal_lamellar_body_(GOCC:0097209)	11	1	0	0
vacuole_(GOCC:0005773)	11	1	0	0
GATOR2_complex_(GOCC:0061700)	11	1	0	0
mRNA_cap_binding_complex_(GOCC:0005845)	11	1	0	0
azurophil_granule_(GOCC:0042582)	11	1	0	0
beta-catenin_destruction_complex_(GOCC:0030877)	11	1	0	0
TORC2_complex_(GOCC:0031932)	11	1	0	0
ESCRT_III_complex_(GOCC:0000815)	11	1	0	0
oligosaccharyltransferase_complex_(GOCC:0008250)	11	1	0	0
shelterin_complex_(GOCC:0070187)	10	1	0	0
U2-type_catalytic_step_1_spliceosome_(GOCC:0071006)	10	1	0	0
TFIIIC-TOP1-SUB1_complex_(GOCC:0034740)	10	1	0	0
nucleolar_exosome_(RNase_complex)_(GOCC:0101019)	10	1	0	0
alveolar_lamellar_body_(GOCC:0097208)	10	1	0	0
transcription_factor_TFIIIE_complex_(GOCC:0070264)	10	1	0	0
vacuolar_proton-transporting_V-type_ATPase,_V0_domain_(GOCC:0000220)	10	1	0	0
smooth_endoplasmic_reticulum_part_(GOCC:0097425)	10	1	0	0
mitochondrial_degradosome_(GOCC:0045025)	10	1	0	0
DNA-directed_RNA_polymerase_II,_holoenzyme_(GOCC:0016591)	10	1	0	0
smooth_endoplasmic_reticulum_(GOCC:0005790)	10	1	0	0
cyclin-dependent_protein_kinase_activating_kinase_holoenzyme_complex_(GOCC:0019907)	10	1	0	0
Golgi_trans_cisterna_membrane_(GOCC:1990676)	10	1	0	0
ESCRT_I_complex_(GOCC:0000813)	10	1	0	0
proteasome_regulatory_particle,_base_subcomplex_(GOCC:0008540)	10	1	0	0
protein_phosphatase_type_1_complex_(GOCC:0000164)	10	1	0	0
ER_membrane_protein_complex_(GOCC:0072546)	10	1	0	0
synaptic_membrane_(GOCC:0097060)	10	1	0	0
sperm_principal_piece_(GOCC:0097228)	10	1	0	0
VCP-NPL4-UFD1_AAA_ATPase_complex_(GOCC:0034098)	10	1	0	0
chylomicron_(GOCC:0042627)	10	1	0	0
nuclear_pore_outer_ring_(GOCC:0031080)	10	1	0	0
junctional_sarcoplasmic_reticulum_membrane_(GOCC:0014701)	9	1	0	0
vacuolar_proton-transporting_V-type_ATPase_complex_(GOCC:0016471)	9	1	0	0
Golgi_medial_cisterna_membrane_(GOCC:1990675)	9	1	0	0
Cul7-RING_ubiquitin_ligase_complex_(GOCC:0031467)	9	1	0	0
invadopodium_membrane_(GOCC:0071438)	9	1	0	0
mitochondrial_outer_membrane_translocase_complex_(GOCC:0005742)	9	1	0	0
DNA-directed_RNA_polymerase_I_complex_(GOCC:0005736)	9	1	0	0
signal_recognition_particle,_endoplasmic_reticulum_targeting_(GOCC:0005786)	9	1	0	0
U2-type_post-spliceosomal_complex_(GOCC:0071021)	9	1	0	0
MutLalpha_complex_(GOCC:0032389)	9	1	0	0
catenin_complex_(GOCC:0016342)	9	1	0	0
mitochondrial_permeability_transition_pore_complex_(GOCC:0005757)	9	1	0	0
cyclin/CDK_positive_transcription_elongation_factor_complex_(GOCC:0008024)	9	1	0	0
nuclear_replisome_(GOCC:0043601)	9	1	0	0
integral_component_of_organelle_membrane_(GOCC:0031301)	9	1	0	0
ion_channel_complex_(GOCC:0034702)	9	1	0	0
BBSome_(GOCC:0034464)	9	1	0	0
sodium:potassium-exchanging_ATPase_complex_(GOCC:0005890)	9	1	0	0
AP-type_membrane_coat_adaptor_complex_(GOCC:0030119)	9	1	0	0
basal_lamina_(GOCC:0005605)	9	1	0	0
sperm_midpiece_(GOCC:0097225)	9	1	0	0
platelet_dense_tubular_network_membrane_(GOCC:0031095)	9	1	0	0
Wnt_signalosome_(GOCC:1990909)	9	1	0	0
pre-autophagosomal_structure_membrane_(GOCC:0034045)	9	1	0	0
fibrinogen_complex_(GOCC:0005577)	9	1	0	0
RISC_complex_(GOCC:0016442)	9	1	0	0
melanosome_membrane_(GOCC:0033162)	9	1	0	0
neuron_projection_terminus_(GOCC:0044306)	9	1	0	0
myosin_complex_(GOCC:0016459)	9	1	0	0
microfibril_(GOCC:0001527)	9	1	0	0
spherical_high-density_lipoprotein_particle_(GOCC:0034366)	8	1	0	0
nuclear_proteasome_core_complex_(GOCC:0031601)	8	1	0	0
HFE-transferrin_receptor_complex_(GOCC:1990712)	8	1	0	0
endoplasmic_reticulum_quality_control_compartment_(GOCC:0044322)	8	1	0	0
actomyosin,_myosin_complex_part_(GOCC:0042642)	8	1	0	0
glycerol-3-phosphate-transporting_ATPase_complex_(GOCC:1902517)	8	1	0	0
cobalamin_transport_complex_(GOCC:1990191)	8	1	0	0
RISC-loading_complex_(GOCC:0070578)	8	1	0	0
ribonucleoprotein_granule_(GOCC:0035770)	8	1	0	0
ProVWX_complex_(GOCC:1990222)	8	1	0	0
U2-type_catalytic_step_2_spliceosome_(GOCC:0071007)	8	1	0	0
SAGA_complex_(GOCC:0000124)	8	1	0	0
cytoplasmic_exosome_(RNase_complex)_(GOCC:0000177)	8	1	0	0
ATP-binding_cassette_(ABC)_transporter_complex,_transmembrane_substrate-binding_subunit-containing_(GOCC:0035796)	8	1	0	0
HAUS_complex_(GOCC:0070652)	8	1	0	0
alpha-heterochromatin_(GOCC:0005723)	8	1	0	0
ATP-binding_cassette_(ABC)_transporter_complex_(GOCC:0043190)	8	1	0	0
lamellar_body_membrane_(GOCC:0097232)	8	1	0	0
axonal_growth_cone_(GOCC:0044295)	8	1	0	0
ATP-binding_cassette_(ABC)_transporter_complex,_integrated_substrate_binding_(GOCC:0055051)	8	1	0	0
MsbA_transporter_complex_(GOCC:1990199)	8	1	0	0
leading_edge_of_axonal_growth_cone_(GOCC:0061916)	8	1	0	0
CTDK-1_complex_(GOCC:0070692)	8	1	0	0
mitochondrial_inner_membrane_presequence_translocase_complex_(GOCC:0005744)	8	1	0	0
mitochondrial_oxoglutarate_dehydrogenase_complex_(GOCC:0009353)	8	1	0	0
nuclear_origin_of_replication_recognition_complex_(GOCC:0005664)	8	1	0	0
beta-heterochromatin_(GOCC:0005722)	8	1	0	0
elongin_complex_(GOCC:0070449)	8	1	0	0
nuclear_proteasome_regulatory_particle_(GOCC:0031598)	8	1	0	0
BtuCD_complex_(GOCC:1990193)	8	1	0	0
P-TEFb_complex_(GOCC:0070691)	8	1	0	0
condensed_nuclear_chromosome_outer_kinetochore_(GOCC:0000942)	8	1	0	0
ATP-binding_cassette_(ABC)_transporter_complex,_substrate-binding_subunit-containing_(GOCC:0055052)	8	1	0	0
CD95_death-inducing_signaling_complex_(GOCC:0031265)	8	1	0	0
AP-1_adaptor_complex_(GOCC:0030121)	8	1	0	0
mitochondrial_envelope_(GOCC:0005740)	8	1	0	0
myosin_V_complex_(GOCC:0031475)	8	1	0	0
ATP-dependent_methionine-importing_complex_(GOCC:1990197)	8	1	0	0
axon_initial_segment_(GOCC:0043194)	8	1	0	0
bacterial_degradosome_(GOCC:1990061)	8	1	0	0
A_band_(GOCC:0031672)	8	1	0	0
SMAD_protein_complex_(GOCC:0071141)	8	1	0	0
ER-mitochondrion_membrane_contact_site_(GOCC:0044233)	8	1	0	0
condensed_chromosome_outer_kinetochore_(GOCC:0000940)	8	1	0	0
ATG1/ULK1_kinase_complex_(GOCC:1990316)	8	1	0	0
dendrite_cytoplasm_(GOCC:0032839)	8	1	0	0
guanyl-nucleotide_exchange_factor_complex_(GOCC:0032045)	8	1	0	0
glycosylphosphatidylinositol-N-acetylglucosaminyltransferase_(GPI-GnT)_complex_(GOCC:0000506)	8	1	0	0
BORC_complex_(GOCC:0099078)	8	1	0	0
troponin_complex_(GOCC:0005861)	8	1	0	0
mitochondrial_respiratory_chain_(GOCC:0005746)	8	1	0	0
nonhomologous_end_joining_complex_(GOCC:0070419)	8	1	0	0
NLRP3_inflammasome_complex_(GOCC:0072559)	8	1	0	0
nuclear_outer_membrane_(GOCC:0005640)	8	1	0	0
vacuolar_membrane_(GOCC:0005774)	8	1	0	0
SCAR_complex_(GOCC:0031209)	8	1	0	0
messenger_ribonucleoprotein_complex_(GOCC:1990124)	8	1	0	0
proteasome_storage_granule_(GOCC:0034515)	7	1	0	0
myosin_XIV_complex_(GOCC:0031484)	7	1	0	0
myosin_VII_complex_(GOCC:0031477)	7	1	0	0
myosin_XII_complex_(GOCC:0031482)	7	1	0	0
myosin_III_complex_(GOCC:0042385)	7	1	0	0
HslUV_protease_complex_(GOCC:0009376)	7	1	0	0
potassium_channel_complex_(GOCC:0034705)	7	1	0	0
cytosolic_proteasome_complex_(GOCC:0031597)	7	1	0	0
rhabdomere_microvillus_membrane_(GOCC:0035997)	7	1	0	0
myosin_IV_complex_(GOCC:0031474)	7	1	0	0
unconventional_myosin_complex_(GOCC:0016461)	7	1	0	0
preribosome,_small_subunit_precursor_(GOCC:0030688)	7	1	0	0
gamma-tubulin_ring_complex_(GOCC:0008274)	7	1	0	0
platelet_dense_granule_membrane_(GOCC:0031088)	7	1	0	0
myosin_XVII_complex_(GOCC:0031487)	7	1	0	0
cytosolic_proteasome_core_complex_(GOCC:0031603)	7	1	0	0
mitochondrial_proton-transporting_ATP_synthase,_stator_stalk_(GOCC:0000274)	7	1	0	0
MOZ/MORF_histone_acetyltransferase_complex_(GOCC:0070776)	7	1	0	0
insulin-responsive_compartment_(GOCC:0032593)	7	1	0	0
myosin_XVIII_complex_(GOCC:0031488)	7	1	0	0
A_axonemal_microtubule_(GOCC:0097649)	7	1	0	0
myosin_IX_complex_(GOCC:0031479)	7	1	0	0
myosin_VIII_complex_(GOCC:0031478)	7	1	0	0
nuclear_meiotic_cohesin_complex_(GOCC:0034991)	7	1	0	0
myosin_XIII_complex_(GOCC:0031483)	7	1	0	0
box_H/ACA_RNP_complex_(GOCC:0072588)	7	1	0	0
inner_dynein_arm_(GOCC:0036156)	7	1	0	0
mitotic_spindle_kinetochore_microtubule_(GOCC:1990941)	7	1	0	0
myosin_XV_complex_(GOCC:0031485)	7	1	0	0
myosin_VI_complex_(GOCC:0031476)	7	1	0	0
spliceosomal_tri-snRNP_complex_(GOCC:0097526)	7	1	0	0
myosin_XVI_complex_(GOCC:0031486)	7	1	0	0
lamellar_body_(GOCC:0042599)	7	1	0	0
myosin_I_complex_(GOCC:0045160)	7	1	0	0
NURF_complex_(GOCC:0016589)	7	1	0	0
axonemal_dynein_complex_(GOCC:0005858)	7	1	0	0
myosin_XI_complex_(GOCC:0031481)	7	1	0	0
U6_snRNP_(GOCC:0005688)	7	1	0	0
myosin_X_complex_(GOCC:0031480)	7	1	0	0
L-type_voltage-gated_calcium_channel_complex_(GOCC:1990454)	7	1	0	0
cytosolic_proteasome_regulatory_particle_(GOCC:0031600)	7	1	0	0
small_nucleolar_ribonucleoprotein_complex_(GOCC:0005732)	7	1	0	0
phagocytic_cup_(GOCC:0001891)	7	1	0	0
proteasome_regulatory_particle,_lid_subcomplex_(GOCC:0008541)	7	1	0	0
proteasome_regulatory_particle_(GOCC:0005838)	7	1	0	0
semaphorin_receptor_complex_(GOCC:0002116)	7	1	0	0
PTW/PP1_phosphatase_complex_(GOCC:0072357)	7	1	0	0
uropod_(GOCC:0001931)	7	1	0	0
TORC1_complex_(GOCC:0031931)	7	1	0	0
photoreceptor_outer_segment_membrane_(GOCC:0042622)	7	1	0	0
Mre11_complex_(GOCC:0030870)	7	1	0	0
voltage-gated_sodium_channel_complex_(GOCC:0001518)	7	1	0	0
intraciliary_transport_particle_A_(GOCC:0030991)	7	1	0	0
replication_fork_protection_complex_(GOCC:0031298)	7	1	0	0
low-density_lipoprotein_particle_(GOCC:0034362)	7	1	0	0
NADPH_oxidase_complex_(GOCC:0043020)	7	1	0	0
integral_component_of_synaptic_vesicle_membrane_(GOCC:0030285)	7	1	0	0
Ctf18_RFC-like_complex_(GOCC:0031390)	7	1	0	0
BRCA1-A_complex_(GOCC:0070531)	7	1	0	0
ciliary_transition_fiber_(GOCC:0097539)	7	1	0	0
Smc5-Smc6_complex_(GOCC:0030915)	7	1	0	0
puncta_adhaerentia_(GOCC:0044288)	6	1	0	0
terminal_cisterna_lumen_(GOCC:0014804)	6	1	0	0
mitotic_spindle_polar_microtubule_(GOCC:1990537)	6	1	0	0
transcription_factor_TFIIIC2_complex_(GOCC:0034735)	6	1	0	0
clathrin_coat_of_trans-Golgi_network_vesicle_(GOCC:0030130)	6	1	0	0
myosin_II_filament_(GOCC:0097513)	6	1	0	0
THO_complex_part_of_transcription_export_complex_(GOCC:0000445)	6	1	0	0
striated_muscle_myosin_thick_filament_(GOCC:0005863)	6	1	0	0
B_axonemal_microtubule_(GOCC:0097650)	6	1	0	0
alpha_DNA_polymerase:primase_complex_(GOCC:0005658)	6	1	0	0
zonula_adherens_(GOCC:0005915)	6	1	0	0
signal_recognition_particle,_plasma_membrane_targeting_(GOCC:0048501)	6	1	0	0
U4atac/U6atac_x_U5_tri-snRNP_complex_(GOCC:0071009)	6	1	0	0
transcription_factor_TFIIIC1_complex_(GOCC:0034734)	6	1	0	0
sodium_channel_complex_(GOCC:0034706)	6	1	0	0
microtubule_minus-end_(GOCC:0036449)	6	1	0	0
cullin-RING_ubiquitin_ligase_complex_(GOCC:0031461)	6	1	0	0
death-inducing_signaling_complex_(GOCC:0031264)	6	1	0	0
Cul8-RING_ubiquitin_ligase_complex_(GOCC:0035361)	6	1	0	0
meiotic_cohesin_complex_(GOCC:0030893)	6	1	0	0
signal_recognition_particle,_chloroplast_targeting_(GOCC:0080085)	6	1	0	0
integral_component_of_mitochondrial_membrane_(GOCC:0032592)	6	1	0	0
lamellipodium_membrane_(GOCC:0031258)	6	1	0	0
TRAIL_death-inducing_signaling_complex_(GOCC:0031266)	6	1	0	0
signal_recognition_particle_(GOCC:0048500)	6	1	0	0
transcription_factor_TFIIIC_complex_(GOCC:0000127)	6	1	0	0
pre-snoRNP_complex_(GOCC:0070761)	6	1	0	0
gamma-secretase_complex_(GOCC:0070765)	6	1	0	0
lipopolysaccharide_receptor_complex_(GOCC:0046696)	6	1	0	0
AIM2_inflammasome_complex_(GOCC:0097169)	6	1	0	0
ripoptosome_(GOCC:0097342)	6	1	0	0
membrane_coat_(GOCC:0030117)	6	1	0	0
Ragulator_complex_(GOCC:0071986)	6	1	0	0
origin_recognition_complex_(GOCC:0000808)	6	1	0	0
checkpoint_clamp_complex_(GOCC:0030896)	6	1	0	0
Elongator_holoenzyme_complex_(GOCC:0033588)	6	1	0	0
clathrin_complex_(GOCC:0071439)	6	1	0	0
signal_peptidase_complex_(GOCC:0005787)	6	1	0	0
DNA_replication_factor_C_complex_(GOCC:0005663)	6	1	0	0
U2AF_(GOCC:0089701)	6	1	0	0
leading_edge_membrane_(GOCC:0031256)	6	1	0	0
pICln-Sm_protein_complex_(GOCC:0034715)	6	1	0	0
equatorial_microtubule_organizing_center_(GOCC:0000923)	6	1	0	0
Pwp2p-containing_subcomplex_of_90S_preribosome_(GOCC:0034388)	6	1	0	0
EKC/KEOPS_complex_(GOCC:0000408)	6	1	0	0
deuterosome_(GOCC:0098536)	5	1	0	0
Holliday_junction_resolvase_complex_(GOCC:0048476)	5	1	0	0
pyruvate_dehydrogenase_complex_(GOCC:0045254)	5	1	0	0
apicolateral_plasma_membrane_(GOCC:0016327)	5	1	0	0
organelle_membrane_(GOCC:0031090)	5	1	0	0
extrinsic_component_of_endoplasmic_reticulum_membrane_(GOCC:0042406)	5	1	0	0
sorting_endosome_(GOCC:0097443)	5	1	0	0
chromosome_passenger_complex_(GOCC:0032133)	5	1	0	0
serine_C-palmitoyltransferase_complex_(GOCC:0017059)	5	1	0	0
Rad51B-Rad51C-Rad51D-XRCC2_complex_(GOCC:0033063)	5	1	0	0
GPI-anchor_transamidase_complex_(GOCC:0042765)	5	1	0	0
cohesin_complex_(GOCC:0008278)	5	1	0	0
histone_pre-mRNA_3'end_processing_complex_(GOCC:0071204)	5	1	0	0
box_H/ACA_snoRNP_complex_(GOCC:0031429)	5	1	0	0
basal_cortex_(GOCC:0045180)	5	1	0	0
GATOR1_complex_(GOCC:1990130)	5	1	0	0
tubular_endosome_(GOCC:0097422)	5	1	0	0
PCAF_complex_(GOCC:0000125)	5	1	0	0
nucleolar_ribonuclease_P_complex_(GOCC:0005655)	5	1	0	0
MMXD_complex_(GOCC:0071817)	5	1	0	0
LINC_complex_(GOCC:0034993)	5	1	0	0
condensin_complex_(GOCC:0000796)	5	1	0	0
respiratory_chain_complex_IV_(GOCC:0045277)	5	1	0	0
collagen_type_IV_trimer_(GOCC:0005587)	5	1	0	0
acrosomal_membrane_(GOCC:0002080)	5	1	0	0
eukaryotic_translation_initiation_factor_2B_complex_(GOCC:0005851)	5	1	0	0
plasma_membrane_protein_complex_(GOCC:0098797)	5	1	0	0
I-kappaB/NF-kappaB_complex_(GOCC:0033256)	5	1	0	0
proton-transporting_two-sector_ATPase_complex_(GOCC:0016469)	5	1	0	0
spermatoproteasome_complex_(GOCC:1990111)	5	1	0	0
IPAF_inflammasome_complex_(GOCC:0072557)	5	1	0	0
macropinosome_(GOCC:0044354)	5	1	0	0
BRISC_complex_(GOCC:0070552)	5	1	0	0
myosin_II_complex_(GOCC:0016460)	5	1	0	0
NatA_complex_(GOCC:0031415)	5	1	0	0
signal_recognition_particle_receptor_complex_(GOCC:0005785)	5	1	0	0
AP-3_adaptor_complex_(GOCC:0030123)	5	1	0	0
zymogen_granule_membrane_(GOCC:0042589)	5	1	0	0
SAGA-type_complex_(GOCC:0070461)	5	1	0	0
epsilon_DNA_polymerase_complex_(GOCC:0008622)	5	1	0	0
mitochondrial_intermembrane_space_protein_transporter_complex_(GOCC:0042719)	5	1	0	0
THO_complex_(GOCC:0000347)	5	1	0	0
phosphatidylinositol_3-kinase_complex,_class_III_(GOCC:0035032)	5	1	0	0
intrinsic_component_of_Golgi_membrane_(GOCC:0031228)	5	1	0	0
FHF_complex_(GOCC:0070695)	5	1	0	0
uniplex_complex_(GOCC:1990246)	5	1	0	0

## Sheet: Sheet3
Supplementary Data 4. Subset 3.: Gene Ontology enrichment analysis of 229 low-abundance proteins in cognitive stability (List1Down)
GO MOLECULAR FUNCTION
GO:MF	GenesinGeneSet	Adj. P-value	OR	Intersect
cadherin_binding_involved_in_cell-cell_adhesion_(GOMF:0098641)	294	1.44e-13	9.96017	27
cadherin_binding_(GOMF:0045296)	275	1.44e-13	10.2439	26
double-stranded_RNA_binding_(GOMF:0003725)	1223	1.4e-09	3.83337	44
translation_factor_activity_RNA_binding_(GOMF:0008135)	1210	1.4e-09	3.87965	44
snoRNA_binding_(GOMF:0030515)	1206	1.4e-09	3.78026	43
telomerase_RNA_binding_(GOMF:0070034)	1205	1.4e-09	3.78371	43
rRNA_binding_(GOMF:0019843)	1205	1.4e-09	3.78371	43
primary_miRNA_binding_(GOMF:0070878)	1204	1.4e-09	3.78717	43
AU-rich_element_binding_(GOMF:0017091)	1203	1.4e-09	3.79063	43
miRNA_binding_(GOMF:0035198)	1203	1.4e-09	3.79063	43
siRNA_binding_(GOMF:0035197)	1203	1.4e-09	3.79063	43
snRNA_binding_(GOMF:0017069)	1202	1.4e-09	3.7941	43
piRNA_binding_(GOMF:0034584)	1202	1.4e-09	3.7941	43
RNA_cap_binding_(GOMF:0000339)	1201	1.4e-09	3.79757	43
G-quadruplex_RNA_binding_(GOMF:0002151)	1201	1.4e-09	3.79757	43
pre-miRNA_binding_(GOMF:0070883)	1201	1.4e-09	3.79757	43
7S_RNA_binding_(GOMF:0008312)	1200	1.4e-09	3.80105	43
RNA_stem-loop_binding_(GOMF:0035613)	1200	1.4e-09	3.80105	43
telomeric_repeat-containing_RNA_binding_(GOMF:0061752)	1200	1.4e-09	3.80105	43
BRE_binding_(GOMF:0042835)	1200	1.4e-09	3.80105	43
histone_pre-mRNA_DCP_binding_(GOMF:0071208)	1200	1.4e-09	3.80105	43
pre-mRNA_binding_(GOMF:0036002)	1200	1.4e-09	3.80105	43
N6-methyladenosine-containing_RNA_binding_(GOMF:1990247)	1199	1.4e-09	3.80454	43
GU_repeat_RNA_binding_(GOMF:1990605)	1199	1.4e-09	3.80454	43
ribonuclease_P_RNA_binding_(GOMF:0033204)	1199	1.4e-09	3.80454	43
misfolded_RNA_binding_(GOMF:0034336)	1199	1.4e-09	3.80454	43
regulatory_region_RNA_binding_(GOMF:0001069)	1199	1.4e-09	3.80454	43
RNA_binding_(GOMF:0003723)	1199	1.4e-09	3.80454	43
base_pairing_with_RNA_(GOMF:0000498)	1199	1.4e-09	3.80454	43
alpha-aminoacyl-tRNA_binding_(GOMF:1904678)	1199	1.4e-09	3.80454	43
21U-RNA_binding_(GOMF:0034583)	1199	1.4e-09	3.80454	43
single-stranded_RNA_binding_(GOMF:0003727)	1216	1.78e-09	3.7461	43
tRNA_binding_(GOMF:0000049)	1219	1.86e-09	3.73596	43
mRNA_binding_(GOMF:0003729)	1230	2.42e-09	3.69923	43
structural_constituent_of_cytoskeleton_(GOMF:0005200)	83	3.1e-06	12.547	10
RNA_helicase_activity_(GOMF:0003724)	25	0.000726813	22.4388	5
protein_homodimerization_activity_(GOMF:0042803)	584	0.000992598	3.32275	20
phospholipase_A2_inhibitor_activity_(GOMF:0019834)	8	0.00681792	53.3034	3
zinc_ion_binding_(GOMF:0008270)	280	0.00732299	4.1003	12
ATP-dependent_3-5_RNA_helicase_activity_(GOMF:0034459)	66	0.00842184	8.99883	6
ATP-dependent_5-3_RNA_helicase_activity_(GOMF:0032575)	67	0.00894072	8.84879	6
actin_filament_binding_(GOMF:0051015)	208	0.0104997	4.59851	10
ATP-dependent_RNA_helicase_activity_(GOMF:0004004)	70	0.010891	8.43543	6
5-3_RNA_helicase_activity_(GOMF:0032574)	10	0.0124089	38.1142	3
fatty_acid_binding_(GOMF:0005504)	11	0.0161851	33.3564	3
3-5_RNA_helicase_activity_(GOMF:0034458)	11	0.0161851	33.3564	3
actin_binding_(GOMF:0003779)	125	0.0393581	5.3486	7
microtubule_plus-end_binding_(GOMF:0051010)	131	0.0509663	5.08701	7
G-protein_betagamma-subunit_complex_binding_(GOMF:0031683)	17	0.0583795	19.0594	3
DNARNA_helicase_activity_(GOMF:0033677)	17	0.0583795	19.0594	3
NAD+_binding_(GOMF:0070403)	18	0.0681142	17.7894	3
actin_monomer_binding_(GOMF:0003785)	141	0.0724956	4.70568	7
RNA_strand-exchange_activity_(GOMF:0034057)	72	0.0846957	6.6834	5
RNA_strand_annealing_activity_(GOMF:0033592)	75	0.0997929	6.39604	5
GTPase_activity_coupled_(GOMF:0061745)	151	0.099992	4.37679	7
hyaluronic_acid_binding_(GOMF:0005540)	21	0.099992	14.8274	3
microtubule_binding_(GOMF:0008017)	152	0.102016	4.34637	7
phospholipase_D_inhibitor_activity_(GOMF:0060961)	6	0.106748	44.3082	2
carbonyl_reductase_(NADPH)_activity_(GOMF:0004090)	6	0.106748	44.3082	2
GTPase_activity_(GOMF:0003924)	157	0.116503	4.20074	7
JUN_kinase_binding_(GOMF:0008432)	301	0.124558	3.11384	10
double-stranded_miRNA_binding_(GOMF:0098851)	49	0.124558	7.93326	4
protein_kinase_A_catalytic_subunit_binding_(GOMF:0034236)	309	0.148089	3.0293	10
SH3_domain_binding_(GOMF:0017124)	52	0.148416	7.4371	4
GTPase_motor_activity_(GOMF:0061791)	169	0.160018	3.88699	7
microtubule_lateral_binding_(GOMF:0099609)	126	0.160018	4.48686	6
microtubule_minus-end_binding_(GOMF:0051011)	131	0.189176	4.30618	6
protein_binding_bridging_(GOMF:0030674)	59	0.220923	6.48777	4
phosphohistidine_phosphatase_activity_(GOMF:0008969)	32	0.257646	9.19695	3
nucleotidase_activity_(GOMF:0008252)	32	0.257646	9.19695	3
poly(A)_binding_(GOMF:0008143)	10	0.257646	22.1265	2
vinculin_binding_(GOMF:0017166)	10	0.257646	22.1265	2
phospholipase_inhibitor_activity_(GOMF:0004859)	10	0.257646	22.1265	2
protein_kinase_binding_(GOMF:0019901)	352	0.271844	2.64256	10
protein_histidine_kinase_binding_(GOMF:0043424)	297	0.271844	2.81902	9
mitogen-activated_protein_kinase_kinase_kinase_kinase_binding_(GOMF:0033161)	297	0.271844	2.81902	9
3-phosphoinositide-dependent_protein_kinase_binding_(GOMF:0043423)	297	0.271844	2.81902	9
translation_elongation_factor_activity_(GOMF:0003746)	34	0.271844	8.60334	3
protein_serinethreonine_kinase_activator_activity_(GOMF:0043539)	34	0.271844	8.60334	3
MAP_kinase_activity_(GOMF:0004707)	11	0.271844	19.6784	2
MAP_kinase_activity_involved_in_innate_immune_response_(GOMF:0038075)	11	0.271844	19.6784	2
MAP_kinase_activity_involved_in_cell_wall_organization_or_biogenesis_(GOMF:0038067)	11	0.271844	19.6784	2
SAP_kinase_activity_(GOMF:0016909)	11	0.271844	19.6784	2
MAP_kinase_activity_involved_in_osmosensory_signaling_pathway_(GOMF:0038079)	11	0.271844	19.6784	2
MAP_kinase_activity_involved_in_conjugation_with_cellular_fusion_(GOMF:0038071)	11	0.271844	19.6784	2
protein_tyrosine_kinase_binding_(GOMF:1990782)	301	0.282301	2.77984	9
calcium_ion_sensor_activity_(GOMF:0061891)	248	0.282301	3.00043	8
calcium_ion_binding_involved_in_regulation_of_cytosolic_calcium_ion_concentration_(GOMF:0099510)	248	0.282301	3.00043	8
protein_kinase_B_binding_(GOMF:0043422)	303	0.29091	2.76065	9
mitogen-activated_protein_kinase_kinase_kinase_binding_(GOMF:0031435)	304	0.293642	2.75116	9
mitogen-activated_protein_kinase_kinase_binding_(GOMF:0031434)	305	0.296407	2.74172	9
mitogen-activated_protein_kinase_binding_(GOMF:0051019)	308	0.311525	2.7137	9
nucleoside_diphosphate_kinase_activity_(GOMF:0004550)	15	0.44348	13.6213	2
protein_kinase_C_binding_(GOMF:0005080)	328	0.447266	2.54108	9
calcium_ion_binding_(GOMF:0005509)	273	0.447389	2.71385	8
single-stranded_DNA_binding_(GOMF:0003697)	544	0.470898	1.85566	11
flap-structured_DNA_binding_(GOMF:0070336)	483	0.470898	1.89797	10
DNA_end_binding_(GOMF:0045027)	483	0.470898	1.89797	10
topological_DNA_entrapment_activity_(GOMF:0061776)	482	0.470898	1.90209	10
bent_DNA_binding_(GOMF:0003681)	482	0.470898	1.90209	10
negative_regulation_of_SREBP_signaling_pathway_by_DNA_binding_(GOMF:0100060)	482	0.470898	1.90209	10
DNA_clamp_unloader_activity_(GOMF:0061860)	482	0.470898	1.90209	10
triplex_DNA_binding_(GOMF:0045142)	482	0.470898	1.90209	10
DNA_binding_(GOMF:0003677)	482	0.470898	1.90209	10
DNA_secondary_structure_binding_(GOMF:0000217)	482	0.470898	1.90209	10
recombination_hotspot_binding_(GOMF:0010844)	482	0.470898	1.90209	10
histone-dependent_DNA_binding_(GOMF:0099077)	482	0.470898	1.90209	10
random_coil_DNA_binding_(GOMF:0003695)	482	0.470898	1.90209	10
DNA_clamp_activity_(GOMF:0061777)	482	0.470898	1.90209	10
base_pairing_with_DNA_(GOMF:0000497)	482	0.470898	1.90209	10
actin_lateral_binding_(GOMF:0003786)	109	0.470898	3.39024	4
protein_complex_binding_(GOMF:0032403)	101	0.470898	3.67155	4
protein_phosphatase_binding_(GOMF:0019903)	91	0.470898	4.09494	4
diacylglycerol_kinase_activity_(GOMF:0004143)	69	0.470898	4.03484	3
protein_phosphatase_2A_binding_(GOMF:0051721)	67	0.470898	4.16123	3
ubiquitin_binding_(GOMF:0043130)	66	0.470898	4.22755	3
ethanolamine_kinase_activity_(GOMF:0004305)	66	0.470898	4.22755	3
chemokine_receptor_binding_(GOMF:0042379)	66	0.470898	4.22755	3
glycerol_kinase_activity_(GOMF:0004370)	66	0.470898	4.22755	3
linear_polyubiquitin_binding_(GOMF:1990450)	66	0.470898	4.22755	3
inositol-13456-pentakisphosphate_kinase_activity_(GOMF:0000827)	65	0.470898	4.29597	3
inositol_diphosphate_tetrakisphosphate_kinase_activity_(GOMF:0052839)	65	0.470898	4.29597	3
creatine_kinase_activity_(GOMF:0004111)	65	0.470898	4.29597	3
inositol_heptakisphosphate_kinase_activity_(GOMF:0000829)	65	0.470898	4.29597	3
inositol_hexakisphosphate_kinase_activity_(GOMF:0000828)	65	0.470898	4.29597	3
inositol_5-diphosphate_pentakisphosphate_5-kinase_activity_(GOMF:0052836)	65	0.470898	4.29597	3
choline_kinase_activity_(GOMF:0004103)	64	0.470898	4.36663	3
adenylylsulfate_kinase_activity_(GOMF:0004020)	64	0.470898	4.36663	3
ribosylnicotinamide_kinase_activity_(GOMF:0050262)	64	0.470898	4.36663	3
dephospho-CoA_kinase_activity_(GOMF:0004140)	64	0.470898	4.36663	3
NAD+_kinase_activity_(GOMF:0003951)	64	0.470898	4.36663	3
pantothenate_kinase_activity_(GOMF:0004594)	64	0.470898	4.36663	3
triokinase_activity_(GOMF:0050354)	63	0.470898	4.43967	3
acylglycerol_kinase_activity_(GOMF:0047620)	63	0.470898	4.43967	3
mevalonate_kinase_activity_(GOMF:0004496)	63	0.470898	4.43967	3
ADP-specific_glucokinase_activity_(GOMF:0043843)	63	0.470898	4.43967	3
inositol_pentakisphosphate_2-kinase_activity_(GOMF:0035299)	63	0.470898	4.43967	3
glucose-16-bisphosphate_synthase_activity_(GOMF:0047933)	63	0.470898	4.43967	3
riboflavin_kinase_activity_(GOMF:0008531)	63	0.470898	4.43967	3
fucokinase_activity_(GOMF:0050201)	63	0.470898	4.43967	3
pyridoxal_kinase_activity_(GOMF:0008478)	63	0.470898	4.43967	3
dolichol_kinase_activity_(GOMF:0004168)	63	0.470898	4.43967	3
glycerate_kinase_activity_(GOMF:0008887)	63	0.470898	4.43967	3
glycerone_kinase_activity_(GOMF:0004371)	63	0.470898	4.43967	3
hydroxylysine_kinase_activity_(GOMF:0047992)	63	0.470898	4.43967	3
phosphatidylinositol_phosphate_kinase_activity_(GOMF:0016307)	63	0.470898	4.43967	3
sedoheptulokinase_activity_(GOMF:0050277)	63	0.470898	4.43967	3
kinase_activity_(GOMF:0016301)	62	0.470898	4.51528	3
riboflavin_phosphotransferase_activity_(GOMF:0050257)	62	0.470898	4.51528	3
diphosphate-protein_phosphotransferase_activity_(GOMF:0047321)	62	0.470898	4.51528	3
ADP-thymidine_kinase_activity_(GOMF:0047628)	62	0.470898	4.51528	3
acyl-phosphate-hexose_phosphotransferase_activity_(GOMF:0047328)	62	0.470898	4.51528	3
dehydrogluconokinase_activity_(GOMF:0047841)	62	0.470898	4.51528	3
inositol_trisphosphate_kinase_activity_(GOMF:0051766)	62	0.470898	4.51528	3
S-methyl-5-thioribose_kinase_activity_(GOMF:0046522)	62	0.470898	4.51528	3
phosphatidylinositol_bisphosphate_kinase_activity_(GOMF:0052813)	62	0.470898	4.51528	3
phosphatidylinositol_kinase_activity_(GOMF:0052742)	62	0.470898	4.51528	3
D-erythro-sphingosine_kinase_activity_(GOMF:0017050)	62	0.470898	4.51528	3
5-dehydro-2-deoxygluconokinase_activity_(GOMF:0047590)	62	0.470898	4.51528	3
scyllo-inosamine_4-kinase_activity_(GOMF:0050276)	62	0.470898	4.51528	3
phosphoramidate-hexose_phosphotransferase_activity_(GOMF:0047329)	62	0.470898	4.51528	3
pseudouridine_kinase_activity_(GOMF:0050225)	62	0.470898	4.51528	3
phosphoribokinase_activity_(GOMF:0050195)	62	0.470898	4.51528	3
beta-glucoside_kinase_activity_(GOMF:0047700)	62	0.470898	4.51528	3
ADP-specific_phosphofructokinase_activity_(GOMF:0043844)	62	0.470898	4.51528	3
galacturonokinase_activity_(GOMF:0047912)	62	0.470898	4.51528	3
(S)-lactate_2-kinase_activity_(GOMF:0043841)	62	0.470898	4.51528	3
glycerol-3-phosphate-glucose_phosphotransferase_activity_(GOMF:0047327)	62	0.470898	4.51528	3
phenol_kinase_activity_(GOMF:0018720)	62	0.470898	4.51528	3
adenosylcobinamide_kinase_activity_(GOMF:0043752)	62	0.470898	4.51528	3
tetraacyldisaccharide_4-kinase_activity_(GOMF:0009029)	62	0.470898	4.51528	3
gluconokinase_activity_(GOMF:0046316)	62	0.470898	4.51528	3
diphosphoinositol-pentakisphosphate_kinase_activity_(GOMF:0033857)	62	0.470898	4.51528	3
phosphoglycerate_kinase_activity_(GOMF:0004618)	62	0.470898	4.51528	3
AMP-thymidine_kinase_activity_(GOMF:0047667)	62	0.470898	4.51528	3
macrolide_2-kinase_activity_(GOMF:0050073)	62	0.470898	4.51528	3
alkylglycerol_kinase_activity_(GOMF:0047649)	62	0.470898	4.51528	3
diphosphate-glycerol_phosphotransferase_activity_(GOMF:0047331)	62	0.470898	4.51528	3
NADH_kinase_activity_(GOMF:0042736)	62	0.470898	4.51528	3
alkylglycerone_kinase_activity_(GOMF:0047650)	62	0.470898	4.51528	3
inositol_tetrakisphosphate_kinase_activity_(GOMF:0051765)	62	0.470898	4.51528	3
hydroxymethylpyrimidine_kinase_activity_(GOMF:0008902)	62	0.470898	4.51528	3
erythritol_kinase_activity_(GOMF:0047878)	62	0.470898	4.51528	3
glucosamine_kinase_activity_(GOMF:0047931)	62	0.470898	4.51528	3
phosphoglucokinase_activity_(GOMF:0050190)	62	0.470898	4.51528	3
glucuronokinase_activity_(GOMF:0047940)	62	0.470898	4.51528	3
4-(cytidine_5-diphospho)-2-C-methyl-D-erythritol_kinase_activity_(GOMF:0050515)	62	0.470898	4.51528	3
aminoglycoside_phosphotransferase_activity_(GOMF:0034071)	62	0.470898	4.51528	3
viomycin_kinase_activity_(GOMF:0050394)	62	0.470898	4.51528	3
carbohydrate_kinase_activity_(GOMF:0019200)	62	0.470898	4.51528	3
inosine_kinase_activity_(GOMF:0008906)	62	0.470898	4.51528	3
pantetheine_kinase_activity_(GOMF:0050165)	62	0.470898	4.51528	3
ribosylnicotinate_kinase_activity_(GOMF:0061769)	62	0.470898	4.51528	3
cobinamide_kinase_activity_(GOMF:0008819)	62	0.470898	4.51528	3
phosphoribulokinase_activity_(GOMF:0008974)	62	0.470898	4.51528	3
D-arabinokinase_activity_(GOMF:0047814)	62	0.470898	4.51528	3
thiamine_kinase_activity_(GOMF:0019165)	62	0.470898	4.51528	3
tagatose_kinase_activity_(GOMF:0050317)	62	0.470898	4.51528	3
diphosphate-serine_phosphotransferase_activity_(GOMF:0047332)	62	0.470898	4.51528	3
tagatose-6-phosphate_kinase_activity_(GOMF:0009024)	62	0.470898	4.51528	3
undecaprenol_kinase_activity_(GOMF:0009038)	62	0.470898	4.51528	3
shikimate_kinase_activity_(GOMF:0004765)	62	0.470898	4.51528	3
polyphosphate-glucose_phosphotransferase_activity_(GOMF:0047330)	62	0.470898	4.51528	3
phosphoenolpyruvate-glycerone_phosphotransferase_activity_(GOMF:0047324)	62	0.470898	4.51528	3
hydroxyethylthiazole_kinase_activity_(GOMF:0004417)	62	0.470898	4.51528	3
hamamelose_kinase_activity_(GOMF:0047976)	62	0.470898	4.51528	3
glucose-1-phosphate_phosphodismutase_activity_(GOMF:0047937)	62	0.470898	4.51528	3
xylitol_kinase_activity_(GOMF:0050400)	62	0.470898	4.51528	3
inositol_3-kinase_activity_(GOMF:0019140)	62	0.470898	4.51528	3
selenide_water_dikinase_activity_(GOMF:0004756)	61	0.470898	4.59363	3
phosphatidylinositol_3-kinase_activity_(GOMF:0035004)	61	0.470898	4.59363	3
phosphomevalonate_kinase_activity_(GOMF:0004631)	61	0.470898	4.59363	3
carbamate_kinase_activity_(GOMF:0008804)	60	0.470898	4.67366	3
butyrate_kinase_activity_(GOMF:0047761)	60	0.470898	4.67366	3
glycerate_2-kinase_activity_(GOMF:0043798)	60	0.470898	4.67366	3
farnesyl_diphosphate_kinase_activity_(GOMF:0047887)	60	0.470898	4.67366	3
guanidinoacetate_kinase_activity_(GOMF:0047973)	60	0.470898	4.67366	3
phytol_kinase_activity_(GOMF:0010276)	60	0.470898	4.67366	3
glutamate_1-kinase_activity_(GOMF:0047944)	60	0.470898	4.67366	3
ammonia_kinase_activity_(GOMF:0047666)	60	0.470898	4.67366	3
alpha-glucan_water_dikinase_activity_(GOMF:0050521)	60	0.470898	4.67366	3
thiamine-diphosphate_kinase_activity_(GOMF:0050331)	60	0.470898	4.67366	3
agmatine_kinase_activity_(GOMF:0047633)	60	0.470898	4.67366	3
polyphosphate_kinase_activity_(GOMF:0008976)	60	0.470898	4.67366	3
2-phosphoglycerate_kinase_activity_(GOMF:0036357)	60	0.470898	4.67366	3
phosphoglycerate_kinase_(GTP)_activity_(GOMF:0050191)	60	0.470898	4.67366	3
taurocyamine_kinase_activity_(GOMF:0050324)	60	0.470898	4.67366	3
hypotaurocyamine_kinase_activity_(GOMF:0047715)	60	0.470898	4.67366	3
acetate_kinase_(diphosphate)_activity_(GOMF:0047601)	60	0.470898	4.67366	3
fructosamine-3-kinase_activity_(GOMF:0030387)	60	0.470898	4.67366	3
5-methyldeoxycytidine-5-phosphate_kinase_activity_(GOMF:0047336)	60	0.470898	4.67366	3
acetate_kinase_activity_(GOMF:0008776)	60	0.470898	4.67366	3
amino_acid_kinase_activity_(GOMF:0019202)	60	0.470898	4.67366	3
lombricine_kinase_activity_(GOMF:0050059)	60	0.470898	4.67366	3
propionate_kinase_activity_(GOMF:0008980)	60	0.470898	4.67366	3
pyruvate_water_dikinase_activity_(GOMF:0008986)	60	0.470898	4.67366	3
formate_kinase_activity_(GOMF:0047900)	60	0.470898	4.67366	3
acetylglutamate_kinase_activity_(GOMF:0003991)	60	0.470898	4.67366	3
phosphoglucan_water_dikinase_activity_(GOMF:0051752)	60	0.470898	4.67366	3
lipid_kinase_activity_(GOMF:0001727)	60	0.470898	4.67366	3
phenol_water_dikinase_activity_(GOMF:0043749)	60	0.470898	4.67366	3
(deoxy)adenylate_kinase_activity_(GOMF:0047506)	60	0.470898	4.67366	3
N2-acetyl-L-aminoadipate_kinase_activity_(GOMF:0043744)	60	0.470898	4.67366	3
phosphomethylpyrimidine_kinase_activity_(GOMF:0008972)	60	0.470898	4.67366	3
opheline_kinase_activity_(GOMF:0050154)	60	0.470898	4.67366	3
nucleobase-containing_compound_kinase_activity_(GOMF:0019205)	60	0.470898	4.67366	3
autoinducer-2_kinase_activity_(GOMF:0071518)	60	0.470898	4.67366	3
T2-induced_deoxynucleotide_kinase_activity_(GOMF:0050316)	60	0.470898	4.67366	3
ATP:2-methylpropanoate_phosphotransferase_activity_(GOMF:0047758)	60	0.470898	4.67366	3
thiamine-phosphate_kinase_activity_(GOMF:0009030)	60	0.470898	4.67366	3
translation_initiation_factor_activity_(GOMF:0003743)	54	0.470898	5.22523	3
G-protein_coupled_glutamate_receptor_binding_(GOMF:0035256)	54	0.470898	5.22523	3
calcium-dependent_phospholipid_binding_(GOMF:0005544)	49	0.470898	5.79446	3
acireductone_synthase_activity_(GOMF:0043874)	31	0.470898	6.10514	2
phosphatase_activity_(GOMF:0016791)	31	0.470898	6.10514	2
N-acylneuraminate-9-phosphatase_activity_(GOMF:0050124)	31	0.470898	6.10514	2
lysophosphatidic_acid_phosphatase_activity_(GOMF:0052642)	31	0.470898	6.10514	2
glycerol-3-phosphatase_activity_(GOMF:0043136)	31	0.470898	6.10514	2
cyclin-dependent_protein_serinethreonine_kinase_activator_activity_(GOMF:0061575)	31	0.470898	6.10514	2
aryldialkylphosphatase_activity_(GOMF:0004063)	31	0.470898	6.10514	2
pyridoxal_phosphatase_activity_(GOMF:0033883)	31	0.470898	6.10514	2
phosphatidylglycerophosphatase_activity_(GOMF:0008962)	31	0.470898	6.10514	2
[glycogen-synthase-D]_phosphatase_activity_(GOMF:0050407)	30	0.470898	6.32342	2
5-amino-6-(5-phosphoribitylamino)uracil_phosphatase_activity_(GOMF:0043726)	30	0.470898	6.32342	2
5-deoxynucleotidase_activity_(GOMF:0002953)	30	0.470898	6.32342	2
ecdysteroid-phosphate_phosphatase_activity_(GOMF:0102531)	30	0.470898	6.32342	2
alkylacetylglycerophosphatase_activity_(GOMF:0047647)	30	0.470898	6.32342	2
glycerol-2-phosphatase_activity_(GOMF:0047954)	30	0.470898	6.32342	2
[hydroxymethylglutaryl-CoA_reductase_(NADPH)]-phosphatase_activity_(GOMF:0047384)	30	0.470898	6.32342	2
2-phosphosulfolactate_phosphatase_activity_(GOMF:0050532)	30	0.470898	6.32342	2
NMN_phosphatase_activity_(GOMF:1990224)	30	0.470898	6.32342	2
caldesmon-phosphatase_activity_(GOMF:0047765)	30	0.470898	6.32342	2
DD-heptose_17-bisphosphate_phosphatase_activity_(GOMF:0034200)	30	0.470898	6.32342	2
[phosphorylase]_phosphatase_activity_(GOMF:0050196)	30	0.470898	6.32342	2
6-phosophogluco-3-phosphogluco-starch_phosphatase_activity_(GOMF:0102222)	30	0.470898	6.32342	2
4-phytase_activity_(GOMF:0008707)	30	0.470898	6.32342	2
polynucleotide_phosphatase_activity_(GOMF:0098518)	30	0.470898	6.32342	2
pseudouridine_5-phosphatase_activity_(GOMF:1990738)	30	0.470898	6.32342	2
histidinol-phosphatase_activity_(GOMF:0004401)	30	0.470898	6.32342	2
35-nucleotide_bisphosphate_phosphatase_activity_(GOMF:0097657)	30	0.470898	6.32342	2
[acetyl-CoA_carboxylase]-phosphatase_activity_(GOMF:0050406)	30	0.470898	6.32342	2
3-phosphoglycerate_phosphatase_activity_(GOMF:0047572)	30	0.470898	6.32342	2
phosphoenolpyruvate_phosphatase_activity_(GOMF:0050189)	30	0.470898	6.32342	2
phosphoglycerate_phosphatase_activity_(GOMF:0050192)	30	0.470898	6.32342	2
aspartic-type_endopeptidase_inhibitor_activity_(GOMF:0019828)	30	0.470898	6.32342	2
sorbitol-6-phosphatase_activity_(GOMF:0050286)	30	0.470898	6.32342	2
5-phytase_activity_(GOMF:0050533)	30	0.470898	6.32342	2
ecdysone-phosphate_phosphatase_activity_(GOMF:0102537)	30	0.470898	6.32342	2
NADPH_phosphatase_activity_(GOMF:0102757)	30	0.470898	6.32342	2
phosphocholine_phosphatase_activity_(GOMF:0052731)	30	0.470898	6.32342	2
guanidinodeoxy-scyllo-inositol-4-phosphatase_activity_(GOMF:0047383)	30	0.470898	6.32342	2
FMN_phosphatase_activity_(GOMF:0103027)	30	0.470898	6.32342	2
ADP-phosphoglycerate_phosphatase_activity_(GOMF:0047630)	30	0.470898	6.32342	2
2-carboxy-D-arabinitol-1-phosphatase_activity_(GOMF:0047538)	30	0.470898	6.32342	2
FMN_hydrolase_activity_(GOMF:0090711)	30	0.470898	6.32342	2
3-phytase_activity_(GOMF:0016158)	30	0.470898	6.32342	2
phosphatidylinositol_phosphate_phosphatase_activity_(GOMF:0052866)	30	0.470898	6.32342	2
dolichyl-phosphatase_activity_(GOMF:0047873)	30	0.470898	6.32342	2
carbohydrate_phosphatase_activity_(GOMF:0019203)	30	0.470898	6.32342	2
[pyruvate_kinase]-phosphatase_activity_(GOMF:0050408)	30	0.470898	6.32342	2
NADP_phosphatase_activity_(GOMF:0019178)	30	0.470898	6.32342	2
sedoheptulose-bisphosphatase_activity_(GOMF:0050278)	30	0.470898	6.32342	2
glucosylglycerol_3-phosphatase_activity_(GOMF:0050530)	30	0.470898	6.32342	2
glycerol-1-phosphatase_activity_(GOMF:0000121)	30	0.470898	6.32342	2
mannitol-1-phosphatase_activity_(GOMF:0050084)	30	0.470898	6.32342	2
deoxynucleotide_3-phosphatase_activity_(GOMF:0047846)	30	0.470898	6.32342	2
2-hydroxy-3-keto-5-methylthiopentenyl-1-phosphate_phosphatase_activity_(GOMF:0043716)	30	0.470898	6.32342	2
alpha-ribazole_phosphatase_activity_(GOMF:0043755)	30	0.470898	6.32342	2
L-threonine_O-3-phosphate_phosphatase_activity_(GOMF:0102520)	30	0.470898	6.32342	2
mannosyl-3-phosphoglycerate_phosphatase_activity_(GOMF:0050531)	30	0.470898	6.32342	2
methylphosphothioglycerate_phosphatase_activity_(GOMF:0047382)	30	0.470898	6.32342	2
[isocitrate_dehydrogenase_(NADP+)]_phosphatase_activity_(GOMF:0101014)	30	0.470898	6.32342	2
10-hydroxy-9-(phosphonooxy)octadecanoate_phosphatase_activity_(GOMF:0033885)	30	0.470898	6.32342	2
[3-methyl-2-oxobutanoate_dehydrogenase_(lipoamide)]-phosphatase_activity_(GOMF:0047385)	30	0.470898	6.32342	2
bisphosphoglycerate_phosphatase_activity_(GOMF:0034416)	30	0.470898	6.32342	2
thymidylate_5-phosphatase_activity_(GOMF:0050340)	30	0.470898	6.32342	2
myosin-light-chain-phosphatase_activity_(GOMF:0050115)	30	0.470898	6.32342	2
fructose-1-phosphatase_activity_(GOMF:0103026)	30	0.470898	6.32342	2
phosphoethanolamine_phosphatase_activity_(GOMF:0052732)	30	0.470898	6.32342	2
phosphatidylinositol-5-phosphate_5-phosphatase_activity_(GOMF:0102091)	30	0.470898	6.32342	2
streptomycin-6-phosphatase_activity_(GOMF:0050301)	30	0.470898	6.32342	2
3-deoxy-manno-octulosonate-8-phosphatase_activity_(GOMF:0019143)	30	0.470898	6.32342	2
metalloaminopeptidase_activity_(GOMF:0070006)	29	0.470898	6.55792	2
GTPase_binding_(GOMF:0051020)	29	0.470898	6.55792	2
calcium-independent_phospholipase_A2_activity_(GOMF:0047499)	29	0.470898	6.55792	2
translation_termination_factor_activity_(GOMF:0008079)	28	0.470898	6.8103	2
phosphatidylinositol_phospholipase_C_activity_(GOMF:0004435)	28	0.470898	6.8103	2
protein_kinase_activator_activity_(GOMF:0030295)	27	0.470898	7.08185	2
NADPH_binding_(GOMF:0070402)	27	0.470898	7.08185	2
DNA_helicase_activity_(GOMF:0003678)	26	0.470898	7.37953	2
protein_tyrosine_kinase_activator_activity_(GOMF:0030296)	26	0.470898	7.37953	2
dipeptidyl-peptidase_activity_(GOMF:0008239)	25	0.470898	7.70007	2
helicase_activity_(GOMF:0004386)	23	0.470898	8.4336	2
arylesterase_activity_(GOMF:0004064)	23	0.470898	8.4336	2
aminopeptidase_activity_(GOMF:0004177)	23	0.470898	8.4336	2
disordered_domain_specific_binding_(GOMF:0097718)	20	0.470898	9.84154	2
tripeptide_aminopeptidase_activity_(GOMF:0045148)	20	0.470898	9.84154	2
serine-type_aminopeptidase_activity_(GOMF:0070009)	20	0.470898	9.84154	2
cysteine-type_aminopeptidase_activity_(GOMF:0070005)	20	0.470898	9.84154	2
eukaryotic_elongation_factor-2_kinase_activator_activity_(GOMF:0042557)	19	0.470898	10.419	2
glutathione_peroxidase_activity_(GOMF:0004602)	18	0.470898	11.0687	2
6-phosphogluconolactonase_activity_(GOMF:0017057)	18	0.470898	11.0687	2
cyclin-dependent_protein_kinase_5_activator_activity_(GOMF:0016534)	17	0.470898	11.8097	2
purine_NTP-dependent_helicase_activity_(GOMF:0070035)	16	0.470898	12.6526	2
myosin_II_binding_(GOMF:0045159)	16	0.470898	12.6526	2
calcium-dependent_cysteine-type_endopeptidase_activity_(GOMF:0004198)	72	0.472021	3.85889	3
regulatory_region_DNA_binding_(GOMF:0000975)	484	0.473097	1.89387	10
G-quadruplex_DNA_binding_(GOMF:0051880)	486	0.482571	1.88573	10
DNA_clamp_loader_activity_(GOMF:0003689)	488	0.485979	1.87765	10
inositol_phosphate_phosphatase_activity_(GOMF:0052745)	32	0.485979	5.9014	2
calcium_channel_inhibitor_activity_(GOMF:0019855)	32	0.485979	5.9014	2
dihydrosphingosine-1-phosphate_phosphatase_activity_(GOMF:0070780)	32	0.485979	5.9014	2
acid_phosphatase_activity_(GOMF:0003993)	32	0.485979	5.9014	2
phosphoglycolate_phosphatase_activity_(GOMF:0008967)	32	0.485979	5.9014	2
DNA_binding_bending_(GOMF:0008301)	490	0.494785	1.86964	10
AMP-activated_protein_kinase_activity_(GOMF:0004679)	298	0.502618	2.14984	7
[pyruvate_dehydrogenase_(lipoamide)]_phosphatase_activity_(GOMF:0004741)	33	0.505033	5.71081	2
alkaline_phosphatase_activity_(GOMF:0004035)	33	0.505033	5.71081	2
phosphoserine_phosphatase_activity_(GOMF:0004647)	33	0.505033	5.71081	2
nucleotide_phosphatase_activity_acting_on_free_nucleotides_(GOMF:0098519)	33	0.505033	5.71081	2
LIM_domain_binding_(GOMF:0030274)	5	0.517338	22.034	1
Rap_guanyl-nucleotide_exchange_factor_activity_(GOMF:0017034)	5	0.517338	22.034	1
nucleoside_phosphate_kinase_activity_(GOMF:0050145)	5	0.517338	22.034	1
thioredoxin_peroxidase_activity_(GOMF:0008379)	5	0.517338	22.034	1
protein-arginine_deiminase_activity_(GOMF:0004668)	5	0.517338	22.034	1
sphingosine-1-phosphate_phosphatase_activity_(GOMF:0042392)	35	0.551736	5.36498	2
damaged_DNA_binding_(GOMF:0003684)	506	0.5691	1.80772	10
tau_protein_binding_(GOMF:0048156)	6	0.579266	17.6396	1
disulfide_oxidoreductase_activity_(GOMF:0015036)	6	0.579266	17.6396	1
cAMP-dependent_protein_kinase_activity_(GOMF:0004691)	6	0.579266	17.6396	1
ubiquitin-like_protein_ligase_binding_(GOMF:0044389)	6	0.579266	17.6396	1
tyrosyl-RNA_phosphodiesterase_activity_(GOMF:0036317)	6	0.579266	17.6396	1
histone_kinase_activity_(H3-S10_specific)_(GOMF:0035175)	6	0.579266	17.6396	1
peptide-methionine_(S)-S-oxide_reductase_activity_(GOMF:0008113)	6	0.579266	17.6396	1
diphosphomevalonate_decarboxylase_activity_(GOMF:0004163)	6	0.579266	17.6396	1
L-lactate_dehydrogenase_activity_(GOMF:0004459)	6	0.579266	17.6396	1
inorganic_diphosphatase_activity_(GOMF:0004427)	6	0.579266	17.6396	1
phosphoric_diester_hydrolase_activity_(GOMF:0008081)	6	0.579266	17.6396	1
CoA-disulfide_reductase_activity_(GOMF:0050451)	6	0.579266	17.6396	1
alditol:NADP+_1-oxidoreductase_activity_(GOMF:0004032)	6	0.579266	17.6396	1
glycerophosphocholine_phosphodiesterase_activity_(GOMF:0047389)	6	0.579266	17.6396	1
acetyl-CoA_C-acetyltransferase_activity_(GOMF:0003985)	6	0.579266	17.6396	1
selenodiglutathione-disulfide_reductase_activity_(GOMF:0098622)	6	0.579266	17.6396	1
34-didehydroretinal_binding_(GOMF:0046876)	6	0.579266	17.6396	1
1-phosphatidylinositol-3-phosphate_4-kinase_activity_(GOMF:0052811)	6	0.579266	17.6396	1
phosphoribosylaminoimidazole_carboxylase_activity_(GOMF:0004638)	6	0.579266	17.6396	1
myosin_II_light_chain_binding_(GOMF:0032033)	6	0.579266	17.6396	1
glycerophosphoinositol_glycerophosphodiesterase_activity_(GOMF:0047395)	6	0.579266	17.6396	1
trypanothione-disulfide_reductase_activity_(GOMF:0015042)	6	0.579266	17.6396	1
double-stranded_DNA_binding_(GOMF:0003690)	521	0.622456	1.75336	10
phosphatase_binding_(GOMF:0019902)	40	0.622456	4.65706	2
chromatin_DNA_binding_(GOMF:0031490)	40	0.622456	4.65706	2
lipid_phosphatase_activity_(GOMF:0042577)	39	0.622456	4.78347	2
chondroitin_sulfate_binding_(GOMF:0035374)	7	0.622456	14.7044	1
adenylate_cyclase_binding_(GOMF:0008179)	7	0.622456	14.7044	1
cytokine_receptor_binding_(GOMF:0005126)	7	0.622456	14.7044	1
retinoid_binding_(GOMF:0005501)	7	0.622456	14.7044	1
interleukin-13_receptor_binding_(GOMF:0005144)	7	0.622456	14.7044	1
interleukin-25_receptor_binding_(GOMF:0045521)	7	0.622456	14.7044	1
neurotrophin_receptor_binding_(GOMF:0005165)	7	0.622456	14.7044	1
high-density_lipoprotein_particle_binding_(GOMF:0008035)	7	0.622456	14.7044	1
interleukin-35_receptor_binding_(GOMF:0070748)	7	0.622456	14.7044	1
1-phosphatidylinositol-4-phosphate_5-kinase_activity_(GOMF:0016308)	7	0.622456	14.7044	1
glycerophosphodiester_phosphodiesterase_activity_(GOMF:0008889)	7	0.622456	14.7044	1
cyclic-nucleotide_phosphodiesterase_activity_(GOMF:0004112)	7	0.622456	14.7044	1
interleukin-15_receptor_binding_(GOMF:0016170)	7	0.622456	14.7044	1
interleukin-26_receptor_binding_(GOMF:0045522)	7	0.622456	14.7044	1
interferon-gamma_receptor_binding_(GOMF:0005133)	7	0.622456	14.7044	1
interleukin-17_receptor_binding_(GOMF:0030367)	7	0.622456	14.7044	1
interleukin-19_receptor_binding_(GOMF:0045516)	7	0.622456	14.7044	1
interleukin-33_receptor_binding_(GOMF:0002112)	7	0.622456	14.7044	1
choline:sodium_symporter_activity_(GOMF:0005307)	7	0.622456	14.7044	1
retinal_binding_(GOMF:0016918)	7	0.622456	14.7044	1
interleukin-21_receptor_binding_(GOMF:0001531)	7	0.622456	14.7044	1
interleukin-24_receptor_binding_(GOMF:0045520)	7	0.622456	14.7044	1
interleukin-14_receptor_binding_(GOMF:0005145)	7	0.622456	14.7044	1
fatty_acid_elongase_activity_(GOMF:0009922)	7	0.622456	14.7044	1
interleukin-18_receptor_binding_(GOMF:0045515)	7	0.622456	14.7044	1
glutamate_binding_(GOMF:0016595)	7	0.622456	14.7044	1
interleukin-16_receptor_binding_(GOMF:0045514)	7	0.622456	14.7044	1
RNA_polymerase_II_repressing_transcription_factor_binding_(GOMF:0001103)	89	0.644792	3.09343	3
signal_transducer_activity_(GOMF:0004871)	148	0.661747	2.46727	4
magnesium_ion_binding_(GOMF:0000287)	148	0.661747	2.46727	4
phosphatidate_phosphatase_activity_(GOMF:0008195)	43	0.661747	4.31607	2
cholesterol_binding_(GOMF:0015485)	43	0.661747	4.31607	2
AP-2_adaptor_complex_binding_(GOMF:0035612)	8	0.661747	12.6006	1
oxidoreductase_activity_acting_on_NAD(P)H_quinone_or_similar_compound_as_acceptor_(GOMF:0016655)	8	0.661747	12.6006	1
nuclease_activity_(GOMF:0004518)	8	0.661747	12.6006	1
adenylate_kinase_activity_(GOMF:0004017)	8	0.661747	12.6006	1
complement_component_C1q_binding_(GOMF:0001849)	8	0.661747	12.6006	1
FMN_binding_(GOMF:0010181)	8	0.661747	12.6006	1
2-hydroxy-14-benzoquinone_reductase_activity_(GOMF:0050625)	8	0.661747	12.6006	1
transcription_corepressor_binding_(GOMF:0001222)	8	0.661747	12.6006	1
RNA_polymerase_II_transcription_corepressor_binding_(GOMF:0001226)	8	0.661747	12.6006	1
NADH:menaquinone_oxidoreductase_activity_(GOMF:0103036)	8	0.661747	12.6006	1
oligonucleotidase_activity_(GOMF:0008946)	8	0.661747	12.6006	1
interleukin-28_receptor_binding_(GOMF:0032003)	8	0.661747	12.6006	1
p-benzoquinone_reductase_(NADPH)_activity_(GOMF:0018541)	8	0.661747	12.6006	1
interleukin-20_receptor_binding_(GOMF:0045517)	8	0.661747	12.6006	1
leukemia_inhibitory_factor_receptor_binding_(GOMF:0005146)	8	0.661747	12.6006	1
NAD(P)H:methyl-14-benzoquinone_oxidoreductase_activity_(GOMF:0103035)	8	0.661747	12.6006	1
erythropoietin_receptor_binding_(GOMF:0005128)	8	0.661747	12.6006	1
interleukin-27_receptor_binding_(GOMF:0045523)	8	0.661747	12.6006	1
monodehydroascorbate_reductase_(NADH)_activity_(GOMF:0016656)	8	0.661747	12.6006	1
long-chain-3-hydroxyacyl-CoA_dehydrogenase_activity_(GOMF:0016509)	8	0.661747	12.6006	1
interleukin-17E_receptor_binding_(GOMF:0030380)	8	0.661747	12.6006	1
interleukin-22_receptor_binding_(GOMF:0045518)	8	0.661747	12.6006	1
peptide-methionine_(R)-S-oxide_reductase_activity_(GOMF:0033743)	8	0.661747	12.6006	1
oncostatin-M_receptor_binding_(GOMF:0005147)	8	0.661747	12.6006	1
sequence-specific_DNA_binding_(GOMF:0043565)	612	0.697084	1.48128	10
cyclin-dependent_protein_serinethreonine_kinase_activity_(GOMF:0004693)	314	0.697084	1.73157	6
histone_serine_kinase_activity_(GOMF:0035174)	298	0.697084	1.82803	6
cysteine-type_endopeptidase_activity_(GOMF:0004197)	111	0.697084	2.46066	3
peptidase_activity_(GOMF:0008233)	63	0.697084	2.89816	2
phospholipid_binding_(GOMF:0005543)	63	0.697084	2.89816	2
ATPase_binding_(GOMF:0051117)	62	0.697084	2.9466	2
protein_phosphatase_1_binding_(GOMF:0008157)	60	0.697084	3.0485	2
ATP-dependent_DNA_helicase_activity_(GOMF:0004003)	60	0.697084	3.0485	2
G-protein_coupled_GABA_receptor_binding_(GOMF:0031795)	58	0.697084	3.15769	2
thyrotropin-releasing_hormone_receptor_binding_(GOMF:0031531)	58	0.697084	3.15769	2
olfactory_receptor_binding_(GOMF:0031849)	57	0.697084	3.21527	2
phosphoprotein_phosphatase_activity_(GOMF:0004721)	57	0.697084	3.21527	2
threonine-type_endopeptidase_activity_(GOMF:0004298)	57	0.697084	3.21527	2
gamma-tubulin_binding_(GOMF:0043015)	57	0.697084	3.21527	2
protein_phosphatase_2B_binding_(GOMF:0030346)	56	0.697084	3.27498	2
glutamic-type_endopeptidase_activity_(GOMF:0070007)	56	0.697084	3.27498	2
endopeptidase_activity_(GOMF:0004175)	55	0.697084	3.33694	2
opioid_receptor_binding_(GOMF:0031628)	54	0.697084	3.40128	2
proteinase_activated_receptor_binding_(GOMF:0031871)	54	0.697084	3.40128	2
bradykinin_receptor_binding_(GOMF:0031711)	53	0.697084	3.46814	2
calcitonin_receptor_binding_(GOMF:0031716)	53	0.697084	3.46814	2
phospholipase_A2_activity_(GOMF:0004623)	52	0.697084	3.53747	2
angiotensin_receptor_binding_(GOMF:0031701)	52	0.697084	3.53747	2
adrenergic_receptor_binding_(GOMF:0031690)	52	0.697084	3.53747	2
parathyroid_hormone_receptor_binding_(GOMF:0031856)	52	0.697084	3.53747	2
G-protein_coupled_serotonin_receptor_binding_(GOMF:0031821)	52	0.697084	3.53747	2
adenosine_receptor_binding_(GOMF:0031685)	52	0.697084	3.53747	2
neuropeptide_receptor_binding_(GOMF:0071855)	52	0.697084	3.53747	2
lutropin-choriogonadotropic_hormone_receptor_binding_(GOMF:0031775)	51	0.697084	3.61042	2
gastric_inhibitory_polypeptide_receptor_binding_(GOMF:0031767)	51	0.697084	3.61042	2
endothelial_differentiation_G-protein_coupled_receptor_binding_(GOMF:0031753)	51	0.697084	3.61042	2
prostanoid_receptor_binding_(GOMF:0031862)	51	0.697084	3.61042	2
platelet_activating_factor_receptor_binding_(GOMF:0031859)	51	0.697084	3.61042	2
leukotriene_receptor_binding_(GOMF:0031774)	51	0.697084	3.61042	2
G-protein_coupled_histamine_receptor_binding_(GOMF:0031806)	51	0.697084	3.61042	2
adrenomedullin_receptor_binding_(GOMF:0031700)	51	0.697084	3.61042	2
ghrelin_receptor_binding_(GOMF:0031768)	51	0.697084	3.61042	2
G-protein_coupled_receptor_binding_(GOMF:0001664)	51	0.697084	3.61042	2
cysteinyl_leukotriene_receptor_binding_(GOMF:0031745)	51	0.697084	3.61042	2
G-protein_coupled_acetylcholine_receptor_binding_(GOMF:0031789)	51	0.697084	3.61042	2
urotensin_receptor_binding_(GOMF:0031889)	51	0.697084	3.61042	2
vasopressin_receptor_binding_(GOMF:0031893)	51	0.697084	3.61042	2
follicle-stimulating_hormone_receptor_binding_(GOMF:0031762)	51	0.697084	3.61042	2
secretin_receptor_binding_(GOMF:0031876)	51	0.697084	3.61042	2
melatonin_receptor_binding_(GOMF:0031784)	51	0.697084	3.61042	2
motilin_receptor_binding_(GOMF:0031788)	51	0.697084	3.61042	2
C5a_anaphylatoxin_chemotactic_receptor_binding_(GOMF:0031714)	51	0.697084	3.61042	2
glucagon_receptor_binding_(GOMF:0031769)	51	0.697084	3.61042	2
protein_phosphatase_5_binding_(GOMF:1990634)	51	0.697084	3.61042	2
cannabinoid_receptor_binding_(GOMF:0031717)	51	0.697084	3.61042	2
taste_receptor_binding_(GOMF:0031883)	51	0.697084	3.61042	2
alpha-latrotoxin_receptor_binding_(GOMF:0061761)	51	0.697084	3.61042	2
fMet-Leu-Phe_receptor_binding_(GOMF:0031761)	51	0.697084	3.61042	2
G-protein_coupled_nucleotide_receptor_binding_(GOMF:0031811)	51	0.697084	3.61042	2
dopamine_receptor_binding_(GOMF:0050780)	51	0.697084	3.61042	2
oxytocin_receptor_binding_(GOMF:0031855)	51	0.697084	3.61042	2
RNA_polymerase_II_basal_transcription_factor_binding_(GOMF:0001091)	46	0.697084	4.02123	2
small_GTPase_binding_(GOMF:0031267)	46	0.697084	4.02123	2
RNA_polymerase_II_sequence-specific_DNA_binding_transcription_factor_binding_(GOMF:0061629)	46	0.697084	4.02123	2
peroxidase_activity_(GOMF:0004601)	17	0.697084	5.51262	1
carboxylic_ester_hydrolase_activity_(GOMF:0052689)	17	0.697084	5.51262	1
fusarinine-C_ornithinesterase_activity_(GOMF:0047908)	17	0.697084	5.51262	1
lysine_N-methyltransferase_activity_(GOMF:0016278)	17	0.697084	5.51262	1
site-specific_DNA-methyltransferase_(cytosine-N4-specific)_activity_(GOMF:0015667)	17	0.697084	5.51262	1
epsilon-rhodomycinone_methylesterase_activity_(GOMF:0102543)	17	0.697084	5.51262	1
deoxylimonate_A-ring-lactonase_activity_(GOMF:0047845)	17	0.697084	5.51262	1
aclacinomycin_A_methylesterase_activity_(GOMF:0102542)	17	0.697084	5.51262	1
calcium_channel_regulator_activity_(GOMF:0005246)	17	0.697084	5.51262	1
acyloxyacyl_hydrolase_activity_(GOMF:0050528)	17	0.697084	5.51262	1
methyl_salicylate_esterase_activity_(GOMF:0080031)	17	0.697084	5.51262	1
vinylacetate_caboxylester_hydrolase_activity_(GOMF:0102197)	17	0.697084	5.51262	1
aclacinomycin_T_methylesterase_activity_(GOMF:0102530)	17	0.697084	5.51262	1
tannase_activity_(GOMF:0050318)	17	0.697084	5.51262	1
L-rhamnono-14-lactonase_activity_(GOMF:0050033)	17	0.697084	5.51262	1
Ser(Gly)-tRNA(Ala)_hydrolase_activity_(GOMF:0043908)	17	0.697084	5.51262	1
all-trans-retinyl-palmitate_hydrolase_all-trans-retinol_forming_activity_(GOMF:0047376)	17	0.697084	5.51262	1
tropinesterase_activity_(GOMF:0050357)	17	0.697084	5.51262	1
L-ascorbate_6-phosphate_lactonase_activity_(GOMF:0035460)	17	0.697084	5.51262	1
phorbol-diester_hydrolase_activity_(GOMF:0050181)	17	0.697084	5.51262	1
tRNA_(guanine)_methyltransferase_activity_(GOMF:0016423)	17	0.697084	5.51262	1
cAMP-dependent_protein_kinase_inhibitor_activity_(GOMF:0004862)	17	0.697084	5.51262	1
protein-glutamine_N-methyltransferase_activity_(GOMF:0036009)	17	0.697084	5.51262	1
oncostatin-M_receptor_activity_(GOMF:0004924)	17	0.697084	5.51262	1
L-arabinonolactonase_activity_(GOMF:0050021)	17	0.697084	5.51262	1
wax-ester_hydrolase_activity_(GOMF:0050398)	17	0.697084	5.51262	1
diphthine_methylesterase_activity_(GOMF:0061685)	17	0.697084	5.51262	1
orsellinate-depside_hydrolase_activity_(GOMF:0050160)	17	0.697084	5.51262	1
short-chain_carboxylesterase_activity_(GOMF:0034338)	17	0.697084	5.51262	1
polyneuridine-aldehyde_esterase_activity_(GOMF:0050529)	17	0.697084	5.51262	1
calcium-dependent_cysteine-type_endopeptidase_inhibitor_activity_(GOMF:0010859)	17	0.697084	5.51262	1
methyl_jasmonate_esterase_activity_(GOMF:0080032)	17	0.697084	5.51262	1
juvenile-hormone_esterase_activity_(GOMF:0004453)	17	0.697084	5.51262	1
poly(3-hydroxybutyrate)_depolymerase_activity_(GOMF:0050526)	17	0.697084	5.51262	1
actinomycin_lactonase_activity_(GOMF:0047615)	17	0.697084	5.51262	1
acetylalkylglycerol_acetylhydrolase_activity_(GOMF:0047378)	17	0.697084	5.51262	1
12-diacylglycerol_acylhydrolase_activity_(GOMF:0102259)	17	0.697084	5.51262	1
pheophoridase_activity_(GOMF:0035560)	17	0.697084	5.51262	1
5-(34-diacetoxybut-1-ynyl)-22-bithiophene_deacetylase_activity_(GOMF:0047377)	17	0.697084	5.51262	1
D-arabinonolactonase_activity_(GOMF:0047815)	17	0.697084	5.51262	1
trans-permethrin_hydrolase_activity_(GOMF:0102209)	17	0.697084	5.51262	1
xylono-14-lactonase_activity_(GOMF:0050402)	17	0.697084	5.51262	1
1-18:1-2-16:0-monogalactosyldiacylglycerol_lipase_activity_(GOMF:0102549)	17	0.697084	5.51262	1
DNA_(cytosine-5-)-methyltransferase_activity_(GOMF:0003886)	17	0.697084	5.51262	1
carboxymethylenebutenolidase_activity_(GOMF:0008806)	17	0.697084	5.51262	1
phospholipase_A2_activity_consuming_12-dioleoylphosphatidylethanolamine)_(GOMF:0102568)	17	0.697084	5.51262	1
triacetate-lactonase_activity_(GOMF:0050349)	17	0.697084	5.51262	1
acetylajmaline_esterase_activity_(GOMF:0033879)	17	0.697084	5.51262	1
interleukin-2_receptor_activity_(GOMF:0004911)	17	0.697084	5.51262	1
heparan_sulfate_N-deacetylase_activity_(GOMF:0102140)	17	0.697084	5.51262	1
hormone-sensitive_lipase_activity_(GOMF:0033878)	17	0.697084	5.51262	1
methylumbelliferyl-acetate_deacetylase_activity_(GOMF:0047374)	17	0.697084	5.51262	1
acetylxylan_esterase_activity_(GOMF:0046555)	17	0.697084	5.51262	1
sulfolactone_hydrolase_activity_(GOMF:0018732)	17	0.697084	5.51262	1
cetraxate_benzylesterase_activity_(GOMF:0047741)	17	0.697084	5.51262	1
1-oxa-2-oxocycloheptane_lactonase_activity_(GOMF:0018731)	17	0.697084	5.51262	1
hydroxybutyrate-dimer_hydrolase_activity_(GOMF:0047989)	17	0.697084	5.51262	1
bis(2-ethylhexyl)phthalate_esterase_activity_(GOMF:0047709)	17	0.697084	5.51262	1
butyrolactone_hydrolase_activity_(GOMF:0018734)	17	0.697084	5.51262	1
2-oxo-3-(5-oxofuran-2-ylidene)propanoate_lactonase_activity_(GOMF:0102355)	17	0.697084	5.51262	1
6-acetylglucose_deacetylase_activity_(GOMF:0047593)	17	0.697084	5.51262	1
methyl_indole-3-acetate_esterase_activity_(GOMF:0080030)	17	0.697084	5.51262	1
dihydrocoumarin_hydrolase_activity_(GOMF:0047856)	17	0.697084	5.51262	1
N-acetylgalactosaminoglycan_deacetylase_activity_(GOMF:0047375)	17	0.697084	5.51262	1
steroid-lactonase_activity_(GOMF:0050293)	17	0.697084	5.51262	1
Ser-tRNA(Thr)_hydrolase_activity_(GOMF:0043905)	17	0.697084	5.51262	1
3-oxoadipate_enol-lactonase_activity_(GOMF:0047570)	17	0.697084	5.51262	1
pimelyl-[acyl-carrier_protein]_methyl_ester_esterase_activity_(GOMF:0090499)	17	0.697084	5.51262	1
cephalosporin-C_deacetylase_activity_(GOMF:0047739)	17	0.697084	5.51262	1
endosulfan_lactone_lactonase_activity_(GOMF:0034892)	17	0.697084	5.51262	1
4-O-methyl-glucuronoyl_methylesterase_activity_(GOMF:0052797)	17	0.697084	5.51262	1
chitooligosaccharide_deacetylase_activity_(GOMF:0052790)	17	0.697084	5.51262	1
1-16:0-2-18:2-phosphatidylcholine_sn-1_acylhydrolase_activity_(GOMF:0102257)	17	0.697084	5.51262	1
4-methyloxaloacetate_esterase_activity_(GOMF:0047583)	17	0.697084	5.51262	1
chlorogenate_hydrolase_activity_(GOMF:0047745)	17	0.697084	5.51262	1
phospholipase_A2_activity_(consuming_12-dipalmitoylphosphatidylcholine)_(GOMF:0102567)	17	0.697084	5.51262	1
cutinase_activity_(GOMF:0050525)	17	0.697084	5.51262	1
mycophenolic_acid_acyl-glucuronide_esterase_activity_(GOMF:0102390)	17	0.697084	5.51262	1
4-pyridoxolactonase_activity_(GOMF:0047585)	17	0.697084	5.51262	1
peptidyl-arginine_C-methyltransferase_activity_(GOMF:0035244)	17	0.697084	5.51262	1
interleukin-6_receptor_binding_(GOMF:0005138)	17	0.697084	5.51262	1
mRNA_methyltransferase_activity_(GOMF:0008174)	17	0.697084	5.51262	1
acylcarnitine_hydrolase_activity_(GOMF:0047619)	17	0.697084	5.51262	1
limonin-D-ring-lactonase_activity_(GOMF:0050055)	17	0.697084	5.51262	1
fatty-acyl-ethyl-ester_synthase_activity_(GOMF:0030339)	17	0.697084	5.51262	1
aldo-keto_reductase_(NADP)_activity_(GOMF:0004033)	17	0.697084	5.51262	1
phosphatidylinositol_deacylase_activity_(GOMF:0050185)	17	0.697084	5.51262	1
14-lactonase_activity_(GOMF:0050490)	17	0.697084	5.51262	1
13-diacylglycerol_acylhydrolase_activity_(GOMF:0102258)	17	0.697084	5.51262	1
poly(3-hydroxyoctanoate)_depolymerase_activity_(GOMF:0050527)	17	0.697084	5.51262	1
uronolactonase_activity_(GOMF:0050389)	17	0.697084	5.51262	1
chlorophyllase_activity_(GOMF:0047746)	17	0.697084	5.51262	1
lactonohydrolase_activity_(GOMF:0046573)	17	0.697084	5.51262	1
acetoxybutynylbithiophene_deacetylase_activity_(GOMF:0047373)	17	0.697084	5.51262	1
acetylsalicylate_deacetylase_activity_(GOMF:0047610)	17	0.697084	5.51262	1
pheophytinase_activity_(GOMF:0080124)	17	0.697084	5.51262	1
11-cis-retinyl-palmitate_hydrolase_activity_(GOMF:0047520)	17	0.697084	5.51262	1
protein_methylesterase_activity_(GOMF:0051723)	17	0.697084	5.51262	1
4-sulfomuconolactone_hydrolase_activity_(GOMF:0102998)	17	0.697084	5.51262	1
feruloyl_esterase_activity_(GOMF:0030600)	17	0.697084	5.51262	1
RNA_5-methyltransferase_activity_(GOMF:1990276)	17	0.697084	5.51262	1
pheophytinase_b_activity_(GOMF:0102293)	17	0.697084	5.51262	1
pectinesterase_activity_(GOMF:0030599)	17	0.697084	5.51262	1
2-pyrone-46-dicarboxylate_lactonase_activity_(GOMF:0047554)	17	0.697084	5.51262	1
brefeldin_A_esterase_activity_(GOMF:0052772)	17	0.697084	5.51262	1
sinapine_esterase_activity_(GOMF:0050285)	17	0.697084	5.51262	1
34-dihydrocoumarin_hydrolase_activity_(GOMF:0018733)	17	0.697084	5.51262	1
pectin_acetylesterase_activity_(GOMF:0052793)	17	0.697084	5.51262	1
nucleosome_binding_(GOMF:0031491)	16	0.697084	5.87952	1
tRNA_(5-methylaminomethyl-2-thiouridylate)-methyltransferase_activity_(GOMF:0004808)	16	0.697084	5.87952	1
interleukin-6_receptor_activity_(GOMF:0004915)	16	0.697084	5.87952	1
interleukin-3_receptor_activity_(GOMF:0004912)	16	0.697084	5.87952	1
myosin_heavy_chain_binding_(GOMF:0032036)	16	0.697084	5.87952	1
tRNA_(adenine)_methyltransferase_activity_(GOMF:0016426)	16	0.697084	5.87952	1
alcohol_dehydrogenase_(NADP+)_activity_(GOMF:0008106)	16	0.697084	5.87952	1
cardiolipin_hydrolase_activity_(GOMF:0035755)	16	0.697084	5.87952	1
N-acylphosphatidylethanolamine-specific_phospholipase_D_activity_(GOMF:0070290)	16	0.697084	5.87952	1
protein-L-isoaspartate_(D-aspartate)_O-methyltransferase_activity_(GOMF:0004719)	16	0.697084	5.87952	1
interleukin-4_receptor_activity_(GOMF:0004913)	16	0.697084	5.87952	1
low-density_lipoprotein_particle_binding_(GOMF:0030169)	16	0.697084	5.87952	1
interleukin-5_receptor_activity_(GOMF:0004914)	16	0.697084	5.87952	1
MHC_class_II_protein_complex_binding_(GOMF:0023026)	16	0.697084	5.87952	1
sphingomyelin_phosphodiesterase_D_activity_(GOMF:0050290)	16	0.697084	5.87952	1
myosin_light_chain_binding_(GOMF:0032027)	16	0.697084	5.87952	1
interleukin-7_receptor_activity_(GOMF:0004917)	16	0.697084	5.87952	1
interleukin-12_receptor_binding_(GOMF:0005143)	15	0.697084	6.29967	1
interleukin-16_receptor_activity_(GOMF:0042012)	15	0.697084	6.29967	1
protein_disulfide_oxidoreductase_activity_(GOMF:0015035)	15	0.697084	6.29967	1
prolactin_receptor_activity_(GOMF:0004925)	15	0.697084	6.29967	1
gamma-butyrobetaine_dioxygenase_activity_(GOMF:0008336)	15	0.697084	6.29967	1
interferon_receptor_activity_(GOMF:0004904)	15	0.697084	6.29967	1
phenylethanolamine_N-methyltransferase_activity_(GOMF:0004603)	15	0.697084	6.29967	1
erythropoietin_receptor_activity_(GOMF:0004900)	15	0.697084	6.29967	1
ATP-dependent_helicase_activity_(GOMF:0008026)	15	0.697084	6.29967	1
interleukin-21_receptor_activity_(GOMF:0001532)	15	0.697084	6.29967	1
thrombopoietin_receptor_activity_(GOMF:0038164)	15	0.697084	6.29967	1
pyridoxine:NADP_4-dehydrogenase_activity_(GOMF:0050236)	15	0.697084	6.29967	1
thiopurine_S-methyltransferase_activity_(GOMF:0008119)	15	0.697084	6.29967	1
interleukin-23_receptor_activity_(GOMF:0042020)	15	0.697084	6.29967	1
leptin_receptor_activity_(GOMF:0038021)	15	0.697084	6.29967	1
interleukin-22_receptor_activity_(GOMF:0042018)	15	0.697084	6.29967	1
histamine_N-methyltransferase_activity_(GOMF:0046539)	15	0.697084	6.29967	1
nicotinamide_N-methyltransferase_activity_(GOMF:0008112)	15	0.697084	6.29967	1
glial_cell-derived_neurotrophic_factor_receptor_activity_(GOMF:0016167)	15	0.697084	6.29967	1
phosphatidylethanolamine_N-methyltransferase_activity_(GOMF:0004608)	15	0.697084	6.29967	1
serine-type_carboxypeptidase_activity_(GOMF:0004185)	15	0.697084	6.29967	1
RNA_7-methylguanosine_cap_binding_(GOMF:0000340)	15	0.697084	6.29967	1
glycine_N-methyltransferase_activity_(GOMF:0017174)	15	0.697084	6.29967	1
cytokine_receptor_activity_(GOMF:0004896)	14	0.697084	6.78451	1
carboxypeptidase_activity_(GOMF:0004180)	14	0.697084	6.78451	1
S-adenosylmethionine-homocysteine_S-methyltransferase_activity_(GOMF:0008898)	14	0.697084	6.78451	1
interleukin-15_receptor_activity_(GOMF:0042010)	14	0.697084	6.78451	1
granulocyte_colony-stimulating_factor_receptor_activity_(GOMF:0004902)	14	0.697084	6.78451	1
methylarsonite_methyltransferase_activity_(GOMF:0030792)	14	0.697084	6.78451	1
interleukin-9_receptor_activity_(GOMF:0004919)	14	0.697084	6.78451	1
carnosine_N-methyltransferase_activity_(GOMF:0030735)	14	0.697084	6.78451	1
granulocyte_macrophage_colony-stimulating_factor_receptor_activity_(GOMF:0004901)	14	0.697084	6.78451	1
growth_hormone_receptor_activity_(GOMF:0004903)	14	0.697084	6.78451	1
interleukin-14_receptor_activity_(GOMF:0016518)	14	0.697084	6.78451	1
phosphatidyl-N-dimethylethanolamine_N-methyltransferase_activity_(GOMF:0080101)	14	0.697084	6.78451	1
interleukin-13_receptor_activity_(GOMF:0016515)	14	0.697084	6.78451	1
aldehyde_dehydrogenase_(NAD)_activity_(GOMF:0004029)	14	0.697084	6.78451	1
sarcosine_N-methyltransferase_activity_(GOMF:0052730)	14	0.697084	6.78451	1
interleukin-33_receptor_activity_(GOMF:0002114)	14	0.697084	6.78451	1
protein_C-terminal_leucine_carboxyl_O-methyltransferase_activity_(GOMF:0018423)	14	0.697084	6.78451	1
thioether_S-methyltransferase_activity_(GOMF:0004790)	14	0.697084	6.78451	1
arginine_N-methyltransferase_activity_(GOMF:0016273)	14	0.697084	6.78451	1
diphthine_synthase_activity_(GOMF:0004164)	14	0.697084	6.78451	1
interleukin-19_receptor_activity_(GOMF:0042014)	14	0.697084	6.78451	1
formaldehyde_dehydrogenase_activity_(GOMF:0018467)	14	0.697084	6.78451	1
interleukin-11_receptor_activity_(GOMF:0004921)	14	0.697084	6.78451	1
cysteine-type_carboxypeptidase_activity_(GOMF:0016807)	14	0.697084	6.78451	1
dimethylglycine_N-methyltransferase_activity_(GOMF:0052729)	14	0.697084	6.78451	1
arsenite_methyltransferase_activity_(GOMF:0030791)	14	0.697084	6.78451	1
pyridine_N-methyltransferase_activity_(GOMF:0030760)	14	0.697084	6.78451	1
guanidinoacetate_N-methyltransferase_activity_(GOMF:0030731)	14	0.697084	6.78451	1
high_mobility_group_box_1_receptor_activity_(GOMF:0070380)	14	0.697084	6.78451	1
myosin_I_binding_(GOMF:0017024)	14	0.697084	6.78451	1
3-demethylubiquinone-10_3-O-methyltransferase_activity_(GOMF:0044596)	14	0.697084	6.78451	1
protein-histidine_N-methyltransferase_activity_(GOMF:0018064)	14	0.697084	6.78451	1
protein_C-terminal_S-isoprenylcysteine_carboxyl_O-methyltransferase_activity_(GOMF:0004671)	14	0.697084	6.78451	1
guanylate_kinase_activity_(GOMF:0004385)	14	0.697084	6.78451	1
myosin_VI_binding_(GOMF:0070853)	14	0.697084	6.78451	1
thiol_S-methyltransferase_activity_(GOMF:0018708)	14	0.697084	6.78451	1
interleukin-12_receptor_activity_(GOMF:0016517)	14	0.697084	6.78451	1
amine_N-methyltransferase_activity_(GOMF:0030748)	14	0.697084	6.78451	1
interleukin-26_receptor_activity_(GOMF:0045508)	14	0.697084	6.78451	1
nicotinate_N-methyltransferase_activity_(GOMF:0008938)	14	0.697084	6.78451	1
phosphoethanolamine_N-methyltransferase_activity_(GOMF:0000234)	14	0.697084	6.78451	1
interleukin-35_receptor_activity_(GOMF:0070747)	14	0.697084	6.78451	1
phosphomethylethanolamine_N-methyltransferase_activity_(GOMF:0052667)	14	0.697084	6.78451	1
phosphatidyl-N-methylethanolamine_N-methyltransferase_activity_(GOMF:0000773)	14	0.697084	6.78451	1
interleukin-24_receptor_activity_(GOMF:0045506)	14	0.697084	6.78451	1
interleukin-20_receptor_activity_(GOMF:0042016)	14	0.697084	6.78451	1
interleukin-18_receptor_activity_(GOMF:0042008)	14	0.697084	6.78451	1
myosin_binding_(GOMF:0017022)	13	0.697084	7.35115	1
carbonate_dehydratase_activity_(GOMF:0004089)	13	0.697084	7.35115	1
5-nucleotidase_activity_(GOMF:0008253)	13	0.697084	7.35115	1
methylene-fatty-acyl-phospholipid_synthase_activity_(GOMF:0004481)	13	0.697084	7.35115	1
O-demethylpuromycin_O-methyltransferase_activity_(GOMF:0030739)	13	0.697084	7.35115	1
columbamine_O-methyltransferase_activity_(GOMF:0030778)	13	0.697084	7.35115	1
37-dimethylquercitin_4-O-methyltransferase_activity_(GOMF:0030758)	13	0.697084	7.35115	1
tellurite_methyltransferase_activity_(GOMF:0035797)	13	0.697084	7.35115	1
trans-aconitate_3-methyltransferase_activity_(GOMF:0046547)	13	0.697084	7.35115	1
inositol_1-methyltransferase_activity_(GOMF:0030741)	13	0.697084	7.35115	1
aminobutyraldehyde_dehydrogenase_activity_(GOMF:0019145)	13	0.697084	7.35115	1
deoxyribonuclease_activity_(GOMF:0004536)	13	0.697084	7.35115	1
3-demethylstaurosporine_O-methyltransferase_activity_(GOMF:0030793)	13	0.697084	7.35115	1
isobutyraldoxime_O-methyltransferase_activity_(GOMF:0030763)	13	0.697084	7.35115	1
growth_hormone_receptor_binding_(GOMF:0005131)	13	0.697084	7.35115	1
lactaldehyde_dehydrogenase_activity_(GOMF:0008911)	13	0.697084	7.35115	1
macrocin_O-methyltransferase_activity_(GOMF:0030769)	13	0.697084	7.35115	1
cyclopropane-fatty-acyl-phospholipid_synthase_activity_(GOMF:0008825)	13	0.697084	7.35115	1
isoorientin_3-O-methyltransferase_activity_(GOMF:0030756)	13	0.697084	7.35115	1
anthranilate_N-methyltransferase_activity_(GOMF:0030774)	13	0.697084	7.35115	1
interleukin-4_receptor_binding_(GOMF:0005136)	13	0.697084	7.35115	1
8-hydroxyquercitin_8-O-methyltransferase_activity_(GOMF:0030761)	13	0.697084	7.35115	1
inositol_4-methyltransferase_activity_(GOMF:0030787)	13	0.697084	7.35115	1
sterol_24-C-methyltransferase_activity_(GOMF:0003838)	13	0.697084	7.35115	1
2-methyl-6-solanyl-14-benzoquinone_methyltransferase_activity_(GOMF:0051742)	13	0.697084	7.35115	1
(S)-coclaurine-N-methyltransferase_activity_(GOMF:0030794)	13	0.697084	7.35115	1
3-hydroxyanthranilate_4-C-methyltransferase_activity_(GOMF:0030767)	13	0.697084	7.35115	1
protein-glutamate_O-methyltransferase_activity_(GOMF:0008983)	13	0.697084	7.35115	1
2-carboxybenzaldehyde_dehydrogenase_activity_(GOMF:0018474)	13	0.697084	7.35115	1
2-oxoaldehyde_dehydrogenase_(NAD)_activity_(GOMF:0047551)	13	0.697084	7.35115	1
salicylaldehyde_dehydrogenase_activity_(GOMF:0018485)	13	0.697084	7.35115	1
4-hydroxyphenylacetaldehyde_dehydrogenase_activity_(GOMF:0047106)	13	0.697084	7.35115	1
6-hydroxymellein_O-methyltransferase_activity_(GOMF:0030773)	13	0.697084	7.35115	1
inositol_3-methyltransferase_activity_(GOMF:0030740)	13	0.697084	7.35115	1
precorrin-4_C11-methyltransferase_activity_(GOMF:0046026)	13	0.697084	7.35115	1
phenol_O-methyltransferase_activity_(GOMF:0030736)	13	0.697084	7.35115	1
chlorophenol_O-methyltransferase_activity_(GOMF:0030790)	13	0.697084	7.35115	1
(S)-tetrahydroprotoberberine_N-methyltransferase_activity_(GOMF:0030782)	13	0.697084	7.35115	1
2-methyl-6-phytyl-14-benzoquinone_methyltransferase_activity_(GOMF:0051741)	13	0.697084	7.35115	1
indolepyruvate_C-methyltransferase_activity_(GOMF:0030747)	13	0.697084	7.35115	1
[ribulose-bisphosphate_carboxylase]-lysine_N-methyltransferase_activity_(GOMF:0030785)	13	0.697084	7.35115	1
N-benzoyl-4-hydroxyanthranilate_4-O-methyltransferase_activity_(GOMF:0030771)	13	0.697084	7.35115	1
aryl-aldehyde_dehydrogenase_(NAD)_activity_(GOMF:0019108)	13	0.697084	7.35115	1
precorrin-2_C20-methyltransferase_activity_(GOMF:0030788)	13	0.697084	7.35115	1
polyprenyldihydroxybenzoate_methyltransferase_activity_(GOMF:0010420)	13	0.697084	7.35115	1
methylhistidine_N-methyltransferase_activity_(GOMF:0052705)	13	0.697084	7.35115	1
3-hydroxy-N-methyl-(S)-coclaurine_4-O-methyltransferase_activity_(GOMF:0030784)	13	0.697084	7.35115	1
vascular_endothelial_growth_factor_receptor_binding_(GOMF:0005172)	13	0.697084	7.35115	1
methylquercetagetin_6-O-methyltransferase_activity_(GOMF:0030759)	13	0.697084	7.35115	1
cycloartenol_24-C-methyltransferase_activity_(GOMF:0030796)	13	0.697084	7.35115	1
S-adenosyl-L-methionine:beta-alanine_N-methyltransferase_activity_(GOMF:0102707)	13	0.697084	7.35115	1
6-O-methylnorlaudanosoline_5-O-methyltransferase_activity_(GOMF:0030781)	13	0.697084	7.35115	1
trans-aconitate_2-methyltransferase_activity_(GOMF:0030798)	13	0.697084	7.35115	1
fatty_acid_O-methyltransferase_activity_(GOMF:0030733)	13	0.697084	7.35115	1
glutathione_oxidoreductase_activity_(GOMF:0097573)	13	0.697084	7.35115	1
isoflavone_4-O-methyltransferase_activity_(GOMF:0030746)	13	0.697084	7.35115	1
S-adenosyl-L-methionine:NN-dimethyl-beta-alanine_N-methyltransferase_activity_(GOMF:0102709)	13	0.697084	7.35115	1
histidine_N-methyltransferase_activity_(GOMF:0052706)	13	0.697084	7.35115	1
jasmonate_O-methyltransferase_activity_(GOMF:0030795)	13	0.697084	7.35115	1
tetrahydrocolumbamine_2-O-methyltransferase_activity_(GOMF:0030762)	13	0.697084	7.35115	1
lipid_A_phosphate_methyltransferase_activity_(GOMF:0043839)	13	0.697084	7.35115	1
precorrin-6Y_C515-methyltransferase_(decarboxylating)_activity_(GOMF:0046025)	13	0.697084	7.35115	1
phenylacetaldehyde_dehydrogenase_activity_(GOMF:0008957)	13	0.697084	7.35115	1
exonuclease_activity_(GOMF:0004527)	13	0.697084	7.35115	1
tryptophan_2-C-methyltransferase_activity_(GOMF:0030772)	13	0.697084	7.35115	1
dimethylhistidine_N-methyltransferase_activity_(GOMF:0030745)	13	0.697084	7.35115	1
(RS)-norcoclaurine_6-O-methyltransferase_activity_(GOMF:0030786)	13	0.697084	7.35115	1
iodophenol_O-methyltransferase_activity_(GOMF:0030737)	13	0.697084	7.35115	1
tyramine_N-methyltransferase_activity_(GOMF:0030738)	13	0.697084	7.35115	1
glucuronoxylan_4-O-methyltransferase_activity_(GOMF:0030775)	13	0.697084	7.35115	1
uridine_kinase_activity_(GOMF:0004849)	13	0.697084	7.35115	1
16-methoxy-23-dihydro-3-hydroxytabersonine_N-methyltransferase_activity_(GOMF:0030768)	13	0.697084	7.35115	1
S-adenosylmethionine-dependent_tRNA_(m5U54)_methyltransferase_activity_(GOMF:0030697)	13	0.697084	7.35115	1
10-hydroxydihydrosanguinarine_10-O-methyltransferase_activity_(GOMF:0030779)	13	0.697084	7.35115	1
[cytochrome_c]-methionine_S-methyltransferase_activity_(GOMF:0030783)	13	0.697084	7.35115	1
methionine_S-methyltransferase_activity_(GOMF:0030732)	13	0.697084	7.35115	1
quercetin_3-O-methyltransferase_activity_(GOMF:0030755)	13	0.697084	7.35115	1
NAD-dependent_protein_deacetylase_activity_(GOMF:0034979)	13	0.697084	7.35115	1
quinone_cofactor_methyltransferase_activity_(GOMF:0030580)	13	0.697084	7.35115	1
uroporphyrin-III_C-methyltransferase_activity_(GOMF:0004851)	13	0.697084	7.35115	1
long-chain-aldehyde_dehydrogenase_activity_(GOMF:0050061)	13	0.697084	7.35115	1
apigenin_4-O-methyltransferase_activity_(GOMF:0030754)	13	0.697084	7.35115	1
8-hydroxyfuranocoumarin_8-O-methyltransferase_activity_(GOMF:0030753)	13	0.697084	7.35115	1
11-O-demethyl-17-O-deacetylvindoline_O-methyltransferase_activity_(GOMF:0030766)	13	0.697084	7.35115	1
4-hydroxymethylsalicyaldehyde_dehydrogenase_activity_(GOMF:0034530)	13	0.697084	7.35115	1
S-adenosyl-L-methionine:N-methyl-beta-alanine_N-methyltransferase_activity_(GOMF:0102708)	13	0.697084	7.35115	1
2-naphthaldehyde_dehydrogenase_activity_(GOMF:0034520)	13	0.697084	7.35115	1
precorrin-3B_C17-methyltransferase_activity_(GOMF:0030789)	13	0.697084	7.35115	1
gamma-guanidinobutyraldehyde_dehydrogenase_activity_(GOMF:0047107)	13	0.697084	7.35115	1
luteolin_O-methyltransferase_activity_(GOMF:0030744)	13	0.697084	7.35115	1
ionotropic_glutamate_receptor_binding_(GOMF:0035255)	13	0.697084	7.35115	1
24-methylenesterol_C-methyltransferase_activity_(GOMF:0030797)	13	0.697084	7.35115	1
myosin_III_binding_(GOMF:0031473)	13	0.697084	7.35115	1
NADH_dehydrogenase_(quinone)_activity_(GOMF:0050136)	13	0.697084	7.35115	1
3-methylquercitin_7-O-methyltransferase_activity_(GOMF:0030757)	13	0.697084	7.35115	1
IMP_5-nucleotidase_activity_(GOMF:0050483)	13	0.697084	7.35115	1
betaine-aldehyde_dehydrogenase_activity_(GOMF:0008802)	13	0.697084	7.35115	1
(S)-scoulerine_9-O-methyltransferase_activity_(GOMF:0030777)	13	0.697084	7.35115	1
benzaldehyde_dehydrogenase_(NAD+)_activity_(GOMF:0018479)	13	0.697084	7.35115	1
medium-chain-aldehyde_dehydrogenase_activity_(GOMF:0052814)	13	0.697084	7.35115	1
putrescine_N-methyltransferase_activity_(GOMF:0030750)	13	0.697084	7.35115	1
licodione_2-O-methyltransferase_activity_(GOMF:0030751)	13	0.697084	7.35115	1
(RS)-1-benzyl-1234-tetrahydroisoquinoline_N-methyltransferase_activity_(GOMF:0030776)	13	0.697084	7.35115	1
12-hydroxydihydrochelirubine_12-O-methyltransferase_activity_(GOMF:0030780)	13	0.697084	7.35115	1
GMP_5-nucleotidase_activity_(GOMF:0050484)	13	0.697084	7.35115	1
fluoroacetaldehyde_dehydrogenase_activity_(GOMF:0033723)	13	0.697084	7.35115	1
demethylmacrocin_O-methyltransferase_activity_(GOMF:0030770)	13	0.697084	7.35115	1
5-hydroxyfuranocoumarin_5-O-methyltransferase_activity_(GOMF:0030752)	13	0.697084	7.35115	1
glycolaldehyde_dehydrogenase_activity_(GOMF:0050569)	13	0.697084	7.35115	1
4-hydroxybenzaldehyde_dehydrogenase_activity_(GOMF:0018484)	13	0.697084	7.35115	1
loganate_O-methyltransferase_activity_(GOMF:0030749)	13	0.697084	7.35115	1
polysaccharide_O-methyltransferase_activity_(GOMF:0030734)	13	0.697084	7.35115	1
3-demethylubiquinone-9_3-O-methyltransferase_activity_(GOMF:0008689)	13	0.697084	7.35115	1
NADPH:quinone_reductase_activity_(GOMF:0003960)	12	0.697084	8.0186	1
platelet-activating_factor_acetyltransferase_activity_(GOMF:0047179)	12	0.697084	8.0186	1
NADH_binding_(GOMF:0070404)	12	0.697084	8.0186	1
tumor_necrosis_factor_receptor_superfamily_binding_(GOMF:0032813)	12	0.697084	8.0186	1
tubulin_deacetylase_activity_(GOMF:0042903)	12	0.697084	8.0186	1
ciliary_neurotrophic_factor_receptor_binding_(GOMF:0005127)	12	0.697084	8.0186	1
interleukin-2_receptor_binding_(GOMF:0005134)	12	0.697084	8.0186	1
G-rich_strand_telomeric_DNA_binding_(GOMF:0098505)	12	0.697084	8.0186	1
MAP_kinase_kinase_activity_(GOMF:0004708)	11	0.697084	8.81922	1
NAD_binding_(GOMF:0051287)	11	0.697084	8.81922	1
interleukin-10_receptor_binding_(GOMF:0005141)	11	0.697084	8.81922	1
peptide_disulfide_oxidoreductase_activity_(GOMF:0015037)	11	0.697084	8.81922	1
RNA_trimethylguanosine_cap_binding_(GOMF:0000341)	11	0.697084	8.81922	1
protein_kinase_C_inhibitor_activity_(GOMF:0008426)	11	0.697084	8.81922	1
interleukin-11_receptor_binding_(GOMF:0005142)	11	0.697084	8.81922	1
protein-disulfide_reductase_activity_(GOMF:0047134)	11	0.697084	8.81922	1
RNA_cap_4_binding_(GOMF:0000342)	11	0.697084	8.81922	1
granulocyte_colony-stimulating_factor_receptor_binding_(GOMF:0005130)	11	0.697084	8.81922	1
interleukin-5_receptor_binding_(GOMF:0005137)	11	0.697084	8.81922	1
phosphodiesterase_I_activity_(GOMF:0004528)	11	0.697084	8.81922	1
cAMP-dependent_protein_kinase_regulator_activity_(GOMF:0008603)	11	0.697084	8.81922	1
interleukin-3_receptor_binding_(GOMF:0005135)	11	0.697084	8.81922	1
filamin_binding_(GOMF:0031005)	10	0.697084	9.80187	1
protein_deacetylase_activity_(GOMF:0033558)	10	0.697084	9.80187	1
thioredoxin-disulfide_reductase_activity_(GOMF:0004791)	10	0.697084	9.80187	1
dynactin_binding_(GOMF:0034452)	10	0.697084	9.80187	1
granulocyte_macrophage_colony-stimulating_factor_receptor_binding_(GOMF:0005129)	10	0.697084	9.80187	1
interleukin-7_receptor_binding_(GOMF:0005139)	10	0.697084	9.80187	1
adenyl-nucleotide_exchange_factor_activity_(GOMF:0000774)	10	0.697084	9.80187	1
interleukin-9_receptor_binding_(GOMF:0005140)	10	0.697084	9.80187	1
choline-transporting_ATPase_activity_(GOMF:0033266)	10	0.697084	9.80187	1
clathrin_adaptor_activity_(GOMF:0035615)	9	0.697084	11.024	1
sialic_acid_binding_(GOMF:0033691)	9	0.697084	11.024	1
glutathione_binding_(GOMF:0043295)	9	0.697084	11.024	1
cyclosporin_A_binding_(GOMF:0016018)	9	0.697084	11.024	1
RAGE_receptor_binding_(GOMF:0050786)	9	0.697084	11.024	1
stem_cell_factor_receptor_binding_(GOMF:0005173)	9	0.697084	11.024	1
NAD(P)H_dehydrogenase_(quinone)_activity_(GOMF:0003955)	9	0.697084	11.024	1
3-hydroxyacyl-CoA_dehydrogenase_activity_(GOMF:0003857)	9	0.697084	11.024	1
myosin_II_heavy_chain_binding_(GOMF:0032038)	9	0.697084	11.024	1
prolactin_receptor_binding_(GOMF:0005148)	9	0.697084	11.024	1
macrophage_colony-stimulating_factor_receptor_binding_(GOMF:0005157)	9	0.697084	11.024	1
NADPH_dehydrogenase_(quinone)_activity_(GOMF:0008753)	9	0.697084	11.024	1
interleukin-23_receptor_binding_(GOMF:0045519)	9	0.697084	11.024	1
retinol_binding_(GOMF:0019841)	9	0.697084	11.024	1
aspartic-type_endopeptidase_activity_(GOMF:0004190)	68	0.708303	2.67793	2
ankyrin_binding_(GOMF:0030506)	18	0.713388	5.18756	1
NADP_binding_(GOMF:0050661)	18	0.713388	5.18756	1
type_I_interferon_receptor_binding_(GOMF:0005132)	18	0.713388	5.18756	1
all-trans-retinyl-ester_hydrolase_11-cis_retinol_forming_activity_(GOMF:0052885)	18	0.713388	5.18756	1
tRNA_(cytosine)_methyltransferase_activity_(GOMF:0016427)	18	0.713388	5.18756	1
acetylserotonin_O-methyltransferase_activity_(GOMF:0017096)	18	0.713388	5.18756	1
farnesoic_acid_O-methyltransferase_activity_(GOMF:0019010)	18	0.713388	5.18756	1
site-specific_DNA-methyltransferase_(adenine-specific)_activity_(GOMF:0009007)	18	0.713388	5.18756	1
alpha-amino-acid_esterase_activity_(GOMF:0047658)	18	0.713388	5.18756	1
sphingomyelin_phosphodiesterase_activity_(GOMF:0004767)	18	0.713388	5.18756	1
isoliquiritigenin_2-O-methyltransferase_activity_(GOMF:0033802)	18	0.713388	5.18756	1
myricetin_3-O-methyltransferase_activity_(GOMF:0033799)	18	0.713388	5.18756	1
interleukin-1_receptor_activity_(GOMF:0004908)	18	0.713388	5.18756	1
vitexin_2-O-rhamnoside_7-O-methyltransferase_activity_(GOMF:0033801)	18	0.713388	5.18756	1
magnesium_protoporphyrin_IX_methyltransferase_activity_(GOMF:0046406)	18	0.713388	5.18756	1
all-trans-retinyl-palmitate_hydrolase_11-cis_retinol_forming_activity_(GOMF:0052884)	18	0.713388	5.18756	1
palmitoleyl_hydrolase_activity_(GOMF:1990699)	18	0.713388	5.18756	1
gluconolactonase_activity_(GOMF:0004341)	18	0.713388	5.18756	1
caffeoyl-CoA_O-methyltransferase_activity_(GOMF:0042409)	18	0.713388	5.18756	1
kaempferol_4-O-methyltransferase_activity_(GOMF:0033803)	18	0.713388	5.18756	1
isoflavone_7-O-methyltransferase_activity_(GOMF:0033800)	18	0.713388	5.18756	1
ciliary_neurotrophic_factor_receptor_activity_(GOMF:0004897)	18	0.713388	5.18756	1
phospholipase_D_activity_(GOMF:0004630)	18	0.713388	5.18756	1
laricitrin_5-O-methyltransferase_activity_(GOMF:0070448)	18	0.713388	5.18756	1
dynein_complex_binding_(GOMF:0070840)	19	0.738118	4.89896	1
NAD+_ADP-ribosyltransferase_activity_(GOMF:0003950)	19	0.738118	4.89896	1
histone_acetyltransferase_binding_(GOMF:0035035)	19	0.738118	4.89896	1
interleukin-17_receptor_activity_(GOMF:0030368)	19	0.738118	4.89896	1
1-alkyl-2-acetylglycerophosphocholine_esterase_activity_(GOMF:0003847)	19	0.738118	4.89896	1
low-density_lipoprotein_particle_receptor_binding_(GOMF:0050750)	19	0.738118	4.89896	1
rRNA_methyltransferase_activity_(GOMF:0008649)	19	0.738118	4.89896	1
cholinesterase_activity_(GOMF:0004104)	19	0.738118	4.89896	1
retinyl-palmitate_esterase_activity_(GOMF:0050253)	19	0.738118	4.89896	1
catechol_O-methyltransferase_activity_(GOMF:0016206)	19	0.738118	4.89896	1
interleukin-1_receptor_antagonist_activity_(GOMF:0005152)	19	0.738118	4.89896	1
interleukin-10_receptor_activity_(GOMF:0004920)	19	0.738118	4.89896	1
class_II_DNA-(apurinic_or_apyrimidinic_site)_lyase_activity_(GOMF:0140079)	19	0.738118	4.89896	1
protein_kinase_activity_(GOMF:0004672)	204	0.754694	1.77142	4
receptor_agonist_activity_(GOMF:0048018)	20	0.765108	4.64063	1
choline_transmembrane_transporter_activity_(GOMF:0015220)	20	0.765108	4.64063	1
NADP+_binding_(GOMF:0070401)	20	0.765108	4.64063	1
aminoacyl-tRNA_editing_activity_(GOMF:0002161)	20	0.765108	4.64063	1
phosphatidylinositol-35-bisphosphate_binding_(GOMF:0080025)	20	0.765108	4.64063	1
actin-dependent_ATPase_activity_(GOMF:0030898)	20	0.765108	4.64063	1
aminoacyl-tRNA_hydrolase_activity_(GOMF:0004045)	20	0.765108	4.64063	1
MHC_class_II_protein_binding_via_antigen_binding_groove_(GOMF:0042658)	20	0.765108	4.64063	1
mRNA_3-UTR_binding_(GOMF:0003730)	140	0.789146	1.93698	3
histone_deacetylase_binding_(GOMF:0042826)	76	0.793079	2.38743	2
integrin_binding_(GOMF:0005178)	76	0.793079	2.38743	2
pyridoxal_phosphate_binding_(GOMF:0030170)	21	0.793783	4.40893	1
double-stranded_DNA-dependent_ATP-dependent_DNA_helicase_activity_(GOMF:0036121)	21	0.793783	4.40893	1
peptidyl-prolyl_cis-trans_isomerase_activity_(GOMF:0003755)	21	0.793783	4.40893	1
protease_binding_(GOMF:0002020)	78	0.819657	2.32446	2
integrin_binding_involved_in_cell-matrix_adhesion_(GOMF:0098640)	78	0.819657	2.32446	2
phosphatidylinositol-34-bisphosphate_binding_(GOMF:0043325)	22	0.824394	4.19917	1
ADP_binding_(GOMF:0043531)	23	0.85166	4.00774	1
sterol_esterase_activity_(GOMF:0004771)	23	0.85166	4.00774	1
GTPase_inhibitor_activity_(GOMF:0005095)	23	0.85166	4.00774	1
galactolipase_activity_(GOMF:0047714)	23	0.85166	4.00774	1
ATP-dependent_four-way_junction_helicase_activity_(GOMF:1990163)	23	0.85166	4.00774	1
interleukin-1_receptor_binding_(GOMF:0005149)	23	0.85166	4.00774	1
protein_serinethreonine_kinase_activity_(GOMF:0004674)	365	0.851843	1.48168	6
Goodpasture-antigen-binding_protein_kinase_activity_(GOMF:0033868)	295	0.873487	1.52697	5
cyclic_nucleotide-dependent_protein_kinase_activity_(GOMF:0004690)	295	0.873487	1.52697	5
Fas-activated_serinethreonine_kinase_activity_(GOMF:0033867)	295	0.873487	1.52697	5
Rho-dependent_protein_serinethreonine_kinase_activity_(GOMF:0072518)	295	0.873487	1.52697	5
ribosomal_protein_S6_kinase_activity_(GOMF:0004711)	295	0.873487	1.52697	5
3-phosphoinositide-dependent_protein_kinase_activity_(GOMF:0004676)	295	0.873487	1.52697	5
GTP-dependent_protein_kinase_activity_(GOMF:0034211)	295	0.873487	1.52697	5
cysteine-type_peptidase_activity_(GOMF:0008234)	24	0.873487	3.83338	1
glutathione_transferase_activity_(GOMF:0004364)	24	0.873487	3.83338	1
chemoattractant_activity_(GOMF:0042056)	24	0.873487	3.83338	1
ubiquitin-like_protein-specific_protease_activity_(GOMF:0019783)	24	0.873487	3.83338	1
ribonuclease_activity_(GOMF:0004540)	24	0.873487	3.83338	1
NF-kappaB_binding_(GOMF:0051059)	24	0.873487	3.83338	1
phospholipase_C_activity_(GOMF:0004629)	24	0.873487	3.83338	1
gurken_receptor_binding_(GOMF:0008317)	24	0.873487	3.83338	1
caspase_binding_(GOMF:0089720)	83	0.874431	2.18054	2
calcium-dependent_protein_serinethreonine_kinase_activity_(GOMF:0009931)	296	0.875498	1.52164	5
transmembrane_receptor_protein_serinethreonine_kinase_activity_(GOMF:0004675)	296	0.875498	1.52164	5
histone_threonine_kinase_activity_(GOMF:0035184)	296	0.875498	1.52164	5
eukaryotic_translation_initiation_factor_2alpha_kinase_activity_(GOMF:0004694)	296	0.875498	1.52164	5
G-protein_coupled_receptor_kinase_activity_(GOMF:0004703)	296	0.875498	1.52164	5
protein_kinase_C_activity_(GOMF:0004697)	297	0.881204	1.51635	5
DNA-dependent_protein_kinase_activity_(GOMF:0004677)	297	0.881204	1.51635	5
Hsp70_protein_binding_(GOMF:0030544)	25	0.890742	3.67369	1
single-stranded_telomeric_DNA_binding_(GOMF:0043047)	25	0.890742	3.67369	1
myosin_light_chain_kinase_activity_(GOMF:0004687)	299	0.893536	1.50588	5
frizzled_binding_(GOMF:0005109)	85	0.894356	2.12773	2
Hsp90_protein_binding_(GOMF:0051879)	26	0.91755	3.5262	1
calcium-dependent_phospholipase_A2_activity_(GOMF:0047498)	26	0.91755	3.5262	1
RNA_polymerase_II_carboxy-terminal_domain_kinase_activity_(GOMF:0008353)	305	0.935332	1.47531	5
calmodulin-dependent_protein_kinase_activity_(GOMF:0004683)	306	0.936947	1.47034	5
protein_binding_involved_in_protein_folding_(GOMF:0044183)	27	0.936947	3.39056	1
cysteine-type_exopeptidase_activity_(GOMF:0070004)	27	0.936947	3.39056	1
kinesin-associated_melanosomal_adaptor_activity_(GOMF:0035656)	27	0.936947	3.39056	1
S-adenosylmethionine-dependent_methyltransferase_activity_(GOMF:0008757)	27	0.936947	3.39056	1
epidermal_growth_factor_receptor_binding_(GOMF:0005154)	27	0.936947	3.39056	1
1-acyl-2-lysophosphatidylserine_acylhydrolase_activity_(GOMF:0052740)	27	0.936947	3.39056	1
kinesin_binding_(GOMF:0019894)	27	0.936947	3.39056	1
kinesin-associated_mitochondrial_adaptor_activity_(GOMF:0019895)	27	0.936947	3.39056	1
ATP-dependent_5-3_DNA_helicase_activity_(GOMF:0043141)	27	0.936947	3.39056	1
myosin_V_binding_(GOMF:0031489)	28	0.964469	3.26482	1
phosphatidylserine_1-acylhydrolase_activity_(GOMF:0052739)	28	0.964469	3.26482	1
ubiquitin-specific_protease_binding_(GOMF:1990381)	91	0.968309	1.98368	2
RNA_polymerase_II_activating_transcription_factor_binding_(GOMF:0001102)	92	0.982083	1.96154	2
chemokine_receptor_activity_(GOMF:0004950)	29	0.988488	3.14805	1
phosphatidylinositol-3-phosphate_binding_(GOMF:0032266)	29	0.988488	3.14805	1
cyclin-dependent_protein_serinethreonine_kinase_inhibitor_activity_(GOMF:0004861)	29	0.988488	3.14805	1
transcription_factor_activity_sequence-specific_DNA_binding_(GOMF:0003700)	677	1	0	0
G-protein_coupled_olfactory_receptor_activity_(GOMF:0038022)	419	1	0.206719	1
ubiquitin_protein_ligase_activity_(GOMF:0061630)	390	1	0.677013	3
RNA_polymerase_II_core_promoter_proximal_region_sequence-specific_DNA_binding_(GOMF:0000978)	333	1	0.526856	2
ubiquitin_conjugating_enzyme_activity_(GOMF:0061631)	324	1	0.818985	3
ubiquitin-protein_transferase_activity_(GOMF:0004842)	320	1	0.829489	3
ubiquitin-calmodulin_ligase_activity_(GOMF:0050372)	320	1	0.829489	3
olfactory_receptor_activity_(GOMF:0004984)	291	1	0	0
sequence-specific_single_stranded_DNA_binding_(GOMF:0098847)	272	1	0.321291	1
ubiquitin_protein_ligase_binding_(GOMF:0031625)	271	1	1.3224	4
protein_tyrosine_kinase_activity_(GOMF:0004713)	263	1	0.67056	2
RNA_polymerase_II_transcription_coactivator_activity_(GOMF:0001105)	260	1	0	0
sequence-specific_double-stranded_DNA_binding_(GOMF:1990837)	253	1	0	0
ligand-dependent_nuclear_receptor_transcription_coactivator_activity_(GOMF:0030374)	252	1	0	0
core_promoter_binding_(GOMF:0001047)	250	1	0.70618	2
protein_heterodimerization_activity_(GOMF:0046982)	244	1	0.72391	2
ATP_binding_(GOMF:0005524)	243	1	0.360332	1
serine-type_endopeptidase_activity_(GOMF:0004252)	243	1	1.09994	3
transcription_regulatory_region_sequence-specific_DNA_binding_(GOMF:0000976)	242	1	0.730017	2
E-box_binding_(GOMF:0070888)	233	1	0.758808	2
GTPase_activator_activity_(GOMF:0005096)	231	1	1.15854	3
transcriptional_activator_activity_RNA_polymerase_II_core_promoter_proximal_region_sequence-specific_binding_(GOMF:0001077)	225	1	0.78635	2
RNA_polymerase_II_transcription_corepressor_activity_(GOMF:0001106)	225	1	1.19021	3
transcription_coactivator_activity_(GOMF:0003713)	224	1	0	0
telomeric_DNA_binding_(GOMF:0042162)	218	1	0	0
methyl-CpG_binding_(GOMF:0008327)	212	1	0	0
enhancer_binding_(GOMF:0035326)	212	1	0.835582	2
RNA_polymerase_II_core_promoter_proximal_region_sequence-specific_DNA_binding_bending_(GOMF:0044377)	208	1	0.851981	2
estrogen_response_element_binding_(GOMF:0034056)	208	1	0.851981	2
cAMP_response_element_binding_(GOMF:0035497)	208	1	0.851981	2
purine-rich_negative_regulatory_element_binding_(GOMF:0032422)	207	1	0.85618	2
core_promoter_proximal_region_DNA_binding_(GOMF:0001159)	206	1	0.860421	2
transcription_regulatory_region_DNA_binding_(GOMF:0044212)	206	1	0.860421	2
vitamin_D_response_element_binding_(GOMF:0070644)	206	1	0.860421	2
mitochondrial_light_strand_promoter_sense_binding_(GOMF:0070363)	205	1	0.864703	2
mitochondrial_heavy_strand_promoter_anti-sense_binding_(GOMF:0070362)	205	1	0.864703	2
carbohydrate_response_element_binding_(GOMF:0035538)	205	1	0.864703	2
mitochondrial_light_strand_promoter_anti-sense_binding_(GOMF:0070361)	205	1	0.864703	2
RNA_polymerase_II_regulatory_region_DNA_binding_(GOMF:0001012)	205	1	0.864703	2
RNA_polymerase_III_regulatory_region_DNA_binding_(GOMF:0001016)	205	1	0.864703	2
sterol_response_element_binding_(GOMF:0032810)	205	1	0.864703	2
serum_response_element_binding_(GOMF:0010736)	205	1	0.864703	2
retinoic_acid-responsive_element_binding_(GOMF:0044323)	205	1	0.864703	2
N-box_binding_(GOMF:0071820)	205	1	0.864703	2
plastid_RNA_polymerase_regulatory_region_DNA_binding_(GOMF:0001019)	204	1	0.869028	2
intronic_transcription_regulatory_region_DNA_binding_(GOMF:0044213)	204	1	0.869028	2
RNA_polymerase_I_regulatory_region_DNA_binding_(GOMF:0001013)	204	1	0.869028	2
transcription_termination_site_DNA_binding_(GOMF:0001160)	204	1	0.869028	2
mitochondrial_RNA_polymerase_regulatory_region_DNA_binding_(GOMF:0001018)	204	1	0.869028	2
bacterial-type_RNA_polymerase_regulatory_region_DNA_binding_(GOMF:0001017)	204	1	0.869028	2
juvenile_hormone_response_element_binding_(GOMF:0070594)	204	1	0.869028	2
mitochondrial_heavy_strand_promoter_sense_binding_(GOMF:0070364)	204	1	0.869028	2
unmethylated_CpG_binding_(GOMF:0045322)	198	1	0	0
cyclin-dependent_protein_kinase_activating_kinase_activity_(GOMF:0019912)	189	1	1.42315	3
transmembrane_signaling_receptor_activity_(GOMF:0004888)	184	1	0	0
RNA_polymerase_II_core_promoter_sequence-specific_DNA_binding_(GOMF:0000979)	183	1	0	0
RNA_polymerase_II_distal_enhancer_sequence-specific_DNA_binding_(GOMF:0000980)	178	1	0.494302	1
protein_serinethreoninetyrosine_kinase_activity_(GOMF:0004712)	177	1	1.00448	2
tau-protein_kinase_activity_(GOMF:0050321)	176	1	0.500012	1
transcription_corepressor_activity_(GOMF:0003714)	174	1	1.02217	2
beta-adrenergic_receptor_kinase_activity_(GOMF:0047696)	171	1	0.514849	1
rhodopsin_kinase_activity_(GOMF:0050254)	171	1	0.514849	1
RNA_polymerase_II_regulatory_region_sequence-specific_DNA_binding_(GOMF:0000977)	171	1	0.514849	1
histone_kinase_activity_(GOMF:0035173)	171	1	0.514849	1
cyclin-dependent_protein_kinase_activity_(GOMF:0097472)	171	1	0.514849	1
[3-methyl-2-oxobutanoate_dehydrogenase_(acetyl-transferring)]_kinase_activity_(GOMF:0047323)	170	1	0.517922	1
caldesmon_kinase_activity_(GOMF:0047764)	169	1	0.521032	1
protein_histidine_kinase_activity_(GOMF:0004673)	169	1	0.521032	1
[isocitrate_dehydrogenase_(NADP+)]_kinase_activity_(GOMF:0008772)	169	1	0.521032	1
transmembrane_receptor_protein_kinase_activity_(GOMF:0019199)	169	1	0.521032	1
[hydroxymethylglutaryl-CoA_reductase_(NADPH)]_kinase_activity_(GOMF:0047322)	169	1	0.521032	1
pyruvate_dehydrogenase_(acetyl-transferring)_kinase_activity_(GOMF:0004740)	169	1	0.521032	1
[tyrosine_3-monooxygenase]_kinase_activity_(GOMF:0050369)	169	1	0.521032	1
tropomyosin_kinase_activity_(GOMF:0050359)	169	1	0.521032	1
protein_kinase_activity_involved_in_regulation_of_protein_localization_to_cell_division_site_involved_in_cytokinesis_(GOMF:1901916)	169	1	0.521032	1
calcium-dependent_protein_kinase_activity_(GOMF:0010857)	169	1	0.521032	1
protein_arginine_kinase_activity_(GOMF:1990424)	169	1	0.521032	1
low-density-lipoprotein_particle_receptor_kinase_activity_(GOMF:0050063)	169	1	0.521032	1
[acetyl-CoA_carboxylase]_kinase_activity_(GOMF:0050405)	169	1	0.521032	1
dephospho-[reductase_kinase]_kinase_activity_(GOMF:0047848)	169	1	0.521032	1
RNA_polymerase_II_transcription_factor_activity_sequence-specific_DNA_binding_(GOMF:0000981)	163	1	0	0
intracellular_ATPase-gated_chloride_channel_activity_(GOMF:0005260)	163	1	0.540494	1
RNA_polymerase_II_transcriptional_activator_activity_metal_ion_regulated_core_promoter_proximal_region_sequence-specific_binding_(GOMF:0001213)	154	1	1.15783	2
ubiquitin_protein_ligase_activity_involved_in_ERAD_pathway_(GOMF:1904264)	150	1	0	0
chemokine_activity_(GOMF:0008009)	150	1	0.588039	1
ubiquitin-ubiquitin_ligase_activity_(GOMF:0034450)	148	1	0	0
ATP-dependent_microtubule_motor_activity_plus-end-directed_(GOMF:0008574)	146	1	0.604384	1
ubiquitin_protein_ligase_activity_involved_in_chloroplast_disassembly_(GOMF:1904822)	143	1	0	0
GPCR_taste_receptor_activity_(GOMF:0090681)	142	1	0.621655	1
G-protein_coupled_peptide_receptor_activity_(GOMF:0008528)	141	1	0.626128	1
ATPase_activity_(GOMF:0016887)	139	1	0.635266	1
ATPase_activity_coupled_(GOMF:0042623)	138	1	0.639936	1
metalloendopeptidase_activity_(GOMF:0004222)	137	1	1.30474	2
ATP-dependent_microtubule_motor_activity_minus-end-directed_(GOMF:0008569)	136	1	0.649482	1
cAMP_receptor_activity_(GOMF:0001646)	135	1	0.654362	1
RNA_polymerase_II_intronic_transcription_regulatory_region_sequence-specific_DNA_binding_(GOMF:0001162)	134	1	0	0
ATPase_activity_uncoupled_(GOMF:0042624)	134	1	0.659316	1
protein-DNA_unloading_ATPase_activity_(GOMF:0140083)	133	1	0.664344	1
G-protein_coupled_estrogen_receptor_activity_(GOMF:0038054)	132	1	0.669449	1
G-protein_coupled_glutamate_receptor_activity_(GOMF:0098988)	132	1	0.669449	1
G-protein_coupled_photoreceptor_activity_(GOMF:0008020)	131	1	0.674633	1
G-protein_coupled_GABA_receptor_activity_(GOMF:0004965)	131	1	0.674633	1
dopamine_neurotransmitter_receptor_activity_(GOMF:0004952)	131	1	0.674633	1
G-protein_coupled_receptor_activity_(GOMF:0004930)	130	1	0.679897	1
corticotrophin-releasing_factor_receptor_activity_(GOMF:0015056)	130	1	0.679897	1
platelet_activating_factor_receptor_activity_(GOMF:0004992)	130	1	0.679897	1
parathyroid_hormone_receptor_activity_(GOMF:0004991)	130	1	0.679897	1
prosaposin_receptor_activity_(GOMF:0036505)	129	1	0.685244	1
growth_hormone-releasing_hormone_receptor_activity_(GOMF:0016520)	129	1	0.685244	1
G-protein_coupled_adenosine_receptor_activity_(GOMF:0001609)	129	1	0.685244	1
melatonin_receptor_activity_(GOMF:0008502)	129	1	0.685244	1
G-protein_coupled_bile_acid_receptor_activity_(GOMF:0038182)	129	1	0.685244	1
cannabinoid_receptor_activity_(GOMF:0004949)	129	1	0.685244	1
secretin_receptor_activity_(GOMF:0015055)	129	1	0.685244	1
nicotinic_acid_receptor_activity_(GOMF:0070553)	129	1	0.685244	1
ecdysis-triggering_hormone_receptor_activity_(GOMF:0042654)	128	1	0.690674	1
G-protein_coupled_receptor_activity_involved_in_regulation_of_postsynaptic_membrane_potential_(GOMF:0099530)	128	1	0.690674	1
icosanoid_receptor_activity_(GOMF:0004953)	128	1	0.690674	1
bioactive_lipid_receptor_activity_(GOMF:0045125)	128	1	0.690674	1
gastric_inhibitory_peptide_receptor_activity_(GOMF:0016519)	128	1	0.690674	1
G-protein_coupled_amine_receptor_activity_(GOMF:0008227)	128	1	0.690674	1
protein-hormone_receptor_activity_(GOMF:0016500)	128	1	0.690674	1
G-protein_coupled_glucose_receptor_activity_(GOMF:1990576)	128	1	0.690674	1
pheromone_receptor_activity_(GOMF:0016503)	128	1	0.690674	1
growth_hormone_secretagogue_receptor_activity_(GOMF:0001616)	128	1	0.690674	1
G-protein_coupled_neurotransmitter_receptor_activity_(GOMF:0099528)	128	1	0.690674	1
G-protein_coupled_cytokinin_receptor_activity_(GOMF:0001647)	128	1	0.690674	1
vasoactive_intestinal_polypeptide_receptor_activity_(GOMF:0004999)	128	1	0.690674	1
pituitary_adenylate_cyclase-activating_polypeptide_receptor_activity_(GOMF:0001634)	128	1	0.690674	1
mast_cell_secretagogue_receptor_activity_(GOMF:1990595)	128	1	0.690674	1
G-protein_coupled_nucleotide_receptor_activity_(GOMF:0001608)	128	1	0.690674	1
thyrotropin-releasing_hormone_receptor_activity_(GOMF:0004997)	128	1	0.690674	1
core_promoter_sequence-specific_DNA_binding_(GOMF:0001046)	127	1	0.696191	1
Rab_GTPase_binding_(GOMF:0017137)	126	1	1.42125	2
transcriptional_activator_activity_RNA_polymerase_II_distal_enhancer_sequence-specific_binding_(GOMF:0001205)	117	1	0	0
non-membrane_spanning_protein_tyrosine_kinase_activity_(GOMF:0004715)	117	1	0.75659	1
transcriptional_repressor_activity_RNA_polymerase_II_core_promoter_proximal_region_sequence-specific_binding_(GOMF:0001078)	116	1	0.763208	1
mRNA_5-UTR_binding_(GOMF:0048027)	114	1	1.57448	2
transmembrane_receptor_protein_tyrosine_kinase_activity_(GOMF:0004714)	114	1	0.776794	1
Ras_guanyl-nucleotide_exchange_factor_activity_(GOMF:0005088)	111	1	0.798101	1
GTP_binding_(GOMF:0005525)	107	1	0.828385	1
mRNA_cap_binding_(GOMF:0098808)	107	1	1.68005	2
cytokine_activity_(GOMF:0005125)	104	1	0.852641	1
sequence-specific_mRNA_binding_(GOMF:1990825)	100	1	1.80063	2
selenocysteine_insertion_sequence_binding_(GOMF:0035368)	99	1	1.81945	2
iron-responsive_element_binding_(GOMF:0030350)	99	1	1.81945	2
mRNA_CDS_binding_(GOMF:1990715)	98	1	1.83846	2
mRNA_binding_involved_in_posttranscriptional_gene_silencing_(GOMF:1903231)	97	1	1.85789	2
transporter_activity_(GOMF:0005215)	96	1	0.924815	1
guanyl-nucleotide_exchange_factor_activity_(GOMF:0005085)	95	1	0.934701	1
double-stranded_telomeric_DNA_binding_(GOMF:0003691)	91	1	0	0
thiol-dependent_ubiquitin-specific_protease_activity_(GOMF:0004843)	86	1	0	0
voltage-gated_calcium_channel_activity_(GOMF:0005245)	80	1	0	0
G-rich_single-stranded_DNA_binding_(GOMF:1990955)	79	1	1.12734	1
C-rich_single-stranded_DNA_binding_(GOMF:1990829)	78	1	1.14204	1
transcriptional_repressor_activity_RNA_polymerase_II_distal_enhancer_sequence-specific_binding_(GOMF:0001206)	78	1	0	0
heparin_binding_(GOMF:0008201)	77	1	0	0
RNA_polymerase_II_transcriptional_repressor_activity_metal_ion_regulated_core_promoter_proximal_region_sequence-specific_binding_(GOMF:0001214)	77	1	1.15712	1
serine-type_endopeptidase_inhibitor_activity_(GOMF:0004867)	77	1	1.15712	1
transcriptional_activator_activity_RNA_polymerase_II_transcription_regulatory_region_sequence-specific_binding_(GOMF:0001228)	75	1	0	0
protein_tyrosine_phosphatase_activity_(GOMF:0004725)	75	1	0	0
protein_serinethreonine_phosphatase_activity_(GOMF:0004722)	71	1	0	0
double-stranded_methylated_DNA_binding_(GOMF:0010385)	70	1	1.27495	1
calcium_channel_activity_(GOMF:0005262)	69	1	0	0
hemi-methylated_DNA-binding_(GOMF:0044729)	68	1	0	0
enhancer_sequence-specific_DNA_binding_(GOMF:0001158)	68	1	1.31314	1
neuropeptide_hormone_activity_(GOMF:0005184)	68	1	0	0
growth_factor_activity_(GOMF:0008083)	67	1	0	0
1-phosphatidylinositol_binding_(GOMF:0005545)	67	1	1.33311	1
phosphatidylinositol-45-bisphosphate_3-kinase_activity_(GOMF:0046934)	67	1	0	0
voltage-gated_potassium_channel_activity_(GOMF:0005249)	67	1	0	0
supercoiled_DNA_binding_(GOMF:0097100)	67	1	0	0
mismatched_DNA_binding_(GOMF:0030983)	66	1	0	0
left-handed_Z-DNA_binding_(GOMF:0003692)	66	1	0	0
metalloendopeptidase_activity_involved_in_amyloid_precursor_protein_catabolic_process_(GOMF:1902945)	66	1	0	0
microtubule_motor_activity_(GOMF:0003777)	64	1	0	0
phosphatidylinositol_3-kinase_catalytic_subunit_binding_(GOMF:0036313)	64	1	1.39677	1
syntaxin-1_binding_(GOMF:0017075)	64	1	0	0
syntaxin_binding_(GOMF:0019905)	63	1	1.41937	1
beta-tubulin_binding_(GOMF:0048487)	63	1	1.41937	1
PDZ_domain_binding_(GOMF:0030165)	62	1	0	0
inward_rectifier_potassium_channel_activity_(GOMF:0005242)	62	1	0	0
protein_serinethreonine_kinase_inhibitor_activity_(GOMF:0030291)	62	1	1.4427	1
kinase_binding_(GOMF:0019900)	62	1	1.4427	1
protein_kinase_inhibitor_activity_(GOMF:0004860)	62	1	1.4427	1
stretch-activated_cation-selective_calcium_channel_activity_(GOMF:0015275)	61	1	0	0
store-operated_calcium_channel_activity_(GOMF:0015279)	61	1	0	0
mRNA_3-UTR_AU-rich_region_binding_(GOMF:0035925)	61	1	1.46682	1
Fc-gamma_receptor_I_complex_binding_(GOMF:0034988)	60	1	0	0
alpha-tubulin_binding_(GOMF:0043014)	59	1	1.51755	1
GPI_anchor_binding_(GOMF:0034235)	59	1	1.51755	1
immunoglobulin_receptor_binding_(GOMF:0034987)	59	1	0	0
syntaxin-3_binding_(GOMF:0030348)	58	1	0	0
core_promoter_proximal_region_sequence-specific_DNA_binding_(GOMF:0000987)	58	1	1.54426	1
transmembrane_receptor_protein_tyrosine_phosphatase_activity_(GOMF:0005001)	58	1	0	0
heme_binding_(GOMF:0020037)	57	1	1.57192	1
ligand-gated_calcium_channel_activity_(GOMF:0099604)	57	1	0	0
protein_tyrosine_kinase_inhibitor_activity_(GOMF:0030292)	57	1	1.57192	1
phosphatidylinositol_phosphate_binding_(GOMF:1901981)	57	1	1.57192	1
metalloexopeptidase_activity_(GOMF:0008235)	56	1	0	0
Rac_guanyl-nucleotide_exchange_factor_activity_(GOMF:0030676)	56	1	1.60058	1
prenylated_protein_tyrosine_phosphatase_activity_(GOMF:0004727)	56	1	0	0
MAP_kinase_tyrosine_phosphatase_activity_(GOMF:0033550)	55	1	0	0
serine-type_exopeptidase_activity_(GOMF:0070008)	55	1	1.63031	1
calcium-dependent_protein_kinase_inhibitor_activity_(GOMF:0008427)	55	1	1.63031	1
non-membrane_spanning_protein_tyrosine_phosphatase_activity_(GOMF:0004726)	55	1	0	0
tripeptidyl-peptidase_activity_(GOMF:0008240)	55	1	1.63031	1
cysteine-type_endopeptidase_activity_involved_in_apoptotic_process_(GOMF:0097153)	54	1	0	0
delayed_rectifier_potassium_channel_activity_(GOMF:0005251)	54	1	0	0
protein_tyrosine_phosphatase_activity_metal-dependent_(GOMF:0030946)	54	1	0	0
protein_tyrosine_phosphatase_activity_via_thiol-phosphate_intermediate_(GOMF:0030945)	54	1	0	0
ATP-dependent_microtubule_motor_activity_(GOMF:1990939)	53	1	0	0
phosphatidylinositol-45-bisphosphate_binding_(GOMF:0005546)	53	1	0	0
Rho_guanyl-nucleotide_exchange_factor_activity_(GOMF:0005089)	52	1	1.72647	1
histone-lysine_N-methyltransferase_activity_(GOMF:0018024)	52	1	0	0
serine-type_peptidase_activity_(GOMF:0008236)	52	1	1.72647	1
growth_hormone-releasing_hormone_activity_(GOMF:0016608)	52	1	0	0
ubiquitin-like_protein-specific_endopeptidase_activity_(GOMF:0070137)	52	1	0	0
cysteine-type_endopeptidase_activity_involved_in_plant-type_hypersensitive_response_(GOMF:0097299)	52	1	0	0
phosphatidylinositol_binding_(GOMF:0035091)	52	1	1.72647	1
CTD_phosphatase_activity_(GOMF:0008420)	51	1	0	0
amino_acid-transporting_ATPase_activity_(GOMF:0015424)	51	1	0	0
thiol-dependent_ubiquitinyl_hydrolase_activity_(GOMF:0036459)	51	1	0	0
SH3SH2_adaptor_activity_(GOMF:0005070)	51	1	1.76109	1
pituitary_adenylate_cyclase_activating_polypeptide_activity_(GOMF:0016521)	51	1	0	0
collagen_V_binding_(GOMF:0070052)	51	1	1.76109	1
GDP_binding_(GOMF:0019003)	51	1	1.76109	1
protein_transmembrane_transporter_activity_(GOMF:0008320)	51	1	1.76109	1
thyrotropin-releasing_hormone_activity_(GOMF:0008437)	51	1	0	0
Rab_guanyl-nucleotide_exchange_factor_activity_(GOMF:0017112)	50	1	0	0
hormone_activity_(GOMF:0005179)	50	1	0	0
ferrous_iron_binding_(GOMF:0008198)	50	1	0	0
diuretic_hormone_activity_(GOMF:0008613)	50	1	0	0
myoinhibitory_hormone_activity_(GOMF:0016085)	50	1	0	0
myostimulatory_hormone_activity_(GOMF:0016084)	50	1	0	0
corticotropin-releasing_hormone_activity_(GOMF:0017045)	50	1	0	0
gamma-aminobutyric_acid_transmembrane_transporter_activity_(GOMF:0015185)	50	1	0	0
melanin-concentrating_hormone_activity_(GOMF:0030354)	50	1	0	0
melanocyte-stimulating_hormone_activity_(GOMF:0017044)	50	1	0	0
collagen_binding_involved_in_cell-matrix_adhesion_(GOMF:0098639)	50	1	1.79706	1
gonadotropin_hormone-releasing_hormone_activity_(GOMF:0005183)	50	1	0	0
digestive_hormone_activity_(GOMF:0046659)	50	1	0	0
ligand-gated_cation_channel_activity_(GOMF:0099094)	50	1	0	0
endoribonuclease_activity_(GOMF:0004521)	50	1	0	0
growth_hormone_activity_(GOMF:0070186)	50	1	0	0
myosin_phosphatase_activity_(GOMF:0017018)	50	1	0	0
follicle-stimulating_hormone_activity_(GOMF:0016913)	50	1	0	0
transcription_cofactor_activity_(GOMF:0003712)	49	1	1.83473	1
collagen_binding_(GOMF:0005518)	49	1	1.83473	1
histidine:histamine_antiporter_activity_(GOMF:0070907)	49	1	0	0
MAP_kinase_serinethreonine_phosphatase_activity_(GOMF:1990439)	49	1	0	0
metallopeptidase_activity_(GOMF:0008237)	48	1	0	0
transcription_termination_site_sequence-specific_DNA_binding_(GOMF:0001147)	48	1	1.87381	1
H3K27me3_modified_histone_binding_(GOMF:0061628)	48	1	0	0
calcium-activated_potassium_channel_activity_(GOMF:0015269)	48	1	0	0
lipoprotein_transporter_activity_(GOMF:0042954)	48	1	1.87381	1
calcium-dependent_protein_serinethreonine_phosphatase_activity_(GOMF:0004723)	48	1	0	0
outward_rectifier_potassium_channel_activity_(GOMF:0015271)	48	1	0	0
endodeoxyribonuclease_activity_(GOMF:0004520)	48	1	0	0
oxidoreductase_activity_(GOMF:0016491)	47	1	1.91462	1
glycine_betaine-activated_nonselective_monovalent_cation_channel_activity_(GOMF:0090686)	47	1	0	0
voltage-gated_potassium_channel_activity_involved_in_cardiac_muscle_cell_action_potential_repolarization_(GOMF:0086008)	47	1	0	0
polymerase_III_regulatory_region_sequence-specific_DNA_binding_(GOMF:0000992)	47	1	1.91462	1
thyroid_hormone_receptor_coactivator_activity_(GOMF:0030375)	47	1	0	0
methylated_histone_binding_(GOMF:0035064)	46	1	0	0
histone_tyrosine_kinase_activity_(GOMF:0035400)	46	1	0	0
mitochondrial_RNA_polymerase_regulatory_region_sequence-specific_DNA_binding_(GOMF:0001044)	46	1	1.95725	1
potassium_channel_activity_(GOMF:0005267)	46	1	0	0
bacterial-type_RNA_polymerase_regulatory_region_sequence-specific_DNA_binding_(GOMF:0000984)	46	1	1.95725	1
magnesium-dependent_protein_serinethreonine_phosphatase_activity_(GOMF:0004724)	46	1	0	0
transcription_factor_activity_RNA_polymerase_II_distal_enhancer_sequence-specific_binding_(GOMF:0003705)	45	1	0	0
protein_transporter_activity_(GOMF:0008565)	45	1	2.00188	1
RNA_polymerase_II_transcription_factor_binding_(GOMF:0001085)	45	1	2.00188	1
RNA_polymerase_I_CORE_element_sequence-specific_DNA_binding_(GOMF:0001164)	45	1	0	0
H4K20me3_modified_histone_binding_(GOMF:1990889)	45	1	0	0
neutral_amino_acid_transmembrane_transporter_activity_(GOMF:0015175)	45	1	0	0
membrane_insertase_activity_(GOMF:0032977)	45	1	2.00188	1
L-amino_acid_transmembrane_transporter_activity_(GOMF:0015179)	45	1	0	0
thyroid_hormone_receptor_binding_(GOMF:0046966)	45	1	0	0
voltage-gated_potassium_channel_activity_involved_in_SA_node_cell_action_potential_depolarization_(GOMF:0086041)	44	1	0	0
transforming_growth_factor_beta_receptor_binding_(GOMF:0005160)	44	1	2.04848	1
open_rectifier_potassium_channel_activity_(GOMF:0005252)	44	1	0	0
kainate_selective_glutamate_receptor_activity_(GOMF:0015277)	44	1	0	0
1-phosphatidylinositol-3-kinase_activity_(GOMF:0016303)	43	1	0	0
basic_amino_acid_transmembrane_transporter_activity_(GOMF:0015174)	43	1	0	0
potassium_channel_inhibitor_activity_(GOMF:0019870)	43	1	0	0
voltage-gated_chloride_channel_activity_(GOMF:0005247)	43	1	0	0
androgen_receptor_binding_(GOMF:0050681)	43	1	0	0
vesicular_hydrogen:amino_acid_antiporter_activity_(GOMF:0005276)	43	1	0	0
NADH_dehydrogenase_(ubiquinone)_activity_(GOMF:0008137)	42	1	0	0
type_I_transforming_growth_factor_beta_receptor_binding_(GOMF:0034713)	42	1	0	0
Rac_GTPase_binding_(GOMF:0048365)	42	1	0	0
cysteine-type_endopeptidase_inhibitor_activity_(GOMF:0004869)	42	1	2.14865	1
acidic_amino_acid_transmembrane_transporter_activity_(GOMF:0015172)	42	1	0	0
lysophospholipase_activity_(GOMF:0004622)	42	1	2.14865	1
amino_acid_transmembrane_transporter_activity_(GOMF:0015171)	41	1	0	0
glycoprotein_binding_(GOMF:0001948)	41	1	0	0
signal_transducer_downstream_of_receptor_with_serinethreonine_kinase_activity_(GOMF:0004702)	41	1	2.20258	1
receptor_tyrosine_kinase_binding_(GOMF:0030971)	41	1	0	0
protein_tyrosineserinethreonine_phosphatase_activity_(GOMF:0008138)	41	1	0	0
type_II_transforming_growth_factor_beta_receptor_binding_(GOMF:0005114)	41	1	0	0
cupric_ion_binding_(GOMF:1903135)	40	1	2.25901	1
cuprous_ion_binding_(GOMF:1903136)	40	1	2.25901	1
D-amino_acid_transmembrane_transporter_activity_(GOMF:0042943)	40	1	0	0
aromatic_amino_acid_transmembrane_transporter_activity_(GOMF:0015173)	40	1	0	0
sulfur_amino_acid_transmembrane_transporter_activity_(GOMF:0000099)	40	1	0	0
NAD-dependent_histone_deacetylase_activity_(GOMF:0017136)	40	1	2.25901	1
copper_ion_binding_(GOMF:0005507)	40	1	2.25901	1
metallocarboxypeptidase_activity_(GOMF:0004181)	40	1	2.25901	1
cation:amino_acid_symporter_activity_(GOMF:0005416)	40	1	0	0
branched-chain_amino_acid_transmembrane_transporter_activity_(GOMF:0015658)	40	1	0	0
DNA-dependent_ATPase_activity_(GOMF:0008094)	40	1	0	0
tubulin_binding_(GOMF:0015631)	39	1	2.31855	1
alkylated_DNA_binding_(GOMF:0032131)	39	1	0	0
metalloendopeptidase_inhibitor_activity_(GOMF:0008191)	39	1	2.31855	1
histone_methyltransferase_activity_(H3-K4_specific)_(GOMF:0042800)	39	1	0	0
oxidized_DNA_binding_(GOMF:0032356)	39	1	0	0
copper_ion_sensor_activity_(GOMF:0097077)	39	1	2.31855	1
single-strand_break-containing_DNA_binding_(GOMF:1990165)	39	1	0	0
cysteine-type_endopeptidase_inhibitor_activity_involved_in_apoptotic_process_(GOMF:0043027)	39	1	2.31855	1
single-stranded_DNA-dependent_ATPase_activity_(GOMF:0043142)	39	1	0	0
transmembrane_transporter_activity_(GOMF:0022857)	38	1	0	0
H4_histone_acetyltransferase_activity_(GOMF:0010485)	38	1	0	0
type_III_transforming_growth_factor_beta_receptor_binding_(GOMF:0034714)	38	1	0	0
histone_deacetylase_activity_(GOMF:0004407)	38	1	2.38124	1
mitochondrial_RNA_polymerase_core_promoter_sequence-specific_DNA_binding_(GOMF:0000997)	38	1	0	0
SNAP_receptor_activity_(GOMF:0005484)	37	1	0	0
histone_deacetylase_activity_(H3-K14_specific)_(GOMF:0031078)	37	1	2.44763	1
histone_deacetylase_activity_(H3-K4_specific)_(GOMF:1990162)	37	1	2.44763	1
bacterial-type_RNA_polymerase_core_promoter_sequence-specific_DNA_binding_(GOMF:0000985)	37	1	0	0
smoothened_binding_(GOMF:0005119)	37	1	0	0
histone_deacetylase_activity_(H4-K16_specific)_(GOMF:0034739)	37	1	2.44763	1
NAD-independent_histone_deacetylase_activity_(GOMF:0045129)	37	1	2.44763	1
GTP:GDP_antiporter_activity_(GOMF:0010292)	37	1	0	0
histone_deacetylase_activity_(H3-K9_specific)_(GOMF:0032129)	37	1	2.44763	1
volume-sensitive_chloride_channel_activity_(GOMF:0072320)	37	1	0	0
histone_acetyltransferase_activity_(GOMF:0004402)	36	1	0	0
histone_methyltransferase_activity_(H3-K27_specific)_(GOMF:0046976)	36	1	0	0
potassium_channel_regulator_activity_(GOMF:0015459)	36	1	0	0
bicarbonate_transmembrane_transporter_activity_(GOMF:0015106)	36	1	0	0
potassium_channel_activator_activity_(GOMF:0099104)	36	1	0	0
acetyl-CoA:CoA_antiporter_activity_(GOMF:0015325)	36	1	0	0
K63-linked_polyubiquitin_modification-dependent_protein_binding_(GOMF:0070530)	36	1	0	0
phosphatidylinositol-345-trisphosphate_binding_(GOMF:0005547)	36	1	2.5175	1
chloride_channel_activity_(GOMF:0005254)	36	1	0	0
mitochondrial_ribosome_binding_(GOMF:0097177)	36	1	0	0
extracellular-glycine-gated_chloride_channel_activity_(GOMF:0016934)	36	1	0	0
ligand-gated_ion_channel_activity_(GOMF:0015276)	36	1	0	0
GABA-gated_chloride_ion_channel_activity_(GOMF:0022851)	36	1	0	0
protein_phosphatase_inhibitor_activity_(GOMF:0004864)	36	1	0	0
enzyme_activator_activity_(GOMF:0008047)	35	1	0	0
sodium-independent_organic_anion_transmembrane_transporter_activity_(GOMF:0015347)	35	1	0	0
ATPase_coupled_ion_transmembrane_transporter_activity_(GOMF:0042625)	35	1	0	0
ferric_iron_binding_(GOMF:0008199)	35	1	0	0
phosphatidylcholine_1-acylhydrolase_activity_(GOMF:0008970)	35	1	2.59182	1
ATPase-coupled_protein_transmembrane_transporter_activity_(GOMF:0015462)	35	1	0	0
poly-pyrimidine_tract_binding_(GOMF:0008187)	35	1	2.59182	1
histone_methyltransferase_activity_(H3-K36_specific)_(GOMF:0046975)	35	1	0	0
ribosome_binding_(GOMF:0043022)	34	1	0	0
ATPase_activity_coupled_to_transmembrane_movement_of_substances_(GOMF:0042626)	34	1	0	0
amine-transporting_ATPase_activity_(GOMF:0031263)	34	1	0	0
vitamin_D_receptor_binding_(GOMF:0042809)	34	1	0	0
glycerol-2-phosphate-transporting_ATPase_activity_(GOMF:0070812)	34	1	0	0
triglyceride_lipase_activity_(GOMF:0004806)	34	1	2.67045	1
3-5-exoribonuclease_activity_(GOMF:0000175)	34	1	0	0
histone_methyltransferase_activity_(H4-K20_specific)_(GOMF:0042799)	34	1	0	0
potassium_ion_leak_channel_activity_(GOMF:0022841)	34	1	0	0
ubiquitin_conjugating_enzyme_binding_(GOMF:0031624)	34	1	0	0
frizzled-2_binding_(GOMF:0005110)	34	1	0	0
FAD_binding_(GOMF:0071949)	34	1	0	0
estrogen_receptor_binding_(GOMF:0030331)	34	1	2.67045	1
histone_methyltransferase_activity_(H3-K9_specific)_(GOMF:0046974)	34	1	0	0
histone_methyltransferase_activity_(H3-K79_specific)_(GOMF:0031151)	34	1	0	0
H3_histone_acetyltransferase_activity_(GOMF:0010484)	34	1	0	0
manganese_ion_binding_(GOMF:0030145)	33	1	2.75397	1
peptide-transporting_ATPase_activity_(GOMF:0015440)	33	1	0	0
H2A_histone_acetyltransferase_activity_(GOMF:0043998)	33	1	0	0
heme-transporting_ATPase_activity_(GOMF:0015439)	33	1	0	0
ligand-gated_anion_channel_activity_(GOMF:0099095)	33	1	0	0
single-stranded_DNA-dependent_ATP-dependent_DNA_helicase_activity_(GOMF:0017116)	33	1	2.75397	1
iron_ion_binding_(GOMF:0005506)	33	1	0	0
endonuclease_activity_(GOMF:0004519)	33	1	2.75397	1
glycine-gated_chloride_ion_channel_activity_(GOMF:0022852)	33	1	0	0
nucleotide-sulfate_transmembrane_transporter_activity_(GOMF:0005340)	33	1	0	0
protein_tyrosinethreonine_phosphatase_activity_(GOMF:0008330)	33	1	0	0
carbohydrate-transporting_ATPase_activity_(GOMF:0043211)	32	1	0	0
ATPase-coupled_lipo-chitin_oligosaccharide_transmembrane_transporter_activity_(GOMF:1901514)	32	1	0	0
cobalamin-transporting_ATPase_activity_(GOMF:0015420)	32	1	0	0
glutathione_S-conjugate-transporting_ATPase_activity_(GOMF:0071997)	32	1	0	0
capsular-polysaccharide-transporting_ATPase_activity_(GOMF:0015436)	32	1	0	0
H2B_histone_acetyltransferase_activity_(GOMF:0044013)	32	1	0	0
MAP_kinase_phosphatase_activity_(GOMF:0033549)	32	1	0	0
polyamine-transporting_ATPase_activity_(GOMF:0015417)	32	1	0	0
poly-purine_tract_binding_(GOMF:0070717)	32	1	2.84301	1
DNA_translocase_activity_(GOMF:0015616)	32	1	0	0
quaternary-ammonium-compound-transporting_ATPase_activity_(GOMF:0015418)	32	1	0	0
steroid_receptor_RNA_activator_RNA_binding_(GOMF:0002153)	32	1	2.84301	1
amide-transporting_ATPase_activity_(GOMF:0033220)	32	1	0	0
lipopolysaccharide-transporting_ATPase_activity_(GOMF:0015437)	32	1	0	0
eye_pigment_precursor_transporter_activity_(GOMF:0005395)	32	1	0	0
RNA_polymerase_II_transcription_coactivator_activity_involved_in_preinitiation_complex_assembly_(GOMF:0001128)	32	1	0	0
daunorubicin-transporting_ATPase_activity_(GOMF:0043216)	32	1	0	0
2-aminoethylphosphonate-transporting_ATPase_activity_(GOMF:0033225)	32	1	0	0
organic_acid-transporting_ATPase_activity_(GOMF:0033283)	32	1	0	0
ATP-dependent_DNARNA_helicase_activity_(GOMF:0033680)	32	1	2.84301	1
guanine-transporting_ATPase_activity_(GOMF:0008558)	32	1	0	0
beta-glucan-transporting_ATPase_activity_(GOMF:0015441)	32	1	0	0
extracellular-glutamate-gated_chloride_channel_activity_(GOMF:0008068)	32	1	0	0
microfilament_motor_activity_(GOMF:0000146)	32	1	0	0
endopeptidase_inhibitor_activity_(GOMF:0004866)	32	1	2.84301	1
low_voltage-gated_calcium_channel_activity_(GOMF:0008332)	32	1	0	0
iron-chelate-transporting_ATPase_activity_(GOMF:0015623)	32	1	0	0
teichoic-acid-transporting_ATPase_activity_(GOMF:0015438)	32	1	0	0
lipid-transporting_ATPase_activity_(GOMF:0034040)	32	1	0	0
thiamine-transporting_ATPase_activity_(GOMF:0048502)	32	1	0	0
protein_complex_scaffold_(GOMF:0032947)	31	1	0	0
monooxygenase_activity_(GOMF:0004497)	31	1	0	0
organic_anion_transmembrane_transporter_activity_(GOMF:0008514)	31	1	0	0
histamine-gated_chloride_channel_activity_(GOMF:0019182)	31	1	0	0
protein_histidine_phosphatase_activity_(GOMF:0101006)	31	1	0	0
base_pairing_with_tRNA_(GOMF:0000946)	31	1	2.93791	1
extracellular_ligand-gated_ion_channel_activity_(GOMF:0005230)	31	1	0	0
intracellular_chloride_channel_activity_(GOMF:0061778)	31	1	0	0
mechanically-gated_potassium_channel_activity_(GOMF:0098782)	31	1	0	0
N-acetylgalactosaminyl-proteoglycan_3-beta-glucuronosyltransferase_activity_(GOMF:0050510)	31	1	0	0
DNA_topoisomerase_type_II_(ATP-hydrolyzing)_activity_(GOMF:0003918)	31	1	0	0
high_voltage-gated_calcium_channel_activity_(GOMF:0008331)	31	1	0	0
transmembrane_receptor_protein_phosphatase_activity_(GOMF:0019198)	31	1	0	0
methionyl-initiator_methionine_tRNA_binding_(GOMF:1990856)	31	1	2.93791	1
protein_arginine_phosphatase_activity_(GOMF:0098627)	31	1	0	0
pH-gated_chloride_channel_activity_(GOMF:0061797)	31	1	0	0
sodium_channel_regulator_activity_(GOMF:0017080)	30	1	0	0
ATP-dependent_3-5_DNA_helicase_activity_(GOMF:0043140)	30	1	3.03935	1
cyclic_nucleotide-gated_ion_channel_activity_(GOMF:0043855)	30	1	0	0
voltage-gated_sodium_channel_activity_(GOMF:0005248)	30	1	0	0
ATP-gated_ion_channel_activity_(GOMF:0035381)	30	1	0	0
intermediate_voltage-gated_calcium_channel_activity_(GOMF:1990028)	30	1	0	0
voltage-gated_calcium_channel_activity_involved_in_cardiac_muscle_cell_action_potential_(GOMF:0086007)	30	1	0	0
telomeric_G-quadruplex_DNA_binding_(GOMF:0061849)	30	1	0	0
acylglycerol_lipase_activity_(GOMF:0047372)	30	1	3.03935	1
L-asparagine_transmembrane_transporter_activity_(GOMF:0015182)	30	1	0	0
intracellular_ligand-gated_ion_channel_activity_(GOMF:0005217)	30	1	0	0
nuclear_localization_sequence_binding_(GOMF:0008139)	30	1	0	0
voltage-gated_calcium_channel_activity_involved_in_regulation_of_cytosolic_calcium_levels_(GOMF:0099511)	30	1	0	0
ligand-gated_ion_channel_activity_involved_in_regulation_of_presynaptic_membrane_potential_(GOMF:0099507)	30	1	0	0
transcriptional_repressor_activity_RNA_polymerase_II_transcription_regulatory_region_sequence-specific_binding_(GOMF:0001227)	29	1	0	0
chloride-activated_potassium_channel_activity_(GOMF:0070089)	29	1	0	0
retinoic_acid_receptor_binding_(GOMF:0042974)	29	1	0	0
protein_phosphatase_activator_activity_(GOMF:0072542)	29	1	0	0
intracellular_sodium_activated_potassium_channel_activity_(GOMF:0005228)	29	1	0	0
protein-DNA_loading_ATPase_activity_(GOMF:0033170)	29	1	0	0
double-stranded_DNA-dependent_ATPase_activity_(GOMF:0033676)	29	1	0	0
galactosylgalactosylxylosylprotein_3-beta-glucuronosyltransferase_activity_(GOMF:0015018)	29	1	0	0
G-protein_gated_potassium_channel_activity_(GOMF:0099101)	29	1	0	0
phosphotyrosine_residue_binding_(GOMF:0001784)	29	1	0	0
cohesin_ATPase_activity_(GOMF:0061775)	29	1	0	0
glucuronosyltransferase_activity_(GOMF:0015020)	28	1	0	0
G-protein_coupled_serotonin_receptor_activity_(GOMF:0004993)	28	1	0	0
Gq11-coupled_serotonin_receptor_activity_(GOMF:0001587)	28	1	0	0
Gio-coupled_serotonin_receptor_activity_(GOMF:0001586)	28	1	0	0
urate_transmembrane_transporter_activity_(GOMF:0015143)	28	1	0	0
35-cyclic_GMP_transmembrane-transporting_ATPase_activity_(GOMF:1905948)	28	1	0	0
extracellular_ATP-gated_cation_channel_activity_(GOMF:0004931)	28	1	0	0
poly(A)-specific_ribonuclease_activity_(GOMF:0004535)	28	1	0	0
cystine:glutamate_antiporter_activity_(GOMF:0015327)	28	1	0	0
repressing_transcription_factor_binding_(GOMF:0070491)	27	1	0	0
signal_transducer_activity_downstream_of_receptor_(GOMF:0005057)	27	1	0	0
ATP_transmembrane_transporter_activity_(GOMF:0005347)	27	1	0	0
N-acetylgalactosamine_4-O-sulfotransferase_activity_(GOMF:0001537)	27	1	0	0
cholesterol_transporter_activity_(GOMF:0017127)	27	1	0	0
phospholipid-translocating_ATPase_activity_(GOMF:0004012)	27	1	0	0
asioloorosomucoid_beta-13-glucuronosyltransferase_activity_(GOMF:0046988)	27	1	0	0
luteolin-7-O-diglucuronide_4-O-glucuronosyltransferase_activity_(GOMF:0047247)	27	1	0	0
N-acetylglucosaminyl-proteoglycan_4-beta-glucuronosyltransferase_activity_(GOMF:0050509)	27	1	0	0
thiamine_pyrophosphate-transporting_ATPase_activity_(GOMF:0015619)	27	1	0	0
muscle_alpha-actinin_binding_(GOMF:0051371)	27	1	0	0
N-acetyllactosamine_beta-13-glucuronosyltransferase_activity_(GOMF:0046987)	27	1	0	0
glucuronoxylan_glucuronosyltransferase_activity_(GOMF:0080116)	27	1	0	0
small_ribosomal_subunit_rRNA_binding_(GOMF:0070181)	27	1	0	0
bilirubin-glucuronoside_glucuronosyltransferase_activity_(GOMF:0047278)	27	1	0	0
luteolin-7-O-glucuronide_7-O-glucuronosyltransferase_activity_(GOMF:0047246)	27	1	0	0
galactosyl_beta-13_N-acetylgalactosamine_beta-13-glucuronosyltransferase_activity_(GOMF:0046989)	27	1	0	0
ADP_transmembrane_transporter_activity_(GOMF:0015217)	27	1	0	0
luteolin_7-O-glucuronosyltransferase_activity_(GOMF:0050064)	27	1	0	0
GTP-Rho_binding_(GOMF:0017049)	27	1	0	0
9-phenanthrol_UDP-glucuronosyltransferase_activity_(GOMF:0018715)	27	1	0	0
Ras_GTPase_binding_(GOMF:0017016)	27	1	0	0
calcium-dependent_protein_serinethreonine_phosphatase_regulator_activity_(GOMF:0008597)	27	1	0	0
coreceptor_activity_(GOMF:0015026)	26	1	0	0
CCR1_chemokine_receptor_binding_(GOMF:0031726)	26	1	0	0
zinc_D-Ala-D-Ala_carboxypeptidase_activity_(GOMF:0009046)	26	1	0	0
transition_metal_ion_binding_(GOMF:0046914)	26	1	0	0
amyloid-beta_binding_(GOMF:0001540)	26	1	0	0
Ran_GTPase_binding_(GOMF:0008536)	26	1	0	0
glutathione_S-conjugate_carboxypeptidase_activity_(GOMF:0102274)	26	1	0	0
zinc-exporting_ATPase_activity_(GOMF:0016463)	26	1	0	0
AMP_transmembrane_transporter_activity_(GOMF:0080122)	26	1	0	0
phosphorylase_kinase_activity_(GOMF:0004689)	26	1	0	0
murein_tripeptide_carboxypeptidase_activity_(GOMF:0061473)	26	1	0	0
metal_chelating_activity_(GOMF:0046911)	26	1	0	0
RNA_polymerase_II_transcription_factor_activity_ligand-activated_sequence-specific_DNA_binding_(GOMF:0004879)	25	1	0	0
metal_ion_binding_(GOMF:0046872)	25	1	0	0
histone_demethylase_activity_(GOMF:0032452)	25	1	0	0
phosphatidylserine_binding_(GOMF:0001786)	25	1	0	0
neurotransmitter_receptor_activity_(GOMF:0030594)	25	1	0	0
motor_activity_(GOMF:0003774)	25	1	0	0
ATP:ADP_antiporter_activity_(GOMF:0005471)	25	1	0	0
sodium_channel_activity_(GOMF:0005272)	25	1	0	0
cation_channel_activity_(GOMF:0005261)	25	1	0	0
CCR_chemokine_receptor_binding_(GOMF:0048020)	25	1	0	0
TG_mismatch-specific_endonuclease_activity_(GOMF:0043765)	25	1	0	0
alkali_metal_ion_binding_(GOMF:0031420)	25	1	0	0
5S_rRNA_binding_(GOMF:0008097)	25	1	0	0
fibroblast_growth_factor-activated_receptor_activity_(GOMF:0005007)	25	1	0	0
U3_snoRNA_binding_(GOMF:0034511)	25	1	0	0
L-proline_transmembrane_transporter_activity_(GOMF:0015193)	25	1	0	0
endonuclease_activity_active_with_either_ribo-_or_deoxyribonucleic_acids_and_producing_5-phosphomonoesters_(GOMF:0016893)	25	1	0	0
exoribonuclease_activity_(GOMF:0004532)	25	1	0	0
endonuclease_activity_active_with_either_ribo-_or_deoxyribonucleic_acids_and_producing_3-phosphomonoesters_(GOMF:0016894)	25	1	0	0
CCR5_chemokine_receptor_binding_(GOMF:0031730)	25	1	0	0
myosin_phosphatase_regulator_activity_(GOMF:0017020)	25	1	0	0
lead_ion_binding_(GOMF:0032791)	25	1	0	0
SH2_domain_binding_(GOMF:0042169)	24	1	0	0
tumor_necrosis_factor-activated_receptor_activity_(GOMF:0005031)	24	1	0	0
peptide_antigen_binding_(GOMF:0042605)	24	1	0	0
protein_phosphatase_regulator_activity_(GOMF:0019888)	24	1	0	0
nucleosomal_DNA_binding_(GOMF:0031492)	24	1	0	0
box_HACA_snoRNA_binding_(GOMF:0034513)	24	1	0	0
single-stranded_DNA_endodeoxyribonuclease_activity_(GOMF:0000014)	24	1	0	0
glycine_transmembrane_transporter_activity_(GOMF:0015187)	24	1	0	0
proteoglycan_sulfotransferase_activity_(GOMF:0050698)	24	1	0	0
ADP-ribosylation_factor_binding_(GOMF:0030306)	24	1	0	0
protein_channel_activity_(GOMF:0015266)	24	1	0	0
neuropeptide_receptor_activity_(GOMF:0008188)	24	1	0	0
3-phosphoadenosine_5-phosphosulfate_transmembrane_transporter_activity_(GOMF:0046964)	24	1	0	0
TNFSF11_receptor_activity_(GOMF:0038058)	24	1	0	0
tetracycline:proton_antiporter_activity_(GOMF:0015520)	24	1	0	0
protein-tyrosine_sulfotransferase_activity_(GOMF:0008476)	24	1	0	0
ammonium_channel_activity_(GOMF:0015251)	24	1	0	0
O-palmitoyltransferase_activity_(GOMF:0016416)	24	1	0	0
[pyruvate_dehydrogenase_(lipoamide)]_phosphatase_regulator_activity_(GOMF:0019909)	24	1	0	0
ATPase-coupled_anion_transmembrane_transporter_activity_(GOMF:0043225)	24	1	0	0
galactose_3-O-sulfotransferase_activity_(GOMF:0050694)	24	1	0	0
CCR6_chemokine_receptor_binding_(GOMF:0031731)	24	1	0	0
aryl_sulfotransferase_activity_(GOMF:0004062)	24	1	0	0
zinc_ion_transmembrane_transporter_activity_(GOMF:0005385)	24	1	0	0
N-acetylglucosamine_6-O-sulfotransferase_activity_(GOMF:0001517)	24	1	0	0
alcohol_sulfotransferase_activity_(GOMF:0004027)	24	1	0	0
anion:anion_antiporter_activity_(GOMF:0015301)	24	1	0	0
nucleocytoplasmic_transporter_activity_(GOMF:0005487)	23	1	0	0
activating_transcription_factor_binding_(GOMF:0033613)	23	1	0	0
bitter_taste_receptor_activity_(GOMF:0033038)	23	1	0	0
rRNA_primary_transcript_binding_(GOMF:0042134)	23	1	0	0
coenzyme_A_transmembrane_transporter_activity_(GOMF:0015228)	23	1	0	0
nuclear_hormone_receptor_binding_(GOMF:0035257)	23	1	0	0
eclosion_hormone_activity_(GOMF:0008031)	23	1	0	0
ATPase-coupled_sulfate_transmembrane_transporter_activity_(GOMF:0015419)	23	1	0	0
CCR2_chemokine_receptor_binding_(GOMF:0031727)	23	1	0	0
calcium_activated_cation_channel_activity_(GOMF:0005227)	23	1	0	0
voltage-gated_cation_channel_activity_(GOMF:0022843)	23	1	0	0
K48-linked_polyubiquitin_modification-dependent_protein_binding_(GOMF:0036435)	23	1	0	0
prothoracicotrophic_hormone_activity_(GOMF:0018445)	23	1	0	0
L-glutamate_transmembrane_transporter_activity_(GOMF:0005313)	23	1	0	0
N-acetylgalactosamine_4-sulfate_6-O-sulfotransferase_activity_(GOMF:0050659)	23	1	0	0
voltage-gated_sodium_channel_activity_involved_in_cardiac_muscle_cell_action_potential_(GOMF:0086006)	23	1	0	0
phosphatidylinositol-4-phosphate_binding_(GOMF:0070273)	23	1	0	0
protein-lysine_N-methyltransferase_activity_(GOMF:0016279)	23	1	0	0
UDP-N-acetylglucosamine_transmembrane_transporter_activity_(GOMF:0005462)	23	1	0	0
proton-transporting_ATP_synthase_activity_rotational_mechanism_(GOMF:0046933)	23	1	0	0
ecdysis-triggering_hormone_activity_(GOMF:0008255)	23	1	0	0
double-strandedsingle-stranded_junction_telomeric_DNA_binding_(GOMF:0090655)	23	1	0	0
steroid_sulfotransferase_activity_(GOMF:0050294)	23	1	0	0
CCR10_chemokine_receptor_binding_(GOMF:0031735)	23	1	0	0
steroid_hormone_receptor_binding_(GOMF:0035258)	23	1	0	0
ecdysiostatic_hormone_activity_(GOMF:0016087)	23	1	0	0
neurohypophyseal_hormone_activity_(GOMF:0005185)	23	1	0	0
RNA_polymerase_II_core_binding_(GOMF:0000993)	23	1	0	0
insulin-like_growth_factor-activated_receptor_activity_(GOMF:0005010)	23	1	0	0
nucleic_acid_binding_(GOMF:0003676)	22	1	0	0
sulfotransferase_activity_(GOMF:0008146)	22	1	0	0
enzyme_inhibitor_activity_(GOMF:0004857)	22	1	0	0
flavin_adenine_dinucleotide_binding_(GOMF:0050660)	22	1	0	0
polyubiquitin_binding_(GOMF:0031593)	22	1	0	0
arylsulfate_sulfotransferase_activity_(GOMF:0047686)	22	1	0	0
petromyzonol_sulfotransferase_activity_(GOMF:0033873)	22	1	0	0
chondroitin_sulfotransferase_activity_(GOMF:0034481)	22	1	0	0
quercetin-3-sulfate_3-sulfotransferase_activity_(GOMF:0047365)	22	1	0	0
psychosine_sulfotransferase_activity_(GOMF:0050226)	22	1	0	0
11-hydroxyjasmonate_sulfotransferase_activity_(GOMF:0102056)	22	1	0	0
vascular_endothelial_growth_factor-activated_receptor_activity_(GOMF:0005021)	22	1	0	0
brassinosteroid_sulfotransferase_activity_(GOMF:0080118)	22	1	0	0
thiol_sulfotransferase_activity_(GOMF:0033870)	22	1	0	0
ATP-activated_inward_rectifier_potassium_channel_activity_(GOMF:0015272)	22	1	0	0
[chondroitin_sulfate]-D-glucuronyl_2-O-sulfotransferase_activity_(GOMF:0102141)	22	1	0	0
HNK-1_sulfotransferase_activity_(GOMF:0016232)	22	1	0	0
scymnol_sulfotransferase_activity_(GOMF:0033874)	22	1	0	0
iron_channel_activity_(GOMF:0097689)	22	1	0	0
flavonoid_sulfotransferase_activity_(GOMF:1990135)	22	1	0	0
RNA_methyltransferase_activity_(GOMF:0008173)	22	1	0	0
1-hydroxypyrene_sulfotransferase_activity_(GOMF:0034930)	22	1	0	0
protein_tyrosine_kinase_collagen_receptor_activity_(GOMF:0038062)	22	1	0	0
CCR4_chemokine_receptor_binding_(GOMF:0031729)	22	1	0	0
FADH2_binding_(GOMF:0071950)	22	1	0	0
CCR3_chemokine_receptor_binding_(GOMF:0031728)	22	1	0	0
quercetin-33-bissulfate_7-sulfotransferase_activity_(GOMF:0047367)	22	1	0	0
choline_sulfotransferase_activity_(GOMF:0047754)	22	1	0	0
triglucosylalkylacylglycerol_sulfotransferase_activity_(GOMF:0047363)	22	1	0	0
heparan_sulfate_sulfotransferase_activity_(GOMF:0034483)	22	1	0	0
keratan_sulfotransferase_activity_(GOMF:0045130)	22	1	0	0
dermatan_6-sulfotransferase_activity_(GOMF:0036443)	22	1	0	0
ephrin_receptor_activity_(GOMF:0005003)	22	1	0	0
desulfoglucosinolate_sulfotransferase_activity_(GOMF:0047364)	22	1	0	0
zinc-transporting_ATPase_activity_(GOMF:0015633)	22	1	0	0
glutathione_transmembrane_transporter_activity_(GOMF:0034634)	22	1	0	0
trans-34-dihydrodiolphenanthrene_sulfotransferase_activity_(GOMF:0018725)	22	1	0	0
serotonin-gated_cation-selective_channel_activity_(GOMF:0022850)	22	1	0	0
cortisol_sulfotransferase_activity_(GOMF:0047785)	22	1	0	0
UDP-xylose_transmembrane_transporter_activity_(GOMF:0005464)	22	1	0	0
amine_sulfotransferase_activity_(GOMF:0047685)	22	1	0	0
MRF_binding_(GOMF:0043426)	22	1	0	0
glycochenodeoxycholate_sulfotransferase_activity_(GOMF:0033876)	22	1	0	0
trans-9R10R-dihydrodiolphenanthrene_sulfotransferase_activity_(GOMF:0018721)	22	1	0	0
quercetin-3-sulfate_4-sulfotransferase_activity_(GOMF:0047366)	22	1	0	0
UDP-N-acetylgalactosamine-4-sulfate_sulfotransferase_activity_(GOMF:0047368)	22	1	0	0
bile-salt_sulfotransferase_activity_(GOMF:0047704)	22	1	0	0
carboxylic_acid_transmembrane_transporter_activity_(GOMF:0046943)	22	1	0	0
elongation_factor-2_kinase_activity_(GOMF:0004686)	22	1	0	0
12-hydroxyjasmonate_sulfotransferase_activity_(GOMF:0102055)	22	1	0	0
5-adenylyl_sulfate_transmembrane_transporter_activity_(GOMF:1902557)	22	1	0	0
Renilla-luciferin_sulfotransferase_activity_(GOMF:0050249)	22	1	0	0
tyrosine-ester_sulfotransferase_activity_(GOMF:0017067)	22	1	0	0
hydroxyjasmonate_sulfotransferase_activity_(GOMF:0080131)	22	1	0	0
macrophage_colony-stimulating_factor_receptor_activity_(GOMF:0005011)	22	1	0	0
phenanthrol_sulfotransferase_activity_(GOMF:0019111)	22	1	0	0
estrone_sulfotransferase_activity_(GOMF:0004304)	22	1	0	0
CMP-N-acetylneuraminate_transmembrane_transporter_activity_(GOMF:0005456)	22	1	0	0
flavonol_3-sulfotransferase_activity_(GOMF:0047894)	22	1	0	0
6-methylthiohexyldesulfoglucosinolate_sulfotransferase_activity_(GOMF:0103104)	22	1	0	0
[dermatan_sulfate]-L-iduronyl_2-Osulfotransferase_activity_(GOMF:0102142)	22	1	0	0
protein_disulfide_isomerase_activity_(GOMF:0003756)	21	1	0	0
nucleotide_binding_(GOMF:0000166)	21	1	0	0
RNA_polymerase_II_transcription_cofactor_activity_(GOMF:0001104)	21	1	0	0
CCR9_chemokine_receptor_binding_(GOMF:0031734)	21	1	0	0
CCR11_chemokine_receptor_binding_(GOMF:0031736)	21	1	0	0
Ral_GTPase_binding_(GOMF:0017160)	21	1	0	0
anion_channel_activity_(GOMF:0005253)	21	1	0	0
1-acylglycerol-3-phosphate_O-acyltransferase_activity_(GOMF:0003841)	21	1	0	0
K6-linked_polyubiquitin_modification-dependent_protein_binding_(GOMF:0071796)	21	1	0	0
RNA_polymerase_II_C-terminal_domain_binding_(GOMF:0099122)	21	1	0	0
zinc_efflux_transmembrane_transporter_activity_(GOMF:0022883)	21	1	0	0
RNA_polymerase_I_activity_(GOMF:0001054)	21	1	0	0
hepatocyte_growth_factor-activated_receptor_activity_(GOMF:0005008)	21	1	0	0
glycerophosphodiester_transmembrane_transporter_activity_(GOMF:0001406)	21	1	0	0
myosin_heavy_chain_kinase_activity_(GOMF:0016905)	21	1	0	0
sodium:bicarbonate_symporter_activity_(GOMF:0008510)	21	1	0	0
platelet-derived_growth_factor-activated_receptor_activity_(GOMF:0005017)	21	1	0	0
RNA_polymerase_III_activity_(GOMF:0001056)	21	1	0	0
acetylcholine-gated_cation-selective_channel_activity_(GOMF:0022848)	21	1	0	0
MHC_class_I_protein_binding_(GOMF:0042288)	21	1	0	0
epidermal_growth_factor-activated_receptor_activity_(GOMF:0005006)	21	1	0	0
brain-derived_neurotrophic_factor-activated_receptor_activity_(GOMF:0060175)	21	1	0	0
large_ribosomal_subunit_rRNA_binding_(GOMF:0070180)	21	1	0	0
sodium-dependent_organic_anion_transmembrane_transporter_activity_(GOMF:0043250)	21	1	0	0
low-affinity_zinc_ion_transmembrane_transporter_activity_(GOMF:0000007)	21	1	0	0
flap_endonuclease_activity_(GOMF:0048256)	21	1	0	0
insulin-activated_receptor_activity_(GOMF:0005009)	21	1	0	0
high-affinity_zinc_uptake_transmembrane_transporter_activity_(GOMF:0000006)	21	1	0	0
CCR7_chemokine_receptor_binding_(GOMF:0031732)	21	1	0	0
beta-endorphin_receptor_activity_(GOMF:0004979)	21	1	0	0
proton-transporting_ATPase_activity_rotational_mechanism_(GOMF:0046961)	21	1	0	0
UDP-glucose_transmembrane_transporter_activity_(GOMF:0005460)	21	1	0	0
Rho_GTPase_binding_(GOMF:0017048)	21	1	0	0
L-glutamine_transmembrane_transporter_activity_(GOMF:0015186)	21	1	0	0
K11-linked_polyubiquitin_modification-dependent_protein_binding_(GOMF:0071795)	21	1	0	0
CCR8_chemokine_receptor_binding_(GOMF:0031733)	21	1	0	0
polypeptide_N-acetylgalactosaminyltransferase_activity_(GOMF:0004653)	21	1	0	0
RNA_polymerase_II_activity_(GOMF:0001055)	21	1	0	0
pyridoxal_phosphate_transmembrane_transporter_activity_(GOMF:0031926)	21	1	0	0
taurine_transmembrane_transporter_activity_(GOMF:0005368)	21	1	0	0
lipopolysaccharide_binding_(GOMF:0001530)	20	1	0	0
bHLH_transcription_factor_binding_(GOMF:0043425)	20	1	0	0
retinoic_acid_binding_(GOMF:0001972)	20	1	0	0
fibroblast_growth_factor_binding_(GOMF:0017134)	20	1	0	0
transcription_factor_activity_RNA_polymerase_II_core_promoter_sequence-specific_binding_involved_in_preinitiation_complex_assembly_(GOMF:0001075)	20	1	0	0
vasopressin_receptor_activity_(GOMF:0005000)	20	1	0	0
phosphatidylcholine-translocating_ATPase_activity_(GOMF:0090554)	20	1	0	0
boss_receptor_activity_(GOMF:0008288)	20	1	0	0
citrate:succinate_antiporter_activity_(GOMF:0015515)	20	1	0	0
box_CD_snoRNA_binding_(GOMF:0034512)	20	1	0	0
3-5_DNA_helicase_activity_(GOMF:0043138)	20	1	0	0
alpha-actinin_binding_(GOMF:0051393)	20	1	0	0
5.8S_rRNA_binding_(GOMF:1990932)	20	1	0	0
stem_cell_factor_receptor_activity_(GOMF:0005020)	20	1	0	0
placental_growth_factor-activated_receptor_activity_(GOMF:0036332)	20	1	0	0
protein-cysteine_S-palmitoyltransferase_activity_(GOMF:0019706)	20	1	0	0
ion_antiporter_activity_(GOMF:0099516)	20	1	0	0
base_pairing_with_rRNA_(GOMF:0000944)	20	1	0	0
endodeoxyribonuclease_activity_producing_3-phosphomonoesters_(GOMF:0016889)	20	1	0	0
3-5-exoribonuclease_activity_involved_in_mature_miRNA_3-end_processing_(GOMF:0044748)	20	1	0	0
inorganic_anion_exchanger_activity_(GOMF:0005452)	20	1	0	0
site-specific_endodeoxyribonuclease_activity_specific_for_altered_base_(GOMF:0016890)	20	1	0	0
endodeoxyribonuclease_activity_producing_5-phosphomonoesters_(GOMF:0016888)	20	1	0	0
G-protein_activated_inward_rectifier_potassium_channel_activity_(GOMF:0015467)	20	1	0	0
polyubiquitin_modification-dependent_protein_binding_(GOMF:0031593)	20	1	0	0
L-threonine_transmembrane_transporter_activity_(GOMF:0015195)	20	1	0	0
poly(U)-specific_exoribonuclease_activity_producing_3_uridine_cyclic_phosphate_ends_(GOMF:1990838)	20	1	0	0
G-protein_gated_cation_channel_activity_(GOMF:0099100)	20	1	0	0
L-histidine_transmembrane_transporter_activity_(GOMF:0005290)	20	1	0	0
phosphatidylcholine_binding_(GOMF:0031210)	19	1	0	0
cytochrome-c_oxidase_activity_(GOMF:0004129)	19	1	0	0
spectrin_binding_(GOMF:0030507)	19	1	0	0
adenylate_cyclase_activity_(GOMF:0004016)	19	1	0	0
TBP-class_protein_binding_(GOMF:0017025)	19	1	0	0
K63-linked_polyubiquitin_binding_(GOMF:0070530)	19	1	0	0
opioid_receptor_activity_(GOMF:0004985)	19	1	0	0
dolichyl-phosphate-mannose-protein_mannosyltransferase_activity_(GOMF:0004169)	19	1	0	0
restriction_endodeoxyribonuclease_activity_(GOMF:0015666)	19	1	0	0
C-X-C_chemokine_receptor_activity_(GOMF:0016494)	19	1	0	0
N-formyl_peptide_receptor_activity_(GOMF:0004982)	19	1	0	0
JUN_kinase_kinase_kinase_activity_(GOMF:0004706)	19	1	0	0
tartrate:succinate_antiporter_activity_(GOMF:0015516)	19	1	0	0
temperature-gated_cation_channel_activity_(GOMF:0097604)	19	1	0	0
DNA_topoisomerase_(ATP-hydrolyzing)_activator_activity_(GOMF:0072587)	19	1	0	0
ATPase_activator_activity_(GOMF:0001671)	19	1	0	0
cholesterol_7-alpha-monooxygenase_activity_(GOMF:0008123)	19	1	0	0
hydrogen_ion_channel_activity_(GOMF:0015252)	19	1	0	0
glucose:sodium_symporter_activity_(GOMF:0005412)	19	1	0	0
microtubule-severing_ATPase_activity_(GOMF:0008568)	19	1	0	0
L-isoleucine_transmembrane_transporter_activity_(GOMF:0015188)	19	1	0	0
histone_demethylase_activity_(H3-K36_specific)_(GOMF:0051864)	19	1	0	0
L-lysine_transmembrane_transporter_activity_(GOMF:0015189)	19	1	0	0
excinuclease_ABC_activity_(GOMF:0009381)	19	1	0	0
TBP-class_protein_binding_involved_in_viral_suppression_of_host_transcription_initiation_from_RNA_polymerase_II_promoter_(GOMF:0039603)	19	1	0	0
WW_domain_binding_(GOMF:0050699)	19	1	0	0
arginine:ornithine_antiporter_activity_(GOMF:0043858)	19	1	0	0
sulfate:bicarbonate_antiporter_activity_(GOMF:0015383)	19	1	0	0
retroviral_3_processing_activity_(GOMF:0044824)	19	1	0	0
L-valine_transmembrane_transporter_activity_(GOMF:0005304)	19	1	0	0
double-stranded_DNA_endodeoxyribonuclease_activity_(GOMF:1990238)	19	1	0	0
sphingosine_transmembrane_transporter_activity_(GOMF:0010175)	19	1	0	0
L-leucine_transmembrane_transporter_activity_(GOMF:0015190)	19	1	0	0
R-SMAD_binding_(GOMF:0070412)	19	1	0	0
N-palmitoyltransferase_activity_(GOMF:0019105)	19	1	0	0
insulin_receptor_binding_(GOMF:0005158)	18	1	0	0
lysine-acetylated_histone_binding_(GOMF:0070577)	18	1	0	0
guanylate_cyclase_activity_(GOMF:0004383)	18	1	0	0
receptor_signaling_complex_scaffold_activity_(GOMF:0030159)	18	1	0	0
DNA-directed_DNA_polymerase_activity_(GOMF:0003887)	18	1	0	0
sequence-specific_DNA_binding_bending_(GOMF:0044374)	18	1	0	0
palmitoyltransferase_activity_(GOMF:0016409)	18	1	0	0
dolichyl-phosphate_beta-D-mannosyltransferase_activity_(GOMF:0004582)	18	1	0	0
glutamate:gamma-aminobutyric_acid_antiporter_activity_(GOMF:0070909)	18	1	0	0
3-5_exonuclease_activity_(GOMF:0008408)	18	1	0	0
calmodulin-lysine_N-methyltransferase_activity_(GOMF:0018025)	18	1	0	0
intracellular_cyclic_nucleotide_activated_cation_channel_activity_(GOMF:0005221)	18	1	0	0
galanin_receptor_activity_(GOMF:0004966)	18	1	0	0
endoribonuclease_activity_producing_3-phosphomonoesters_(GOMF:0016892)	18	1	0	0
G-protein_coupled_acetylcholine_receptor_activity_(GOMF:0016907)	18	1	0	0
neuromedin_U_binding_(GOMF:0042924)	18	1	0	0
cysteine-type_endopeptidase_activator_activity_involved_in_apoptotic_process_(GOMF:0008656)	18	1	0	0
O-methyltransferase_activity_(GOMF:0008171)	18	1	0	0
ribonuclease_MRP_activity_(GOMF:0000171)	18	1	0	0
oxoglutarate:malate_antiporter_activity_(GOMF:0015367)	18	1	0	0
GPCR_bitter_taste_receptor_activity_(GOMF:0090682)	18	1	0	0
aspartic_endopeptidase_activity_intramembrane_cleaving_(GOMF:0042500)	18	1	0	0
SUMO_ligase_activity_(GOMF:0061665)	18	1	0	0
endoribonuclease_activity_producing_5-phosphomonoesters_(GOMF:0016891)	18	1	0	0
metallodipeptidase_activity_(GOMF:0070573)	18	1	0	0
alpha-13-mannosyltransferase_activity_(GOMF:0000033)	18	1	0	0
DNA_primase_activity_(GOMF:0003896)	18	1	0	0
protein_serinethreonine_phosphatase_inhibitor_activity_(GOMF:0004865)	18	1	0	0
protein_methyltransferase_activity_(GOMF:0008276)	18	1	0	0
ligand-dependent_nuclear_receptor_binding_(GOMF:0016922)	17	1	0	0
acetylcholine_binding_(GOMF:0042166)	17	1	0	0
arachidonic_acid_epoxygenase_activity_(GOMF:0008392)	17	1	0	0
transforming_growth_factor_beta_binding_(GOMF:0050431)	17	1	0	0
calcium-transporting_ATPase_activity_(GOMF:0005388)	17	1	0	0
large_conductance_calcium-activated_potassium_channel_activity_(GOMF:0060072)	17	1	0	0
long-chain_fatty_acid-CoA_ligase_activity_(GOMF:0004467)	17	1	0	0
[cytochrome_c]-lysine_N-methyltransferase_activity_(GOMF:0000277)	17	1	0	0
endoribonuclease_activity_involved_in_viral_induction_of_host_mRNA_catabolic_process_(GOMF:0039594)	17	1	0	0
arachidonic_acid_1415-epoxygenase_activity_(GOMF:0008404)	17	1	0	0
MHC_class_I_protein_binding_via_antigen_binding_groove_(GOMF:0023027)	17	1	0	0
DNA-methyltransferase_activity_(GOMF:0009008)	17	1	0	0
potassium:proton_symporter_activity_(GOMF:0015387)	17	1	0	0
arachidonic_acid_1112-epoxygenase_activity_(GOMF:0008405)	17	1	0	0
Ras_palmitoyltransferase_activity_(GOMF:0043849)	17	1	0	0
sour_taste_receptor_activity_(GOMF:0033040)	17	1	0	0
L-alanine_transmembrane_transporter_activity_(GOMF:0015180)	17	1	0	0
histone-arginine_N-methyltransferase_activity_(GOMF:0008469)	17	1	0	0
non-sequence-specific_DNA_binding_bending_(GOMF:0044378)	17	1	0	0
beta-galactoside_(CMP)_alpha-23-sialyltransferase_activity_(GOMF:0003836)	17	1	0	0
35-cyclic-AMP_phosphodiesterase_activity_(GOMF:0004115)	17	1	0	0
N-acetyltransferase_activity_(GOMF:0008080)	17	1	0	0
methylcytosine_dioxygenase_activity_(GOMF:0070579)	17	1	0	0
neuropeptide_binding_(GOMF:0042923)	17	1	0	0
5-3_DNA_helicase_activity_(GOMF:0043139)	17	1	0	0
bile_acid-exporting_ATPase_activity_(GOMF:0015432)	17	1	0	0
poly(U)_RNA_binding_(GOMF:0008266)	17	1	0	0
solute:cation_antiporter_activity_(GOMF:0015298)	17	1	0	0
organophosphate:inorganic_phosphate_antiporter_activity_(GOMF:0015315)	17	1	0	0
phosphatidylinositol_transporter_activity_(GOMF:0008526)	17	1	0	0
small_conductance_calcium-activated_potassium_channel_activity_(GOMF:0016286)	17	1	0	0
C-C_chemokine_receptor_activity_(GOMF:0016493)	17	1	0	0
long-chain_fatty_acid_transporting_porin_activity_(GOMF:0015483)	17	1	0	0
DNA-N1-methyladenine_dioxygenase_activity_(GOMF:0043734)	17	1	0	0
minus-end_directed_microfilament_motor_activity_(GOMF:0060001)	17	1	0	0
intracellular_phosphatidylinositol-35-bisphosphate-sensitive_cation_channel_activity_(GOMF:0097682)	17	1	0	0
C-palmitoyltransferase_activity_(GOMF:0016454)	17	1	0	0
glycine_binding_(GOMF:0016594)	17	1	0	0
plus-end_directed_microfilament_motor_activity_(GOMF:0060002)	17	1	0	0
tRNA-specific_ribonuclease_activity_(GOMF:0004549)	17	1	0	0
osmolarity-sensing_cation_channel_activity_(GOMF:1990760)	17	1	0	0
phospholipid_scramblase_activity_(GOMF:0017128)	17	1	0	0
melanocortin_receptor_activity_(GOMF:0004977)	17	1	0	0
proteasome-activating_ATPase_activity_(GOMF:0036402)	17	1	0	0
ribonuclease_E_activity_(GOMF:0008995)	17	1	0	0
chloride-transporting_ATPase_activity_(GOMF:0008555)	17	1	0	0
laminin_binding_(GOMF:0043236)	16	1	0	0
SUMO_transferase_activity_(GOMF:0019789)	16	1	0	0
Notch_binding_(GOMF:0005112)	16	1	0	0
DNA_polymerase_binding_(GOMF:0070182)	16	1	0	0
virus_receptor_activity_(GOMF:0001618)	16	1	0	0
lipid_transporter_activity_(GOMF:0005319)	16	1	0	0
cholecystokinin_receptor_activity_(GOMF:0004951)	16	1	0	0
O-acetyltransferase_activity_(GOMF:0016413)	16	1	0	0
CXCR_chemokine_receptor_binding_(GOMF:0045236)	16	1	0	0
ribonuclease_R_activity_(GOMF:0008997)	16	1	0	0
oligoribonucleotidase_activity_(GOMF:0034611)	16	1	0	0
DNA-directed_5-3_RNA_polymerase_activity_(GOMF:0003899)	16	1	0	0
phosphatidylserine-translocating_ATPase_activity_(GOMF:0090556)	16	1	0	0
ceramide-translocating_ATPase_activity_(GOMF:0099038)	16	1	0	0
four-way_junction_helicase_activity_(GOMF:0009378)	16	1	0	0
histone_acetyltransferase_activity_(H4-K16_specific)_(GOMF:0046972)	16	1	0	0
palmitoyl-CoA_hydrolase_activity_(GOMF:0016290)	16	1	0	0
fibroblast_growth_factor_receptor_antagonist_activity_(GOMF:0030353)	16	1	0	0
homoserine_transmembrane_transporter_activity_(GOMF:0042970)	16	1	0	0
SUMO_conjugating_enzyme_activity_(GOMF:0061656)	16	1	0	0
phosphoenolpyruvate:phosphate_antiporter_activity_(GOMF:0015121)	16	1	0	0
ubiquinol-cytochrome-c_reductase_activity_(GOMF:0008121)	16	1	0	0
thrombin-activated_receptor_activity_(GOMF:0015057)	16	1	0	0
quaternary_ammonium_group_transmembrane_transporter_activity_(GOMF:0015651)	16	1	0	0
GABA-A_receptor_activity_(GOMF:0004890)	16	1	0	0
aminomethyltransferase_activity_(GOMF:0004047)	16	1	0	0
intermembrane_cholesterol_transfer_activity_(GOMF:0120020)	16	1	0	0
platelet-derived_growth_factor_receptor_binding_(GOMF:0005161)	16	1	0	0
aspartate:alanine_antiporter_activity_(GOMF:0070906)	16	1	0	0
protein_kinase_A_regulatory_subunit_binding_(GOMF:0034237)	16	1	0	0
mitogen-activated_protein_kinase_p38_binding_(GOMF:0048273)	16	1	0	0
2-acylglycerol-3-phosphate_O-acyltransferase_activity_(GOMF:0047144)	16	1	0	0
histone_acetyltransferase_activity_(H4-K5_specific)_(GOMF:0043995)	16	1	0	0
N-acetyllactosaminide_beta-13-N-acetylglucosaminyltransferase_activity_(GOMF:0008532)	16	1	0	0
calcium-dependent_protein_kinase_C_activity_(GOMF:0004698)	16	1	0	0
retinol_dehydrogenase_activity_(GOMF:0004745)	16	1	0	0
L-ornithine_transmembrane_transporter_activity_(GOMF:0000064)	16	1	0	0
endothelin_receptor_activity_(GOMF:0004962)	16	1	0	0
lipoprotein_lipase_activity_(GOMF:0004465)	16	1	0	0
GDP-dissociation_inhibitor_activity_(GOMF:0005092)	16	1	0	0
RNA-dependent_ATPase_activity_(GOMF:0008186)	16	1	0	0
four-way_junction_DNA_binding_(GOMF:0000400)	16	1	0	0
retinoid_X_receptor_binding_(GOMF:0046965)	16	1	0	0
potassium_ion_antiporter_activity_(GOMF:0022821)	16	1	0	0
triose-phosphate:phosphate_antiporter_activity_(GOMF:0009670)	16	1	0	0
crossed_form_four-way_junction_DNA_binding_(GOMF:0000402)	16	1	0	0
succinate:fumarate_antiporter_activity_(GOMF:0005469)	16	1	0	0
open_form_four-way_junction_DNA_binding_(GOMF:0000401)	16	1	0	0
sodium:proton_antiporter_activity_(GOMF:0015385)	16	1	0	0
ribonuclease_G_activity_(GOMF:0008996)	16	1	0	0
anion_transmembrane_transporter_activity_(GOMF:0008509)	16	1	0	0
cysteine_transmembrane_transporter_activity_(GOMF:0033229)	16	1	0	0
Intermediate_conductance_calcium-activated_potassium_channel_activity_(GOMF:0022894)	16	1	0	0
phosphatidylethanolamine-translocating_ATPase_activity_(GOMF:0090555)	16	1	0	0
ribonuclease_T1_activity_(GOMF:0046589)	16	1	0	0
putrescine_transmembrane_transporter_activity_(GOMF:0015489)	16	1	0	0
chloride_channel_inhibitor_activity_(GOMF:0019869)	16	1	0	0
3-5-exodeoxyribonuclease_activity_(GOMF:0008296)	16	1	0	0
histone_acetyltransferase_activity_(H4-K8_specific)_(GOMF:0043996)	16	1	0	0
orexin_receptor_activity_(GOMF:0016499)	16	1	0	0
double-stranded_RNA-specific_ribonuclease_activity_(GOMF:0032296)	16	1	0	0
mannosyltransferase_activity_(GOMF:0000030)	15	1	0	0
Wnt-activated_receptor_activity_(GOMF:0042813)	15	1	0	0
methyltransferase_activity_(GOMF:0008168)	15	1	0	0
MAP_kinase_kinase_kinase_activity_(GOMF:0004709)	15	1	0	0
steroid_binding_(GOMF:0005496)	15	1	0	0
ephrin_receptor_binding_(GOMF:0046875)	15	1	0	0
taste_receptor_activity_(GOMF:0008527)	15	1	0	0
acyl-CoA_hydrolase_activity_(GOMF:0047617)	15	1	0	0
C-X3-C_chemokine_receptor_activity_(GOMF:0016495)	15	1	0	0
alpha-12-mannosyltransferase_activity_(GOMF:0000026)	15	1	0	0
beta-mannosylphosphodecaprenol-mannooligosaccharide_6-mannosyltransferase_activity_(GOMF:0047252)	15	1	0	0
MAP_kinase_kinase_kinase_activity_involved_in_innate_immune_response_(GOMF:0038077)	15	1	0	0
magnesium-importing_ATPase_activity_(GOMF:0015444)	15	1	0	0
dolichyl-phosphate-mannose-glycolipid_alpha-mannosyltransferase_activity_(GOMF:0004584)	15	1	0	0
contact_chemoreceptor_activity_(GOMF:0090684)	15	1	0	0
interleukin-1_Type_II_receptor_binding_(GOMF:0005151)	15	1	0	0
MAP_kinase_kinase_kinase_activity_involved_in_osmosensory_signaling_pathway_(GOMF:0038081)	15	1	0	0
angiotensin_receptor_activity_(GOMF:0001595)	15	1	0	0
medium-chain_acyl-CoA_hydrolase_activity_(GOMF:0052815)	15	1	0	0
peptidyl-lysine_5-dioxygenase_activity_(GOMF:0070815)	15	1	0	0
tRNA-queuosine_beta-mannosyltransferase_activity_(GOMF:0016438)	15	1	0	0
tumor_necrosis_factor_receptor_binding_(GOMF:0005164)	15	1	0	0
methylammonium_transmembrane_transporter_activity_(GOMF:0015200)	15	1	0	0
alanine_transmembrane_transporter_activity_(GOMF:0022858)	15	1	0	0
long-chain_acyl-CoA_hydrolase_activity_(GOMF:0052816)	15	1	0	0
glucagon_receptor_activity_(GOMF:0004967)	15	1	0	0
bradykinin_receptor_activity_(GOMF:0004947)	15	1	0	0
somatostatin_receptor_activity_(GOMF:0004994)	15	1	0	0
FK506_binding_(GOMF:0005528)	15	1	0	0
corticotropin_receptor_activity_(GOMF:0004978)	15	1	0	0
MAP_kinase_kinase_kinase_activity_involved_in_cell_wall_organization_or_biogenesis_(GOMF:0038070)	15	1	0	0
gastrin_receptor_activity_(GOMF:0015054)	15	1	0	0
phospholipase_activity_(GOMF:0004620)	15	1	0	0
arylsulfatase_activity_(GOMF:0004065)	15	1	0	0
beta-14-mannosyltransferase_activity_(GOMF:0019187)	15	1	0	0
dopamine_transmembrane_transporter_activity_(GOMF:0005329)	15	1	0	0
cysteine-type_endopeptidase_activity_involved_in_execution_phase_of_apoptosis_(GOMF:0097200)	15	1	0	0
forked_DNA-dependent_helicase_activity_(GOMF:0061749)	15	1	0	0
salty_taste_receptor_activity_(GOMF:0033039)	15	1	0	0
oxytocin_receptor_activity_(GOMF:0004990)	15	1	0	0
serine_transmembrane_transporter_activity_(GOMF:0022889)	15	1	0	0
bacterial-type_RNA_polymerase_activity_(GOMF:0001061)	15	1	0	0
peptidyl-proline_dioxygenase_activity_(GOMF:0031543)	15	1	0	0
MAP_kinase_kinase_kinase_activity_involved_in_conjugation_with_cellular_fusion_(GOMF:0038073)	15	1	0	0
dicarboxylate:inorganic_phosphate_antiporter_activity_(GOMF:0015364)	15	1	0	0
L-tyrosine_transmembrane_transporter_activity_(GOMF:0005302)	15	1	0	0
carnitine:acyl_carnitine_antiporter_activity_(GOMF:0005476)	15	1	0	0
phytanoyl-CoA_dioxygenase_activity_(GOMF:0048244)	15	1	0	0
alpha-16-mannosyltransferase_activity_(GOMF:0000009)	15	1	0	0
L-cystine_transmembrane_transporter_activity_(GOMF:0015184)	15	1	0	0
alpha-14-mannosyltransferase_activity_(GOMF:0051751)	15	1	0	0
S-methyltransferase_activity_(GOMF:0008172)	15	1	0	0
RNA_polymerase_V_activity_(GOMF:0001058)	15	1	0	0
ethanolamine_transmembrane_transporter_activity_(GOMF:0034228)	15	1	0	0
heteroglycan_alpha-mannosyltransferase_activity_(GOMF:0047264)	15	1	0	0
ATPase-coupled_methionine_transmembrane_transporter_activity_(GOMF:1901243)	15	1	0	0
trimethyllysine_dioxygenase_activity_(GOMF:0050353)	15	1	0	0
glycolipid_mannosyltransferase_activity_(GOMF:0004376)	15	1	0	0
cyclin-dependent_protein_serinethreonine_kinase_regulator_activity_(GOMF:0016538)	15	1	0	0
bile_acid_transmembrane_transporter_activity_(GOMF:0015125)	15	1	0	0
RNA_polymerase_IV_activity_(GOMF:0001057)	15	1	0	0
exoribonuclease_II_activity_(GOMF:0008859)	15	1	0	0
urotensin_II_receptor_activity_(GOMF:0001604)	15	1	0	0
ATPase-coupled_arsenite_transmembrane_transporter_activity_(GOMF:0015446)	15	1	0	0
L-tryptophan_transmembrane_transporter_activity_(GOMF:0015196)	15	1	0	0
sweet_taste_receptor_activity_(GOMF:0033041)	15	1	0	0
single_subunit_type_RNA_polymerase_activity_(GOMF:0001064)	15	1	0	0
undecaprenyl-phosphate_mannosyltransferase_activity_(GOMF:0047267)	15	1	0	0
histone_demethylase_activity_(H3-K9_specific)_(GOMF:0032454)	14	1	0	0
phosphatidic_acid_binding_(GOMF:0070300)	14	1	0	0
phosphatidylinositol-3-phosphatase_activity_(GOMF:0004438)	14	1	0	0
peptide_hormone_binding_(GOMF:0017046)	14	1	0	0
antioxidant_activity_(GOMF:0016209)	14	1	0	0
antiporter_activity_(GOMF:0015297)	14	1	0	0
D-glucose_transmembrane_transporter_activity_(GOMF:0055056)	14	1	0	0
35-cyclic-GMP_phosphodiesterase_activity_(GOMF:0047555)	14	1	0	0
deoxyuridine_1-dioxygenase_activity_(GOMF:0047079)	14	1	0	0
theobromine:S-adenosyl-L-methionine_1-N-methyltransferase_activity_(GOMF:0102740)	14	1	0	0
8-demethylnovobiocic_acid_C8-methyltransferase_activity_(GOMF:0102526)	14	1	0	0
gibberellin_A34_carboxyl_methyltransferase_activity_(GOMF:0102122)	14	1	0	0
daphnetin-8-O-methyltransferase_activity_(GOMF:0102358)	14	1	0	0
kaempferide_7-O-methyltransferase_activity_(GOMF:0102450)	14	1	0	0
methanol-5-hydroxybenzimidazolylcobamide_Co-methyltransferase_activity_(GOMF:0047152)	14	1	0	0
1-phenanthrol_methyltransferase_activity_(GOMF:0018707)	14	1	0	0
flavone_synthase_activity_(GOMF:0033759)	14	1	0	0
MHC_class_I_protein_binding_via_lateral_surface_(GOMF:0023028)	14	1	0	0
resveratrol_35-O-dimethyltransferase_activity_(GOMF:0102303)	14	1	0	0
gossypetin_8-methyl_ester_3-O-methyltransferase_activity_(GOMF:0102630)	14	1	0	0
sterol_24C_methyltransferase_activity_(GOMF:0102101)	14	1	0	0
S-adenosyl-L-methionine:eugenol-O-methyltransferase_activity_(GOMF:0102719)	14	1	0	0
gibberellin-15(closed_lactone_form)2-oxoglutarate:oxygen_oxidoreductase_(3beta-hydroxylating)_activity_(GOMF:0102755)	14	1	0	0
cirsimaritin_4-O-methyltransferase_activity_(GOMF:0102625)	14	1	0	0
gibberellin_A9_carboxyl_methyltransferase_activity_(GOMF:0102117)	14	1	0	0
genkwanin_4-O-methyltransferase_activity_(GOMF:0102533)	14	1	0	0
L-aspartate_transmembrane_transporter_activity_(GOMF:0015183)	14	1	0	0
345-trimethylmyricetin_3-O-methyltransferase_activity_(GOMF:0102440)	14	1	0	0
syringetin_3-O-methyltransferase_activity_(GOMF:0102442)	14	1	0	0
peptide-aspartate_beta-dioxygenase_activity_(GOMF:0004597)	14	1	0	0
indole-3-acetate_carboxyl_methyltransferase_activity_(GOMF:0103007)	14	1	0	0
345-trimethylmyricetin_7-O-methyltransferase_activity_(GOMF:0102439)	14	1	0	0
gibberelli_A15_2-oxoglutarate:oxygen_oxidoreductase_activity_(GOMF:0103055)	14	1	0	0
leucocyanidin_oxygenase_activity_(GOMF:0050589)	14	1	0	0
insulin-like_growth_factor_receptor_binding_(GOMF:0005159)	14	1	0	0
12-demethyl-elloramycin_C12a_O-methyltransferase_activity_(GOMF:0102603)	14	1	0	0
(gibberellin-14)_2-oxoglutarate:oxygen_oxidoreductase_activity_(GOMF:0102738)	14	1	0	0
gibberellin_A20_carboxyl_methyltransferase_activity_(GOMF:0102119)	14	1	0	0
rhamnetin_3-O-methyltransferase_activity_(GOMF:0102447)	14	1	0	0
rhamnetin_3-O-methyltransferase_activity_(GOMF:0102446)	14	1	0	0
35-dimethoxyphenol_O-methyltransferase_activity_(GOMF:0102942)	14	1	0	0
N1-methyladenine_demethylase_activity_(GOMF:0103051)	14	1	0	0
flavonol_synthase_activity_(GOMF:0045431)	14	1	0	0
precorrin-6A_synthase_(deacetylating)_activity_(GOMF:0043819)	14	1	0	0
gibberellin_A25_hydroxylase_activity_(GOMF:0102713)	14	1	0	0
oripavine_6-O-demethylase_activity_(GOMF:0102804)	14	1	0	0
methylthiol:coenzyme_M_methyltransferase_activity_(GOMF:0044683)	14	1	0	0
peptide_pheromone_receptor_activity_(GOMF:0036318)	14	1	0	0
sulfonate_dioxygenase_activity_(GOMF:0000907)	14	1	0	0
7-methylmyricetin_4-O-methyltransferase_activity_(GOMF:0102436)	14	1	0	0
gibberellin_A53_2-oxoglutarate:oxygen_oxidoreductase_activity_(GOMF:0103056)	14	1	0	0
hydrogen_selenide_methyltransferase_activity_(GOMF:0098614)	14	1	0	0
cobalt-precorrin-3_C17-methyltransferase_activity_(GOMF:0043782)	14	1	0	0
indole_acetic_acid_carboxyl_methyltransferase_activity_(GOMF:0051749)	14	1	0	0
1-hydroxypyrene_methyltransferase_activity_(GOMF:0034931)	14	1	0	0
peptidyl-asparagine_3-dioxygenase_activity_(GOMF:0036140)	14	1	0	0
cadaverine_transmembrane_transporter_activity_(GOMF:0015490)	14	1	0	0
eriodictyol_4-O-methyltransferase_activity_(GOMF:0102762)	14	1	0	0
784-trihydroxyflavone_methyltransferase_activity_(GOMF:0102528)	14	1	0	0
gibberellin_A342-oxoglutarate:oxygen_oxidoreductase_activity_(GOMF:0102663)	14	1	0	0
calcitonin_family_receptor_activity_(GOMF:0097642)	14	1	0	0
gibberellin_A122-oxoglutarate:oxygen_oxidoreductase_activity_(GOMF:0102972)	14	1	0	0
allatostatin_receptor_activity_(GOMF:0008261)	14	1	0	0
cobalt-precorrin-6B_C5-methyltransferase_activity_(GOMF:0043776)	14	1	0	0
methyltetrahydrofolate:corrinoidiron-sulfur_protein_methyltransferase_activity_(GOMF:0102036)	14	1	0	0
myosuppressin_receptor_activity_(GOMF:0035013)	14	1	0	0
alpha-16-mannosylglycoprotein_6-beta-N-acetylglucosaminyltransferase_activity_(GOMF:0030144)	14	1	0	0
cobalt-precorrin-7_C15-methyltransferase_activity_(GOMF:0043777)	14	1	0	0
ladanein_6-O-methyltransferase_activity_(GOMF:0102535)	14	1	0	0
dTDP-3-amino-4-oxo-236-trideoxy-alpha-D-glucose_NN-dimethyltransferase_activity_(GOMF:0102400)	14	1	0	0
gibberellin_A202-oxoglutarate:oxygen_oxidoreductase_activity_(GOMF:0102111)	14	1	0	0
methyl_jasmonate_methylesterase_activity_(GOMF:0102078)	14	1	0	0
proteinase_activated_receptor_activity_(GOMF:0001648)	14	1	0	0
4-coumaroyl_2-hydroxylase_activity_(GOMF:0102312)	14	1	0	0
death_receptor_binding_(GOMF:0005123)	14	1	0	0
N-methyl-3-aminomethylindole_N-methyltransferase_activity_(GOMF:0102914)	14	1	0	0
GA5_23_epoxidase_activity_(GOMF:0102496)	14	1	0	0
2-octaprenyl-6-methoxy-14-benzoquinone_methylase_activity_(GOMF:0102005)	14	1	0	0
[truncated: 1,436 more rows]

## Sheet: Sheet4
Supplementary Data 4. Subset 4.: Gene Ontology enrichment analysis of 350 high-abundance proteins in cognitive stability (List1Up)
GO BIOLOGICAL PROCESS
GO:BP	GenesinGeneSet	Adj. P-value	OR	Intersect
mitochondrial_electron_transport_NADH_to_ubiquinone_(GOBP:0006120)	56	2.04e-36	77.6349	31
mitochondrial_respiratory_chain_complex_I_assembly_(GOBP:0032981)	66	2.73e-30	48.7531	29
tricarboxylic_acid_cycle_(GOBP:0006099)	26	6.48e-21	112.915	17
mitochondrial_electron_transport_ubiquinol_to_cytochrome_c_(GOBP:0006122)	29	4.13e-16	63.8284	15
cristae_formation_(GOBP:0042407)	28	1.04e-14	59.3946	14
mitochondrial_ATP_synthesis_coupled_proton_transport_(GOBP:0042776)	64	1.68e-11	19.913	16
mitochondrial_electron_transport_cytochrome_c_to_oxygen_(GOBP:0006123)	35	4.87e-10	30.8236	12
synaptic_vesicle_endocytosis_(GOBP:0048488)	32	3.69e-09	30.8561	11
glutamate_secretion_(GOBP:0014047)	24	3.69e-09	41.9578	10
ATP_synthesis_coupled_electron_transport_(GOBP:0042773)	20	1.78e-08	47.9182	9
AMP_phosphorylation_(GOBP:0006756)	28	1.9e-08	32.6325	10
ATP_synthesis_coupled_proton_transport_(GOBP:0015986)	31	5.62e-08	27.9724	10
aerobic_electron_transport_chain_(GOBP:0019646)	33	1.05e-07	25.5252	10
ATP_biosynthetic_process_(GOBP:0006754)	56	1.1e-07	16.1035	12
aerobic_respiration_(GOBP:0009060)	44	1.1e-07	19.629	11
aerobic_respiration_using_ammonia_as_electron_donor_(GOBP:0019409)	25	2.71e-06	27.4939	8
aerobic_respiration_using_arsenite_as_electron_donor_(GOBP:0043554)	25	2.71e-06	27.4939	8
aerobic_respiration_using_carbon_monoxide_as_electron_donor_(GOBP:0019410)	25	2.71e-06	27.4939	8
aerobic_respiration_using_ferrous_ions_as_electron_donor_(GOBP:0019411)	25	2.71e-06	27.4939	8
aerobic_respiration_using_hydrogen_as_electron_donor_(GOBP:0019412)	25	2.71e-06	27.4939	8
aerobic_respiration_using_nitrite_as_electron_donor_(GOBP:0019332)	25	2.71e-06	27.4939	8
aerobic_respiration_using_sulfur_or_sulfate_as_electron_donor_(GOBP:0019414)	25	2.71e-06	27.4939	8
alternative_respiration_(GOBP:0010230)	25	2.71e-06	27.4939	8
anion_transmembrane_transport_(GOBP:0098656)	194	3.3e-06	6.10984	18
protein_targeting_to_mitochondrion_(GOBP:0006626)	152	3.6e-06	6.99859	16
neurotransmitter_secretion_(GOBP:0007269)	41	1.04e-05	16.4674	9
inorganic_ion_transmembrane_transport_(GOBP:0098660)	169	1.52e-05	6.21659	16
establishment_or_maintenance_of_transmembrane_electrochemical_gradient_(GOBP:0010248)	171	1.73e-05	6.13577	16
oxidative_phosphorylation_(GOBP:0006119)	58	1.81e-05	12.2221	10
membrane_repolarization_(GOBP:0086009)	173	1.9e-05	6.057	16
cellular_nitrogen_compound_metabolic_process_(GOBP:0034641)	23	2.67e-05	25.4663	7
clathrin_coat_assembly_involved_in_endocytosis_(GOBP:0099049)	23	2.67e-05	25.4663	7
cargo_loading_involved_in_clathrin-dependent_endocytosis_(GOBP:0099043)	16	5.16e-05	34.834	6
nucleation_of_clathrin-coated_pit_(GOBP:0099042)	16	5.16e-05	34.834	6
vesicle_scission_involved_in_clathrin-mediated_endocytosis_(GOBP:0099052)	16	5.16e-05	34.834	6
mitochondrial_electron_transport_succinate_to_ubiquinone_(GOBP:0006121)	17	7.65e-05	31.6714	6
glycolytic_fermentation_(GOBP:0019660)	39	7.77e-05	15.0685	8
membrane_organization_(GOBP:0061024)	223	9.57e-05	4.90764	17
clathrin-dependent_extracellular_exosome_endocytosis_(GOBP:1990771)	18	0.000104351	29.0319	6
cation_transmembrane_transport_(GOBP:0098655)	200	0.000105524	5.16094	16
protein_import_into_mitochondrial_intermembrane_space_(GOBP:0045041)	72	0.000106379	9.45843	10
ion_transmembrane_transport_(GOBP:0034220)	372	0.000137025	3.76836	22
clathrin-dependent_endocytosis_of_virus_by_host_cell_(GOBP:0075512)	19	0.000137025	26.777	6
synaptic_transmission_GABAergic_(GOBP:0051932)	182	0.000151598	5.3204	15
plasma_membrane_ATP_synthesis_coupled_proton_transport_(GOBP:0042777)	13	0.000384604	36.1793	5
regulation_of_acetyl-CoA_biosynthetic_process_from_pyruvate_(GOBP:0010510)	13	0.000384604	36.1793	5
acetyl-CoA_biosynthetic_process_from_pyruvate_(GOBP:0006086)	23	0.000437834	20.5041	6
protein_import_into_mitochondrial_outer_membrane_(GOBP:0045040)	68	0.000525372	8.91892	9
low-density_lipoprotein_particle_clearance_(GOBP:0034383)	24	0.000542658	19.3536	6
synaptic_vesicle_uncoating_(GOBP:0016191)	14	0.000542658	32.1658	5
mitochondrial_fusion_(GOBP:0008053)	109	0.0005741	6.59074	11
mitochondrial_ATP_synthesis_coupled_electron_transport_(GOBP:0042775)	7	0.0005741	76.8152	4
sodium_ion_export_across_plasma_membrane_(GOBP:0098667)	7	0.0005741	76.8152	4
mitochondrion_distribution_(GOBP:0048311)	72	0.000759337	8.35261	9
chemical_synaptic_transmission_postsynaptic_(GOBP:0099565)	185	0.000786456	4.83316	14
positive_regulation_of_cardiac_conduction_(GOBP:1903781)	55	0.000799399	9.92744	8
negative_regulation_of_cardiac_conduction_(GOBP:1903780)	56	0.000902682	9.72159	8
phagosome_acidification_involved_in_apoptotic_cell_clearance_(GOBP:0090390)	27	0.000948944	16.5894	6
proton_transport_(GOBP:0015992)	27	0.000948944	16.5894	6
respiratory_electron_transport_chain_(GOBP:0022904)	27	0.000948944	16.5894	6
axonogenesis_(GOBP:0007409)	95	0.000949908	6.89137	10
sodium_ion_export_from_cell_(GOBP:0036376)	8	0.000968196	57.6354	4
regulation_of_Purkinje_myocyte_action_potential_(GOBP:0098906)	58	0.00105291	9.33488	8
regulation_of_SA_node_cell_action_potential_(GOBP:0098907)	58	0.00105291	9.33488	8
regulation_of_AV_node_cell_action_potential_(GOBP:0098904)	59	0.00116366	9.14924	8
regulation_of_bundle_of_His_cell_action_potential_(GOBP:0098905)	59	0.00116366	9.14924	8
cellular_potassium_ion_homeostasis_(GOBP:0030007)	17	0.0011996	24.1224	5
regulation_of_cell_communication_by_electrical_coupling_involved_in_cardiac_conduction_(GOBP:1901844)	60	0.00128388	8.97233	8
protein_import_into_mitochondrial_matrix_(GOBP:0030150)	79	0.0012931	7.51583	9
cardiac_muscle_cell_membrane_repolarization_(GOBP:0099622)	9	0.00152263	46.18	4
hydrogen_ion_transmembrane_transport_(GOBP:1902600)	30	0.0015239	14.5176	6
long-term_synaptic_potentiation_(GOBP:0060291)	18	0.0015239	22.2644	5
microtubule-based_movement_(GOBP:0007018)	62	0.0015339	8.63999	8
glycolytic_process_(GOBP:0006096)	45	0.00154239	10.7219	7
L-alanine_biosynthetic_process_from_pyruvate_(GOBP:0019272)	19	0.00187772	20.6681	5
pyruvate_catabolic_process_(GOBP:0042867)	19	0.00187772	20.6681	5
chemical_synaptic_transmission_(GOBP:0007268)	180	0.00187772	4.58279	13
excitatory_chemical_synaptic_transmission_(GOBP:0098976)	180	0.00187772	4.58279	13
inhibitory_chemical_synaptic_transmission_(GOBP:0098977)	180	0.00187772	4.58279	13
phenylethylamine_metabolic_process_involved_in_synaptic_transmission_(GOBP:0090507)	180	0.00187772	4.58279	13
spontaneous_synaptic_transmission_(GOBP:0098814)	180	0.00187772	4.58279	13
synaptic_transmission_noradrenergic_(GOBP:0099155)	180	0.00187772	4.58279	13
synaptic_transmission_serotonergic_(GOBP:0099153)	180	0.00187772	4.58279	13
regulation_of_atrial_cardiac_muscle_cell_action_potential_(GOBP:0098910)	64	0.00187772	8.33074	8
transferrin_transport_(GOBP:0033572)	65	0.00188049	8.18429	8
axon_guidance_(GOBP:0007411)	182	0.00196919	4.52804	13
synaptic_transmission_glutamatergic_(GOBP:0035249)	182	0.00196919	4.52804	13
mitochondrial_membrane_organization_(GOBP:0007006)	66	0.00196919	8.04292	8
generation_of_precursor_metabolites_and_energy_(GOBP:0006091)	48	0.00196919	9.93118	7
malate-aspartate_shuttle_(GOBP:0043490)	48	0.00196919	9.93118	7
vacuolar_sequestering_of_sodium_ion_(GOBP:0043182)	10	0.00196919	38.4888	4
Entner-Doudoroff_pathway_(GOBP:0061678)	20	0.00201324	19.2995	5
sulphoglycolysis_(GOBP:0061722)	20	0.00201324	19.2995	5
apoptotic_mitochondrial_changes_(GOBP:0008637)	268	0.00201324	3.75577	16
low-density_lipoprotein_particle_receptor_catabolic_process_(GOBP:0032802)	33	0.00201324	12.9028	6
phagosome_acidification_(GOBP:0090383)	33	0.00201324	12.9028	6
reactive_oxygen_species_metabolic_process_(GOBP:0072593)	20	0.00201324	19.2995	5
neuron-neuron_synaptic_transmission_(GOBP:0007270)	184	0.00201352	4.47459	13
synaptic_transmission_glycinergic_(GOBP:0060012)	184	0.00201352	4.47459	13
regulation_of_mitochondrial_membrane_permeability_(GOBP:0046902)	49	0.00203686	9.69584	7
positive_regulation_of_calcium_ion-dependent_exocytosis_(GOBP:0045956)	34	0.00231407	12.4337	6
glucose_catabolic_process_to_pyruvate_(GOBP:0061718)	21	0.00236112	18.0934	5
isopentenyl_diphosphate_biosynthetic_process_methylerythritol_4-phosphate_pathway_(GOBP:0019288)	21	0.00236112	18.0934	5
lactate_biosynthetic_process_from_pyruvate_(GOBP:0019244)	21	0.00236112	18.0934	5
positive_regulation_of_synapse_maturation_by_synaptic_transmission_(GOBP:0090127)	188	0.00236112	4.37128	13
synaptic_transmission_dopaminergic_(GOBP:0001963)	188	0.00236112	4.37128	13
L-cysteine_catabolic_process_to_pyruvate_(GOBP:0019450)	22	0.0029236	17.0297	5
pyruvate_biosynthetic_process_(GOBP:0042866)	22	0.0029236	17.0297	5
pyruvate_metabolic_process_(GOBP:0006090)	22	0.0029236	17.0297	5
neuromuscular_synaptic_transmission_(GOBP:0007274)	193	0.00294395	4.2487	13
protein_import_into_mitochondrial_inner_membrane_(GOBP:0045039)	36	0.00294395	11.6072	6
protein_processing_involved_in_protein_targeting_to_mitochondrion_(GOBP:0006627)	36	0.00294395	11.6072	6
mitochondrial_genome_maintenance_(GOBP:0000002)	72	0.00302196	7.28814	8
negative_regulation_of_exocytosis_(GOBP:0045920)	23	0.00343522	16.0845	5
L-lysine_catabolic_process_(GOBP:0019477)	12	0.00343522	28.8671	4
lysine_catabolic_process_(GOBP:0006554)	12	0.00343522	28.8671	4
synaptic_vesicle_budding_from_presynaptic_endocytic_zone_membrane_(GOBP:0016185)	12	0.00343522	28.8671	4
glycerol_biosynthetic_process_from_pyruvate_(GOBP:0046327)	38	0.003837	10.8784	6
synaptic_transmission_cholinergic_(GOBP:0007271)	200	0.00401319	4.08842	13
cellular_sodium_ion_homeostasis_(GOBP:0006883)	24	0.00416676	15.2389	5
synaptic_vesicle_maturation_(GOBP:0016188)	5	0.00427838	86.2595	3
cell_communication_by_electrical_coupling_involved_in_cardiac_conduction_(GOBP:0086064)	13	0.00458152	25.6506	4
D-lysine_catabolic_process_(GOBP:0019476)	13	0.00458152	25.6506	4
Purkinje_myocyte_to_ventricular_cardiac_muscle_cell_communication_by_electrical_coupling_(GOBP:0086055)	13	0.00458152	25.6506	4
stress-induced_mitochondrial_fusion_(GOBP:1990046)	13	0.00458152	25.6506	4
substantia_nigra_development_(GOBP:0021762)	40	0.00481719	10.2412	6
regulation_of_cardiac_conduction_(GOBP:1903779)	78	0.00481719	6.66015	8
axon_arborization_(GOBP:0140060)	58	0.00487905	7.98267	7
ephrin_receptor_signaling_pathway_(GOBP:0048013)	151	0.00511081	4.60421	11
mitochondrial_fission_(GOBP:0000266)	79	0.00515894	6.56602	8
collateral_sprouting_(GOBP:0048668)	59	0.00533015	7.82899	7
protocatechuate_catabolic_process_meta-cleavage_(GOBP:0019617)	26	0.00569905	13.7869	5
atrial_cardiac_muscle_cell_to_AV_node_cell_communication_by_electrical_coupling_(GOBP:0086044)	14	0.00585861	23.1051	4
bundle_of_His_cell_to_Purkinje_myocyte_communication_by_electrical_coupling_(GOBP:0086054)	14	0.00585861	23.1051	4
synaptic_vesicle_exocytosis_(GOBP:0016079)	14	0.00585861	23.1051	4
mitochondrial_respiratory_chain_complex_assembly_(GOBP:0033108)	82	0.00644301	6.29895	8
dendritic_spine_morphogenesis_(GOBP:0060997)	131	0.00699753	4.83277	10
isocitrate_metabolic_process_(GOBP:0006102)	6	0.00740688	57.4647	3
peripheral_nervous_system_neuron_axonogenesis_(GOBP:0048936)	63	0.00757297	7.26955	7
negative_regulation_of_synaptic_vesicle_priming_(GOBP:0010809)	15	0.00757297	20.9905	4
SA_node_cell_to_atrial_cardiac_muscle_cell_communication_by_electrical_coupling_(GOBP:0086021)	15	0.00757297	20.9905	4
insulin_receptor_signaling_pathway_involved_in_dauer_larval_development_(GOBP:1903107)	64	0.00826188	7.13893	7
sperm_mitochondrion_organization_(GOBP:0030382)	64	0.00826188	7.13893	7
central_nervous_system_neuron_axonogenesis_(GOBP:0021955)	65	0.00893662	7.01594	7
mitochondrion_disassembly_(GOBP:0061726)	65	0.00893662	7.01594	7
mitochondrion_organization_(GOBP:0007005)	65	0.00893662	7.01594	7
AV_node_cell_to_bundle_of_His_cell_communication_by_electrical_coupling_(GOBP:0086053)	16	0.00951963	19.2457	4
insulin_receptor_signaling_pathway_via_phosphatidylinositol_3-kinase_(GOBP:0038028)	67	0.0106939	6.78216	7
mitochondrial_proton-transporting_ATP_synthase_complex_assembly_(GOBP:0033615)	68	0.0116687	6.67066	7
regulation_of_constitutive_secretory_pathway_(GOBP:1903433)	17	0.0118765	17.7658	4
regulation_of_exosomal_secretion_(GOBP:1903541)	17	0.0118765	17.7658	4
regulation_of_regulated_secretory_pathway_(GOBP:1903305)	17	0.0118765	17.7658	4
antigen_processing_and_presentation_of_exogenous_peptide_antigen_via_MHC_class_II_(GOBP:0019886)	92	0.0128922	5.54705	8
mitochondrial_calcium_uptake_(GOBP:0036444)	32	0.0136526	10.721	5
regulation_of_calcium_ion-dependent_exocytosis_(GOBP:0017158)	32	0.0136526	10.721	5
central_nervous_system_development_(GOBP:0007417)	333	0.015463	2.9756	16
regulation_of_mitophagy_(GOBP:1901524)	95	0.0155717	5.35486	8
mitochondrion_morphogenesis_(GOBP:0070584)	72	0.0155717	6.25898	7
regulation_of_insulin_secretion_(GOBP:0050796)	72	0.0155717	6.25898	7
positive_regulation_of_exocytosis_(GOBP:0045921)	33	0.0155717	10.3359	5
phagosome-lysosome_fusion_(GOBP:0090385)	52	0.0169433	7.56625	6
positive_regulation_of_voltage-gated_potassium_channel_activity_(GOBP:1903818)	8	0.0172191	34.5417	3
branched-chain_amino_acid_catabolic_process_(GOBP:0009083)	19	0.01734	15.3995	4
branched-chain_amino_acid_catabolic_process_to_alcohol_via_Ehrlich_pathway_(GOBP:0000950)	19	0.01734	15.3995	4
branched-chain_amino_acid_catabolic_process_to_carboxylic_acid_via_Ehrlich_pathway_(GOBP:0000953)	19	0.01734	15.3995	4
clathrin-dependent_endocytosis_(GOBP:0072583)	150	0.0175789	4.17275	10
neurogenesis_(GOBP:0022008)	272	0.0176379	3.18935	14
axon_extension_(GOBP:0048675)	75	0.0178707	5.98202	7
alanyl-tRNA_aminoacylation_(GOBP:0006419)	35	0.0178707	9.64476	5
arginyl-tRNA_aminoacylation_(GOBP:0006420)	35	0.0178707	9.64476	5
aspartyl-tRNA_aminoacylation_(GOBP:0006422)	35	0.0178707	9.64476	5
calcium_ion-regulated_exocytosis_of_neurotransmitter_(GOBP:0048791)	35	0.0178707	9.64476	5
glutaminyl-tRNA_aminoacylation_(GOBP:0006425)	35	0.0178707	9.64476	5
histidyl-tRNA_aminoacylation_(GOBP:0006427)	35	0.0178707	9.64476	5
isoleucyl-tRNA_aminoacylation_(GOBP:0006428)	35	0.0178707	9.64476	5
leucyl-tRNA_aminoacylation_(GOBP:0006429)	35	0.0178707	9.64476	5
lysyl-tRNA_aminoacylation_(GOBP:0006430)	35	0.0178707	9.64476	5
methionyl-tRNA_aminoacylation_(GOBP:0006431)	35	0.0178707	9.64476	5
prolyl-tRNA_aminoacylation_(GOBP:0006433)	35	0.0178707	9.64476	5
seryl-tRNA_aminoacylation_(GOBP:0006434)	35	0.0178707	9.64476	5
tryptophanyl-tRNA_aminoacylation_(GOBP:0006436)	35	0.0178707	9.64476	5
tyrosyl-tRNA_aminoacylation_(GOBP:0006437)	35	0.0178707	9.64476	5
valyl-tRNA_aminoacylation_(GOBP:0006438)	35	0.0178707	9.64476	5
ganglion_development_(GOBP:0061548)	244	0.0187713	3.30228	13
stomatogastric_nervous_system_development_(GOBP:0007421)	244	0.0187713	3.30228	13
planar_cell_polarity_pathway_involved_in_axon_guidance_(GOBP:1904938)	213	0.0188122	3.49799	12
anaerobic_respiration_(GOBP:0009061)	20	0.0188122	14.4383	4
leucine_catabolic_process_(GOBP:0006552)	20	0.0188122	14.4383	4
autonomic_nervous_system_development_(GOBP:0048483)	245	0.019109	3.28788	13
asparaginyl-tRNA_aminoacylation_(GOBP:0006421)	36	0.0192039	9.33616	5
cysteinyl-tRNA_aminoacylation_(GOBP:0006423)	36	0.0192039	9.33616	5
glutamyl-tRNA_aminoacylation_(GOBP:0006424)	36	0.0192039	9.33616	5
glycyl-tRNA_aminoacylation_(GOBP:0006426)	36	0.0192039	9.33616	5
phenylalanyl-tRNA_aminoacylation_(GOBP:0006432)	36	0.0192039	9.33616	5
threonyl-tRNA_aminoacylation_(GOBP:0006435)	36	0.0192039	9.33616	5
nervous_system_development_(GOBP:0007399)	247	0.0199169	3.25944	13
mitochondrial_respiratory_chain_supercomplex_assembly_(GOBP:0097250)	78	0.0204502	5.72845	7
acetoacetic_acid_catabolic_process_(GOBP:0043442)	9	0.0204502	28.7854	3
anaerobic_electron_transport_chain_(GOBP:0019645)	9	0.0204502	28.7854	3
chlororespiration_(GOBP:0010478)	9	0.0204502	28.7854	3
potassium_ion_import_across_plasma_membrane_(GOBP:1990573)	9	0.0204502	28.7854	3
primary_charge_separation_(GOBP:0009766)	9	0.0204502	28.7854	3
regulation_of_dense_core_granule_exocytosis_(GOBP:1905413)	21	0.021076	13.5874	4
regulation_of_mitochondrial_membrane_permeability_involved_in_apoptotic_process_(GOBP:1902108)	21	0.021076	13.5874	4
mitochondrial_protein_catabolic_process_(GOBP:0035694)	79	0.0215863	5.64862	7
vesicle_fusion_with_nuclear_membrane_involved_in_mitotic_nuclear_envelope_reassembly_(GOBP:0007086)	57	0.0219643	6.82204	6
protein_complex_oligomerization_(GOBP:0035786)	104	0.022072	4.8503	8
regulation_of_synaptic_vesicle_exocytosis_(GOBP:2000300)	38	0.0233064	8.76747	5
G-protein_coupled_glutamate_receptor_signaling_pathway_(GOBP:0007216)	22	0.0242249	12.8328	4
ionotropic_glutamate_receptor_signaling_pathway_(GOBP:0035235)	22	0.0242249	12.8328	4
isoleucine_catabolic_process_(GOBP:0006550)	22	0.0242249	12.8328	4
positive_regulation_of_long-term_neuronal_synaptic_plasticity_(GOBP:0048170)	22	0.0242249	12.8328	4
potassium_ion_import_(GOBP:0010107)	22	0.0242249	12.8328	4
valine_catabolic_process_(GOBP:0006574)	22	0.0242249	12.8328	4
peripheral_nervous_system_development_(GOBP:0007422)	255	0.0245665	3.1504	13
beta-catenin_destruction_complex_assembly_(GOBP:1904885)	107	0.0256047	4.70313	8
glutamate_decarboxylation_to_succinate_(GOBP:0006540)	10	0.0263631	24.6704	3
glycerophosphate_shuttle_(GOBP:0006127)	10	0.0263631	24.6704	3
plasma_membrane_electron_transport_NADH_to_quinone_(GOBP:0030965)	10	0.0263631	24.6704	3
positive_regulation_of_large_conductance_calcium-activated_potassium_channel_activity_(GOBP:1902608)	10	0.0263631	24.6704	3
relaxation_of_cardiac_muscle_(GOBP:0055119)	10	0.0263631	24.6704	3
neural_tube_development_(GOBP:0021915)	259	0.0275349	3.09853	13
membrane_repolarization_during_action_potential_(GOBP:0086011)	23	0.0276384	12.1511	4
cell_recognition_(GOBP:0008037)	23	0.0276384	12.1511	4
anion_transport_(GOBP:0006820)	85	0.0306774	5.2121	7
positive_regulation_of_insulin_secretion_(GOBP:0032024)	111	0.031245	4.5192	8
mitochondrial_membrane_fission_(GOBP:0090149)	24	0.0320052	11.5449	4
positive_regulation_of_short-term_neuronal_synaptic_plasticity_(GOBP:0048173)	24	0.0320052	11.5449	4
regulation_of_exocytosis_(GOBP:0017157)	24	0.0320052	11.5449	4
mitochondrial_calcium_release_(GOBP:0099093)	42	0.03377	7.81886	5
branchiomotor_neuron_axon_guidance_(GOBP:0021785)	11	0.0340915	21.5684	3
synaptic_vesicle_fusion_to_presynaptic_active_zone_membrane_(GOBP:0031629)	11	0.0340915	21.5684	3
protein_stabilization_(GOBP:0050821)	141	0.03435	3.97314	9
protein_localization_to_plasma_membrane_(GOBP:0072659)	64	0.0361274	5.99675	6
endosome_to_plasma_membrane_protein_transport_(GOBP:0099638)	203	0.0364251	3.34833	11
determination_of_leftright_asymmetry_in_nervous_system_(GOBP:0035545)	270	0.0380821	2.96426	13
tRNA_aminoacylation_for_mitochondrial_protein_translation_(GOBP:0070127)	65	0.0387377	5.89484	6
negative_regulation_of_calcium_ion-dependent_exocytosis_(GOBP:0045955)	26	0.0421687	10.4966	4
insulin_receptor_signaling_pathway_(GOBP:0008286)	177	0.0446433	3.49359	10
anterograde_axonal_transport_of_mitochondrion_(GOBP:0098957)	27	0.0479565	10.0413	4
mitochondrial_calcium_ion_transmembrane_transport_(GOBP:0006851)	68	0.0479565	5.60883	6
positive_regulation_of_synaptic_transmission_glutamatergic_(GOBP:0051968)	27	0.0479565	10.0413	4
positive_regulation_of_synaptic_vesicle_priming_(GOBP:0010808)	27	0.0479565	10.0413	4
regulation_of_insulin_secretion_involved_in_cellular_response_to_glucose_stimulus_(GOBP:0061178)	69	0.0515643	5.52016	6
vesicle_fusion_with_endoplasmic_reticulum_(GOBP:0048279)	47	0.0526541	6.88583	5
vesicle_fusion_with_Golgi_cis_cisterna_membrane_(GOBP:1990670)	47	0.0526541	6.88583	5
vesicle_fusion_with_vacuole_(GOBP:0051469)	47	0.0526541	6.88583	5
vesicle_fusion_with_vesicle_(GOBP:0061782)	47	0.0526541	6.88583	5
synaptic_vesicle_recycling_via_endosome_(GOBP:0036466)	28	0.0535134	9.61943	4
mitochondrial_respiratory_chain_complex_III_assembly_(GOBP:0034551)	13	0.0535134	17.2742	3
regulation_of_aggrephagy_(GOBP:1905335)	70	0.0536185	5.43305	6
regulation_of_lipophagy_(GOBP:1904502)	70	0.0536185	5.43305	6
regulation_of_xenophagy_(GOBP:1904415)	70	0.0536185	5.43305	6
photosynthetic_phosphorylation_(GOBP:0009777)	48	0.0565908	6.72558	5
synapse_assembly_(GOBP:0007416)	285	0.0575198	2.79865	13
protein_oligomerization_(GOBP:0051259)	154	0.0582584	3.61418	9
positive_regulation_of_excitatory_postsynaptic_potential_(GOBP:2000463)	29	0.0593434	9.23387	4
regulation_of_acrosomal_vesicle_exocytosis_(GOBP:2000367)	29	0.0593434	9.23387	4
glutamate_receptor_signaling_pathway_(GOBP:0007215)	14	0.0643379	15.7058	3
negative_regulation_of_axon_extension_involved_in_axon_guidance_(GOBP:0048843)	14	0.0643379	15.7058	3
positive_regulation_of_inhibitory_postsynaptic_potential_(GOBP:0097151)	14	0.0643379	15.7058	3
evasion_or_tolerance_by_virus_of_host_immune_response_(GOBP:0030683)	30	0.0665233	8.88127	4
Golgi_to_endosome_transport_(GOBP:0006895)	100	0.0684014	4.36859	7
regulation_of_autophagosome_maturation_(GOBP:1901096)	74	0.06856	5.11224	6
ankyrin_repeat-mediated_complex_assembly_(GOBP:0071533)	103	0.0703511	4.23152	7
apoptosome_assembly_(GOBP:0097314)	103	0.0703511	4.23152	7
ATG1ULK1_kinase_complex_assembly_(GOBP:1904745)	103	0.0703511	4.23152	7
C3HC4-type_RING_finger_domain-mediated_complex_assembly_(GOBP:0071537)	103	0.0703511	4.23152	7
ciliary_necklace_assembly_(GOBP:1905352)	103	0.0703511	4.23152	7
ciliary_transition_fiber_assembly_(GOBP:1905353)	103	0.0703511	4.23152	7
DNA_recombinase_mediator_complex_assembly_(GOBP:1903871)	103	0.0703511	4.23152	7
ESCRT_complex_assembly_(GOBP:1904895)	103	0.0703511	4.23152	7
eukaryotic_translation_initiation_factor_2B_complex_assembly_(GOBP:1905173)	103	0.0703511	4.23152	7
exon-exon_junction_complex_assembly_(GOBP:1903040)	103	0.0703511	4.23152	7
FACT_complex_assembly_(GOBP:1905635)	103	0.0703511	4.23152	7
FHA_domain-mediated_complex_assembly_(GOBP:0071530)	103	0.0703511	4.23152	7
gamma-tubulin_complex_assembly_(GOBP:1902481)	103	0.0703511	4.23152	7
heterotrimeric_G-protein_complex_assembly_(GOBP:1902605)	103	0.0703511	4.23152	7
lateral_cortical_node_assembly_(GOBP:1903359)	103	0.0703511	4.23152	7
LRR_domain-mediated_complex_assembly_(GOBP:0071571)	103	0.0703511	4.23152	7
mitotic_checkpoint_complex_assembly_(GOBP:1905660)	103	0.0703511	4.23152	7
NLRP1_inflammasome_complex_assembly_(GOBP:1904784)	103	0.0703511	4.23152	7
origin_recognition_complex_assembly_(GOBP:1902561)	103	0.0703511	4.23152	7
protein_complex_assembly_(GOBP:0006461)	103	0.0703511	4.23152	7
protein_complex_assembly_involved_in_synapse_maturation_(GOBP:0090126)	103	0.0703511	4.23152	7
pyroptosome_complex_assembly_(GOBP:1904270)	103	0.0703511	4.23152	7
Rel_homology_domain-mediated_complex_assembly_(GOBP:0071531)	103	0.0703511	4.23152	7
RING-like_zinc_finger_domain-mediated_complex_assembly_(GOBP:0071536)	103	0.0703511	4.23152	7
RIP_homotypic_interaction_motif-mediated_complex_assembly_(GOBP:0071552)	103	0.0703511	4.23152	7
starch_utilization_system_complex_assembly_(GOBP:0044574)	103	0.0703511	4.23152	7
[truncated: 10,239 more rows]

[truncated: 3 more sheets: Sheet5, Sheet6, Sheet7]
