# Supplementary material for: Large-scale proteomic analysis of human brain identifies proteins associated with cognitive trajectory in advanced age
Source: Nat Commun. 2019 Apr 8;10:1619. doi: 10.1038/s41467-019-09613-z (PMC6453881; doi:10.1038/s41467-019-09613-z)
Supplement: Supplementary file 7 — Supplementary Data 5 [file 41467_2019_9613_MOESM7_ESM.xlsx]

## Sheet: Sheet1
Supplementary Data 5. Subset 1.: Proteome-wide association study of cognitive trajectory in the Banner discovery cohort adjusting for sex, age at enrollment, education, age at death, neuritic plaques, neurofibrillary tangles, PMI, and batch (N=104)
Positive beta value indicates higher abundance in cognitive stability. Negative beta value reflects lower abundance in cognitive stability
Protein	N	Beta	Beta_SE	P_Val	Adj_P_Val
VGF|O15240	104	0.582072	0.105449	2.68e-07	0.00120556
BAIAP2|Q9UQB8-3	104	2.30124	0.429903	5.52e-07	0.00182674
PCLO|Q9Y6V0-5	104	2.0316	0.424873	5.99e-06	0.00456898
ACTN2|P35609-2	104	1.424	0.299829	6.83e-06	0.00480072
AP3D1|O14617-5	104	2.49652	0.536424	1e-05	0.00563001
DNAJC6|O75061-4	104	3.17873	0.693626	1.33e-05	0.00642607
ACTN1|P12814-3	104	2.1055	0.46785	1.84e-05	0.00758229
DMTN|Q08495	104	2.12597	0.473037	1.88e-05	0.00767882
PAK3|O75914-2	104	1.97489	0.44054	1.97e-05	0.00786491
SYNPO|Q8N3V7-3	104	1.34689	0.301355	2.07e-05	0.00809198
SYNGAP1|Q96PV0	104	1.92037	0.430889	2.18e-05	0.00831354
ATP6V0D1|P61421	104	2.49683	0.560236	2.18e-05	0.00831403
MAPT|P10636-5	104	-0.620168	0.142065	3.1e-05	0.0101504
ANKRD29|Q8N6D5	104	-0.815502	0.188002	3.44e-05	0.0107934
SYT12|Q8IV01	104	1.13173	0.262882	3.9e-05	0.0116077
SEPT5|Q99719	104	2.1954	0.515582	4.66e-05	0.0128878
SV2B|Q7L1I2	104	1.74583	0.410769	4.8e-05	0.0131166
CSRP1|P21291	104	-1.25514	0.295818	4.94e-05	0.0133271
FAM120A|Q9NZB2	104	-0.802432	0.190754	5.66e-05	0.0144363
ANKRD18B|A2A2Z9	104	-0.457272	0.109934	6.75e-05	0.0159883
PGAM2|P15259	104	-0.362554	0.0876193	7.32e-05	0.0167472
HPCA|P84074	104	1.13215	0.274292	7.6e-05	0.0171161
SYT1|P21579	104	2.0337	0.499915	9.47e-05	0.0193692
SLC30A3|Q99726	104	0.809029	0.200248	0.000105	0.0204991
DLG4|P78352-3	104	2.33577	0.580604	0.000112	0.021214
PDHA1|P08559	104	2.262	0.570609	0.000138	0.0237991
DBI|P07108	104	-1.07951	0.274852	0.000158	0.0255136
SNAP25|P60880-2	104	0.559107	0.14237	0.000158	0.0255367
OLFM1|Q99784	104	1.10092	0.282447	0.000176	0.0269758
OTUB1|Q96FW1	104	2.72427	0.704537	0.000196	0.0285635
NECAB1|Q8N987	104	1.49193	0.386143	0.000199	0.0287239
AP3B2|Q13367	104	2.70786	0.701657	0.000202	0.0289577
HOMER1|Q86YM7	104	1.6246	0.423655	0.00022	0.0302739
SV2A|Q7L0J3	104	2.38888	0.623856	0.000224	0.0305754
CRYL1|Q9Y2S2-2	104	-1.08888	0.285187	0.000233	0.0311911
PGD|P52209-2	104	-2.12151	0.556795	0.00024	0.0316364
MAP2|P11137-3	104	1.67093	0.43856	0.00024	0.0316464
REEP2|Q9BRK0-2	104	0.572178	0.150234	0.000241	0.0317288
HSPA2|P54652	104	-0.756389	0.200919	0.000282	0.0343027
ATCAY|Q86WG3	104	1.4432	0.383844	0.000286	0.0345933
HIST1H1E|P10412	104	-0.904182	0.243691	0.00034	0.0377307
HIST1H2BM|Q99879	104	-0.824981	0.22321	0.000358	0.0386884
NUMBL|A0A0C4DGH3	104	0.913233	0.249682	0.000408	0.0413573
RCAN1|P53805-3	104	-0.94358	0.258595	0.000421	0.0419864
EIF4A2|Q14240	104	-2.87281	0.790016	0.000439	0.042903
HDGF|P51858	104	-1.06833	0.293861	0.00044	0.0429684
PLEC|Q15149-2	104	-1.39141	0.384915	0.000473	0.0445303
TNR|Q92752	104	2.37954	0.661343	0.000501	0.0458425
NRCAM|Q92823	104	2.14647	0.597214	0.000507	0.0461517
ARMC1|Q9NVT9	104	0.734748	0.204463	0.000508	0.0461989
PADI2|Q9Y2J8	104	-0.649187	0.180801	0.000513	0.0464332
KIF5B|P33176	104	-1.66553	0.464824	0.000526	0.0470358
SLC25A22|Q9H936	104	1.37484	0.384167	0.000534	0.0473922
IDH2|P48735	104	1.74227	0.487248	0.00054	0.0476408
PRDX1|Q06830	104	-1.70765	0.477719	0.000542	0.0477354
KIAA1045|Q9UPV7	104	1.70733	0.478206	0.00055	0.0480899
ACAD9|Q9H845	104	0.693173	0.195143	0.000585	0.0496173
HIST2H2BE|Q16778	104	-1.16971	0.331854	0.000641	0.0520095
LANCL1|O43813	104	-1.68813	0.479305	0.000647	0.0522537
WDFY3|Q8IZQ1-2	104	0.527423	0.149876	0.000653	0.0525205
WARS|P23381	104	1.06648	0.303648	0.000669	0.0531401
NEFH|P12036	104	-0.478732	0.137393	0.000734	0.0557395
CBR1|P16152	104	-0.957286	0.275977	0.000773	0.0572578
RAB2A|P61019	104	2.42867	0.70483	0.000834	0.0595509
GRB2|P62993	104	-2.25674	0.655835	0.000847	0.0600327
CORO1A|P31146	104	1.45286	0.42388	0.000886	0.0614313
TJP2|Q9UDY2-6	104	-0.450521	0.131543	0.000893	0.0617049
CAMK2G|Q13555-6	104	-1.88609	0.552047	0.000918	0.0625902
C2CD4C|Q8TF44	104	0.452736	0.132636	0.000928	0.0629267
PPFIA2|G3V200	104	1.2353	0.362501	0.000945	0.0635373
SNCA|P37840-2	104	1.3153	0.386641	0.000963	0.0641698
KTN1|Q86UP2	104	-1.71326	0.503926	0.00097	0.0643942
CSTB|P04080	104	-0.690625	0.203623	0.000996	0.0652885
NEFL|P07196	104	-0.687905	0.203224	0.00101827	0.0660371
MINK1|Q8N4C8-3	104	1.62682	0.480953	0.00102643	0.066311
STMN1|P16949	104	1.30588	0.38704	0.00105526	0.0672699
PCYOX1L|Q8NBM8	104	0.921455	0.274244	0.00110454	0.0688797
SPRYD4|Q8WW59	104	0.842805	0.251207	0.00112245	0.069456
SIRPA|P78324	104	1.96855	0.588743	0.00116461	0.070795
HK1|P19367	104	3.08002	0.921783	0.00117323	0.0710657
GRM3|Q14832	104	1.04163	0.312719	0.00121372	0.0723239
ILF2|B4DY09	104	-1.68209	0.506342	0.00124884	0.0733982
PALM|O75781-2	104	0.326516	0.0986144	0.00129392	0.0747545
DMXL2|Q8TDJ6	104	2.06857	0.626193	0.00132604	0.075706
TRIM36|Q9NQ86-4	104	0.40295	0.12206	0.00133521	0.0759756
STK32C|Q86UX6	104	0.976001	0.295692	0.00133748	0.0760419
DEPDC1|Q5TB30	104	0.81537	0.247296	0.00135296	0.0764942
ACSL1|E7EPM6	104	-0.639342	0.194133	0.00136968	0.0769796
HIST1H2AC|Q93077	104	-1.05663	0.321683	0.001408	0.0780804
SMAP1|Q8IYB5	104	1.19176	0.363554	0.00143813	0.0789345
IARS|P41252	104	1.37601	0.420226	0.0014549	0.0794057
C7orf55-LUC7L2|A0A0A6YYC3	104	-0.935705	0.287297	0.00153847	0.0817109
PTPLAD1|Q9P035	104	-1.73669	0.535177	0.00159747	0.0832968
CHCHD6|Q9BRQ6	104	1.14861	0.35415	0.00160653	0.0835375
ACLY|P53396	104	-1.84062	0.570091	0.00168282	0.0855329
CADM3|Q8N126	104	1.7167	0.531767	0.00168469	0.0855812
PRKRA|O75569	104	1.05326	0.326872	0.00171727	0.0864171
CPNE5|Q9HCH3	104	0.94169	0.293189	0.00177428	0.0878575
FARSA|Q9Y285	104	1.35378	0.421666	0.00178173	0.0880437
KCNA2|P16389	104	-0.919013	0.286802	0.00181693	0.0889174
AP2A2|O94973	104	2.09232	0.653272	0.0018256	0.0891312
COTL1|Q14019	104	-1.09815	0.343135	0.00184	0.0894845
SHANK3|Q9BYB0	104	1.25929	0.393881	0.00185866	0.0899403
FARSB|Q9NSD9	104	1.63776	0.515975	0.00199771	0.0932511
DGKB|B5MBY2	104	0.966438	0.305359	0.00205583	0.0945925
ANXA1|P04083	104	-0.653675	0.207215	0.00212322	0.0961187
EIF4A3|P38919	104	-0.808491	0.256677	0.00215479	0.0968229
RDX|P35241	104	-0.91484	0.291177	0.00220881	0.098013
WASF1|Q92558	104	1.61015	0.513188	0.0022386	0.098661
LRRC57|Q8N9N7	104	1.31059	0.417775	0.00224195	0.0987336
PSME3|K9J957	104	0.720957	0.229892	0.00224886	0.098883
MAPK9|P45984-3	104	0.730564	0.232965	0.00224985	0.0989045
SLC17A7|Q9P2U7	104	1.42452	0.457192	0.00239443	0.101963
GRIA2|P42262	104	1.79385	0.57671	0.00243406	0.10278
EPN1|Q9Y6I3-3	104	1.76101	0.567648	0.0024962	0.104043
ELAVL3|Q14576-2	104	-0.885931	0.285722	0.00250867	0.104293
LDHB|P07195	104	-1.85171	0.599849	0.00261661	0.106431
PPP1R9B|D3DTX6	104	1.4162	0.460219	0.00269592	0.107963
ADK|P55263-2	104	-0.607701	0.197729	0.00272757	0.108565
DNM1L|O00429-6	104	2.15388	0.703267	0.00281845	0.110269
CNDP2|Q96KP4	104	-1.43805	0.470421	0.00286812	0.111185
CADM1|A0A087X105	104	1.34416	0.441464	0.00297628	0.11314
PACSIN1|Q9BY11	104	1.63858	0.538845	0.00301159	0.113767
HIST1H4A|P62805	104	-0.828275	0.272479	0.00302192	0.11395
ARHGEF7|Q14155-3	104	1.45014	0.478057	0.00308091	0.114983
LGI3|Q8N145	104	-0.433211	0.142985	0.00311519	0.115578
DST|Q03001	104	-1.9043	0.628571	0.00311695	0.115608
TMOD1|P28289	104	0.818346	0.27015	0.00312016	0.115664
H1F0|P07305	104	-0.351788	0.116248	0.00314895	0.116159
SLC4A10|Q6U841-2	104	0.760912	0.251452	0.00315009	0.116178
PRKCE|Q02156	104	1.45885	0.482215	0.00315744	0.116304
OXCT1|P55809	104	1.8053	0.597537	0.00319653	0.116969
CRMP1|Q14194	104	1.03272	0.342297	0.00323739	0.117659
FABP7|O15540	104	-0.48935	0.162589	0.00330939	0.118858
AAK1|Q2M2I8	104	2.18444	0.725953	0.00331607	0.118969
BSN|Q9UPA5	104	1.58808	0.528488	0.00335759	0.119651
SGTB|Q96EQ0	104	1.10983	0.369504	0.00337163	0.11988
NID2|H0YJV3	104	-0.722968	0.241224	0.00343798	0.120954
HPCAL1|P37235	104	1.08233	0.36114	0.0034391	0.120972
SEPT10|E7EW69	104	-0.559759	0.18726	0.00352024	0.122265
HAPLN2|Q9GZV7	104	-0.335355	0.112335	0.00356173	0.122918
TAGLN3|Q9UI15	104	1.43972	0.48237	0.00356829	0.12302
ATP6V0A1|Q93050-1	104	1.78935	0.601252	0.00366182	0.12447
PRRT1|Q99946	104	0.62094	0.20906	0.00372695	0.125463
ACTR3B|Q9P1U1	104	1.17332	0.396659	0.00386457	0.12752
TCEB1|E5RHG8	104	-1.86856	0.631724	0.0038659	0.12754
BLVRB|P30043	104	-1.07503	0.364433	0.00395926	0.128905
NEFM|E7ESP9	104	-0.626757	0.212768	0.00400825	0.129611
ETF1|P62495	104	-0.764403	0.260061	0.00408519	0.130709
PAK1|Q13153	104	1.5742	0.537085	0.00418704	0.132138
PGM1|P36871	104	-1.21194	0.413889	0.00422224	0.132626
GFAP|P14136	104	-0.421384	0.144048	0.00425831	0.133123
EIF4H|Q15056-2	104	1.20795	0.413002	0.00426475	0.133211
ACAN|P16112-2	104	-0.352647	0.120586	0.00426913	0.133271
HSPB1|P04792	104	-0.5279	0.181228	0.00441704	0.135274
TUFM|P49411	104	1.84542	0.633996	0.00444502	0.135647
LGI4|Q8N135	104	-0.537012	0.184518	0.0044506	0.135721
AGAP3|Q96P47-2	104	1.16733	0.401179	0.00445846	0.135826
ATIC|P31939	104	-1.25893	0.434684	0.00463979	0.138198
PSD3|E5RJ29	104	1.31428	0.454257	0.00468013	0.138717
NEDD4L|Q96PU5-2	104	0.426847	0.147909	0.00478225	0.140016
CLCN4|P51793-2	104	-0.869846	0.302977	0.00499492	0.142657
CAPN1|P07384	104	-1.38734	0.484599	0.00511476	0.14411
ADAM23|E7EWD3	104	-0.985218	0.345111	0.00523646	0.145561
ISCU|Q9H1K1	104	1.17142	0.410516	0.00525579	0.145789
GSK3B|P49841	104	1.75847	0.616263	0.00525698	0.145803
SEC22B|O75396	104	-1.31297	0.460135	0.00525699	0.145803
PSD3|B4DKF8	104	0.719079	0.25266	0.00537136	0.147141
CAPN2|P17655	104	-0.871098	0.30659	0.00544634	0.148007
SERPINE2|P07093-2	104	0.454607	0.160055	0.00546105	0.148176
COPS6|E7EM64	104	-1.50695	0.531111	0.00550813	0.148715
HP1BP3|Q5SSJ5	104	-0.836108	0.294889	0.00554047	0.149083
MTHFD1|P11586	104	-1.5756	0.556371	0.00559548	0.149705
TECPR1|Q7Z6L1	104	0.621502	0.219731	0.00565161	0.150336
MBP|P02686	104	-0.475475	0.168597	0.00578824	0.151854
EPB41L1|Q9H4G0-2	104	-0.46293	0.164376	0.00585384	0.152574
FAM49A|Q9H0Q0	104	1.40378	0.499542	0.00595814	0.153707
OXR1|Q8N573-8	104	1.70199	0.605806	0.00596968	0.153832
AK3|Q9UIJ7	104	1.0082	0.358874	0.0059718	0.153855
VAMP2|J3QRU4	104	0.768169	0.273702	0.00601937	0.154366
STX1A|Q16623	104	1.02532	0.365675	0.00606562	0.154861
ADD2|P35612	104	2.18187	0.778432	0.00608338	0.15505
KIAA1549L|Q6ZVL6	104	0.489454	0.175467	0.00632278	0.157566
GFRA2|O00451	104	0.617853	0.222413	0.0065336	0.15973
PMP2|P02689	104	-0.197071	0.0710727	0.00663007	0.160705
KLC2|Q9H0B6	104	0.638068	0.230506	0.00671928	0.161599
GAP43|P17677	104	1.1949	0.431929	0.00675173	0.161922
ILF3|Q12906	104	-1.72323	0.623557	0.00680734	0.162473
PVRL1|Q15223	104	0.938063	0.340646	0.0069988	0.16435
NECAP1|Q8NC96	104	1.43825	0.522857	0.00705897	0.164933
EIF4G1|Q04637-5	104	1.15055	0.418596	0.00710236	0.165352
RPH3A|Q9Y2J0	104	0.922457	0.336203	0.00720046	0.166292
PGK1|P00558	104	-2.27257	0.828347	0.00720547	0.16634
SNAP25|P60880	104	1.04828	0.382547	0.00727186	0.166971
EPB41L3|Q9Y2J2	104	-0.473512	0.172898	0.0073045	0.16728
SMC1A|Q14683	104	-0.698962	0.256276	0.00754094	0.169495
NUCKS1|Q9H1E3	104	-0.383865	0.14089	0.00760095	0.17005
PYGM|P11217	104	-0.755346	0.277926	0.00774705	0.171391
APLP2|Q06481	104	-0.377183	0.139575	0.00808995	0.174479
STIP1|P31948	104	-1.92381	0.713036	0.00818793	0.175347
SEC24C|P53992	104	1.00784	0.373728	0.00821863	0.175618
MTX2|O75431	104	1.37821	0.512181	0.00835387	0.176804
RABL6|Q3YEC7	104	0.803653	0.298787	0.00838088	0.177039
PFN2|P35080-2	104	-1.02634	0.382579	0.0085467	0.178476
UBXN6|Q9BZV1	104	0.907636	0.338522	0.00858279	0.178787
CHGA|P10645	104	-0.559451	0.208733	0.00860558	0.178982
GFAP|K7EKD1	104	-0.275268	0.102906	0.00873279	0.180069
LLGL1|Q15334	104	-0.88715	0.331749	0.00875188	0.180232
CRYAB|P02511	104	-0.446201	0.166952	0.00878911	0.180548
CRMP1|Q14194-2	104	1.54977	0.580965	0.00891318	0.181596
SERPINB6|P35237	104	0.202696	0.0760361	0.00895793	0.181972
BTN3A3|C9JUV8	104	-0.477006	0.178937	0.00895797	0.181972
LMNA|P02545	104	-1.06003	0.397815	0.00898664	0.182212
TJP1|Q07157	104	-0.582979	0.219446	0.0091888	0.183896
PRKCG|P05129	104	0.760316	0.286213	0.00919191	0.183921
TPI1|P60174-1	104	-0.546283	0.205687	0.00920646	0.184042
NRN1|Q9NPD7	104	0.486589	0.183309	0.00924273	0.184341
LINGO1|Q96FE5-2	104	0.834584	0.314663	0.00929835	0.184799
SYNM|O15061	104	-0.379984	0.143279	0.00930498	0.184854
PIP4K2A|P48426	104	-0.681529	0.257151	0.00934989	0.185222
RIMBP2|O15034	104	0.432895	0.16341	0.00938024	0.185471
FMN2|Q9NZ56	104	0.877962	0.331476	0.00939288	0.185574
TLN1|Q9Y490	104	-1.19093	0.449647	0.00939436	0.185586
GCLC|P48506	104	-0.917709	0.346778	0.00945155	0.186053
ANKS1B|Q7Z6G8-3	104	1.06553	0.40321	0.00955056	0.186858
PDE1A|P54750-4	104	1.09871	0.415887	0.00957095	0.187023
NDUFAB1|O14561	104	-0.794404	0.301104	0.00966442	0.187778
FBXO2|Q9UK22	104	-0.506405	0.192032	0.00969715	0.188041
SEPT11|D6RGI3	104	1.66169	0.631608	0.00986375	0.189375
STXBP1|P61764	104	2.07219	0.789869	0.0100668	0.190985
SH3BGRL2|Q9UJC5	104	1.06817	0.407304	0.0100922	0.191184
KRAS|P01116-2	104	1.6863	0.643009	0.010093	0.19119
FKBP5|Q13451-2	104	-0.46067	0.175733	0.0101232	0.191429
PBXIP1|Q96AQ6-2	104	-0.643432	0.245529	0.0101465	0.191611
HNRNPC|G3V4C1	104	-1.28294	0.489879	0.0101937	0.191982
TBCD|Q9BTW9	104	-0.740322	0.282751	0.0102107	0.192114
DIRAS1|O95057	104	0.757708	0.289848	0.0103269	0.193021
PDK3|Q15120	104	0.941336	0.360128	0.0103342	0.193079
ATP6V1D|Q9Y5K8	104	1.89119	0.724589	0.0104445	0.193934
SRI|C9J0K6	104	-1.37333	0.526615	0.0105065	0.194413
KIAA0513|O60268	104	1.19099	0.457039	0.0105628	0.194847
HN1|Q9UK76	104	0.661576	0.253929	0.0105779	0.194964
PLCD3|Q8N3E9	104	-0.448351	0.172359	0.0106972	0.195878
DLGAP1|O14490	104	1.12536	0.432931	0.0107511	0.196289
MAPT|P10636-8	104	-1.29488	0.499888	0.01102	0.198328
RMND1|Q9NWS8	104	0.700158	0.270471	0.0110703	0.198706
FABP5|Q01469	104	-0.831202	0.32133	0.0111276	0.199136
ILK|Q13418	104	-0.422836	0.163528	0.0111593	0.199374
ATP6V1B2|P21281	104	1.97838	0.765229	0.0111703	0.199456
CALU|O43852	104	1.00617	0.389403	0.0112147	0.199788
APOO|H7C1U8	104	1.13741	0.440332	0.0112395	0.199973
EFR3B|Q9Y2G0	104	0.805827	0.312256	0.0113132	0.200522
DLD|P09622	104	1.40629	0.545134	0.011342	0.200737
RAB3A|P20336	104	1.28565	0.49845	0.0113549	0.200833
DDX1|Q92499	104	-1.89504	0.734715	0.0113553	0.200835
DPP6|P42658-2	104	1.20575	0.46756	0.0113703	0.200947
HIST2H3PS2|Q5TEC6	104	-0.603826	0.234392	0.0114528	0.201558
INA|Q16352	104	-0.794554	0.308649	0.0115099	0.201979
IQGAP1|P46940	104	-0.362021	0.140975	0.0117083	0.203437
ESD|P10768	104	-1.22628	0.477633	0.0117266	0.203571
GRIPAP1|Q4V328	104	1.53118	0.59969	0.0121815	0.206866
CRK|P46108	104	-0.919436	0.360304	0.0122293	0.20721
IMPA1|P29218	104	-1.24186	0.486775	0.0122503	0.20736
PAICS|P22234	104	-1.3932	0.546699	0.0123434	0.208025
PVALB|P20472	104	-0.273191	0.107424	0.0125194	0.209277
PDHX|O00330-3	104	1.38387	0.544714	0.012606	0.209891
VPS8|C9JJN9	104	-0.353492	0.139184	0.0126329	0.21008
GDA|Q9Y2T3	104	1.01872	0.401959	0.012816	0.211369
NDUFV2|P19404	104	1.04008	0.410948	0.0129344	0.212198
GIT2|F8WAK2	104	-0.140493	0.0555567	0.013008	0.212711
SYN1|P17600	104	1.35837	0.537684	0.0130949	0.213316
NDUFC2|O95298	104	1.07643	0.426892	0.0132628	0.214478
SLC6A11|P48066	104	-0.510405	0.202854	0.0134564	0.215811
COX7A1|P24310	104	-0.366238	0.145749	0.0135763	0.216632
RASAL1|O95294-4	104	0.30265	0.120482	0.0136054	0.21683
PSMD6|Q15008	104	-1.21383	0.483228	0.0136079	0.216848
USP11|G5E9A6	104	0.474946	0.189085	0.013612	0.216876
TOMM5|Q8N4H5	104	0.826072	0.328878	0.0136126	0.21688
PDHB|P11177	104	1.3216	0.526996	0.013758	0.21787
DBNL|Q9UJU6	104	1.19347	0.476252	0.0138256	0.218328
CLTC|Q00610-2	104	2.33085	0.932837	0.0140955	0.22015
GNAQ|P50148	104	-1.41732	0.568028	0.0142269	0.221031
PISD|Q9UG56	104	0.36867	0.147833	0.0142777	0.221371
SEPT5|G3XAH0	104	0.554493	0.222617	0.0143927	0.222137
STRIP1|Q5VSL9-2	104	-0.466064	0.187118	0.0143946	0.22215
GLO1|Q04760	104	-1.48503	0.596617	0.0144577	0.22257
ICAM5|Q9UMF0	104	0.776074	0.311808	0.014463	0.222605
KCNAB2|Q13303	104	-1.09187	0.439266	0.0145886	0.223437
SYNGR1|B5MCD7	104	0.852672	0.343044	0.0145914	0.223456
NDUFA2|O43678	104	0.761058	0.306213	0.0145998	0.223512
SCG2|P13521	104	0.692829	0.278842	0.0146277	0.223696
WASL|O00401	104	0.991331	0.399207	0.0146823	0.224057
DDAH2|O95865	104	-0.783477	0.315634	0.0147221	0.224319
EFTUD2|Q15029-2	104	0.517147	0.20847	0.0147822	0.224715
COPS2|P61201	104	1.63432	0.659388	0.0148661	0.225267
PPP5C|P53041	104	1.36541	0.551049	0.0148938	0.225448
MAPRE3|Q9UPY8	104	1.65803	0.669244	0.0149081	0.225543
SRSF1|Q07955	104	-1.07677	0.43501	0.0149945	0.226108
SYT2|Q8N9I0	104	-0.275726	0.111408	0.0150086	0.2262
RAB5A|P20339	104	0.868575	0.35132	0.0151117	0.226873
VCAN|P13611	104	-0.527271	0.213359	0.0151528	0.227141
CAP2|P40123	104	1.39313	0.563752	0.0151574	0.22717
CDC42BPB|Q9Y5S2	104	1.13552	0.459681	0.0151948	0.227414
CNTN1|Q12860	104	2.2623	0.915911	0.0152041	0.227474
ENPP6|Q6UWR7	104	-0.307195	0.124415	0.0152394	0.227704
GABBR2|O75899	104	0.654345	0.26526	0.0153326	0.228308
SYNJ1|O43426-2	104	2.19333	0.890603	0.0154966	0.229368
PPP1CA|P62136	104	0.81308	0.330329	0.0155507	0.229716
GDAP1|Q8TB36	104	1.36021	0.552969	0.0156157	0.230134
LMNB2|Q03252	104	-1.35234	0.550053	0.015668	0.23047
RAB3B|P20337	104	0.248654	0.101296	0.0158265	0.231485
GNA11|P29992	104	-0.921308	0.375462	0.0158647	0.231728
UBE2D3|P61077	104	0.87014	0.355052	0.0159922	0.232541
PACS1|Q6VY07	104	1.36205	0.559128	0.016619	0.236494
HNRNPA2B1|P22626	104	-1.24756	0.512539	0.016703	0.23702
MTX3|Q5HYI7	104	0.508089	0.209283	0.0169799	0.238742
FBXL16|Q8N461	104	0.630427	0.259915	0.0170797	0.23936
NECAB2|Q7Z6G3	104	0.441357	0.182023	0.0171143	0.239574
SYT7|F5H126	104	1.12637	0.464718	0.0171575	0.239841
NRXN2|G5E9G7	104	0.511784	0.211407	0.0172877	0.240643
AVL9|Q8NBF6	104	0.814426	0.336646	0.01736	0.241088
DCLK2|Q8N568-3	104	1.19213	0.49286	0.0173795	0.241207
PCDH1|Q08174-2	104	0.997346	0.41258	0.0174456	0.241613
AMPD2|H0Y360	104	-0.781528	0.323473	0.017504	0.24197
SLC35F1|Q5T1Q4-2	104	-0.425635	0.176316	0.0175953	0.242529
COPG1|Q9Y678	104	-0.605122	0.25082	0.0176622	0.242937
GNA13|Q14344	104	-0.917795	0.380596	0.0177128	0.243246
LRRFIP1|Q32MZ4-4	104	0.311981	0.12955	0.017864	0.244165
VCL|P18206-2	104	-0.888255	0.368996	0.0179085	0.244434
PPM1E|Q8WY54-2	104	0.453614	0.188751	0.0180937	0.245555
MACF1|H3BPE1	104	-1.94025	0.807757	0.0181507	0.245898
GGH|Q92820	104	0.361083	0.150439	0.0182366	0.246416
KIF5C|O60282	104	1.81552	0.756802	0.0182959	0.246772
DBT|P11182	104	0.886457	0.369838	0.0183929	0.247354
SUCLA2|Q9P2R7-2	104	1.44621	0.603422	0.018402	0.247409
PKM|P14618	104	-0.745989	0.311325	0.0184261	0.247553
CIRBP|Q14011	104	0.357832	0.149417	0.0184889	0.247929
CNTN2|Q02246	104	-0.741604	0.309836	0.018552	0.248306
CDC42|P60953-1	104	1.36456	0.570432	0.0186184	0.248703
ARHGDIA|P52565	104	1.45334	0.607901	0.0186854	0.249102
CTTN|Q14247	104	1.08517	0.454726	0.0188946	0.250345
G3BP2|Q9UN86	104	0.952029	0.398987	0.0189093	0.250432
PAFAH1B3|Q15102	104	-0.928509	0.389385	0.0189854	0.250882
MPST|P25325	104	-0.472791	0.198451	0.0190904	0.251502
DLAT|P10515	104	1.23887	0.52076	0.0192597	0.2525
ACTR1A|P61163	104	-1.49587	0.629223	0.0193402	0.252973
ANXA5|P08758	104	-0.558368	0.235016	0.0194129	0.253399
TCEB2|Q15370	104	-1.59978	0.674325	0.0195852	0.254407
EPM2AIP1|Q7L775	104	0.584825	0.246669	0.0196618	0.254854
RHOG|P84095	104	-0.337746	0.142568	0.0197567	0.255406
GNB2|P62879	104	1.09401	0.461807	0.0197587	0.255418
OPCML|Q14982-2	104	1.60577	0.67877	0.0199244	0.25638
TALDO1|P37837	104	-0.907746	0.383814	0.0199567	0.256567
DDRGK1|Q96HY6	104	-0.474265	0.200677	0.0200455	0.257081
FLNB|O75369-2	104	-0.276748	0.117222	0.0201702	0.257801
PGM3|O95394	104	-0.656586	0.278154	0.0201899	0.257915
ABCB7|B4DGL8	104	-0.446939	0.189466	0.0202712	0.258383
VAT1|Q99536	104	-0.59963	0.25448	0.0204079	0.259169
UCHL1|P09936	104	1.42535	0.605746	0.0205777	0.260142
ALDOA|P04075	104	2.23656	0.951261	0.0206771	0.26071
PLXNC1|O60486	104	0.294817	0.125816	0.0210963	0.263092
TBC1D24|Q9ULP9-2	104	0.890505	0.38034	0.0211986	0.263671
GLS2|Q9UI32	104	0.420941	0.180526	0.0217196	0.266599
EDF1|O60869	104	-0.708172	0.303885	0.0217942	0.267016
MAG|P20916-3	104	-0.428063	0.183695	0.0217997	0.267047
DOC2A|Q14183	104	0.557809	0.239753	0.0220042	0.268187
NDRG4|Q9ULP0-7	104	0.443175	0.190502	0.0220176	0.268261
PTPRZ1|P23471-2	104	1.6564	0.712954	0.0221887	0.269211
PPFIA3|O75145	104	1.59709	0.687836	0.0222663	0.269641
ARFGAP2|G5E9L0	104	0.738484	0.318127	0.0222973	0.269813
SNAPIN|O95295	104	-0.460978	0.198938	0.0225322	0.271109
UBA5|Q9GZZ9	104	-0.898611	0.387967	0.0225881	0.271417
CUL5|Q93034	104	-1.23749	0.53451	0.0226462	0.271737
CD200|U3KQG5	104	0.689825	0.298164	0.0227379	0.27224
CDS2|O95674	104	0.943107	0.408088	0.0228836	0.273039
MAP1B|P46821	104	1.39807	0.605235	0.0229456	0.273378
MSN|P26038	104	-1.01505	0.439559	0.0229865	0.273601
RAB12|Q6IQ22	104	1.05965	0.459197	0.0230812	0.274118
PHACTR1|Q9C0D0	104	0.552575	0.239473	0.0230898	0.274165
LPGAT1|Q92604	104	0.330948	0.143537	0.0231947	0.274737
DOCK3|Q8IZD9	104	0.532354	0.231057	0.0232921	0.275266
PTPRN|Q16849	104	0.627025	0.272229	0.0233324	0.275485
GSN|P06396-2	104	-0.726037	0.315751	0.0235618	0.276728
S100B|P04271	104	-0.462483	0.201579	0.0238642	0.278358
ATP6V1A|P38606	104	2.08843	0.910653	0.0239219	0.278669
SCP2|P22307-8	104	-0.727517	0.317831	0.0241821	0.280063
GABRB3|P28472-4	104	0.578664	0.253101	0.0243459	0.280938
STXBP5L|E9PFI2	104	0.87312	0.381902	0.0243493	0.280957
DHX30|Q7L2E3-3	104	-0.378893	0.165859	0.0244596	0.281544
BTF3L4|Q96K17	104	0.486018	0.21279	0.0244842	0.281675
DNAJA3|Q96EY1	104	0.928038	0.406546	0.0245629	0.282094
PDXP|Q96GD0	104	1.21179	0.530919	0.0245812	0.282191
CRBN|Q96SW2-2	104	0.637063	0.279149	0.0245983	0.282282
CNPY2|Q9Y2B0	104	0.453515	0.199267	0.0249838	0.284323
MAP2K6|P52564	104	-0.379849	0.166932	0.0250111	0.284467
BSCL2|Q96G97-4	104	0.685473	0.301454	0.0251099	0.284988
TPP1|O14773-2	104	-0.556444	0.244872	0.0252039	0.285482
ANKFY1|Q9P2R3	104	-1.03649	0.456315	0.0252634	0.285795
ABI2|Q9NYB9-2	104	0.786557	0.346347	0.0252904	0.285937
PKP4|Q99569	104	-0.54477	0.240091	0.0254155	0.286593
DTNA|Q9Y4J8-13	104	-0.46219	0.204006	0.0256339	0.287735
EHD2|Q9NZN4	104	-0.443266	0.195678	0.025652	0.287829
FDX1L|Q6P4F2	104	0.49904	0.220406	0.0257219	0.288194
LETM1|O95202	104	1.75953	0.777801	0.0258496	0.28886
CHL1|O00533	104	0.907668	0.401315	0.0258785	0.28901
HNRNPH3|P31942	104	-0.866869	0.383366	0.0259124	0.289186
NUDT2|P50583	104	0.397183	0.175822	0.0260541	0.289922
ITPKA|P23677	104	0.503483	0.222989	0.0261265	0.290297
GIPC1|O14908	104	-0.480154	0.212975	0.0263453	0.291429
PKM|P14618-2	104	-2.04107	0.907907	0.0267649	0.293588
GSTM3|P21266	104	-0.362798	0.161409	0.0267922	0.293728
GGCT|O75223	104	0.849406	0.378098	0.0268694	0.294124
PRMT1|E9PKG1	104	0.876155	0.390011	0.0268719	0.294136
STAMBP|O95630	104	-0.385112	0.171599	0.0270194	0.294891
ACOT7|O00154-4	104	1.25476	0.559429	0.0271084	0.295345
OPALIN|Q96PE5-3	104	-0.233212	0.104018	0.0271678	0.295648
ATP6V1C1|P21283	104	1.70244	0.760054	0.0273113	0.296379
CD82|P27701-2	104	-0.391871	0.175111	0.0274499	0.297083
CRYM|Q14894	104	0.85426	0.38186	0.0274994	0.297335
STMN3|Q9NZ72-2	104	0.425255	0.190159	0.0275532	0.297607
CTSD|P07339	104	-0.872242	0.390237	0.027631	0.298001
RAB3GAP2|Q9H2M9	104	0.797256	0.356884	0.0277143	0.298423
GALK1|P51570	104	-0.560872	0.251483	0.0279658	0.299692
ADD3|Q9UEY8	104	-1.02687	0.460772	0.0280813	0.300273
GABARAPL2|P60520	104	-1.0282	0.461439	0.0281031	0.300382
AP3S1|Q92572	104	0.666126	0.299122	0.0281944	0.300841
IDH3A|P50213	104	1.01055	0.453886	0.0282293	0.301016
CD47|Q08722	104	0.753134	0.338341	0.0282617	0.301179
SEPT7|Q16181	104	2.16542	0.973962	0.0284456	0.3021
ADAM22|Q9P0K1	104	-1.02193	0.460417	0.0287062	0.303401
BZW1|Q7L1Q6-2	104	-0.554864	0.250172	0.0288225	0.30398
OGFRL1|Q5TC84	104	0.447258	0.201956	0.0290555	0.305137
MACROD1|Q9BQ69	104	-0.522601	0.236325	0.029288	0.306288
PMM1|Q92871	104	0.432737	0.196303	0.0297869	0.308745
SUB1|P53999	104	0.756728	0.343305	0.0298002	0.30881
CMPK1|P30085	104	-1.03834	0.471068	0.0298023	0.308821
GNAL|P38405-3	104	-0.528909	0.240252	0.0300015	0.309796
TXNRD2|E7ENA2	104	0.37842	0.171926	0.0300319	0.309945
RBM8A|Q9Y5S9	104	-0.472227	0.214548	0.0300336	0.309954
NDUFV3|P56181-2	104	0.266581	0.121173	0.0301092	0.310323
NRGN|Q92686	104	0.376219	0.171093	0.0301893	0.310714
M6PR|P20645	104	0.806422	0.366807	0.0302197	0.310863
FXYD6|Q9H0Q3	104	0.301684	0.137245	0.0302458	0.31099
MAP2K2|P36507	104	-1.17804	0.536101	0.0302981	0.311245
NDUFA5|Q16718	104	0.782616	0.356184	0.0303129	0.311317
WDR11|Q9BZH6	104	-0.570658	0.260098	0.0305501	0.312471
GMPR2|A0A087WWM4	104	-0.666467	0.303803	0.0305697	0.312566
TBCC|Q15814	104	0.56303	0.256804	0.0306659	0.313033
ERAP1|Q9NZ08	104	0.295375	0.134873	0.0308473	0.313911
UBE2K|P61086	104	1.01581	0.463926	0.0308793	0.314066
PTGR1|Q14914-2	104	-0.551665	0.252091	0.0309718	0.314513
RTCA|O00442	104	-0.660918	0.302429	0.0311964	0.315596
GLRX|P35754	104	-0.878314	0.402741	0.0315398	0.317246
PHGDH|O43175	104	-0.593499	0.272465	0.0317372	0.318191
PRKAR1A|P10644	104	-0.860788	0.39532	0.031799	0.318486
PRKDC|P78527	104	-1.16774	0.537365	0.0321351	0.320088
ANK2|H0Y931	104	-0.349901	0.161371	0.0325078	0.321856
DDX17|Q92841	104	-1.18361	0.546257	0.0326274	0.322422
PSMD10|O75832	104	0.443849	0.205234	0.0329525	0.323955
HIST2H2AB|Q8IUE6	104	-0.440858	0.204345	0.0333686	0.325909
GLIPR2|Q9H4G4	104	-0.393544	0.182419	0.0333725	0.325927
PLCL2|Q9UPR0	104	-0.380672	0.176697	0.0336118	0.327046
DLG3|Q92796	104	1.02226	0.474989	0.0337897	0.327876
GNAI1|P63096	104	1.29579	0.602308	0.0338545	0.328177
MTFR1L|Q9H019-3	104	0.671097	0.312143	0.033969	0.32871
PRDX6|P30041	104	-0.703732	0.327584	0.0341087	0.329359
COL6A1|A0A087X0S5	104	-0.148879	0.0694222	0.0344116	0.330762
C16orf70|Q9BSU1	104	0.684676	0.31958	0.0345869	0.331571
STAT5B|P51692	104	0.35603	0.166497	0.0349237	0.333122
AKAP5|P24588	104	0.447345	0.20947	0.0351531	0.334175
IGSF21|Q96ID5	104	-0.807106	0.37801	0.035192	0.334353
EPDR1|Q9UM22	104	-0.401786	0.188293	0.0353019	0.334856
ACBD5|Q5T8D3-2	104	-0.393306	0.184441	0.0354207	0.3354
PPM1B|O75688	104	-0.611486	0.287293	0.0357576	0.336935
GSTO1|P78417	104	-0.6786	0.319027	0.0358722	0.337457
ACO1|P21399	104	-0.757682	0.35633	0.0359357	0.337745
SLMAP|Q14BN4-2	104	0.311386	0.146459	0.0359579	0.337846
CAMKK2|Q96RR4	104	0.53318	0.250845	0.036005	0.338059
NUDCD2|Q8WVJ2	104	-0.613209	0.288511	0.0360147	0.338104
SEPT3|Q9UH03-2	104	1.35994	0.639845	0.0360156	0.338108
RAB7A|P51149	104	1.85938	0.874904	0.0360308	0.338177
EEFSEC|P57772	104	-0.387118	0.182166	0.0360441	0.338237
PPP2R1A|P30153	104	1.25442	0.59069	0.036167	0.338794
MADD|Q8WXG6-7	104	0.933335	0.439627	0.0362212	0.339039
CCAR2|Q8N163	104	0.604853	0.285054	0.0363176	0.339475
RCN2|Q14257	104	0.907189	0.428062	0.0365421	0.340489
GGA3|Q9NZ52	104	0.596842	0.281767	0.0366359	0.340912
DNAJC8|O75937	104	-0.506439	0.239193	0.0367164	0.341274
HSP90AB2P|Q58FF8	104	-0.352499	0.166511	0.0367435	0.341396
ALAD|P13716	104	-0.581999	0.274953	0.0367652	0.341494
QDPR|P09417	104	-0.518851	0.245124	0.0367681	0.341507
TXNDC17|Q9BRA2	104	-0.600682	0.284253	0.0370729	0.342875
BASP1|P80723	104	0.822433	0.389532	0.0372365	0.343608
ASPA|P45381	104	-0.249135	0.118071	0.0373499	0.344115
EIF4EBP2|Q13542	104	0.486344	0.230536	0.037387	0.344281
ADAP1|O75689	104	0.846987	0.401538	0.037411	0.344388
MAP6|Q96JE9	104	1.27486	0.604663	0.0374973	0.344773
ZNF484|Q5JVG2-3	104	0.417593	0.198299	0.0377198	0.345765
GCA|H7C2Z6	104	-0.445093	0.211408	0.0377645	0.345963
WDR17|Q8IZU2-2	104	0.391209	0.185918	0.0378688	0.346427
CADPS|Q9ULU8	104	1.49477	0.710753	0.0379686	0.34687
LYSMD1|Q96S90	104	0.432736	0.205765	0.0379704	0.346878
XRCC6|P12956	104	-1.31717	0.626451	0.0380121	0.347064
AIF1L|Q9BQI0-3	104	-0.354834	0.169018	0.0383003	0.34834
DMWD|Q09019	104	0.404414	0.192852	0.0385143	0.349285
EIF5B|A0A087WUT6	104	-0.365962	0.174549	0.0385512	0.349448
PNP|P00491	104	-0.577017	0.275234	0.0385652	0.34951
FAM45A|Q8TCE6-2	104	-0.502132	0.239573	0.0386119	0.349715
MYO1D|O94832	104	-0.208677	0.0995836	0.0386529	0.349896
ATL1|Q8WXF7	104	1.51356	0.722787	0.0387831	0.350469
CBX1|J3KS05	104	0.593965	0.283683	0.0388105	0.35059
SEC23IP|Q9Y6Y8	104	0.140062	0.0670014	0.0391152	0.351927
SH3GL1|Q99961	104	0.842408	0.403261	0.039248	0.352509
SLC1A2|P43004	104	0.919478	0.440234	0.0392824	0.35266
CNP|P09543	104	-0.389563	0.186607	0.0393752	0.353066
CLIC4|Q9Y696	104	-0.581032	0.278603	0.0395684	0.353909
SEC14L2|O76054	104	-0.736847	0.353405	0.0396171	0.354122
WDR47|O94967-3	104	1.03636	0.497493	0.0397875	0.354864
NGEF|Q8N5V2-3	104	0.56945	0.273382	0.0398039	0.354935
MTMR12|Q9C0I1-3	104	0.344613	0.165493	0.0398632	0.355193
NDUFA7|O95182	104	0.815967	0.392017	0.0399464	0.355555
SVOP|Q8N4V2	104	0.588992	0.283046	0.0399979	0.355779
EIF3K|K7EMQ9	104	0.768414	0.369555	0.0401491	0.356434
H2AFY|O75367-3	104	-0.826573	0.39758	0.0401754	0.356549
RPSA|C9J9K3	104	-1.2057	0.580036	0.0402088	0.356693
PPP3CB|P16298	104	0.851569	0.41021	0.0404657	0.357805
PLCB1|Q9NQ66	104	1.07425	0.517489	0.0404701	0.357824
KIAA1468|Q9P260-2	104	0.959054	0.462451	0.0406628	0.358656
UNC13A|H7BXE5	104	0.509244	0.245725	0.0407991	0.359243
COMMD9|Q9P000	104	-0.330996	0.159847	0.0409622	0.359945
COPS5|Q92905	104	-0.942827	0.455577	0.0410753	0.360431
C1orf95|F8WD64	104	0.315627	0.152583	0.0411672	0.360825
PANX1|Q96RD7-2	104	0.237047	0.114798	0.0415198	0.362335
ITSN2|Q9NZM3-2	104	0.510739	0.247513	0.0416573	0.362922
PCDH10|Q9P2E7	104	0.346612	0.168023	0.041715	0.363169
C11orf54|Q9H0W9-2	104	-0.356095	0.17273	0.0418427	0.363713
LGALS3|P17931	104	-0.363092	0.17625	0.0419856	0.364321
DCLK1|O15075	104	1.07834	0.524283	0.0423103	0.3657
RPS6KA2|Q15349-3	104	-0.936544	0.456308	0.0427395	0.367516
HYOU1|Q9Y4L1	104	1.17803	0.573983	0.0427447	0.367538
ARHGEF9|O43307-3	104	0.362439	0.17666	0.0428206	0.367859
CAT|P04040	104	-0.481647	0.234992	0.0430183	0.368692
THY1|E9PIM6	104	0.575279	0.28089	0.0431748	0.36935
UBL4A|P11441	104	0.580139	0.283266	0.0431775	0.369361
PRR36|Q9H6K5-2	104	0.343722	0.168052	0.0434485	0.370499
RPS17L|P0CW22	104	0.623744	0.305225	0.0436269	0.371246
SLC39A10|Q9ULF5	104	0.510447	0.249874	0.0437018	0.37156
PLXNA4|Q9HCM2	104	1.14474	0.560728	0.0438321	0.372104
RAB18|Q9NP72	104	1.25727	0.616684	0.0441136	0.373278
CRYZL1|O95825	104	0.559794	0.274695	0.0442031	0.373651
CDKN1B|P46527	104	-0.403203	0.19786	0.0442093	0.373677
CLTA|P09496-3	104	1.1538	0.566248	0.0442289	0.373758
ANP32E|Q9BTT0	104	0.384843	0.188872	0.044233	0.373776
KIAA1244|Q5TH69	104	0.597906	0.29363	0.0443685	0.374339
LARS|Q9P2J5	104	0.926762	0.455205	0.0444027	0.374481
SGIP1|Q9BQI5	104	1.03155	0.507034	0.0445507	0.375095
CAPS|Q13938	104	-0.144749	0.0712495	0.0448495	0.376332
NUBPL|Q8TB37	104	0.475791	0.234373	0.0450066	0.376982
PICALM|Q13492-2	104	0.762453	0.375628	0.0450319	0.377086
GRM2|Q14416	104	0.462543	0.227881	0.0450373	0.377108
PGM2L1|Q6PCE3	104	0.731078	0.360734	0.0453613	0.378444
PTK2B|Q14289	104	0.73451	0.362576	0.0454479	0.3788
VAMP1|F5GZV7	104	-0.389392	0.192758	0.0460461	0.381253
FASN|P49327	104	-1.09677	0.543287	0.0461879	0.381832
ENSA|O43768-2	104	0.65537	0.324804	0.0462974	0.382279
TUBB2A|Q13885	104	0.861976	0.427216	0.0463062	0.382315
DAZAP1|K7EQ02	104	-0.402807	0.199832	0.0465107	0.383148
SUCLG2|Q96I99	104	-0.522604	0.259346	0.04658	0.38343
LGALS3BP|Q08380	104	-0.348846	0.173334	0.0468491	0.384523
SNRPD3|P62318-2	104	-0.475784	0.23656	0.0469885	0.385088
CON__P15636	104	-0.567034	0.2824	0.0473498	0.38655
RTN3|O95197-2	104	1.39242	0.693812	0.0474585	0.386989
MECP2|P51608-2	104	-0.605767	0.301944	0.0475331	0.38729
MT3|P25713	104	0.449354	0.224002	0.0475541	0.387375
PSMD5|Q16401-2	104	-0.389452	0.194208	0.047629	0.387677
CRIP2|P52943	104	0.841541	0.419826	0.0477204	0.388045
BCAS1|O75363-2	104	-0.328748	0.164012	0.0477299	0.388083
MAP7D1|Q3KQU3-4	104	0.361242	0.180279	0.0477975	0.388355
USP7|Q93009-3	104	1.0455	0.522043	0.0479156	0.38883
TPD52|P55327-4	104	1.06582	0.532615	0.0480911	0.389534
NMT1|P30419	104	0.692016	0.345885	0.048134	0.389706
PLXNB2|O15031	104	0.341864	0.1709	0.0481713	0.389856
CORO2B|Q9UQ03-2	104	1.03274	0.516799	0.0483942	0.390748
RPS20|P60866	104	0.77538	0.388148	0.0484719	0.391059
CAPZA2|P47755	104	1.40259	0.702313	0.0485317	0.391298
ERLIN2|E5RHW4	104	-0.914113	0.458002	0.0486672	0.391839
KALRN|O60229	104	0.35401	0.177587	0.0489368	0.392913
GPX4|P36969-2	104	-0.933851	0.468498	0.0489542	0.392982
ANLN|Q9NQW6	104	-0.136386	0.0684967	0.0491943	0.393937
BBOX1|O75936	104	-0.368535	0.185307	0.0494581	0.394983
BCAS3|Q9H6U6-2	104	0.663166	0.333837	0.0497143	0.395997
DYNC1LI1|Q9Y6G9	104	1.07839	0.543196	0.0498532	0.396545
CLASP2|E7ERI8	104	1.53488	0.773966	0.0500944	0.397496
SYNE1|Q8NF91	104	0.78311	0.395185	0.0502663	0.398172
CALB1|P05937	104	0.540241	0.273016	0.0505903	0.399445
ATP6V1E1|P36543	104	1.15153	0.582145	0.0506718	0.399764
SDR39U1|Q9NRG7-2	104	0.328772	0.166337	0.0508476	0.400452
MAP2K1|Q02750	104	-1.08456	0.549283	0.0510816	0.401366
PPP2R2C|Q9Y2T4-3	104	0.476032	0.241298	0.0512796	0.402138
CBR3|O75828	104	-0.474475	0.240567	0.0513347	0.402353
LAMTOR2|Q9Y2Q5	104	-0.533571	0.271076	0.0517969	0.404149
CYP46A1|Q9Y6A2	104	0.363119	0.18449	0.0518103	0.404201
ILVBL|A1L0T0	104	-0.597771	0.303765	0.0518518	0.404362
BDH2|Q9BUT1	104	-0.367282	0.186743	0.0519798	0.404858
NDUFA11|Q86Y39	104	0.520406	0.264748	0.0521102	0.405362
AK1|P00568	104	-0.976658	0.496969	0.0521617	0.405561
PDE2A|O00408-2	104	0.841673	0.428631	0.0523499	0.406288
CCDC85A|Q96PX6	104	-0.203591	0.1037	0.0523927	0.406453
MLYCD|O95822	104	-0.337999	0.172232	0.0524878	0.40682
C16orf58|H3BR29	104	0.527153	0.268626	0.0524945	0.406845
CNTNAP2|Q9UHC6	104	-0.972619	0.495729	0.0525422	0.407029
APOD|P05090	104	-0.4569	0.233043	0.0527102	0.407676
NT5C|Q8TCD5	104	-0.384271	0.196073	0.0527984	0.408015
TFAM|Q00059	104	-0.607142	0.310091	0.053023	0.408877
CSK|P41240	104	-0.254124	0.130014	0.0534244	0.410414
VDAC3|Q9Y277-2	104	0.799388	0.409329	0.0536239	0.411176
PRDX2|P32119	104	-1.43999	0.737416	0.0536446	0.411255
KATNAL2|K7EM02	104	-0.725961	0.371943	0.0537585	0.411689
TBAL3|A6NHL2-2	104	-0.258742	0.132665	0.0539344	0.412359
RAP1GAP2|Q684P5-3	104	0.49128	0.25193	0.053968	0.412487
TDRKH|Q5SZR4	104	-0.41575	0.21331	0.0540918	0.412957
COX7A2|P14406	104	0.825517	0.42457	0.0546618	0.415117
MXRA7|P84157-2	104	0.478826	0.24628	0.054677	0.415174
C1orf198|Q9H425-3	104	-0.420285	0.216808	0.0553799	0.417822
AK4|P27144	104	0.792329	0.408935	0.0555	0.418273
PGRMC2|O15173-2	104	0.650155	0.336026	0.0558356	0.41953
ITPKB|P27987	104	-0.388275	0.201	0.0562257	0.420987
HNRNPR|O43390	104	-1.03372	0.535194	0.0562527	0.421088
HAGH|Q16775-2	104	1.17634	0.609743	0.0565367	0.422145
PLXNA1|Q9UIW2	104	0.766956	0.399407	0.057677	0.426364
GNAS|P63092	104	-1.04347	0.54352	0.0577274	0.426549
LDHA|P00338	104	1.06688	0.555837	0.0577838	0.426757
ARFGAP1|Q8N6T3-2	104	0.818798	0.426692	0.0578426	0.426972
RNPS1|H3BV80	104	-0.389999	0.203855	0.0585929	0.429722
USP14|P54578	104	1.23413	0.645753	0.0588498	0.430659
SDPR|O95810	104	-0.342917	0.179505	0.0589533	0.431036
DAB2IP|Q5VWQ8	104	-0.274924	0.143959	0.0590322	0.431323
MOXD1|Q6UVY6-2	104	-0.304265	0.159524	0.0593473	0.432468
EPRS|P07814	104	-1.30312	0.683339	0.0593922	0.43263
RALY|Q9UKM9-2	104	-0.417551	0.21921	0.0596799	0.433673
PARVA|Q9NVD7	104	-0.502551	0.263968	0.0598064	0.43413
CCDC93|Q567U6	104	0.351397	0.184633	0.0598877	0.434424
NCDN|Q9UBB6	104	-1.10937	0.582969	0.0599208	0.434543
PRKAG2|Q9UGJ0	104	0.296156	0.155798	0.0601943	0.43553
RAN|P62826	104	1.14866	0.604308	0.06021	0.435586
ELAVL4|P26378-4	104	-0.62277	0.327665	0.0602303	0.435659
MKKS|Q9HB66	104	0.475023	0.249932	0.0602334	0.43567
AP2B1|P63010	104	1.41968	0.74697	0.060237	0.435683
TPD52L2|O43399-3	104	-0.877912	0.462093	0.0603328	0.436028
FAM213B|Q8TBF2	104	0.465286	0.244918	0.0603447	0.436071
MTURN|Q8N3F0	104	-0.545735	0.28727	0.0603497	0.436089
BUB3|J3QT28	104	-0.434569	0.228933	0.0605484	0.436803
PTBP2|Q9UKA9	104	-0.531417	0.280042	0.0606285	0.43709
SNRPN|J3QLE5	104	-0.697402	0.367587	0.0606805	0.437277
CHMP1A|F8VUA2	104	0.472546	0.249072	0.0606826	0.437285
DIP2C|E7EPU2	104	-0.39063	0.205923	0.0607164	0.437406
CTBP1|Q13363	104	1.03418	0.545252	0.0607534	0.437538
MAST1|Q9Y2H9	104	-0.587472	0.309745	0.0607627	0.437571
DBN1|Q16643-3	104	1.25512	0.662095	0.0608903	0.438029
COX6A1|P12074	104	0.519645	0.274156	0.0609223	0.438143
CDC42EP1|Q00587-2	104	-0.231387	0.122271	0.0613292	0.439597
TXNL1|O43396	104	-1.0209	0.539595	0.0613869	0.439803
MLLT4|P55196-3	104	0.249803	0.132055	0.0614294	0.439954
KIAA1107|Q9UPP5-2	104	0.484155	0.256139	0.0616266	0.440656
MVD|P53602	104	-0.448915	0.237519	0.0616511	0.440743
CLSTN1|O94985-2	104	0.622102	0.32926	0.0617359	0.441045
MGST3|O14880	104	0.483932	0.256167	0.0617725	0.441175
MAL2|Q969L2	104	0.429006	0.22717	0.0618603	0.441486
SYNGR3|O43761	104	0.547998	0.290252	0.0619241	0.441713
CASKIN1|Q8WXD9	104	0.970743	0.5149	0.0622919	0.443016
MGLL|Q99685	104	0.648296	0.344291	0.0626082	0.444133
CAPZB|P47756	104	1.88471	1.00169	0.0628093	0.444841
SLC6A17|Q9H1V8	104	0.678564	0.36101	0.06307	0.445758
CPSF6|Q16630-3	104	0.337068	0.179372	0.0631344	0.445984
FXR2|P51116	104	-0.409469	0.217941	0.0631829	0.446154
TMEM65|Q6PI78	104	0.576303	0.306861	0.0632865	0.446518
PFKP|Q01813	104	1.28974	0.688229	0.0638499	0.448488
C1QBP|Q07021	104	0.93318	0.498674	0.0642233	0.449789
SRRT|Q9BXP5-5	104	-0.463461	0.247821	0.0643889	0.450364
AP2A1|O95782-2	104	1.53105	0.818741	0.0644083	0.450432
SNCG|O76070	104	0.707945	0.378593	0.0644176	0.450464
RPL19|J3QR09	104	0.465853	0.249178	0.0644705	0.450647
SNRPE|P62304	104	-0.262527	0.140506	0.0646272	0.451191
C6orf136|H7C5D3	104	-0.316249	0.169366	0.0647958	0.451775
RAPGEF4|Q8WZA2	104	0.695344	0.372535	0.0648986	0.45213
CUL3|Q13618-2	104	1.32344	0.709447	0.0650486	0.452648
TRIM23|P36406-3	104	-0.347609	0.186415	0.0651553	0.453016
LAMP1|P11279	104	-0.473724	0.254195	0.0653087	0.453545
RAB14|P61106	104	1.69093	0.909614	0.0659737	0.455829
PTRF|Q6NZI2	104	-0.47491	0.255484	0.0659866	0.455873
GLS|O94925	104	1.01171	0.544357	0.0660324	0.45603
SSSCA1|G3V1B8	104	-0.435023	0.234088	0.066057	0.456114
LRRC47|Q8N1G4	104	0.770176	0.414529	0.0661174	0.45632
CA2|P00918	104	-0.452664	0.244026	0.0665445	0.457778
SOGA3|E9PJP2	104	1.07752	0.581357	0.066765	0.458529
SAMM50|Q9Y512	104	1.1501	0.620792	0.0668843	0.458935
STRAP|Q9Y3F4	104	1.38964	0.752087	0.0675992	0.461355
BCKDHB|P21953	104	0.351121	0.19015	0.0677701	0.461932
CYFIP2|Q96F07-2	104	1.07597	0.583163	0.0679885	0.462667
ITGB8|P26012-2	104	-0.526344	0.285655	0.0683523	0.463889
DHX9|Q08211	104	-1.11828	0.606973	0.0683804	0.463983
GPM6B|Q13491-4	104	0.842899	0.4582	0.0687956	0.465373
PAM|P19021-6	104	0.292045	0.158828	0.0689188	0.465784
FAH|P16930	104	-0.391701	0.21309	0.0690022	0.466062
SWAP70|Q9UH65	104	-0.346476	0.188657	0.0692483	0.466882
RAP1GDS1|P52306-2	104	-0.242716	0.132206	0.0693459	0.467207
ALDH3A2|P51648	104	-0.49666	0.270582	0.0693995	0.467385
HCN1|O60741	104	0.282686	0.154141	0.0696362	0.46817
SNX4|O95219	104	0.823794	0.449216	0.0696508	0.468218
ACADSB|P45954	104	0.415046	0.226819	0.0702504	0.470201
CNTNAP1|P78357	104	-0.699141	0.382102	0.0702706	0.470267
QPRT|Q15274	104	-0.267774	0.146367	0.0703087	0.470393
SLC25A18|Q9H1K4	104	-0.391231	0.214101	0.0706346	0.471466
LRPPRC|P42704	104	0.746237	0.408443	0.0706781	0.471609
ETFA|P13804	104	0.829648	0.454254	0.0707741	0.471924
PDE4DIP|A0A087WVF8	104	-0.290395	0.1591	0.0709508	0.472503
L1CAM|E7EMY4	104	-0.351314	0.19277	0.071374	0.473888
LHPP|Q9H008	104	-0.501054	0.275301	0.0717465	0.475102
PPP1R7|Q15435	104	1.28029	0.703901	0.0719269	0.475688
IDI1|Q13907-2	104	0.512705	0.281899	0.0719422	0.475738
LCP1|P13796	104	-0.286377	0.157483	0.0719873	0.475884
FAM171A2|A8MVW0	104	0.347427	0.191071	0.07201	0.475958
RAB35|Q15286	104	0.893099	0.491225	0.0720415	0.47606
RTCB|Q9Y3I0	104	-1.11491	0.613771	0.0722913	0.47687
SEPT2|Q15019	104	-0.974398	0.536556	0.0723631	0.477102
COX5A|P20674	104	0.630759	0.347484	0.0724882	0.477507
HEPACAM|Q14CZ8-2	104	-0.410473	0.226204	0.0725821	0.47781
GNB5|O14775-2	104	0.90359	0.498016	0.0726174	0.477924
NES|P48681	104	0.350914	0.193474	0.0727142	0.478237
VPS39|Q96JC1-2	104	-0.379608	0.209576	0.0730949	0.479462
H3F3B|K7EK07	104	-0.40459	0.223373	0.0731002	0.47948
NAP1L4|Q99733	104	-1.14919	0.634645	0.0731808	0.479738
GNG2|P59768	104	0.507394	0.280309	0.07328	0.480057
ME2|P23368	104	0.761812	0.421026	0.0733902	0.48041
H0Y858|H0Y858	104	-0.285254	0.157734	0.0735414	0.480895
SPTBN2|O15020	104	1.54718	0.856534	0.0738759	0.481964
PARK7|Q99497	104	-1.32031	0.731079	0.0739312	0.482141
SLC2A3|P11169	104	0.587396	0.325545	0.0741876	0.482958
HPRT1|P00492	104	1.14216	0.633044	0.0742052	0.483014
C6orf203|Q9P0P8	104	0.421146	0.233493	0.0742932	0.483294
NGEF|Q8N5V2	104	-0.0676801	0.0375394	0.0744146	0.483679
RAB11B|Q15907	104	-1.44151	0.799566	0.0744222	0.483704
CANX|P27824	104	-1.67257	0.928533	0.074669	0.484487
AHNAK|Q09666	104	-0.411552	0.228524	0.0747304	0.484681
YWHAZ|P63104	104	1.14548	0.637222	0.0752567	0.486344
DKK3|Q9UBP4	104	-0.363444	0.202232	0.0753279	0.486568
PDLIM5|Q96HC4	104	-0.389307	0.216641	0.0753514	0.486643
PRKAB2|O43741	104	-0.381941	0.212892	0.0758259	0.488134
GAPDH|P04406-2	104	-0.320938	0.179007	0.0760161	0.48873
SCFD1|Q8WVM8	104	0.379497	0.211924	0.0763631	0.489814
RNH1|P13489	104	-0.753823	0.42119	0.0765213	0.490307
RPS25|P62851	104	-0.55164	0.308413	0.0767011	0.490867
ARAF|P10398	104	0.343455	0.192463	0.0773702	0.492942
GLTP|F5H0U5	104	-0.328715	0.184285	0.0775014	0.493347
U2AF2|P26368-2	104	-0.455134	0.255288	0.0776485	0.493801
NBEA|Q5T321	104	0.542061	0.30439	0.0779805	0.494823
PPID|Q08752	104	0.318402	0.178855	0.0780759	0.495117
IMPAD1|Q9NX62	104	-0.323915	0.182266	0.0785825	0.496669
SCN1B|Q07699	104	-0.447603	0.252042	0.0787905	0.497304
SRSF7|Q16629-3	104	-0.681296	0.383666	0.0788156	0.497381
SCO1|J3QL56	104	0.347527	0.195945	0.0791743	0.498473
SRGAP2|B7ZM87	104	0.447797	0.252494	0.0791914	0.498525
ARPC4|P59998	104	0.898675	0.507153	0.0794406	0.499282
RAB3C|Q96E17	104	0.639721	0.361036	0.0794564	0.49933
CAND2|O75155	104	0.339972	0.191907	0.0795171	0.499513
ATP6V1F|Q16864	104	0.724488	0.409295	0.07976	0.500249
DHRS7|Q9Y394-2	104	-0.505328	0.285482	0.0797606	0.500251
SEP15|O60613	104	0.368036	0.208179	0.0801316	0.50137
VPS33B|Q9H267	104	-0.232154	0.131338	0.0801766	0.501506
PTPN9|A0A0A0MR09	104	-0.37331	0.211447	0.0805318	0.502574
RASA2|Q15283-2	104	0.424699	0.240745	0.0807684	0.503283
HSD17B4|P51659	104	-0.746894	0.423851	0.0810974	0.504268
RPS9|P46781	104	0.608129	0.345707	0.081621	0.505827
STX12|Q86Y82	104	0.933205	0.531149	0.0819859	0.506909
GPM6A|P51674	104	0.699148	0.398549	0.0824537	0.508291
LIN7C|Q9NUP9	104	-1.03945	0.593548	0.0829707	0.509812
RALGAPA1|Q6GYQ0	104	0.384657	0.219654	0.0829781	0.509834
SIRT2|Q8IXJ6	104	-0.342376	0.1956	0.0831179	0.510244
TNS1|E9PGF5	104	-0.412836	0.2359	0.0831776	0.510418
AIP|O00170	104	-0.748484	0.427934	0.083348	0.510917
TSR2|Q969E8	104	-0.293338	0.167763	0.0834411	0.511189
GABBR1|Q9UBS5	104	0.428175	0.244902	0.0834719	0.511279
NDUFB7|P17568	104	0.411209	0.235333	0.0836471	0.51179
TESC|Q96BS2	104	0.242217	0.138733	0.083897	0.512517
ARHGAP44|Q17R89-3	104	0.657653	0.377045	0.0841917	0.513373
BAG3|O95817	104	-0.376073	0.215891	0.0845901	0.514526
IGHG1|A0A087X079	104	-0.138108	0.0793749	0.0849444	0.515548
COMMD3|Q9UBI1	104	-0.440777	0.253547	0.0852101	0.516312
SH3GLB2|Q9NR46-2	104	0.970474	0.559153	0.0857123	0.51775
ROGDI|Q9GZN7	104	0.687633	0.396361	0.0858456	0.518131
RASAL2|Q9UJF2-2	104	0.35417	0.20424	0.0859846	0.518527
PA2G4|Q9UQ80	104	-0.972521	0.561055	0.0861108	0.518887
FDPS|P14324-2	104	-0.512068	0.29547	0.0861673	0.519047
DCTN6|O00399	104	0.442216	0.255494	0.0865665	0.520181
MARK1|Q9P0L2	104	0.586111	0.338978	0.0868849	0.521082
CCS|J3KNF4	104	0.437058	0.252852	0.0869825	0.521358
ATP5E|P56381	104	-0.280828	0.16267	0.0873692	0.522447
HNRNPLL|B7WPG3	104	0.367057	0.212625	0.0873799	0.522477
SRM|P19623	104	0.694344	0.402776	0.0878164	0.523702
ADAM11|B4DKD2	104	0.434225	0.252067	0.088042	0.524333
PLCD1|P51178	104	-0.475617	0.276404	0.0883924	0.52531
MYO5A|Q9Y4I1-2	104	1.86256	1.08519	0.0891959	0.527538
ERH|P84090	104	-0.710224	0.413815	0.0892067	0.527568
AP3M2|P53677	104	0.872679	0.508519	0.0892365	0.52765
TMEM109|Q9BVC6	104	-0.392642	0.228912	0.0893962	0.528091
PANK2|Q9BZ23-3	104	-0.403448	0.23522	0.0894074	0.528122
CFL2|Q9Y281	104	-0.646586	0.37728	0.0896618	0.528822
NIPSNAP1|Q9BPW8	104	0.897992	0.524084	0.0897285	0.529005
HSPE1|P61604	104	-1.5603	0.910641	0.089736	0.529026
FKBP4|Q02790	104	-0.766612	0.447733	0.0899577	0.529634
ARHGEF10L|Q5VXI4	104	-0.267472	0.156678	0.0908983	0.532201
CCDC92|Q53HC0	104	-0.411523	0.241136	0.091	0.532477
AGK|Q53H12	104	0.828606	0.485554	0.0910156	0.532519
ABCE1|P61221	104	-0.278271	0.163204	0.0912897	0.533261
GNG4|P50150	104	0.315176	0.184866	0.0913209	0.533346
STMN2|E5RGX5	104	0.618743	0.363101	0.0914769	0.533767
UBE2Q1|Q7Z7E8	104	-0.392191	0.230222	0.091573	0.534027
CDK14|O94921-3	104	-0.486142	0.285573	0.0917981	0.534633
PSMA3|P25788-2	104	-1.02616	0.603033	0.0919241	0.534972
SBF1|O95248	104	1.07387	0.631367	0.0920756	0.535379
HSPB6|O14558	104	-0.29258	0.17204	0.0921167	0.535489
DCPS|Q96C86	104	-0.443087	0.260648	0.0922506	0.535848
ITGB1|P05556	104	-0.342939	0.201918	0.0925407	0.536625
MCU|Q8NE86-3	104	0.446913	0.263424	0.0928917	0.53756
EPHA4|P54764	104	0.791161	0.466844	0.093244	0.538497
IMMT|C9J406	104	0.546122	0.322529	0.0935214	0.539231
CEND1|Q8N111	104	0.733636	0.4334	0.0936173	0.539485
PIP5K1C|O60331-4	104	0.910964	0.539661	0.0945216	0.541864
ANKRD24|Q8TF21	104	0.476242	0.282252	0.0946638	0.542236
RPL22|P35268	104	-0.586643	0.347748	0.0947247	0.542395
PPP1CC|P36873	104	0.46441	0.275314	0.094752	0.542466
ARL2|P36404	104	-0.488869	0.290242	0.095233	0.54372
HAPLN1|P10915	104	-0.550278	0.326783	0.0953155	0.543934
NPDC1|Q9NQX5	104	0.278756	0.165551	0.0953373	0.543991
SLC6A1|P30531	104	-0.599868	0.356375	0.0954464	0.544274
IGSF9B|Q9UPX0	104	-0.394334	0.23439	0.0956134	0.544707
ABR|Q12979	104	0.845865	0.503198	0.0958879	0.545417
ATOX1|O00244	104	0.526406	0.3132	0.0959356	0.54554
LRRC20|X6RK58	104	-0.296955	0.176813	0.0961786	0.546166
MVP|Q14764	104	-0.124034	0.0738697	0.0962564	0.546366
DARS|P14868	104	-1.23118	0.734007	0.0966002	0.547249
ACTL6B|O94805	104	-0.340189	0.202877	0.0966993	0.547503
ANXA4|P09525	104	-0.493914	0.294796	0.0969713	0.548199
CAPG|P40121	104	-0.19847	0.118493	0.0970681	0.548446
ACAT2|Q9BWD1	104	-0.571206	0.341033	0.0970723	0.548456
S100A6|P06703	104	-0.196835	0.117594	0.0972829	0.548993
CROCC|B1AKD8	104	-0.510846	0.305238	0.097334	0.549123
RAP1GDS1|P52306	104	-0.941627	0.562708	0.0973773	0.549233
ERMN|Q8TAM6	104	-0.273846	0.163708	0.0974973	0.549538
ATE1|H0Y5C2	104	-0.233282	0.13951	0.0976199	0.549849
CHRM1|P11229-2	104	-0.380269	0.227457	0.0976842	0.550012
ELMO1|Q92556	104	0.295819	0.176976	0.0977452	0.550167
LAMC1|P11047	104	-0.342266	0.204788	0.0977856	0.550269
SERBP1|Q8NC51-3	104	0.53643	0.321067	0.0978934	0.550542
FAM162A|F8W7Q4	104	0.758939	0.454256	0.0979018	0.550563
PTRH2|Q9Y3E5	104	-0.319191	0.191159	0.0980931	0.551046
SEC11C|B4DI03	104	0.2929	0.175453	0.0981675	0.551234
MTM1|Q13496	104	-0.315266	0.188863	0.0981887	0.551288
SCAI|Q8N9R8	104	0.620698	0.371919	0.098264	0.551477
CLASP1|Q7Z460	104	-0.761027	0.456131	0.0983566	0.551711
CD44|H0YD13	104	-0.143446	0.0860147	0.0985066	0.552088
UQCRQ|O14949	104	-0.846521	0.507635	0.0985284	0.552143
FGA|P02671-2	104	-0.109566	0.0657257	0.0986387	0.55242
UBQLN1|Q9UMX0	104	0.989395	0.593907	0.0988614	0.552978
C1QC|P02747	104	0.218681	0.131274	0.0988764	0.553015
ARPC5|O15511	104	-0.541533	0.325178	0.0989746	0.553261
ENDOD1|O94919	104	-0.341251	0.205034	0.099171	0.553752
CCDC127|Q96BQ5	104	-0.424965	0.255698	0.0996484	0.554941
PTRHD1|Q6GMV3	104	-0.417154	0.251052	0.0997205	0.555119
CUL4B|Q13620-1	104	-0.802127	0.482777	0.0997479	0.555187
EPS15L1|Q9UBC2-2	104	1.2692	0.763905	0.0997522	0.555198
FXYD1|O00168	104	-0.338084	0.203534	0.0998313	0.555394
HSP90AA1|P07900-2	104	-0.731767	0.44084	0.100059	0.555959
AP1S1|P61966	104	0.473265	0.285676	0.100725	0.557598
PHKA1|P46020-3	104	-0.286454	0.172927	0.100755	0.557673
USP47|Q96K76-4	104	-0.334106	0.201704	0.100773	0.557716
UBL5|Q9BZL1	104	-0.494114	0.298584	0.101089	0.558491
PSMD1|Q99460	104	1.04293	0.630315	0.101137	0.558609
HRAS|P01112	104	0.4933	0.298501	0.101551	0.559618
SFXN5|Q8TD22	104	0.746072	0.451546	0.101618	0.559782
GMPPB|Q9Y5P6	104	-0.428855	0.259666	0.10176	0.560127
TBCA|E5RIW3	104	-0.800136	0.484537	0.101806	0.560238
NSFL1C|Q9UNZ2	104	-0.961808	0.582768	0.101996	0.560699
DDX39B|Q13838	104	-0.814631	0.493623	0.102017	0.560749
ATP6V1H|Q9UI12-2	104	1.01994	0.618192	0.102106	0.560966
SNX17|Q15036	104	0.358968	0.217631	0.102196	0.561182
TSPO|B1AH87	104	-0.374101	0.226902	0.10234	0.561531
RHOA|P61586	104	0.888398	0.539862	0.102985	0.563084
CPNE4|Q96A23	104	0.366029	0.222512	0.103112	0.563386
GOT1|P17174	104	-1.40506	0.854847	0.10339	0.564052
ERBB2IP|Q96RT1-3	104	0.160614	0.0977282	0.103426	0.564137
ARPC5L|Q9BPX5	104	1.03272	0.629528	0.104049	0.565619
TUBB|Q5JP53	104	0.60337	0.368404	0.104608	0.566939
PCBD1|P61457	104	-0.352808	0.215425	0.104621	0.56697
COX6C|P09669	104	-0.356817	0.217928	0.104708	0.567176
TMEM126A|Q9H061	104	0.49338	0.301786	0.105221	0.568379
VPS13D|Q5THJ4-2	104	0.208915	0.127806	0.105272	0.568498
PARP1|P09874	104	-0.475554	0.290968	0.105322	0.568616
PEPD|P12955	104	-0.246839	0.151157	0.105614	0.569299
FSD1|Q9BTV5	104	0.65054	0.398421	0.105657	0.569398
FAM213A|Q9BRX8-2	104	-0.545624	0.334168	0.10566	0.569404
C14orf166|Q9Y224	104	-0.549079	0.337038	0.106432	0.571195
GATSL2|A6NHX0	104	0.25966	0.159558	0.106806	0.572057
PPP1R14A|Q96A00	104	-0.179706	0.110448	0.106869	0.572204
ME3|Q16798	104	0.673469	0.414051	0.106983	0.572466
CLEC2L|P0C7M8	104	0.329473	0.202608	0.107063	0.572648
HECTD3|Q5T447	104	-0.329606	0.202952	0.107511	0.573674
GOLM1|Q8NBJ4-2	104	-0.383761	0.236334	0.107566	0.573799
CLTCL1|P53675-2	104	0.213635	0.131618	0.107708	0.574124
TMCO1|Q9UM00-2	104	-0.358945	0.221256	0.107886	0.57453
PPP1CB|P62140	104	0.816366	0.504196	0.108566	0.576071
MAPK1IP1L|Q8NDC0	104	0.326523	0.201804	0.108809	0.576617
HGS|O14964	104	1.30545	0.806904	0.108845	0.576699
RRAS|P10301	104	-0.430402	0.266256	0.109137	0.577356
WDR13|A0A087X091	104	-0.127395	0.0788594	0.10936	0.577856
FLNA|Q5HY54	104	-0.353338	0.218938	0.109707	0.57863
C1QB|A0A0A0MSV6	104	0.206942	0.128333	0.109997	0.579276
RIMS3|Q9UJD0	104	0.432438	0.268366	0.110251	0.579839
CKB|P12277	104	-1.09196	0.677803	0.110326	0.580005
SLIRP|Q9GZT3-2	104	0.193221	0.12005	0.11066	0.580745
UBAP2L|Q14157-4	104	0.468657	0.291183	0.110661	0.580747
PRMT8|Q9NR22-2	104	0.281938	0.175281	0.110881	0.58123
RTN4|Q9NQC3	104	1.19269	0.741955	0.111097	0.581707
SMAP2|Q8WU79	104	0.468749	0.291991	0.111569	0.58274
NRBP1|Q9UHY1	104	0.54219	0.337985	0.111827	0.583303
GNB2|C9JIS1	104	-0.145077	0.090607	0.112495	0.584753
GABRB2|P47870-1	104	0.607921	0.380515	0.113281	0.586445
NDUFS2|O75306	104	0.8075	0.505726	0.113484	0.586881
DYNC1I2|Q13409-3	104	-0.550487	0.344969	0.113698	0.587337
COPS7B|Q9H9Q2	104	-0.206355	0.129538	0.114313	0.588644
CCDC6|Q16204	104	-0.707015	0.443936	0.114405	0.588839
GNL1|P36915	104	0.966015	0.606819	0.114556	0.589159
BIN1|O00499	104	0.852272	0.535747	0.114809	0.589692
NRAS|P01111	104	0.446955	0.281061	0.114936	0.589961
LGI1|O95970	104	-0.807684	0.507916	0.114948	0.589986
NPEPPS|E9PLK3	104	-1.37417	0.864567	0.11512	0.590348
ACIN1|E7EQT4	104	-0.325395	0.204758	0.115179	0.590472
PLEKHA6|Q9Y2H5	104	0.563542	0.354975	0.115544	0.591236
PHPT1|Q9NRX4	104	-0.773284	0.487177	0.115607	0.591367
DDI2|Q5TDH0	104	0.314303	0.198138	0.115832	0.591836
CYBRD1|Q53TN4-3	104	-0.291447	0.183767	0.115906	0.591991
PSAT1|Q9Y617	104	-0.443746	0.280272	0.116517	0.593259
RHBDD2|Q6NTF9	104	0.257862	0.162978	0.116765	0.593772
FAM171A1|Q5VUB5	104	0.411747	0.26026	0.116794	0.59383
TPPP|O94811	104	0.818716	0.517574	0.116845	0.593936
SGTA|O43765	104	0.780393	0.493966	0.117299	0.594868
AP1M1|Q9BXS5	104	0.954214	0.604066	0.117345	0.594962
PLA2G6|O60733-2	104	0.271474	0.171891	0.117417	0.59511
TNFAIP8L3|Q5GJ75	104	0.286981	0.182083	0.118162	0.596628
RPL9|P32969	104	0.355694	0.225721	0.118227	0.596761
GRIA1|P42261-5	104	0.365464	0.232229	0.11871	0.597738
REEP6|Q96HR9	104	0.138653	0.0882149	0.119163	0.598649
GRSF1|Q12849-5	104	-0.356038	0.226537	0.11919	0.598703
SH3GL3|Q99963-4	104	0.705897	0.449281	0.119302	0.598927
PPP2R5C|Q13362-4	104	0.40958	0.260758	0.119404	0.599132
SLC16A7|O60669	104	-0.364095	0.231995	0.119712	0.599747
GDAP1L1|Q96MZ0	104	0.768807	0.490057	0.119851	0.600023
CAMKV|Q8NCB2	104	0.665423	0.424689	0.12031	0.600935
RAB37|A8MSP2	104	-0.307434	0.196338	0.120546	0.601403
DPY30|Q9C005	104	0.334849	0.213904	0.120644	0.601595
EEA1|Q15075	104	1.17418	0.750268	0.120739	0.601782
ECH1|Q13011	104	0.414262	0.264938	0.121066	0.602427
APEH|P13798	104	0.624898	0.399727	0.121138	0.602568
CAB39|Q9Y376	104	-1.00296	0.641596	0.121159	0.602608
PREPL|Q4J6C6-4	104	-0.807709	0.517311	0.121598	0.603468
RPS3|P23396	104	0.961673	0.616128	0.121723	0.603711
RYR2|Q92736-2	104	-0.603154	0.387165	0.122423	0.60507
SYN2|A0A087WW96	104	0.54256	0.34843	0.122592	0.605398
ATG3|Q9NT62	104	-0.658378	0.423532	0.123226	0.606616
SHISA7|A6NL88	104	0.268733	0.172945	0.123376	0.606903
MAOB|P27338	104	-0.470872	0.303118	0.12348	0.607103
NOVA2|Q9UNW9	104	0.307786	0.198191	0.123587	0.607307
CAMK2N1|Q7Z7J9	104	0.308841	0.199021	0.123869	0.607844
YARS|P54577	104	0.865128	0.558293	0.124398	0.608848
ADSS|P30520	104	0.501623	0.324885	0.125747	0.611378
UPF1|Q92900-2	104	-0.659783	0.428312	0.126615	0.612986
UBE2V2|Q15819	104	-0.928881	0.603101	0.126676	0.613099
GOSR2|O14653-3	104	0.143264	0.093034	0.126741	0.613219
KIF21A|Q7Z4S6-2	104	1.05246	0.68352	0.126775	0.613282
ATP6V0D2|Q8N8Y2	104	0.31567	0.205219	0.127156	0.61398
DAAM2|Q86T65-4	104	-0.224516	0.146032	0.127342	0.61432
SYN1|P17600-2	104	0.444055	0.288893	0.12743	0.614481
WDR7|Q9Y4E6	104	0.982826	0.639561	0.12752	0.614645
CNBP|P62633-2	104	0.267846	0.174361	0.127658	0.614897
MLST8|Q9BVC4	104	-0.318829	0.207655	0.127849	0.615244
RPS27|P42677	104	-0.546055	0.355667	0.127869	0.615281
NTPCR|Q9BSD7	104	-0.370957	0.241966	0.128411	0.616262
TRIM3|O75382	104	0.632247	0.412797	0.128775	0.616918
LASP1|Q14847	104	0.674311	0.440274	0.128785	0.616937
SCN3B|Q9NY72	104	0.333676	0.217873	0.128799	0.616962
FDXR|P22570-4	104	0.223272	0.145911	0.129127	0.617551
NOMO2|Q5JPE7-2	104	-0.389058	0.254279	0.129163	0.617615
CNKSR2|Q8WXI2	104	0.302562	0.197812	0.129288	0.617837
CAPN5|A0A087X0C8	104	0.342758	0.224136	0.129362	0.61797
NFASC|O94856-5	104	-0.2596	0.169927	0.12974	0.618644
SEPT4|O43236	104	-0.667169	0.436737	0.129763	0.618685
UBA1|P22314-2	104	-1.59742	1.04677	0.130157	0.619383
IDH1|O75874	104	-0.575752	0.377691	0.130565	0.620104
MKL1|W0Z7M9	104	-0.288392	0.189508	0.131217	0.621249
GNPDA1|P46926	104	-0.789359	0.519489	0.131794	0.622253
EXOC5|O00471	104	0.705753	0.464554	0.131866	0.622378
GPS1|C9JFE4	104	-0.925489	0.61015	0.132466	0.623416
ANK1|P16157-21	104	-0.232385	0.153784	0.133913	0.625886
SORD|Q00796	104	-0.416995	0.276586	0.134796	0.627374
EXOC7|Q9UPT5-1	104	-0.547174	0.362962	0.134829	0.627429
ITSN1|Q15811	104	0.986937	0.654916	0.134972	0.627668
PLP1|P60201	104	-0.233876	0.155355	0.135366	0.628326
P4HB|P07237	104	1.35458	0.900401	0.135624	0.628756
MDH2|P40926	104	1.25626	0.835504	0.135837	0.629109
TXNDC5|Q8NBS9-2	104	0.333631	0.22235	0.136641	0.630435
NTNG2|Q96CW9	104	-0.369698	0.246699	0.137134	0.631239
MTDH|Q86UE4	104	0.41105	0.274451	0.137357	0.631603
PHYHD1|Q5SRE7	104	-0.214714	0.143538	0.137838	0.632384
EPB41L2|O43491-4	104	-0.832452	0.556568	0.137884	0.632458
CENPV|Q7Z7K6-3	104	-0.401336	0.268577	0.138246	0.633041
RAB2B|Q8WUD1	104	0.476821	0.319231	0.138415	0.633314
HNRNPDL|O14979-3	104	0.539265	0.361221	0.138613	0.633631
VDAC1|P21796	104	0.678655	0.454672	0.138684	0.633745
PFDN5|Q99471	104	0.476926	0.319649	0.138839	0.633993
ADD1|P35611-6	104	1.1166	0.748548	0.138927	0.634134
MDH1|P40925	104	-1.24215	0.835959	0.140451	0.636547
RAB6A|P20340	104	-0.588533	0.396199	0.140571	0.636734
RAP2B|P61225	104	0.692327	0.466074	0.140572	0.636736
LRRC4B|Q9NT99	104	0.251865	0.169624	0.140731	0.636985
NDUFA10|A0A087WXC5	104	0.850133	0.57269	0.140833	0.637145
IMMT|Q16891-4	104	0.226331	0.152508	0.140938	0.637308
AK2|F8W1A4	104	-0.231686	0.156163	0.141055	0.637491
CCT6A|P40227	104	1.38332	0.932433	0.141072	0.637517
KBTBD11|O94819	104	0.714261	0.481903	0.14144	0.63809
SF3B2|A0A087WZZ5	104	0.266937	0.180299	0.141877	0.638765
KCNC3|E7ETH1	104	-0.292936	0.19806	0.142275	0.639378
PLXNB1|O43157-2	104	-0.210332	0.142434	0.142898	0.640331
SCARB2|Q14108	104	-0.62653	0.424368	0.142982	0.64046
REPS1|Q96D71-3	104	0.358179	0.242906	0.143473	0.641204
PPP3R1|F6U1T9	104	0.910802	0.618143	0.143771	0.641656
HMGCL|P35914	104	-0.275511	0.187285	0.14441	0.642616
ALDH1L1|O75891	104	-0.341547	0.232429	0.144845	0.643267
KATNB1|Q9BVA0	104	0.308354	0.209857	0.144877	0.643314
ABLIM2|Q6H8Q1-9	104	0.973528	0.662671	0.144945	0.643416
STT3A|P46977	104	0.295215	0.201118	0.145278	0.64391
CISD1|Q9NZ45	104	0.879067	0.599166	0.145473	0.644199
PHB|P35232	104	0.952955	0.649662	0.145555	0.644321
SOD1|P00441	104	0.308893	0.210617	0.145621	0.644418
PRKAR2A|P13861	104	0.907943	0.619811	0.146093	0.645114
ATPIF1|Q9UII2	104	0.201108	0.137367	0.146325	0.645454
SCN2A|Q99250-2	104	0.859091	0.587947	0.147104	0.64659
PPAT|Q06203	104	-0.150313	0.102933	0.147344	0.646938
C6orf57|Q5VUM1	104	0.315012	0.21581	0.147514	0.647184
CALD1|E7EX44	104	-0.329739	0.2259	0.147516	0.647187
NCKIPSD|Q9NZQ3-3	104	0.68608	0.470053	0.14754	0.647222
AHCYL2|Q96HN2-2	104	0.504754	0.345865	0.14759	0.647294
PPP2R2A|P63151	104	0.994212	0.681738	0.147878	0.647709
AIMP2|Q13155	104	-0.418499	0.287006	0.147932	0.647787
AK5|Q9Y6K8	104	0.733587	0.503183	0.148004	0.64789
ASAH1|Q13510	104	-0.28574	0.196074	0.148166	0.648123
APOOL|A0A087WYF7	104	0.423644	0.290734	0.148207	0.648182
RAPGEF2|Q9Y4G8	104	0.689788	0.47382	0.14858	0.648716
RRBP1|Q9P2E9-2	104	-0.213999	0.14702	0.148641	0.648803
GMPR|P36959	104	-0.127002	0.087328	0.148993	0.649303
SBDS|Q9Y3A5	104	-0.506985	0.348642	0.14903	0.649357
RTN1|Q16799	104	0.961761	0.662413	0.149658	0.650246
SNAP91|E9PDG8	104	1.08393	0.747327	0.150073	0.650828
HNRNPM|P52272-2	104	-0.850241	0.588446	0.151615	0.652972
SLC25A1|P53007	104	-0.368651	0.255163	0.15165	0.653022
INPP5K|C9JZB0	104	-0.247569	0.171383	0.151715	0.653111
HDGFRP3|Q9Y3E1	104	-0.528753	0.366169	0.151861	0.653312
GRIA2|P42262-2	104	0.356634	0.247355	0.152486	0.654167
ANP32A|H0YN26	104	-0.694443	0.481856	0.152657	0.6544
PDP1|Q9P0J1	104	0.286219	0.198795	0.153056	0.654943
HIBCH|Q6NVY1	104	-0.355312	0.246962	0.153349	0.65534
TANC2|J3KTM5	104	0.324416	0.225789	0.153892	0.656071
PTPRT|B1AJS0	104	-0.259146	0.180385	0.153946	0.656142
LNP|Q9C0E8-2	104	0.619899	0.431619	0.154062	0.656298
MTAP|Q13126-4	104	-0.419042	0.291834	0.154154	0.656421
NUAK1|O60285	104	0.317002	0.220877	0.154351	0.656684
TSPAN7|P41732	104	0.409789	0.285563	0.1544	0.656751
ARHGAP21|Q5T5U3	104	0.260265	0.181486	0.15467	0.65711
OCRL|Q01968	104	0.360718	0.251724	0.154979	0.657521
GNAI3|P08754	104	0.56816	0.397007	0.155517	0.658231
STRN3|Q13033-2	104	0.315411	0.220595	0.155885	0.658716
BRK1|Q8WUW1	104	0.474855	0.332221	0.156026	0.6589
ACTN4|K7EJH8	104	-0.324598	0.227157	0.156133	0.65904
NUP62|P37198	104	-0.209567	0.146689	0.156222	0.659156
STAM|Q92783-2	104	0.577824	0.404566	0.156333	0.659302
OSBPL8|Q9BZF1-3	104	0.376189	0.263425	0.156388	0.659373
YKT6|O15498	104	0.696834	0.488273	0.156654	0.65972
RAB33A|Q14088	104	-0.393652	0.276123	0.157087	0.660282
ATP12A|P54707	104	0.595114	0.417532	0.15718	0.660402
NTRK3|Q16288-5	104	0.236422	0.165935	0.157332	0.660598
ENY2|Q9NPA8	104	0.207182	0.145453	0.157445	0.660743
PSMA1|P25786	104	-1.08301	0.760593	0.157589	0.660929
H1FX|Q92522	104	-0.301948	0.212088	0.15765	0.661007
NDUFB5|O43674	104	0.656025	0.461008	0.157842	0.661253
CNN3|Q15417	104	0.476443	0.334825	0.157861	0.661278
NDUFS6|O75380	104	0.537275	0.377706	0.158002	0.661459
MRPS9|P82933	104	0.255448	0.179593	0.158029	0.661494
PALM|O75781	104	0.909449	0.639809	0.1583	0.66184
WDR13|Q9H1Z4	104	0.315808	0.2222	0.158348	0.6619
SDHB|P21912	104	0.960537	0.67618	0.158562	0.662174
RAB4A|P20338	104	-0.562513	0.396189	0.158773	0.662442
BCL2L13|Q9BXK5	104	0.404419	0.28485	0.158787	0.662459
VPS51|Q9UID3	104	0.427287	0.301019	0.158873	0.662568
KPNA1|P52294	104	-0.597851	0.421197	0.15889	0.66259
RAB5C|P51148	104	0.788831	0.555925	0.159022	0.662758
YIF1B|Q5BJH7-2	104	-0.217919	0.153581	0.159032	0.662769
BLVRA|P53004	104	-0.852034	0.600496	0.159042	0.662783
ARFGEF2|Q9Y6D5	104	0.311536	0.219906	0.159685	0.663592
EZR|P15311	104	-0.555206	0.39236	0.160163	0.664191
NANS|Q9NR45	104	-0.574519	0.406276	0.160435	0.664531
PFKFB2|O60825-2	104	-0.268976	0.190214	0.160448	0.664546
FLII|Q13045	104	-0.295446	0.209178	0.160932	0.665147
PFN1|P07737	104	-0.768888	0.545158	0.161526	0.66588
TMEM33|P57088	104	-0.465887	0.330683	0.161977	0.666433
ARHGAP26|Q9UNA1-2	104	0.473361	0.336144	0.16217	0.666669
PKP1|Q13835-2	104	-0.207316	0.147312	0.162432	0.666988
NQO2|P16083	104	-0.102868	0.073104	0.162485	0.667052
MAPK3|P27361	104	-0.498823	0.354523	0.16252	0.667095
HNMT|P50135	104	-0.242882	0.172678	0.162657	0.667261
SLC24A2|Q9UI40	104	-0.396909	0.282284	0.162805	0.66744
TMEM35|Q53FP2	104	-0.269856	0.192084	0.163155	0.667863
IVD|P26440	104	0.370737	0.263908	0.16318	0.667894
C12orf57|Q99622	104	0.252811	0.18006	0.163404	0.668164
FAAH|O00519	104	-0.243984	0.173806	0.163486	0.668262
GAPDH|P04406	104	-0.974661	0.695529	0.164213	0.669133
CHDH|Q8NE62	104	-0.204302	0.145833	0.164332	0.669274
COPA|P53621	104	-0.718445	0.513209	0.164636	0.669635
D2HGDH|Q8N465	104	0.183259	0.130956	0.164789	0.669816
HEBP2|Q9Y5Z4	104	-0.355597	0.254171	0.164892	0.669939
TUBA8|Q9NY65	104	0.565732	0.404813	0.165352	0.670481
ALDH2|P05091	104	0.60093	0.430475	0.165815	0.671024
EPN3|D6RFG3	104	0.214975	0.154332	0.166728	0.672087
TMSB10|P63313	104	0.227219	0.163332	0.167267	0.67271
IDS|P22304	104	0.276527	0.198873	0.167473	0.672948
MPRIP|H0Y2S9	104	0.252925	0.181993	0.167692	0.673198
SRSF9|Q13242	104	0.304338	0.219158	0.168019	0.673572
GNG3|P63215	104	-0.397507	0.2865	0.168386	0.67399
ARF3|P61204	104	0.714124	0.514829	0.168492	0.674111
KCTD16|Q68DU8	104	0.581095	0.41912	0.168688	0.674334
FAM195B|I3L2L5	104	0.236493	0.17064	0.168856	0.674523
GPD1|P21695	104	-0.213422	0.15415	0.169285	0.675008
MCTS1|Q9ULC4	104	0.551009	0.398257	0.169576	0.675334
HSPA4|P34932	104	1.27647	0.922988	0.169752	0.675532
FAM21A|E7ESD2	104	0.27521	0.199015	0.169789	0.675573
COPB2|P35606-2	104	-0.578367	0.418569	0.170121	0.675944
UFM1|P61960	104	0.354334	0.256449	0.170145	0.67597
SLC25A46|Q96AG3	104	0.535002	0.387334	0.170283	0.676125
C19orf52|Q9BSF4	104	0.357815	0.259101	0.17036	0.676211
PPIA|P62937	104	-1.01049	0.732737	0.170954	0.676869
NUDT3|O95989	104	0.370753	0.268865	0.170985	0.676903
S100A1|P23297	104	-0.188872	0.137091	0.171367	0.677324
GLRX5|Q86SX6	104	0.293594	0.21318	0.171521	0.677494
PPP2R5E|Q16537-2	104	0.621163	0.451147	0.171633	0.677616
EIF4A1|P60842	104	-0.548976	0.399131	0.172072	0.678097
SNX1|Q13596	104	-0.562847	0.409947	0.172831	0.678922
PMPCB|O75439	104	0.400274	0.291954	0.173439	0.679577
RPTOR|Q8N122-3	104	0.249365	0.181886	0.173445	0.679583
TOM1L2|Q6ZVM7	104	0.683736	0.498862	0.173571	0.679719
RWDD1|E5RGQ3	104	0.283569	0.207049	0.173888	0.680059
LGALSL|Q3ZCW2	104	0.660863	0.482758	0.174088	0.680272
AKR1D1|P51857-2	104	-0.307917	0.22498	0.174178	0.680368
SNRPD1|P62314	104	-0.41111	0.300463	0.174299	0.680497
NUP155|E9PF10	104	-0.267044	0.195367	0.174727	0.680952
ASAP1|Q9ULH1	104	0.483818	0.354222	0.175046	0.681289
GMFB|P60983	104	0.667214	0.488568	0.175112	0.681359
CBR4|Q8N4T8	104	0.275658	0.202328	0.176123	0.68242
ANXA3|P12429	104	-0.195401	0.143587	0.17662	0.682938
ATP5I|P56385	104	-0.430038	0.316303	0.177022	0.683354
SAR1B|Q9Y6B6	104	-0.237575	0.174947	0.177525	0.683872
EMC8|O43402	104	0.363003	0.267382	0.17764	0.683991
CUL4A|Q13619	104	0.235623	0.173811	0.178271	0.684636
ACP1|P24666	104	0.255379	0.1884	0.178306	0.684672
MICAL3|Q7RTP6	104	0.408666	0.30184	0.178816	0.68519
MSI2|Q96DH6-2	104	-0.285155	0.210739	0.179068	0.685446
HSPD1|P10809	104	1.00093	0.739955	0.179206	0.685585
CAP1|Q01518	104	-0.995585	0.737149	0.179876	0.686258
PIK3CA|P42336	104	-0.25046	0.185499	0.180001	0.686383
CLPTM1|O96005-3	104	0.358093	0.265643	0.180696	0.687076
DECR1|Q16698-2	104	-0.479787	0.35628	0.181135	0.687511
PTK2|E7ESA6	104	0.322278	0.239409	0.181301	0.687676
FHL1|Q13642-1	104	-0.523163	0.388861	0.181547	0.687918
RANBP2|P49792	104	-0.278787	0.207268	0.18165	0.688019
PSD|A5PKW4	104	0.278539	0.207656	0.182846	0.689188
ASL|P04424-2	104	0.216581	0.161468	0.182854	0.689195
SNPH|O15079	104	0.528873	0.39434	0.182907	0.689247
BRSK1|Q8TDC3	104	0.599024	0.446698	0.182957	0.689295
MAPRE2|Q15555	104	0.9964	0.744144	0.18361	0.689927
FTL|P02792	104	-0.228711	0.170992	0.184074	0.690372
DPM1|O60762	104	-0.268062	0.200439	0.184133	0.690429
MYEF2|A0A0A0MQW0	104	-0.52246	0.390663	0.184136	0.690431
MYH14|Q7Z406	104	-0.494713	0.370482	0.184802	0.691067
ATP2B2|Q01814-7	104	-0.260686	0.195324	0.185027	0.69128
PDE2A|O00408-4	104	-0.410787	0.308049	0.185393	0.691626
HNRNPH2|P55795	104	-0.525087	0.394226	0.185906	0.69211
WDFY1|Q8IWB7	104	0.454668	0.341437	0.186009	0.692207
FGG|P02679-2	104	-0.0996821	0.0748732	0.186102	0.692294
TTC1|Q99614	104	0.520833	0.391221	0.186116	0.692307
CALCOCO1|Q9P1Z2-2	104	0.312993	0.235115	0.186139	0.692329
HTT|P42858	104	0.353141	0.265365	0.18629	0.69247
MSRA|Q9UJ68-2	104	-0.319542	0.2408	0.18753	0.693623
PRKACG|P22612	104	0.295614	0.222843	0.187677	0.693759
RANGAP1|P46060	104	-0.451209	0.340204	0.187765	0.69384
OGFR|A0A0A0MRN5	104	0.246927	0.186326	0.18811	0.694157
CREG1|O75629	104	-0.205825	0.155441	0.188477	0.694494
GLG1|Q92896	104	0.295187	0.223055	0.188728	0.694723
BPGM|P07738	104	-0.341511	0.258283	0.189106	0.695067
PITHD1|Q9GZP4-2	104	0.27549	0.208565	0.189555	0.695475
GTPBP1|O00178	104	0.294699	0.223316	0.189965	0.695844
PICK1|Q9NRD5	104	0.347203	0.263215	0.190154	0.696015
KARS|Q15046	104	-0.709167	0.53771	0.190227	0.69608
PPP2R5D|E9PFR3	104	0.731051	0.554317	0.190237	0.696089
CTNND2|Q9UQB3	104	0.740894	0.561804	0.190256	0.696106
NCAM1|P13591	104	0.874754	0.663317	0.190262	0.696112
SH3BGRL|O75368	104	-0.443212	0.336205	0.190422	0.696255
COA6|X6R5Z6	104	0.337986	0.25655	0.190706	0.696509
SLC41A3|Q96GZ6-6	104	0.21767	0.165289	0.190881	0.696666
ARF4|U3KQF2	104	-0.302653	0.229848	0.190931	0.69671
HECW2|Q9P2P5	104	0.255191	0.194019	0.191419	0.697145
SHROOM2|Q13796	104	0.307246	0.233603	0.191435	0.697159
HEPACAM|Q14CZ8	104	-0.422199	0.32108	0.19154	0.697252
FBXL18|Q96ME1-4	104	0.269698	0.205125	0.191585	0.697292
TBCB|Q99426	104	-0.784309	0.596612	0.19165	0.697349
UBE2N|P61088	104	-0.762434	0.580048	0.191707	0.6974
ISCA2|Q86U28	104	0.321453	0.244625	0.191831	0.69751
IDH3B|O43837	104	0.585841	0.445962	0.191968	0.69763
ECHS1|P30084	104	0.634385	0.483226	0.192251	0.69788
MOG|C9JTE0	104	-0.219427	0.167204	0.192412	0.698021
CADM2|Q8N3J6-2	104	0.976541	0.744692	0.192747	0.698316
PTPN23|Q9H3S7	104	-0.47038	0.358769	0.192828	0.698386
DENND4B|E9PAK5	104	-0.298535	0.22771	0.19285	0.698405
TWF2|Q6IBS0	104	0.747985	0.570819	0.193072	0.6986
TRA2B|P62995-3	104	-0.27706	0.211491	0.193185	0.698698
GBA2|Q9HCG7-2	104	0.285537	0.21829	0.193851	0.699276
TARDBP|A0A087WX29	104	-0.401888	0.307251	0.193868	0.699291
SNAP29|O95721	104	-0.281399	0.215439	0.194493	0.699831
PMPCA|Q10713	104	0.452198	0.34624	0.19454	0.699871
PPIF|P30405	104	-0.377362	0.289109	0.1948	0.700094
DIABLO|Q9NR28-2	104	0.387867	0.297565	0.195407	0.700613
NDUFB1|O75438	104	0.416304	0.319726	0.195885	0.70102
HABP4|Q5JVS0	104	0.227389	0.174641	0.195893	0.701027
UBQLN2|Q9UHD9	104	0.521272	0.40041	0.19596	0.701083
PURA|Q00577	104	0.725336	0.557603	0.196313	0.701382
CSTF2|E9PID8	104	-0.500206	0.38513	0.197001	0.701961
CTTNBP2|Q8WZ74	104	0.199267	0.153433	0.197025	0.701981
ABHD6|Q9BV23	104	-0.314551	0.242217	0.197057	0.702009
SPP1|P10451-5	104	-0.115787	0.0892731	0.197617	0.702477
SRSF10|O75494-5	104	-0.282283	0.217956	0.198255	0.703007
HSPA1B|P08107	104	-0.539166	0.416838	0.198829	0.703481
RPS19|P39019	104	-0.401682	0.310591	0.198893	0.703534
NDUFS1|P28331	104	0.673002	0.520646	0.199118	0.703719
RPL18A|M0R117	104	0.344293	0.266431	0.199252	0.703829
COX6B1|P14854	104	0.334334	0.258983	0.199697	0.704194
PRPSAP1|Q14558	104	-0.365453	0.283284	0.200005	0.704445
KCNA1|Q09470	104	-0.178542	0.138484	0.200282	0.70467
PPM1F|P49593	104	-0.382753	0.297064	0.200562	0.704897
CAMK1D|Q8IU85	104	-0.687348	0.533682	0.200741	0.705042
MAP6D1|Q9H9H5	104	-0.256304	0.199067	0.200884	0.705158
MRPS36|P82909	104	0.550188	0.427418	0.200983	0.705238
SERPING1|P05155-2	104	0.204498	0.158913	0.201115	0.705344
UQCR10|Q9UDW1	104	-0.333508	0.259257	0.201273	0.705471
PAIP1|Q9H074-3	104	0.329719	0.256424	0.201469	0.705629
MATR3|P43243	104	-0.681276	0.530643	0.202154	0.706177
HNRNPK|P61978-3	104	-0.887358	0.691395	0.202307	0.706299
NCKAP1|Q9Y2A7	104	0.791914	0.618048	0.203047	0.706886
OPTN|Q96CV9	104	0.563739	0.440113	0.203193	0.707002
ARRB1|P49407	104	-0.61616	0.481283	0.20342	0.707181
COPZ1|P61923	104	-0.226711	0.1775	0.204474	0.708008
ANXA6|P08133	104	-0.617795	0.48398	0.204739	0.708214
RPL7A|P62424	104	-0.426209	0.334086	0.205001	0.708418
CHMP2A|O43633	104	0.354243	0.277915	0.205387	0.708717
AGPAT5|Q9NUQ2	104	-0.319428	0.251016	0.206131	0.70929
CD58|H0YDI1	104	-0.367318	0.28874	0.206273	0.7094
PSMD14|O00487	104	-0.50989	0.400817	0.206279	0.709404
NTM|Q9P121-4	104	-0.585898	0.461057	0.206758	0.709771
RARS|P54136	104	0.314559	0.247603	0.206884	0.709866
AGRN|O00468-6	104	-0.434837	0.342454	0.207114	0.710042
FTO|Q9C0B1	104	-0.145154	0.114489	0.207799	0.710561
IDH3G|P51553	104	0.630122	0.49747	0.208221	0.71088
ITFG1|Q8TB96	104	0.285501	0.225515	0.208456	0.711057
PSMA6|P60900	104	-0.728342	0.575738	0.20879	0.711307
GNB4|Q9HAV0	104	0.324737	0.257049	0.209408	0.711769
RPL36|Q9Y3U8	104	0.192502	0.152488	0.209739	0.712015
MAPRE1|Q15691	104	-0.703236	0.55713	0.209796	0.712057
ATP5J|P18859	104	0.496577	0.393983	0.210458	0.712547
GPD1L|Q8N335	104	-0.58622	0.465382	0.210726	0.712745
MYH10|P35580-4	104	1.04838	0.832451	0.210823	0.712816
PRKCD|Q05655	104	-0.135113	0.107289	0.21084	0.712829
BDH1|Q02338	104	0.358461	0.284644	0.210842	0.71283
TOMM34|Q15785	104	-0.29059	0.230942	0.211219	0.713107
UGP2|Q16851-2	104	-0.793413	0.630964	0.211516	0.713324
NCOA7|Q8NI08-2	104	0.530805	0.422338	0.211745	0.713491
KCNQ2|O43526-3	104	0.152735	0.121528	0.211758	0.7135
CORO1B|Q9BR76	104	-0.507032	0.403646	0.211995	0.713673
SRP72|O76094	104	0.310286	0.247081	0.212113	0.713759
CD99|P14209	104	-0.203727	0.162282	0.212265	0.713869
ALCAM|Q13740-2	104	-0.488512	0.389251	0.212402	0.713969
SPATA13|Q96N96-6	104	-0.177301	0.141415	0.212851	0.714293
POTEE|Q6S8J3	104	-0.309334	0.246861	0.213102	0.714475
HNRNPA1|P09651-3	104	0.683017	0.545204	0.21321	0.714552
RAB15|P59190	104	0.241484	0.192778	0.213253	0.714583
ASTN1|O14525-2	104	0.20472	0.163467	0.213358	0.714659
COPB1|P53618	104	-0.524364	0.418826	0.213496	0.714758
NUP205|Q92621	104	-0.274073	0.218917	0.213509	0.714767
C10orf32|Q96B45	104	0.224064	0.17899	0.213553	0.714799
OAT|P04181	104	0.445532	0.356049	0.213737	0.71493
EGFR|P00533	104	-0.155923	0.124692	0.214048	0.715153
TUBB2B|Q9BVA1	104	-0.169013	0.135176	0.214102	0.715192
NID1|P14543-2	104	0.263212	0.210773	0.214655	0.715586
DSTN|P60981	104	0.638497	0.5121	0.215376	0.716096
PRPF19|Q9UMS4	104	0.363762	0.291769	0.215403	0.716115
POR|P16435	104	-0.227253	0.182575	0.216148	0.716639
C2orf69|Q8N8R5	104	0.266159	0.213848	0.216181	0.716662
EVL|Q9UI08	104	0.374683	0.301126	0.216308	0.716751
PABPC1|P11940	104	-0.800715	0.644007	0.216653	0.716992
FBXO41|Q8TF61	104	0.362922	0.291981	0.216787	0.717085
MYO18A|Q92614-4	104	-0.995951	0.801732	0.21705	0.717269
LYPLAL1|Q5VWZ2	104	0.29962	0.241355	0.217359	0.717483
LYPLA1|O75608	104	0.189253	0.152488	0.217471	0.71756
RRAS2|P62070	104	0.34841	0.280794	0.217582	0.717638
ACADM|B7Z9I1	104	-0.273434	0.220456	0.217762	0.717762
ATP5A1|P25705	104	0.299228	0.241519	0.218268	0.718111
LAMTOR1|Q6IAA8	104	-0.451548	0.364507	0.218323	0.718149
CCT3|P49368	104	1.25528	1.01358	0.218446	0.718234
CACNA2D1|P54289-2	104	0.61895	0.499815	0.218482	0.718259
RIMS1|Q86UR5-3	104	0.298965	0.241729	0.219067	0.718659
ATPAF1|Q5TC12-3	104	-0.279664	0.226361	0.219548	0.718987
COL18A1|P39060-2	104	0.215303	0.174281	0.219584	0.719012
EML2|O95834-3	104	-0.227975	0.184673	0.219917	0.719238
RTN4IP1|Q8WWV3	104	0.328875	0.26646	0.220008	0.719299
HADH|Q16836	104	0.736967	0.597117	0.220018	0.719306
CRYZ|Q08257	104	-0.176537	0.143039	0.220025	0.719311
RHOT1|Q8IXI2-4	104	-0.633223	0.513714	0.220601	0.719701
CDKL5|O76039-2	104	0.243952	0.197928	0.220641	0.719727
TRIM25|Q14258	104	-0.2378	0.193023	0.220847	0.719866
VAC14|Q08AM6	104	0.402293	0.3267	0.221068	0.720014
PEX5L|Q8IYB4-5	104	-0.459841	0.373507	0.221157	0.720075
RPL38|J3KT73	104	-0.274581	0.223163	0.221432	0.720259
GNAZ|P19086	104	0.751601	0.610943	0.221497	0.720302
USP9X|Q93008-1	104	0.726649	0.591154	0.221879	0.720558
BOLA2|Q9H3K6	104	-0.426698	0.34715	0.221901	0.720572
HUWE1|Q7Z6Z7-2	104	0.695686	0.566763	0.222527	0.720989
ADAP2|Q9NPF8-2	104	0.264415	0.215422	0.222544	0.721
HLA-A|P01892	104	0.193517	0.15803	0.223619	0.72171
TSC1|Q92574	104	0.18011	0.147091	0.223647	0.721729
GRHPR|Q9UBQ7	104	-0.609382	0.498725	0.224625	0.722369
ITM2B|Q9Y287	104	0.207014	0.169499	0.224831	0.722503
CCDC50|Q8IVM0	104	0.258421	0.211643	0.224949	0.722579
CETN2|P41208	104	0.313866	0.257131	0.225091	0.722672
IMMT|Q16891-2	104	0.894727	0.733748	0.225563	0.722978
NCS1|P62166	104	-0.412796	0.339055	0.226283	0.723442
CELF2|V9GYD9	104	0.579565	0.476134	0.226381	0.723505
GANAB|Q14697	104	0.95193	0.782117	0.226424	0.723533
UBA2|Q9UBT2	104	-0.374216	0.307576	0.226597	0.723644
CACNA2D3|Q8IZS8	104	-0.384703	0.316333	0.226797	0.723772
NOP56|O00567	104	-0.266462	0.219187	0.226968	0.723882
APMAP|Q9HDC9	104	0.319322	0.262708	0.227036	0.723925
CNKSR3|G9CGD6	104	0.241242	0.198636	0.22742	0.72417
ATP8A1|Q9Y2Q0-2	104	-0.442525	0.364824	0.227995	0.724536
NDUFAF4|Q9P032	104	0.299526	0.247026	0.228167	0.724645
ABHD17C|Q6PCB6-2	104	-0.130159	0.10735	0.228187	0.724658
OPA1|O60313	104	0.926144	0.764048	0.228309	0.724735
PGM2|Q96G03	104	-0.37437	0.308863	0.228335	0.724751
CDIP1|Q9H305-3	104	-0.318626	0.262902	0.228383	0.724782
PTPRD|P23468	104	-0.696399	0.57471	0.228467	0.724835
SYTC2|A2RTX5-2	104	-0.248046	0.204798	0.228682	0.724971
CNPY3|Q9BT09	104	0.212369	0.175343	0.228688	0.724975
FKBP2|P26885	104	-0.484933	0.400433	0.228741	0.725008
AP2M1|Q96CW1-2	104	0.937682	0.774605	0.228929	0.725126
CFL1|P23528	104	0.91464	0.756521	0.229511	0.725492
OLFM3|Q96PB7-3	104	0.274716	0.227311	0.229687	0.725602
CPT1A|P50416	104	0.313699	0.259926	0.230327	0.726001
RSU1|Q15404	104	-0.29479	0.244636	0.231041	0.726445
MRPL44|Q9H9J2	104	0.236732	0.196585	0.231348	0.726635
BCAN|Q96GW7	104	0.402727	0.33481	0.231873	0.726958
GSPT1|P15170-2	104	0.673597	0.56009	0.231949	0.727005
RPL26L1|Q9UNX3	104	-0.365703	0.304149	0.232056	0.727071
ALDH6A1|Q02252	104	-0.510276	0.424437	0.232109	0.727103
ENO2|P09104	104	-0.349977	0.291143	0.232171	0.727141
HNRNPL|P14866	104	-0.634029	0.527685	0.232384	0.727272
ARPC3|O15145	104	-0.457124	0.381142	0.233225	0.727786
MIF|P14174	104	-0.3385	0.282381	0.233464	0.727931
DNAJA1|P31689	104	-0.502872	0.419528	0.233493	0.727948
USP10|Q14694-2	104	0.228704	0.190813	0.233526	0.727969
GNB2L1|P63244	104	0.692078	0.577656	0.233718	0.728085
HSP90AB4P|Q58FF6	104	-0.216699	0.18098	0.233994	0.728252
H2AFV|Q71UI9	104	-0.33297	0.278168	0.234132	0.728336
HSD17B10|Q99714	104	-0.501317	0.418866	0.234197	0.728375
MBP|E9PMR5	104	-0.145623	0.121677	0.234215	0.728386
ACOT13|Q9NPJ3	104	0.415664	0.347363	0.234281	0.728426
FMR1|A8MQB8	104	0.263442	0.220475	0.234957	0.728833
ITGAV|P06756-3	104	-0.341969	0.286278	0.235095	0.728916
NUMA1|Q14980-2	104	-0.178728	0.149726	0.23542	0.729111
PRUNE2|Q8WUY3	104	0.219898	0.184323	0.235692	0.729273
ATP2B1|P20020-6	104	0.332706	0.278907	0.235734	0.729298
TRAP1|Q12931-2	104	0.412625	0.346981	0.237183	0.730159
TRAPPC8|Q9Y2L5-2	104	0.131722	0.110848	0.237526	0.730361
ALDH7A1|P49419-2	104	-0.345683	0.291048	0.237757	0.730498
HNRNPU|Q00839-2	104	-0.23148	0.194922	0.237821	0.730535
IQSEC2|Q5JU85	104	0.617492	0.520159	0.237992	0.730635
RAB23|Q9ULC3	104	0.464007	0.391606	0.238873	0.731151
PDXK|O00764	104	-0.870324	0.73516	0.239277	0.731386
CCNY|Q8ND76	104	0.354039	0.299117	0.239372	0.731442
RPS27L|Q71UM5	104	-0.380935	0.321936	0.239511	0.731523
DNAJB4|Q9UDY4	104	0.485002	0.409945	0.239579	0.731562
ATP6V1G2|O95670	104	0.491216	0.415207	0.239589	0.731568
RBP1|P09455	104	-0.258103	0.218189	0.239641	0.731598
H2AFX|P16104	104	-0.297203	0.25137	0.239877	0.731735
MBLAC2|Q68D91	104	0.35408	0.299519	0.239944	0.731773
PFN2|P35080	104	-0.18843	0.159446	0.240096	0.731862
ATP6V0C|P27449	104	0.191128	0.161739	0.240122	0.731877
PPIL1|Q9Y3C6	104	-0.334962	0.283718	0.240555	0.732127
NDUFB11|Q9NX14	104	0.560788	0.475507	0.241059	0.732416
PTDSS1|P48651	104	0.250724	0.212775	0.241452	0.732642
THEMIS|Q8N1K5-3	104	0.235715	0.200256	0.241962	0.732933
CMBL|Q96DG6	104	-0.343416	0.291855	0.242121	0.733024
ABLIM1|F8W8M4	104	-0.603162	0.512694	0.242206	0.733072
PPP6C|O00743	104	-0.197102	0.167979	0.243434	0.733769
FGB|P02675	104	-0.0911706	0.0777149	0.243526	0.733821
PSMD9|O00233	104	-0.285465	0.243417	0.243686	0.733911
EIF4G3|O43432	104	-0.172777	0.147419	0.243977	0.734075
BMPR2|Q13873	104	0.208299	0.177736	0.243998	0.734087
ATL2|Q8NHH9-4	104	0.204416	0.174574	0.244403	0.734314
CYB5R1|Q9UHQ9	104	0.439662	0.376117	0.245203	0.734761
TUBA1A|Q71U36	104	0.282526	0.241856	0.24552	0.734938
PPM1A|P35813	104	-0.624615	0.534865	0.245664	0.735018
NT5DC1|Q5TFE4	104	-0.207969	0.17814	0.245806	0.735097
TIAM2|Q8IVF5-3	104	0.352506	0.302187	0.246181	0.735305
NEO1|Q92859-3	104	0.380244	0.326092	0.246361	0.735405
ABHD12|Q8N2K0	104	-0.284403	0.244418	0.247357	0.735954
AKR1B1|P15121	104	-0.672656	0.578226	0.247472	0.736017
DLG1|Q12959-9	104	0.780447	0.6714	0.247832	0.736215
CADM4|Q8NFZ8	104	-0.547463	0.471732	0.248593	0.73663
ARPP21|Q9UBL0-2	104	-0.301776	0.260121	0.248756	0.736719
NOP58|Q9Y2X3	104	-0.143312	0.123564	0.248886	0.73679
DDX3X|O00571-2	104	-0.56774	0.489922	0.249283	0.737005
CDC5L|Q99459	104	0.272104	0.234928	0.249523	0.737135
RAPGEF5|A8MQ07	104	0.196341	0.169537	0.249581	0.737167
RNASET2|D6REQ6	104	0.252212	0.217805	0.249634	0.737195
SERPINI1|Q99574	104	0.280671	0.242471	0.249807	0.737289
MT-ND2|P03891	104	0.283605	0.245016	0.249828	0.7373
KIAA1211L|Q6NV74	104	0.40583	0.350694	0.249938	0.73736
SPTAN1|Q13813-3	104	0.252892	0.218559	0.249993	0.737389
UBE2O|Q9C0C9	104	-0.689211	0.597182	0.251208	0.738043
ITPK1|Q13572	104	0.358672	0.310791	0.251226	0.738053
MAPT|P10636-6	104	-0.265282	0.229892	0.251275	0.738078
CSE1L|P55060-3	104	-0.554866	0.481534	0.25195	0.738439
CKAP4|Q07065	104	0.209908	0.182324	0.25236	0.738657
BNIP3L|O60238-2	104	0.286214	0.24877	0.252674	0.738824
EEF2|P13639	104	-0.792608	0.689006	0.252737	0.738858
OXSR1|O95747	104	-0.38383	0.33366	0.252738	0.738858
PRDX4|Q13162	104	0.196482	0.17084	0.252849	0.738917
UTRN|P46939	104	-0.129305	0.112453	0.252942	0.738966
NDUFA8|P51970	104	0.471774	0.410405	0.253078	0.739038
GALC|A0A0A0MQV0	104	-0.208422	0.18135	0.253183	0.739094
NEBL|O76041-2	104	-0.557515	0.485492	0.253564	0.739295
ROCK2|O75116	104	0.881468	0.76782	0.253702	0.739367
LRBA|E9PEM5	104	0.0826534	0.0720131	0.253808	0.739423
SMS|P52788	104	-0.358138	0.31225	0.254135	0.739595
WDR91|A4D1P6	104	0.347889	0.303477	0.254387	0.739728
MARK2|Q7KZI7-16	104	0.343296	0.29949	0.254418	0.739744
PNPT1|Q8TCS8	104	-0.205511	0.179408	0.254736	0.739911
MOB1A|Q9H8S9	104	-0.341384	0.298652	0.255732	0.740431
RPS11|P62280	104	0.485673	0.424977	0.255842	0.740487
PRKAA1|Q13131	104	-0.368953	0.322879	0.255893	0.740514
VCPIP1|Q96JH7	104	-0.212824	0.18656	0.256686	0.740925
COA3|Q9Y2R0	104	0.233538	0.204833	0.256952	0.741063
PFDN2|Q9UHV9	104	0.456107	0.400066	0.256976	0.741075
PTEN|P60484	104	-0.274221	0.240554	0.257029	0.741102
PCMT1|P22061	104	0.566039	0.49687	0.257337	0.741261
SERPINA1|P01009	104	-0.121795	0.106988	0.257671	0.741433
TUBA3D|Q13748	104	0.38446	0.337962	0.258012	0.741608
CARS2|Q9HA77	104	0.0858441	0.0756411	0.259135	0.742182
CAMK2A|Q9UQM7-2	104	0.535943	0.472366	0.259258	0.742245
SMARCD2|J3KMX2	104	0.257916	0.227352	0.259325	0.742279
CDH13|A0A0A0MTR1	104	0.348574	0.307291	0.259361	0.742297
TRNT1|Q96Q11-2	104	-0.22107	0.195015	0.259671	0.742455
SLC7A5|Q01650	104	0.394033	0.347787	0.259934	0.742588
NNT|Q13423	104	0.824621	0.728608	0.260435	0.742842
UCHL3|P15374	104	-0.264979	0.23417	0.260522	0.742886
NARS|O43776	104	0.570745	0.504599	0.260724	0.742987
NDUFV1|P49821-2	104	0.532218	0.470572	0.260759	0.743005
SLC8A2|Q9UPR5	104	0.542285	0.479494	0.26078	0.743016
CALB2|P22676	104	-0.344956	0.305024	0.260797	0.743025
SF3B3|Q15393	104	-0.253964	0.224669	0.261014	0.743134
HEBP1|Q9NRV9	104	-0.284693	0.252007	0.261304	0.74328
OGT|O15294-3	104	0.495394	0.439244	0.262089	0.743674
PSMB1|P20618	104	-0.586698	0.520877	0.262706	0.743982
SGSM1|A0A087X241	104	0.258039	0.229469	0.26349	0.744372
GCDH|Q92947	104	0.199574	0.177914	0.26466	0.744951
LMNB1|P20700	104	-0.245016	0.218988	0.265881	0.745551
CD81|P60033	104	0.269117	0.24056	0.265942	0.745581
COPS3|Q9UNS2	104	0.643039	0.574864	0.265994	0.745606
SCAMP1|O15126	104	0.580772	0.519454	0.266228	0.745721
FRRS1L|Q9P0K9	104	0.258049	0.23081	0.266239	0.745726
HAPLN4|Q86UW8	104	-0.194958	0.174585	0.266802	0.746001
RPS8|P62241	104	0.447328	0.40168	0.268102	0.746632
DLGAP2|Q9P1A6-3	104	-0.260307	0.233746	0.268107	0.746634
PRKAG1|P54619-2	104	-0.275093	0.247106	0.268267	0.746712
NUCB1|Q02818	104	0.372526	0.335665	0.269741	0.747421
SPOCK1|Q08629	104	-0.210076	0.189319	0.269814	0.747456
PSME2|Q9UL46	104	-0.307316	0.277029	0.269951	0.747522
LRSAM1|Q6UWE0	104	0.243919	0.220113	0.270453	0.747762
HDLBP|A0A024R4E5	104	0.206711	0.186683	0.270827	0.74794
HDHD2|Q9H0R4	104	-0.577564	0.521819	0.271023	0.748034
RPS10|P46783	104	0.208581	0.188529	0.271224	0.74813
RAB6B|Q9NRW1	104	-0.657762	0.59503	0.271627	0.748321
RHEB|Q15382	104	-0.408193	0.369326	0.27171	0.74836
PI4K2A|Q9BTU6	104	-0.203356	0.184009	0.27175	0.748379
TMEM43|Q9BTV4	104	-0.200965	0.182052	0.272291	0.748636
PRDX3|P30048-2	104	0.74197	0.673158	0.273011	0.748976
RBSN|Q9H1K0	104	-0.238798	0.216661	0.273033	0.748986
PLCL1|Q15111	104	0.194884	0.176973	0.273451	0.749183
PTMS|P20962	104	-0.232532	0.21129	0.273741	0.749319
CMAS|Q8NFW8	104	0.409868	0.372523	0.273865	0.749377
UBE3A|Q05086-2	104	0.237906	0.216261	0.273936	0.749411
ARHGEF6|Q15052	104	-0.231353	0.210325	0.273982	0.749432
ACADS|P16219	104	0.105538	0.0961061	0.27478	0.749806
WNK4|Q96J92-3	104	-0.388996	0.354693	0.275401	0.750095
ZC3H15|Q8WU90	104	-0.243232	0.221916	0.275688	0.750229
ASS1|P00966	104	0.337446	0.307986	0.275862	0.750309
RPS28|P62857	104	0.311088	0.284318	0.276514	0.750612
UGGT1|Q9NYU2-2	104	0.494323	0.451891	0.276627	0.750664
DNAJC5|Q9H3Z4	104	-0.462273	0.423441	0.277586	0.751107
NUMB|P49757-4	104	0.249734	0.228851	0.277785	0.751199
RPL15|P61313	104	0.348344	0.319315	0.277934	0.751267
ACTR2|P61160	104	0.192588	0.176544	0.277948	0.751274
DNAJB11|Q9UBS4	104	0.270714	0.248199	0.27802	0.751307
ERI3|O43414	104	0.338824	0.310682	0.278078	0.751333
PSMA7|O14818	104	0.671028	0.615609	0.278323	0.751446
WDR26|Q9H7D7-2	104	-0.26675	0.244938	0.278749	0.751641
PCYT1A|C9J050	104	0.18991	0.174429	0.27888	0.751701
BCS1L|Q9Y276	104	-0.381623	0.35052	0.278889	0.751705
DPYSL4|O14531	104	0.455964	0.419109	0.279238	0.751865
SEPT6|Q14141-2	104	0.616399	0.566751	0.279386	0.751932
ENOPH1|Q9UHY7	104	0.544111	0.50093	0.280001	0.752213
LSAMP|Q13449	104	0.683203	0.629082	0.280076	0.752247
SH3KBP1|Q96B97	104	0.207237	0.190956	0.280418	0.752402
NPC2|G3V3D1	104	-0.185158	0.170616	0.280429	0.752407
SLC25A23|Q9BV35-4	104	0.293464	0.270433	0.280457	0.75242
ADRBK1|P25098	104	0.28459	0.262554	0.281003	0.752668
RPS21|Q8WVC2	104	-0.321061	0.296406	0.281333	0.752817
CHMP4B|Q9H444	104	0.62625	0.578217	0.281382	0.752839
CDV3|Q9UKY7-2	104	0.224188	0.207174	0.281799	0.753028
TMED4|Q7Z7H5	104	0.319534	0.295421	0.282021	0.753128
NIT2|Q9NQR4	104	0.282354	0.261168	0.282243	0.753228
SLC39A6|Q13433	104	0.265193	0.245296	0.282246	0.753229
ADCY2|Q08462-2	104	-0.0902961	0.0835317	0.282306	0.753256
AKAP10|O43572	104	-0.214993	0.198911	0.282362	0.753282
OPA3|Q9H6K4	104	-0.232967	0.21561	0.282519	0.753352
THNSL1|Q8IYQ7	104	0.334505	0.309665	0.282644	0.753408
PCSK1N|Q9UHG2	104	-0.260627	0.241335	0.282767	0.753464
DCXR|Q7Z4W1	104	-0.37851	0.350537	0.282829	0.753491
RPL23|P62829	104	0.40315	0.3737	0.283268	0.753689
SDHC|Q99643	104	0.185193	0.171763	0.283543	0.753812
SUCLG1|P53597	104	0.594601	0.551996	0.28399	0.754012
FAM126B|Q8IXS8	104	0.398359	0.369973	0.284195	0.754103
PRPF8|Q6P2Q9	104	0.185097	0.172073	0.284654	0.754308
SYP|P08247	104	0.377194	0.351289	0.285521	0.754694
HSD17B12|Q53GQ0	104	-0.395931	0.368748	0.285534	0.754699
RPS15A|P62244	104	0.162488	0.151332	0.285535	0.7547
MYO1C|O00159	104	-0.213363	0.198776	0.285682	0.754765
EIF4B|P23588	104	0.554963	0.51712	0.285774	0.754806
FXR1|B4DXZ6	104	0.318943	0.297306	0.285952	0.754885
ARHGAP35|Q9NRY4	104	0.392468	0.365843	0.285952	0.754885
CNTNAP5|Q8WYK1	104	-0.230818	0.215256	0.286168	0.75498
SLC25A25|Q6KCM7-4	104	-0.339141	0.31632	0.286234	0.75501
PACS2|Q86VP3-4	104	-0.222939	0.208142	0.286706	0.755218
MPP6|Q9NZW5	104	-0.550792	0.514401	0.286862	0.755287
SNX6|Q9UNH7	104	-0.397921	0.371715	0.286972	0.755336
RPL10|X1WI28	104	0.230163	0.215021	0.287007	0.755351
ACTB|P60709	104	-0.2889	0.269984	0.287168	0.755422
CPNE1|F2Z2V0	104	-0.161343	0.150843	0.28737	0.755511
PIN1|Q13526	104	0.552848	0.516998	0.28749	0.755564
TAOK1|Q7L7X3	104	0.224265	0.209893	0.28788	0.755735
DHX15|O43143	104	-0.230458	0.215751	0.288018	0.755796
WDR37|Q9Y2I8	104	0.686309	0.64319	0.288523	0.756017
CACNA1A|O00555-6	104	0.213979	0.200699	0.288916	0.756189
CYC1|P08574	104	-0.518282	0.486575	0.289367	0.756387
BAG6|P46379-2	104	-0.541053	0.508128	0.289532	0.756458
WDR61|Q9GZS3	104	-0.119881	0.112593	0.289566	0.756473
STOML2|Q9UJZ1	104	0.468937	0.440997	0.290181	0.756741
EIF3I|Q13347	104	-0.292445	0.275091	0.290304	0.756795
TMSB4X|P62328	104	0.096522	0.0907973	0.29032	0.756802
CDIPT|O14735-3	104	-0.275463	0.259282	0.290611	0.756928
TTPAL|Q9BTX7	104	0.209093	0.196925	0.290888	0.757049
TOMM22|Q9NS69	104	0.425922	0.401406	0.291212	0.757189
TWF1|Q12792	104	-0.143339	0.135099	0.29125	0.757206
ANK2|Q01484	104	-1.15971	1.09381	0.291584	0.75735
MUT|P22033	104	0.271635	0.256253	0.291686	0.757394
GPM6B|Q13491-3	104	0.152945	0.144292	0.291712	0.757405
RTN4RL2|Q86UN3	104	0.264489	0.249835	0.292307	0.757662
ADO|Q96SZ5	104	-0.291076	0.275001	0.292399	0.757702
KCNMA1|A0A0A0MSE6	104	0.22751	0.214967	0.292447	0.757723
GAD2|Q05329	104	0.350342	0.331108	0.292563	0.757773
KRT5|P13647	104	0.0664778	0.0628716	0.292896	0.757916
KITM|O00142-2	104	0.168598	0.15969	0.293611	0.758223
ALDH4A1|P30038	104	0.293625	0.278129	0.293644	0.758238
PSMC4|P43686	104	-0.301956	0.286192	0.29393	0.75836
SCG5|C9J650	104	0.275515	0.261136	0.29394	0.758364
MAP1S|Q66K74-2	104	0.476117	0.451398	0.294076	0.758423
STT3B|Q8TCJ2	104	0.284244	0.269518	0.294134	0.758448
AGPS|O00116	104	0.182584	0.173179	0.294283	0.758512
AGPAT3|Q9NRZ7-2	104	-0.155331	0.147437	0.294631	0.758661
RTN3|O95197-3	104	0.118272	0.11232	0.294881	0.758767
RNF123|Q5XPI4	104	0.247744	0.236124	0.296611	0.759504
FYN|P06241	104	0.301433	0.287336	0.29668	0.759533
SLC27A1|Q6PCB7	104	0.275035	0.262554	0.297376	0.759828
ATAD1|Q8NBU5	104	-0.2986	0.285271	0.29775	0.759986
CCDC47|Q96A33-2	104	-0.245169	0.234483	0.298279	0.760209
CAMK2G|Q13555-5	104	-0.269875	0.258144	0.298339	0.760235
CACYBP|Q9HB71	104	-0.48043	0.459645	0.298441	0.760278
GPRC5B|Q9NZH0	104	-0.170371	0.163124	0.298807	0.760432
MAP1A|E9PGC8	104	0.633114	0.606806	0.2993	0.760639
DDX19A|Q9NUU7	104	-0.35946	0.344871	0.299784	0.760842
PTPRE|P23469-3	104	-0.261991	0.251382	0.299832	0.760862
CAPRIN1|Q14444-2	104	-0.558167	0.535937	0.300165	0.761002
PTGR2|Q8N8N7	104	-0.257469	0.247218	0.300171	0.761004
DGKG|P49619-3	104	0.196554	0.18879	0.300329	0.761071
AP3M1|Q9Y2T2	104	-0.249601	0.2399	0.300645	0.761203
CON__P01966	104	0.0301324	0.0290019	0.30132	0.761485
ORM2|P19652	104	-0.126791	0.122036	0.301328	0.761488
KCND3|Q9UK17-2	104	-0.207848	0.200111	0.301465	0.761546
NUCB2|E9PKG6	104	0.210991	0.203142	0.301479	0.761552
C17orf62|J3KTF4	104	-0.219784	0.211738	0.301774	0.761674
TXN|P10599	104	-0.399804	0.385534	0.302231	0.761865
PSMD11|O00231	104	-0.659417	0.636399	0.302622	0.762027
LDHD|Q86WU2-2	104	-0.119871	0.115722	0.302771	0.762089
ABHD16A|O95870	104	0.432668	0.418225	0.303383	0.762343
EIF3H|A0A087WZK9	104	-0.333703	0.322881	0.303855	0.762538
WNK2|F8W9F9	104	0.25416	0.24596	0.303937	0.762572
ACACA|Q13085	104	-0.177223	0.171547	0.304055	0.762621
PCCA|P05165-2	104	0.481177	0.465811	0.304102	0.76264
MPC2|Q5R3B4	104	-0.263181	0.25478	0.304108	0.762643
EEF1E1|O43324	104	0.401881	0.389374	0.304505	0.762807
TUBG2|Q9NRH3	104	-0.274865	0.266463	0.30478	0.76292
HNRNPAB|D6R9P3	104	-0.297973	0.288965	0.304947	0.762989
SLC17A6|Q9P2U8	104	-0.168761	0.163771	0.305276	0.763124
RPL31|P62899	104	0.452731	0.439489	0.305434	0.76319
ACTN4|O43707	104	0.759857	0.737754	0.305513	0.763222
CD99L2|Q8TCZ2-5	104	0.129482	0.125869	0.306104	0.763465
FKBP1A|P62942	104	0.374173	0.364381	0.306958	0.763815
MESDC2|Q14696	104	-0.361844	0.352458	0.307072	0.763862
SESTD1|Q86VW0	104	-0.232141	0.226387	0.30764	0.764094
VIM|P08670	104	-0.196431	0.191671	0.307914	0.764206
NDUFS5|O43920	104	0.435192	0.424657	0.307927	0.764211
GPHN|Q9NQX3	104	0.592277	0.577997	0.307974	0.764231
PPFIA4|O75335	104	0.20203	0.197486	0.308772	0.764556
CNOT1|A5YKK6-2	104	-0.239167	0.234013	0.309235	0.764745
EEF1B2|P24534	104	0.409343	0.401124	0.30996	0.765039
ATG4B|Q9Y4P1-6	104	0.2276	0.223039	0.309978	0.765046
SLC2A1|P11166	104	-0.278477	0.272913	0.310008	0.765059
FAHD1|Q6P587	104	0.399492	0.391531	0.310032	0.765068
SLC25A5|P05141	104	-0.325963	0.320672	0.311845	0.765802
XPO7|Q9UIA9	104	0.512615	0.504384	0.31193	0.765836
TFCP2|Q12800-4	104	0.150953	0.148666	0.312375	0.766015
GPRIN1|Q7Z2K8	104	0.31435	0.309744	0.312617	0.766113
HBS1L|Q9Y450-4	104	-0.233845	0.230528	0.312846	0.766205
PHYHIPL|Q96FC7	104	-0.455443	0.449022	0.312887	0.766222
LPCAT4|Q643R3	104	-0.154882	0.152698	0.312888	0.766222
HARS|P12081-4	104	0.544847	0.537984	0.313621	0.766517
PIP4K2B|P78356	104	-0.732607	0.723484	0.31369	0.766544
CC2D1A|Q6P1N0-2	104	0.21389	0.211369	0.314017	0.766675
MECR|Q9BV79	104	0.38357	0.379099	0.314079	0.7667
RMDN3|Q96TC7	104	0.381946	0.377612	0.31423	0.766761
TMX2|Q9Y320-2	104	-0.266444	0.263507	0.314387	0.766824
ZYG11B|Q9C0D3	104	-0.223062	0.220653	0.314496	0.766868
SPR|P35270	104	-0.212235	0.210201	0.315087	0.767104
ADCY1|Q08828	104	-0.205472	0.203672	0.315488	0.767264
YWHAB|P31946-2	104	0.460128	0.456644	0.316063	0.767494
HSPA4L|O95757	104	-0.734307	0.730351	0.317123	0.767916
RPL5|P46777	104	-0.485684	0.483742	0.317795	0.768183
CLIP1|P30622-1	104	0.288418	0.287953	0.318947	0.768639
NDUFS3|O75489	104	0.385054	0.384434	0.318948	0.76864
CAMKV|Q8NCB2-3	104	-0.202941	0.202776	0.319332	0.768792
PCSK2|P16519-2	104	0.19296	0.19285	0.319448	0.768838
SARS2|M0QWZ7	104	0.288271	0.288358	0.319869	0.769004
PTPRA|P18433-4	104	0.320523	0.321129	0.320634	0.769306
PRKCI|P41743	104	-0.244482	0.244955	0.320655	0.769314
SRC|P12931-2	104	-0.363085	0.363872	0.320767	0.769358
MAPRE3|Q9UPY8-2	104	-0.233116	0.233711	0.320953	0.769432
VBP1|P61758	104	0.35889	0.360059	0.321289	0.769564
TIMM22|Q9Y584	104	0.232966	0.23381	0.321467	0.769634
UQCC1|Q9NVA1-2	104	-0.199732	0.200471	0.321502	0.769648
FUS|P35637-2	104	0.428929	0.430624	0.321623	0.769695
HSPBP1|Q9NZL4-3	104	0.257235	0.258452	0.321997	0.769842
GPX1|A0A087WUQ6	104	-0.33294	0.33454	0.322033	0.769856
ALDH5A1|P51649	104	0.562241	0.564953	0.32204	0.769859
SLC4A7|Q9Y6M7-4	104	0.15516	0.156069	0.322536	0.770054
SARNP|P82979	104	0.182891	0.184039	0.322738	0.770133
RAB39B|Q96DA2	104	0.314103	0.31623	0.322974	0.770226
RASGRF2|O14827	104	0.416661	0.419489	0.322981	0.770229
STK24|B4DR80	104	0.319981	0.32224	0.323111	0.770279
MYL3|P08590	104	-0.247229	0.249042	0.323244	0.770331
S1PR1|P21453	104	-0.131551	0.132561	0.323405	0.770395
IGHG4|P01861	104	-0.0754928	0.0761091	0.323639	0.770486
EXOG|Q9Y2C4	104	-0.148322	0.149655	0.324031	0.77064
RAP1A|P62834	104	-0.524489	0.529612	0.324404	0.770785
ACY1|Q03154	104	-0.288048	0.291096	0.324794	0.770938
ARPC1A|Q92747	104	0.693082	0.700548	0.324883	0.770973
MTCH1|Q9NZJ7-2	104	0.297612	0.300821	0.324889	0.770975
EIF2B5|E9PC74	104	-0.152513	0.154183	0.324968	0.771006
CADPS2|Q86UW7	104	-0.154106	0.155875	0.325219	0.771103
CRTC1|Q6UUV9	104	0.218428	0.221143	0.325673	0.771281
TBC1D9B|Q66K14-2	104	0.186583	0.189047	0.32604	0.771423
SSR4|P51571	104	0.167861	0.170163	0.326283	0.771518
TTYH1|Q9H313-3	104	0.318737	0.32322	0.326448	0.771582
RPS26|P62854	104	-0.299551	0.304057	0.326913	0.771763
OSBPL1A|Q9BXW6	104	-0.444974	0.451908	0.32717	0.771863
LSM2|Q9Y333	104	0.240974	0.244933	0.32757	0.772018
RPL21|P46778	104	0.204828	0.2083	0.327816	0.772114
MINOS1|A0A087WU07	104	0.245159	0.249398	0.327978	0.772177
SRPRB|Q9Y5M8	104	0.158959	0.161881	0.328493	0.772376
COMMD8|Q9NX08	104	-0.175675	0.178906	0.328499	0.772378
MRPL4|K7ES61	104	-0.260068	0.264971	0.328717	0.772463
API5|Q9BZZ5-2	104	-0.277401	0.282644	0.32874	0.772472
TRPV1|A0A0B4J2A0	104	0.151472	0.154364	0.32883	0.772506
NUDT11|Q96G61	104	0.257875	0.262826	0.32888	0.772526
IGKV3-11|A0A087WZW8	104	-0.0931518	0.095024	0.329305	0.77269
CDC42BPA|Q5VT25-4	104	0.126322	0.128937	0.329589	0.7728
DCTN5|Q9BTE1-2	104	0.273728	0.279409	0.329615	0.77281
GMPPA|Q96IJ6	104	-0.143713	0.146853	0.330132	0.77301
TMX1|Q9H3N1	104	-0.254417	0.26015	0.330452	0.773134
DMXL1|Q9Y485	104	0.191225	0.195971	0.331527	0.773548
SUGP2|Q8IX01-4	104	0.237673	0.243654	0.331689	0.77361
FKBP8|Q14318	104	0.336048	0.344542	0.331742	0.773631
PSMD3|O43242	104	-0.468417	0.480452	0.331937	0.773705
SNTA1|Q13424	104	-0.366268	0.375721	0.331992	0.773727
DIRAS2|Q96HU8	104	-0.453944	0.466489	0.332847	0.774056
C11orf68|Q9H3H3	104	0.185375	0.19056	0.333006	0.774116
ARPP19|P56211	104	0.290047	0.298207	0.333082	0.774146
ARL8A|Q96BM9	104	-0.178229	0.183259	0.333122	0.774161
RAB22A|Q9UL26	104	-0.318837	0.328377	0.333917	0.774466
RPL28|P46779	104	0.110055	0.113367	0.333999	0.774497
CUTA|O60888-3	104	-0.21275	0.219348	0.334427	0.774662
CPLX2|Q6PUV4	104	0.332297	0.34298	0.334956	0.774864
LYNX1|A0A087WZS0	104	0.219737	0.227064	0.335513	0.775077
NONO|Q15233	104	-0.456622	0.471935	0.335602	0.775111
COQ5|Q5HYK3	104	-0.267858	0.277035	0.33594	0.77524
HMGCS1|Q01581	104	-0.15086	0.156208	0.336491	0.775451
PDCD6|O75340	104	0.410512	0.425076	0.336505	0.775456
ME1|P48163	104	0.328828	0.34055	0.336584	0.775487
IGSF8|Q969P0	104	0.555367	0.575629	0.336972	0.775634
NPTXR|O95502	104	0.147104	0.152526	0.337147	0.775702
CADPS|H7C4T6	104	0.130209	0.135042	0.337267	0.775747
TMED10|P49755	104	-0.340447	0.353183	0.337401	0.775798
ALDH18A1|P54886-2	104	0.155435	0.161291	0.337523	0.775845
TRIM2|Q9C040	104	-0.715184	0.742453	0.337735	0.775926
CYTH1|Q15438-2	104	0.324205	0.336701	0.337927	0.775999
FUK|Q8N0W3	104	0.151026	0.156973	0.338315	0.776147
SCN4B|Q8IWT1	104	-0.136657	0.142156	0.338712	0.776298
NEGR1|Q7Z3B1	104	0.452411	0.470634	0.33873	0.776305
HNRNPU|Q00839	104	-0.567051	0.590192	0.338975	0.776398
GRIA3|P42263	104	0.366131	0.381086	0.338992	0.776404
GSK3A|P49840	104	0.505465	0.526399	0.339255	0.776504
NINJ2|Q9NZG7	104	-0.17534	0.182653	0.339388	0.776555
ABHD11|Q8NFV4	104	0.182387	0.19002	0.339456	0.776581
TXNDC12|O95881	104	-0.256507	0.26726	0.339488	0.776593
B4GAT1|O43505	104	-0.193772	0.201932	0.339575	0.776626
GAS7|O60861-1	104	0.454148	0.473519	0.339826	0.776721
HMGB1|P09429	104	-0.392053	0.40894	0.340018	0.776794
HSP90AB1|P08238	104	-0.465252	0.485451	0.340177	0.776855
IGLON5|A6NGN9	104	-0.198008	0.206654	0.340291	0.776898
SQSTM1|Q13501	104	-0.0960629	0.100314	0.340563	0.777001
LIN7A|O14910	104	0.441544	0.461198	0.340682	0.777046
UBE2D2|A0A0A0MQU3	104	0.414559	0.433831	0.341591	0.777391
NCAN|O14594	104	0.41892	0.438722	0.341949	0.777527
NCALD|P61601	104	0.259262	0.271725	0.342316	0.777666
DNAJA4|Q8WW22-3	104	0.303107	0.317812	0.34252	0.777743
ELAVL1|Q15717	104	0.276248	0.28982	0.342801	0.777849
NCL|P19338	104	-0.559492	0.587643	0.343345	0.778055
ESYT1|Q9BSJ8	104	-0.365182	0.383679	0.343499	0.778113
CCDC132|Q96JG6	104	0.240831	0.25303	0.343499	0.778113
S100A11|P31949	104	-0.118565	0.124782	0.344315	0.778421
KIAA1217|Q5T5P2-9	104	0.225825	0.237669	0.34432	0.778423
SFXN3|A0A0A0MS41	104	-0.390311	0.410999	0.344572	0.778519
SF3B5|Q9BWJ5	104	-0.282423	0.297821	0.345264	0.778779
PPP1R11|O60927	104	-0.260075	0.274703	0.346047	0.779075
TAX1BP1|Q86VP1-2	104	0.22419	0.23701	0.346476	0.779236
APPL1|Q9UKG1	104	0.600274	0.634949	0.346739	0.779336
CARKD|Q8IW45	104	0.440423	0.46624	0.347126	0.779481
NDUFS7|O75251	104	-0.280932	0.297676	0.347573	0.779649
INF2|Q27J81-2	104	0.165745	0.175634	0.347599	0.779659
BCAP31|P51572	104	-0.511019	0.541955	0.347995	0.779808
RPS27A|P62979	104	-0.333623	0.353947	0.348169	0.779873
CAMK2D|E9PBG7	104	0.390485	0.414652	0.348607	0.780038
APOA1BP|Q8NCW5-2	104	0.444633	0.472744	0.349209	0.780264
MCEE|Q96PE7	104	-0.153803	0.163578	0.34936	0.780321
TMEM30A|Q9NV96	104	-0.379174	0.403387	0.349495	0.780371
NDUFB3|O43676	104	0.401101	0.426724	0.349506	0.780375
FH|P07954-2	104	-0.643205	0.684567	0.349697	0.780447
PLCXD3|Q63HM9	104	0.397934	0.42368	0.349875	0.780514
SLC9A1|P19634	104	0.329734	0.351158	0.349998	0.78056
TARS|P26639	104	-0.358994	0.382783	0.35058	0.780778
CLIC1|O00299	104	-0.177707	0.189492	0.350603	0.780787
TMED7|Q9Y3B3	104	-0.2969	0.316686	0.350749	0.780842
LAMB2|P55268	104	-0.248751	0.265382	0.350844	0.780877
AMPH|P49418	104	0.700921	0.74845	0.351274	0.781038
LOC102725415|A0A087WWF1	104	-0.172637	0.184382	0.351374	0.781076
TMPO|P42167-2	104	0.277032	0.295913	0.351429	0.781096
SPTBN4|Q9H254	104	-0.228515	0.244349	0.351938	0.781287
EPHX1|P07099	104	0.238826	0.255513	0.352197	0.781384
DPP3|Q9NY33-4	104	0.189853	0.20329	0.352602	0.781535
STX10|Q5U8S2	104	-0.184594	0.197765	0.35286	0.781632
RPL13|P26373	104	0.239315	0.256444	0.352963	0.78167
PDK2|Q15119	104	0.309784	0.332329	0.353499	0.781871
GLOD4|Q9HC38-2	104	-0.56106	0.602548	0.354021	0.782066
ECHDC1|Q9NTX5-6	104	-0.23098	0.248325	0.354533	0.782257
NME1|P15531	104	-0.313027	0.336586	0.354607	0.782285
MYLK|Q15746-7	104	-0.405533	0.436092	0.354649	0.7823
CUL2|Q13617	104	0.416406	0.448753	0.355684	0.782686
HDHD1|E7EVH9	104	-0.130725	0.141253	0.356949	0.783158
ATP5H|O75947	104	0.495762	0.536064	0.357286	0.783284
DHRS11|Q6UWP2	104	-0.228167	0.246894	0.357632	0.783413
C8orf82|Q6P1X6	104	0.198549	0.214899	0.357752	0.783457
ATP2B3|Q16720	104	-0.634241	0.687354	0.35837	0.783687
MT-ATP6|P00846	104	0.352696	0.38269	0.358944	0.783901
CAMLG|P49069	104	0.160513	0.17417	0.358962	0.783907
FAM3C|Q92520	104	0.206727	0.224533	0.359425	0.78408
GRIN1|Q05586	104	0.39522	0.429366	0.35954	0.784122
HNRNPF|P52597	104	-0.217923	0.23677	0.35958	0.784137
CACNA2D2|Q9NY47-4	104	-0.200966	0.21844	0.359784	0.784213
FKBP15|Q5T1M5-2	104	-0.19828	0.215528	0.359802	0.78422
TMED2|Q15363	104	-0.257775	0.28028	0.359941	0.784272
PIK3R1|P27986	104	0.156625	0.170579	0.360726	0.784563
ACSS1|Q9NUB1-2	104	-0.27579	0.300567	0.361055	0.784685
ACSF2|E9PF16	104	-0.181052	0.197486	0.361461	0.784836
PCDH7|O60245	104	-0.217587	0.237538	0.361865	0.784986
RANBP6|O60518	104	0.111769	0.122058	0.362024	0.785045
PRDX5|P30044-2	104	-0.530365	0.579364	0.36217	0.785099
IRGQ|Q8WZA9	104	0.35173	0.384274	0.36223	0.785122
VWA8|A3KMH1-3	104	0.135486	0.14804	0.362289	0.785144
UCHL5|Q9Y5K5-2	104	0.187071	0.204418	0.362319	0.785155
TATDN1|G5EA19	104	0.190722	0.208476	0.362477	0.785213
SF1|Q15637-4	104	0.199449	0.218027	0.362502	0.785223
PSMA4|P25789	104	-0.553123	0.604984	0.362771	0.785322
VAT1L|Q9HCJ6	104	0.277634	0.303709	0.36284	0.785348
HDAC2|Q92769-3	104	0.193822	0.212399	0.363681	0.78566
RAB11FIP5|Q9BXF6	104	0.36091	0.395601	0.3638	0.785704
HEXB|P07686	104	-0.222645	0.244091	0.363889	0.785737
ITIH4|H7C0L5	104	-0.0930043	0.102031	0.36421	0.785856
MLEC|Q14165	104	0.42098	0.462719	0.365118	0.786192
GUCY1B3|Q02153	104	0.414439	0.456446	0.366077	0.786547
SRSF6|Q13247-3	104	0.0378037	0.0416566	0.36632	0.786638
RFK|Q969G6	104	0.13573	0.149734	0.366864	0.786839
AKAP7|O43687-2	104	-0.197834	0.218497	0.367413	0.787042
GAD1|Q99259	104	0.245333	0.271122	0.367705	0.78715
ANK3|H0Y9E9	104	-0.170644	0.189014	0.368795	0.787553
SNX27|Q96L92	104	-0.37655	0.417678	0.369471	0.787804
OGDHL|Q9ULD0	104	0.448484	0.497664	0.369659	0.787873
PRKAB1|Q9Y478	104	0.183496	0.203709	0.369872	0.787952
DNM1|Q05193-2	104	0.743602	0.826164	0.370247	0.78809
C1QL3|Q5VWW1	104	0.210792	0.234351	0.370562	0.788207
VPS29|Q9UBQ0	104	0.464286	0.516265	0.370645	0.788237
PPP2R5A|Q15172	104	0.194515	0.216709	0.371562	0.788577
TPR|P12270	104	-0.182074	0.202916	0.37172	0.788635
SAA1|P0DJI8	104	0.0532654	0.0593794	0.371855	0.788685
HIP1|O00291-4	104	-0.196621	0.219502	0.372533	0.788935
GLUL|P15104	104	-0.229985	0.256795	0.372617	0.788966
PRKAA2|A0A087WXX9	104	0.152837	0.170662	0.372642	0.788975
COX17|Q14061	104	0.0943659	0.105424	0.372878	0.789063
SLC9A6|Q92581-2	104	-0.448551	0.501343	0.373096	0.789143
TPM1|P09493-5	104	0.526499	0.589064	0.37358	0.789322
SPIRE1|Q08AE8-2	104	-0.212078	0.237291	0.373605	0.789331
GRIN2B|Q13224	104	0.201691	0.225744	0.37376	0.789388
ARHGEF2|Q92974-3	104	0.381156	0.426995	0.374188	0.789547
ACTR2|P61160-2	104	0.664719	0.744839	0.374304	0.789589
PGBD5|A0A0A0MS21	104	-0.187939	0.210684	0.374511	0.789666
PMVK|Q15126	104	-0.163954	0.183799	0.374518	0.789668
TIMM50|Q3ZCQ8	104	0.304169	0.341216	0.374841	0.789787
SDCBP|O00560	104	0.256284	0.287527	0.374887	0.789805
PIP4K2C|Q8TBX8	104	0.490601	0.550486	0.374953	0.789829
PFDN4|Q9NQP4	104	0.332339	0.372962	0.375025	0.789855
KATNAL1|Q9BW62	104	0.219783	0.246764	0.375249	0.789938
SNX12|Q9UMY4-2	104	-0.375278	0.421492	0.375411	0.789998
SCG3|Q8WXD2	104	0.336727	0.378848	0.376235	0.790302
CACNG8|Q8WXS5	104	0.173971	0.195935	0.376724	0.790482
XPO1|O14980	104	0.528944	0.59605	0.376985	0.790579
RBX1|P62877	104	0.208692	0.235216	0.377081	0.790614
SRP14|P37108	104	-0.32477	0.366122	0.377178	0.79065
FAM81A|Q8TBF8	104	0.160274	0.180701	0.377232	0.79067
AGPAT1|Q99943	104	0.147158	0.165956	0.377353	0.790715
TINAGL1|Q9GZM7	104	-0.220045	0.248268	0.377571	0.790795
PTGES2|Q9H7Z7	104	0.368424	0.416293	0.378273	0.791054
PLIN3|O60664-4	104	-0.190465	0.215248	0.378354	0.791084
ARL3|P36405	104	-0.347098	0.392381	0.378497	0.791137
CYCS|C9JFR7	104	-0.318923	0.360578	0.378561	0.79116
RANBP9|Q96S59	104	-0.203018	0.229605	0.378707	0.791214
DPYSL5|Q9BPU6	104	0.412494	0.468068	0.380285	0.791796
NRXN3|Q9Y4C0-4	104	0.488134	0.55401	0.380381	0.791831
ARL6IP5|O75915	104	-0.196922	0.223511	0.38041	0.791842
ERLEC1|Q96DZ1-3	104	0.196713	0.223284	0.38043	0.791849
GRM7|Q14831-5	104	-0.195902	0.222398	0.380505	0.791877
PSMF1|Q5QPM7	104	0.201566	0.229049	0.380964	0.792047
FKBP3|Q00688	104	0.407798	0.463535	0.381101	0.792097
CXADR|P78310	104	0.180995	0.205784	0.381219	0.79214
ETFB|P38117	104	0.458049	0.520808	0.38124	0.792148
HERC4|Q5GLZ8-3	104	0.139778	0.158994	0.381432	0.792219
RPN1|P04843	104	-0.563513	0.642337	0.382435	0.792589
UQCC2|Q5TAQ0	104	-0.265273	0.302675	0.382898	0.79276
SLC1A3|P43003-2	104	-0.3473	0.396454	0.383121	0.792842
PDIA3|P30101	104	0.698582	0.798165	0.383544	0.792998
CSNK1D|P48730	104	-0.17892	0.204578	0.383898	0.793128
IGKC|A0A087X1V9	104	0.11082	0.126836	0.384361	0.793299
DCUN1D1|Q96GG9	104	-0.230694	0.264465	0.385132	0.793583
C16orf13|A0A087WYU2	104	0.176882	0.202835	0.38527	0.793634
HBA2|P69905	104	-0.145916	0.167621	0.386103	0.793941
ATP5J2|P56134-4	104	0.181569	0.208651	0.386271	0.794003
SNRPD2|P62316	104	-0.176273	0.202668	0.386513	0.794092
uncharacterized|A0A0B4J2D5	104	0.421192	0.484386	0.386635	0.794137
UFD1L|Q92890	104	0.18728	0.215425	0.386737	0.794175
ARL15|A0A087WUW9	104	0.228212	0.262613	0.386925	0.794245
VPS45|Q9NRW7	104	0.39491	0.454572	0.387063	0.794295
MTMR2|Q13614	104	0.232458	0.267624	0.387147	0.794326
LRPAP1|P30533	104	-0.212723	0.244951	0.387237	0.79436
GPC1|P35052	104	0.173786	0.200289	0.387649	0.794511
PGAP1|Q75T13-2	104	-0.114106	0.131556	0.387823	0.794575
CRABP1|P29762	104	-0.143082	0.165157	0.388377	0.79478
STRN|O43815	104	-0.275228	0.31778	0.38851	0.794829
SNX30|Q5VWJ9	104	0.20067	0.231869	0.388866	0.79496
SLC25A27|O95847	104	0.211672	0.244592	0.388886	0.794967
ENO1|P06733	104	-0.510046	0.589908	0.389316	0.795126
CTNNA2|P26232-2	104	0.658501	0.763216	0.390314	0.795494
PSMB7|Q99436	104	-0.357619	0.414645	0.390492	0.79556
HPCAL4|Q9UM19	104	0.266021	0.30883	0.391088	0.79578
MGST1|F5H7F6	104	-0.164433	0.191168	0.391762	0.796028
C11orf58|O00193	104	-0.164629	0.191723	0.392568	0.796326
MAP4|E7EVA0	104	-0.29622	0.344973	0.392573	0.796327
CAPNS1|P04632	104	-0.420684	0.489983	0.392632	0.796349
EPN1|Q9Y6I3	104	0.186809	0.217729	0.39295	0.796467
PRAF2|O60831	104	-0.23145	0.269795	0.393013	0.79649
ETHE1|O95571	104	-0.209423	0.244253	0.393273	0.796586
GNB3|F5H100	104	-0.0686622	0.0802178	0.394073	0.796881
LRRC16A|Q5VZK9-2	104	-0.202369	0.236499	0.394218	0.796934
ATG4D|K7EKP6	104	0.158441	0.185235	0.394404	0.797003
ANKRD44|Q8N8A2-4	104	-0.196337	0.229609	0.394543	0.797054
ZFYVE21|Q9BQ24-2	104	-0.278994	0.326328	0.394623	0.797084
RPS13|P62277	104	0.234853	0.27486	0.3949	0.797186
UBA6|A0AVT1	104	-0.351075	0.411094	0.395146	0.797277
LAMA2|P24043	104	-0.13963	0.163565	0.395329	0.797345
TCP11L1|Q9NUJ3	104	0.205766	0.241099	0.39545	0.797389
GK|P32189-1	104	0.276035	0.323865	0.396075	0.79762
RPL3|P39023	104	0.500243	0.586983	0.396124	0.797638
LRRC59|Q96AG4	104	0.246343	0.289098	0.39619	0.797663
TAMM41|Q96BW9-2	104	0.202398	0.237528	0.396193	0.797664
NOLC1|Q14978	104	-0.157158	0.184583	0.396568	0.797802
VPS25|Q9BRG1	104	0.176239	0.2071	0.396812	0.797892
MAP1LC3A|Q9H492	104	0.223481	0.262626	0.396833	0.7979
NAA15|A0A0B4J1W3	104	-0.203966	0.239755	0.396954	0.797945
SCRN3|Q0VDG4-2	104	0.138618	0.162981	0.397071	0.797988
NAGK|Q9UJ70	104	-0.354445	0.416866	0.397211	0.79804
SDHA|P31040	104	-0.633485	0.745982	0.397801	0.798257
SUPV3L1|Q8IYB8	104	0.17293	0.203686	0.397907	0.798297
PTCD3|Q96EY7	104	-0.133896	0.157851	0.398328	0.798452
PSMC5|P62195-2	104	0.523634	0.617436	0.39842	0.798486
GPD2|P43304	104	-0.316181	0.372929	0.398557	0.798537
RLBP1|P12271	104	-0.118574	0.139881	0.398641	0.798568
ZDHHC5|Q9C0B5-2	104	0.239728	0.283321	0.399497	0.798884
SYT1|J3KQA0	104	-0.0983772	0.116397	0.400025	0.799079
DDAH1|O94760	104	-0.626919	0.742851	0.400719	0.799336
CTNNB1|P35222	104	0.619409	0.73471	0.401204	0.799515
AKR1C1|Q04828	104	-0.140622	0.1668	0.401209	0.799518
UQCRC1|P31930	104	-0.483734	0.574033	0.401411	0.799592
MXRA7|P84157	104	-0.258008	0.306203	0.401461	0.799611
MAST3|O60307	104	0.152381	0.180861	0.401503	0.799626
PSMD2|Q13200	104	-0.578345	0.686727	0.401699	0.799699
ATP2B2|Q01814-8	104	-0.40298	0.478987	0.402177	0.799876
RALB|P11234	104	0.303319	0.360584	0.402248	0.799902
NDUFB9|Q9Y6M9	104	0.368667	0.438274	0.402255	0.799904
SFPQ|P23246	104	-0.470743	0.559957	0.402535	0.800008
GRM1|Q13255-2	104	0.188928	0.224737	0.402541	0.80001
NDUFA12|Q9UI09	104	0.37319	0.444114	0.402744	0.800085
LGALS1|P09382	104	-0.291187	0.346612	0.402859	0.800128
ALYREF|Q86V81	104	-0.184097	0.219202	0.402995	0.800178
TRAPPC4|Q9Y296-2	104	0.105677	0.126014	0.403689	0.800435
ASRGL1|Q7L266	104	-0.252578	0.301264	0.403809	0.80048
CCDC90B|Q9GZT6-2	104	0.170807	0.20383	0.404036	0.800564
ACSS3|A0A0B4J1R2	104	-0.125551	0.15003	0.404677	0.800802
MTSS1L|A0A087WXN9	104	-0.158838	0.190287	0.405858	0.801239
TAGLN|Q01995	104	-0.0655317	0.0785088	0.405874	0.801245
TANC2|Q9HCD6	104	0.170801	0.204626	0.405875	0.801246
GUK1|Q16774	104	0.29843	0.35792	0.406387	0.801435
CNTFR|P26992	104	-0.179641	0.215508	0.40651	0.801481
C9orf64|Q5T6V5	104	-0.176447	0.212134	0.407522	0.801856
PGP|A6NDG6	104	0.308841	0.371332	0.407554	0.801868
DNPH1|O43598	104	-0.208789	0.251229	0.407912	0.802001
TOMM40|O96008	104	0.135593	0.163323	0.408397	0.802181
FAIM2|F8VZI9	104	0.212095	0.255475	0.408405	0.802184
VDAC2|P45880	104	0.369016	0.444752	0.408678	0.802285
UBQLN4|Q9NRR5	104	0.242943	0.293102	0.409153	0.802462
CLPB|Q9H078-2	104	-0.290887	0.351075	0.409326	0.802526
PSMA2|P25787	104	-0.351685	0.425338	0.410299	0.802887
ITM2C|C9JG41	104	0.115553	0.139786	0.410406	0.802927
CBX3|Q13185	104	-0.267883	0.324564	0.411131	0.803197
KPNA4|O00629	104	0.162136	0.196482	0.411227	0.803232
TSC2|P49815-5	104	0.152399	0.184808	0.411541	0.803349
ACTN4|H7C144	104	0.214699	0.260574	0.411931	0.803494
HADHA|P40939	104	-0.40412	0.490541	0.411999	0.803519
CAB39L|Q9H9S4	104	0.198278	0.240706	0.412051	0.803538
[truncated: 1,713 more rows]

## Sheet: Sheet2
Supplementary Data 5. Subset 2.: Proteome-wide association study of cognitive trajectory in the BLSA replication cohort adjusting for sex, age at enrollment, education, age at death, neuritic plaques, neurofibrillary tangles, PMI, and batch (N=39)
Positive beta value indicates higher abundance in cognitive stability. Negative beta value reflects lower abundance in cognitive stability
Name	N	Beta	Beta_SE	P_Val	Adj_P_Val
ABHD10|Q9NUJ1-2	39	1.78979	0.368648	2.48e-05	0.0264442
DLD|P09622	39	2.46574	0.517412	3.25e-05	0.0284663
ATP5D|P30049	39	0.837517	0.175823	3.27e-05	0.0285188
VDAC1|P21796	39	2.10245	0.444848	3.66e-05	0.0294724
NDUFV1|P49821-2	39	1.80269	0.407817	9.11e-05	0.0388705
PMPCB|O75439	39	1.52512	0.347574	0.0001	0.0399365
GOLGA6L6|A8MZA4	25	-1.1211	0.235108	0.000104	0.0403127
PDHB|P11177-2	39	1.66324	0.380434	0.000105	0.0404586
UQCRFS1|P47985	39	1.80263	0.428244	0.000169666	0.0456628
NNT|Q13423	39	2.21689	0.533664	0.000199	0.047371
ABHD10|Q9NUJ1	39	2.05846	0.495633	0.0002	0.0473986
NFS1|Q9Y697-2	39	1.74621	0.423258	0.000217	0.0482414
SH3PXD2A|Q5TCZ1-2	30	-0.598163	0.141863	0.000265	0.050354
NIPSNAP1|Q9BPW8	39	1.80916	0.448856	0.000286	0.0511304
NDRG1|Q92597	39	-0.893337	0.223669	0.000318	0.0522502
MT-CO3|P00414	39	1.23305	0.314495	0.000392	0.0545394
NDUFA9|Q16795	39	1.59208	0.410509	0.000443	0.0559114
NDUFA4|O00483	39	1.5885	0.411725	0.00047	0.0565795
SUCLG1|P53597	39	2.00968	0.522487	0.000486	0.0569759
NDUFS1|P28331	39	1.53311	0.39871	0.000487	0.057016
C14orf159|Q7Z3D6-2	35	0.192831	0.0496195	0.000501	0.0573369
SF3B6|Q9Y3B4	37	-1.06827	0.277444	0.000513	0.0576369
SUCLA2|Q9P2R7-2	39	2.58949	0.684744	0.000584	0.0592383
AUH|Q13825	39	1.74994	0.466627	0.000639	0.0604024
RAB5B|P61020	39	-2.15203	0.576686	0.000673	0.061107
PDHX|O00330-3	39	1.81491	0.486441	0.000675	0.0611347
RBX1|P62877	23	0.272531	0.0674299	0.000697	0.0615768
SDHB|P21912	39	1.70394	0.459805	0.000724	0.0621268
TXN2|Q99757	39	1.27677	0.344665	0.000727	0.062183
VDAC3|Q9Y277-2	39	1.91787	0.518255	0.000735	0.0623338
KTN1|Q86UP2-2	39	-1.98891	0.539921	0.000771	0.0630248
OMG|P23515	39	-0.820053	0.223744	0.000812	0.063803
IARS2|Q9NSE4	39	1.74004	0.475032	0.000817	0.0638941
SEPT6|Q14141-2	39	2.47492	0.677241	0.000837	0.0642624
TMEM65|Q6PI78	39	1.15378	0.316142	0.000849	0.0644731
ACO2|Q99798	39	2.2872	0.633537	0.000948	0.0662382
ATP5A1|P25705-2	39	2.10574	0.58443	0.000967	0.0665707
UQCRB|P14927	39	2.11541	0.58869	0.000994	0.067026
RAB3GAP2|Q9H2M9	39	1.17207	0.327214	0.00102595	0.0675757
NDUFS2|O75306	39	1.45366	0.408172	0.00108663	0.0685912
NDUFC2-KCTD14|E9PRQ4	39	1.04573	0.295528	0.00115812	0.0697621
ALDH5A1|P51649	39	2.35842	0.666546	0.00115892	0.0697751
GPR158|Q5T848	39	0.937459	0.265114	0.00116606	0.0698905
ATP5O|P48047	39	1.46218	0.414833	0.00120335	0.07049
UQCRC1|P31930	39	1.37067	0.389208	0.00121358	0.0706533
ATL3|F5H6I7	39	-1.01507	0.28872	0.00123377	0.0709742
RNH1|P13489	39	-1.54426	0.441507	0.00129712	0.0719703
GNAQ|P50148	39	-2.25103	0.644155	0.00130848	0.0721471
ATP5A1|P25705	39	2.07702	0.594557	0.00131265	0.072212
DPP6|P42658-2	39	1.45573	0.418157	0.00135735	0.0729025
PRKCE|Q02156	39	1.71563	0.49314	0.00136601	0.0730353
STX8|Q9UNK0	36	0.852472	0.243189	0.00137255	0.0731355
DLG4|P78352-3	39	1.34832	0.390091	0.00145384	0.0743685
SDHA|P31040	39	1.72021	0.501069	0.00155041	0.0758054
GUCY1B3|Q02153-2	39	1.50009	0.437406	0.00156564	0.0760295
GLO1|Q04760	39	-1.82414	0.533652	0.0016151	0.0767526
ATP2B3|Q16720-2	39	1.9662	0.57926	0.00172441	0.0783274
ATP5B|P06576	39	1.83823	0.54245	0.00175101	0.078706
NDUFA10|A0A087WXC5	39	1.54307	0.456572	0.00179492	0.0793273
OXCT1|P55809	39	1.7207	0.510764	0.00184875	0.0800825
EEF1D|P29692	39	-1.93047	0.574154	0.00188233	0.0805505
NDUFA13|Q9P0J0	39	1.16275	0.345863	0.0018845	0.0805806
LAMA5|O15230	37	0.307801	0.0911991	0.00190184	0.0808211
MTCH1|Q9NZJ7-3	39	1.13348	0.338792	0.00196975	0.081757
TIMM50|Q3ZCQ8-2	39	1.74382	0.523371	0.00204486	0.0827808
PDHA1|P08559	39	1.42704	0.428666	0.00206084	0.0829973
SNAP25|P60880	39	1.43091	0.429867	0.00206251	0.0830198
TESC|Q96BS2	39	0.967882	0.29095	0.00207433	0.0831796
NTRK2|Q16620	39	1.5572	0.46926	0.00212116	0.0838096
ATP1A3|P13637	39	2.12114	0.639285	0.00212359	0.0838422
NDUFB11|Q9NX14	39	1.03528	0.312439	0.00214931	0.0841864
GPRC5B|Q9NZH0	37	-0.453197	0.136372	0.00218574	0.0846717
EEF1D|P29692-2	39	-1.87421	0.56798	0.00223106	0.0852722
SLC25A3|Q00325-2	39	1.6694	0.505992	0.00223428	0.0853148
ATP2B2|Q01814-8	39	1.40938	0.427688	0.00225803	0.0856279
BCR|P11274-2	39	0.827896	0.251417	0.00227294	0.0858239
VDAC2|P45880	39	2.07148	0.630538	0.00232057	0.0864477
SLC12A5|Q9H2X9-2	39	0.975801	0.297897	0.00238178	0.0872438
ATP2B2|Q01814-7	39	1.44022	0.439881	0.00239161	0.0873711
GRIA2|P42262-2	39	1.14611	0.350603	0.00242495	0.0878015
SV2A|Q7L0J3	39	1.39809	0.429204	0.00250178	0.0887868
UQCRC2|P22695	39	1.70916	0.524892	0.00250983	0.0888895
CCDC136|Q96JN2-3	35	0.874111	0.266033	0.00253006	0.0891472
TRIM28|Q13263	39	-0.816169	0.251055	0.00254565	0.0893453
ATP5H|O75947	39	1.42771	0.440171	0.00259708	0.0899964
SYT1|J3KQA0	39	1.27965	0.394721	0.00260847	0.09014
SLC25A11|Q02978	39	1.71954	0.531544	0.00265738	0.0907548
SV2B|Q7L1I2	39	0.98703	0.305738	0.00270522	0.0913527
NDUFS5|O43920	39	1.23239	0.381802	0.00270908	0.0914008
NDUFS6|O75380	39	1.20176	0.375186	0.00289475	0.0936905
AP2B1|P63010	39	1.8902	0.590122	0.00289494	0.0936928
PLXNA1|Q9UIW2	39	0.839272	0.262612	0.00295131	0.0943789
GRIA2|P42262	39	1.13634	0.356519	0.00301948	0.0952033
HK1|P19367	39	1.81193	0.568573	0.00302367	0.0952537
OGDHL|Q9ULD0	39	1.32058	0.41484	0.0030516	0.0955896
UQCRH|P07919	39	1.31519	0.41335	0.00306439	0.0957431
HNRNPM|P52272-2	39	-1.88063	0.59142	0.00308023	0.095933
HSPD1|P10809	39	2.39936	0.75483	0.00308994	0.0960491
SLC25A6|P12236	39	1.63194	0.514555	0.00314919	0.0967558
MYO6|A0A0A0MRM8	39	-0.974715	0.308325	0.00323623	0.0977863
DYNLT1|Q5VTU3	32	-0.736578	0.22915	0.00328327	0.0983396
RAP1B|F5GZG1	39	-1.14717	0.363953	0.00331777	0.0987438
DIRAS1|O95057	39	1.1496	0.364793	0.00332303	0.0988054
C8orf82|Q6P1X6-2	24	1.05319	0.316532	0.00335915	0.0992269
AIFM1|O95831-3	39	1.89303	0.601666	0.00336807	0.0993307
MDH2|P40926	39	1.74981	0.556433	0.00338264	0.0995003
CYC1|P08574	39	1.02346	0.325638	0.00339836	0.0996829
OGDH|E9PCR7	39	1.60111	0.510167	0.00343947	0.100159
ELAVL2|Q12926	39	1.33148	0.425014	0.0034912	0.100756
NDUFS6|D6RBT3	39	1.11549	0.356243	0.00350537	0.100919
ACAT1|P24752	39	1.74684	0.558411	0.0035335	0.101242
FAM171B|Q6P995	23	0.57103	0.171627	0.00354181	0.101337
TRIM2|Q9C040	39	-1.71371	0.548401	0.00356466	0.101598
MRPS6|P82932	38	0.568582	0.181623	0.00357378	0.101702
SYT1|P21579	39	1.22252	0.392183	0.00363826	0.102437
SNAP25|P60880-2	39	1.35824	0.435827	0.00364536	0.102517
IDH2|P48735	39	1.80794	0.581097	0.00369602	0.103091
HOMER1|Q86YM7	39	1.06803	0.343605	0.003725	0.103418
RBKS|Q9H477-2	36	-0.57795	0.184722	0.00372877	0.10346
CS|B4DJV2	39	1.51391	0.487646	0.00376242	0.103839
HBZ|P02008	39	0.555552	0.17966	0.00388631	0.105223
GLS|O94925	39	1.6021	0.518273	0.00389671	0.105338
JAM3|Q9BX67	39	-0.549498	0.177996	0.00393896	0.105806
NDUFS4|O43181	39	1.29115	0.418292	0.00394341	0.105856
PGAM5|Q96HS1	39	0.763301	0.247344	0.00395088	0.105938
IMMT|Q16891-2	39	2.36839	0.768337	0.00398756	0.106343
PPP1CC|F8VYE8	39	3.20404	1.03962	0.00399343	0.106408
UBE3C|Q15386	30	-0.47503	0.150515	0.00401662	0.106663
OAT|P04181	39	0.969168	0.314852	0.00403308	0.106844
TBCB|Q99426	39	-1.40417	0.456389	0.00404888	0.107017
TMLHE|Q9NVH6-7	36	0.646209	0.208929	0.00409109	0.107479
STXBP1|P61764-2	39	1.91088	0.622723	0.0041361	0.10797
APOC3|P02656	30	-0.208198	0.066453	0.00425127	0.109218
OGDH|Q02218	39	1.55867	0.509721	0.00425401	0.109247
NSFL1C|Q9UNZ2	39	-1.87222	0.612451	0.00426474	0.109363
RAP1B|P61224-3	39	-1.3752	0.450238	0.00429324	0.10967
C11orf54|Q9H0W9-2	39	-0.697391	0.228576	0.00433117	0.110077
ACTN1|P12814-3	39	1.2099	0.39661	0.00433608	0.11013
EIF5B|A0A087WUT6	33	-0.499289	0.161546	0.00437988	0.110598
ATP2B1|P20020-4	39	1.44168	0.474193	0.00445481	0.111397
NDUFV3|P56181	39	0.760182	0.250339	0.00449791	0.111853
SCAI|Q8N9R8	39	0.889733	0.29451	0.0046845	0.113815
AP3M2|P53677	39	1.20502	0.399568	0.00474921	0.114489
ENO3|P13929-3	39	-0.574183	0.190504	0.0047714	0.11472
STXBP1|P61764	39	1.80852	0.600772	0.00481745	0.115197
RAP1A|P62834	39	-1.30466	0.433422	0.00481998	0.115223
ATP1A1|P05023-4	39	2.16647	0.720759	0.00487454	0.115786
KIAA1586|Q9HCI6-2	28	-0.550515	0.177871	0.00494617	0.116523
BPNT1|O95861	39	-1.30192	0.434191	0.00496822	0.116749
TALDO1|P37837	39	-0.856537	0.285741	0.00497991	0.116868
ERMN|Q8TAM6	39	-0.368186	0.122949	0.00501859	0.117263
FAM177A1|G3V583	36	-0.831082	0.275815	0.00502264	0.117305
GNB5|O14775-2	39	1.31527	0.43998	0.00508718	0.117962
DLAT|P10515	39	1.36783	0.458418	0.00516171	0.118717
CADPS|Q9ULU8	39	1.48573	0.497953	0.00516324	0.118732
ENO2|P09104	39	-0.510209	0.171184	0.00520638	0.119167
ERC2|O15083	39	0.481543	0.161584	0.00521097	0.119214
NDUFA7|O95182	39	1.02137	0.343316	0.00528054	0.119913
MAPRE1|Q15691	39	-1.50379	0.50617	0.00533711	0.120479
ABLIM2|Q6H8Q1-2	39	1.23973	0.417666	0.00537431	0.120851
ANXA11|P50995-2	39	-0.900142	0.303959	0.0054704	0.121806
LCP1|P13796	39	-0.961993	0.326059	0.00562854	0.123365
ATP5J|P18859	39	1.69355	0.57564	0.00575107	0.124563
SLC25A5|P05141	39	1.59713	0.542887	0.00575262	0.124579
SFPQ|P23246	39	-1.12206	0.382391	0.00586623	0.125682
HBB|P68871	39	0.701779	0.239685	0.00596387	0.126624
PHB|P35232	39	1.41869	0.484676	0.00597659	0.126746
MAP4|E7EVA0	39	-0.637334	0.219165	0.00627706	0.129613
SEC24B|O95487-2	36	-0.394755	0.135302	0.00640338	0.130804
GLUL|P15104	39	0.737454	0.254509	0.00644762	0.131219
TUFM|P49411	39	1.75244	0.605229	0.00648174	0.131539
CNTN2|Q02246	39	-0.945993	0.326717	0.0064825	0.131546
DMXL2|Q8TDJ6	39	1.29793	0.448832	0.00654345	0.132115
COQ3|Q5T063	39	0.512878	0.177401	0.00655556	0.132228
CHMP4B|Q9H444	39	-1.51326	0.523932	0.00660281	0.132668
EEF1A1|P68104	39	-1.80957	0.626739	0.00661968	0.132825
NDUFS7|O75251	39	1.14317	0.396158	0.00664739	0.133083
FH|P07954-2	39	1.99292	0.69088	0.00666495	0.133246
ESD|P10768	39	-1.19872	0.415629	0.0066735	0.133325
SYNGAP1|Q96PV0-4	39	0.933586	0.323867	0.00669887	0.13356
ANKS1B|Q7Z6G8-3	39	0.90542	0.314198	0.00671491	0.133708
SLC25A4|P12235	39	1.4638	0.508127	0.00673052	0.133853
NDUFC2|O95298	39	0.966302	0.336658	0.00691333	0.135535
CCNB3|Q8WWL7	32	0.209264	0.0718378	0.00695825	0.135946
SPTBN2|O15020	39	2.38084	0.831786	0.00705507	0.136829
GIGYF2|Q6Y7W6-4	38	0.367009	0.128078	0.00709155	0.137161
CADM2|Q8N3J6-2	39	1.4325	0.501151	0.00712545	0.137469
MAL2|Q969L2	39	0.629646	0.220549	0.00718949	0.138049
C1QBP|Q07021	39	1.26498	0.44356	0.00724481	0.138549
NINJ2|Q9NZG7	30	-0.636423	0.218688	0.00731108	0.139146
NPTX2|P47972	27	0.349985	0.11926	0.0074463	0.140359
MGLL|Q99685	39	0.820732	0.288999	0.00746876	0.14056
COX5A|P20674	39	1.26342	0.445321	0.00752222	0.141037
RGS7|P49802-2	39	0.973847	0.343741	0.00759933	0.141723
SLC44A1|Q8WWI5-3	39	-0.459656	0.162281	0.007611	0.141827
STXBP3|O00186	39	-0.82942	0.292839	0.00761365	0.14185
HBD|P02042	39	0.583389	0.206295	0.00769921	0.142609
LYNX1|A0A087WZS0	39	-0.740178	0.26215	0.00778625	0.143377
SCD5|Q86SK9-2	28	-0.900476	0.310855	0.00792003	0.144553
CHCHD6|Q9BRQ6	39	0.989264	0.351786	0.00801333	0.14537
IMMT|C9J406	39	2.15972	0.768631	0.00806005	0.145777
PLCB1|Q9NQ66	39	1.29549	0.461835	0.00815702	0.146621
PIP4K2A|P48426	39	-0.631562	0.225183	0.00816575	0.146697
PFDN4|Q9NQP4	39	-1.12387	0.400778	0.00817455	0.146773
ATP6V0D1|P61421	39	1.0306	0.367623	0.00819148	0.14692
AFG3L2|Q9Y4W6	39	1.87112	0.667964	0.00823684	0.147313
PIP4K2A|P48426-2	39	-0.631862	0.225686	0.0082679	0.147582
0|B4DLN1	39	0.645461	0.23058	0.00827708	0.147661
ANKS1B|H0YI72	39	0.906758	0.32399	0.00828891	0.147764
NDUFB8|O95169-3	39	0.890551	0.31832	0.00831123	0.147956
MFSD6|Q6ZSS7	39	0.581771	0.208462	0.00845648	0.149207
OPA1|O60313	39	1.8054	0.648207	0.00857551	0.150227
SYT5|O00445-2	39	0.878328	0.315477	0.00859931	0.15043
NPTN|Q9Y639-5	39	1.30353	0.468427	0.00862837	0.150678
SFXN3|A0A0A0MS41	39	1.08744	0.391007	0.00866423	0.150984
NDUFA5|Q16718	39	0.996021	0.358511	0.00872788	0.151525
FTH1|P02794	39	-0.596198	0.214767	0.00877629	0.151937
ATP6V0A1|Q93050-1	39	1.0923	0.393972	0.00885339	0.15259
ATP1B1|P05026-2	39	1.706	0.615432	0.00886459	0.152685
ALG5|Q9Y673	23	-0.824522	0.28293	0.00889611	0.152951
AGT|P01019	39	-0.461959	0.166787	0.00891537	0.153114
LIPE|Q05469-2	38	-0.325155	0.117209	0.00892411	0.153188
DOC2B|A0A087WZX8	39	0.568074	0.205345	0.00898978	0.153741
LRRFIP1|Q32MZ4-2	33	0.225952	0.0808083	0.00908285	0.154524
RIMS1|Q86UR5-8	37	0.398372	0.143724	0.00909132	0.154595
NDUFA8|P51970	39	1.10087	0.398658	0.00910313	0.154694
CLASP2|E7ERI8	39	-2.01395	0.729442	0.00911444	0.154789
HBD|E9PEW8	39	0.516745	0.187509	0.0092317	0.15577
TSPAN7|P41732	39	0.42867	0.155719	0.00930095	0.156348
NRXN1|Q9ULB1-2	39	1.24336	0.452519	0.00942278	0.157361
CSNK1A1|P48729-3	35	-0.767851	0.277565	0.00946836	0.157739
FMNL3|Q8IVF7-2	39	-0.574042	0.209229	0.00951833	0.158153
PHB2|J3KPX7	39	1.48874	0.543423	0.00961474	0.158949
CADPS|H7C4T6	39	1.2415	0.453703	0.00969203	0.159586
ACTN2|P35609-2	39	1.12591	0.411523	0.00970155	0.159665
LANCL2|Q9NS86	39	1.52472	0.557515	0.00972849	0.159886
LYRM4|Q9HD34	39	0.872196	0.31897	0.00973928	0.159975
U2AF2|K7ENG2	39	-0.702028	0.257123	0.00983914	0.160794
HAPLN2|Q9GZV7	39	-0.342818	0.125575	0.0098472	0.16086
ENO1|P06733	39	-0.891609	0.326602	0.00984805	0.160867
CAP2|P40123	39	1.36823	0.502696	0.0100507	0.162521
TRIO|O75962-5	39	0.552518	0.203174	0.0101094	0.162998
CS|H0YH82	39	1.09198	0.401562	0.0101122	0.16302
PTDSS1|P48651-3	21	-0.597939	0.206752	0.0101315	0.163177
CKMT1A|P12532	39	1.21171	0.446103	0.0101904	0.163655
ACTN2|P35609	39	1.12882	0.415981	0.0102563	0.164188
COX5B|P10606	39	1.19887	0.442073	0.0102994	0.164536
DHCR7|Q9UBM7	33	-0.708691	0.258374	0.0103306	0.164788
NDUFA2|O43678	39	0.920128	0.339545	0.0103521	0.164961
SYP|P08247	39	0.855693	0.315941	0.0103904	0.16527
SEPT10|Q9P0V9-3	39	-0.738616	0.272804	0.0104137	0.165457
UQCR10|Q9UDW1	39	0.935427	0.345914	0.0104986	0.16614
DYNLT3|P51808	39	0.704896	0.260856	0.0105502	0.166554
OPALIN|Q96PE5-3	38	-0.389285	0.143945	0.0106113	0.167043
TOM1L2|B7Z2U2	39	-1.42108	0.527117	0.0107161	0.16788
BAG3|O95817	39	-0.68151	0.252819	0.010724	0.167944
KIAA1045|Q9UPV7	39	1.02512	0.381435	0.0109414	0.169671
MYH4|Q9Y623	39	0.541412	0.201486	0.0109535	0.169768
SLC17A7|Q9P2U7	39	0.953198	0.354878	0.0109834	0.170004
KIAA1598|A0MZ66-2	39	-0.930971	0.347018	0.0110709	0.170696
CLIC4|Q9Y696	39	-0.657177	0.245314	0.0111766	0.17153
SYT12|Q8IV01	39	0.450121	0.168073	0.0111987	0.171704
PPP1R14A|Q96A00-2	39	-0.369057	0.137828	0.0112115	0.171804
PC|P11498	39	1.51926	0.570398	0.0116097	0.17492
ATP4A|P20648	39	1.33049	0.499587	0.011619	0.174992
ACSL3|O95573	39	1.02132	0.384118	0.0117426	0.175952
ASPA|P45381	39	-0.394378	0.148343	0.0117523	0.176027
CNP|P09543	39	-0.507408	0.192026	0.0122278	0.179691
PLEKHB1|F5GZH3	39	-0.374816	0.142497	0.0125939	0.182482
NDUFB6|A0A087WZX2	39	0.720591	0.274112	0.0126409	0.182839
|CON__P01966	39	0.655111	0.249672	0.0127945	0.184
RAF1|P04049-2	35	-0.476841	0.180475	0.0127966	0.184016
FMNL2|C9IZY8	39	-0.491031	0.187178	0.0128118	0.184131
EARS2|H3BTB7	32	0.609617	0.22952	0.0129024	0.184814
PSAP|P07602	39	-0.877117	0.334759	0.012912	0.184886
CLASP2|E3W994	39	-1.911	0.729438	0.0129219	0.184961
CD9|A6NNI4	39	-0.401673	0.15335	0.0129379	0.185081
CADM1|A0A087X105	39	1.02656	0.39237	0.0130333	0.185798
MT-CO2|P00403	39	1.08002	0.413517	0.0131775	0.186879
EFR3B|Q9Y2G0	39	0.572386	0.219504	0.0133118	0.187881
GPM6B|Q13491-4	39	1.05278	0.404154	0.0134009	0.188544
|CON__Q3SX09	39	0.668784	0.256797	0.0134196	0.188683
GRIA3|P42263-2	39	0.957707	0.368189	0.0135245	0.189462
ENO1|P06733-2	39	-0.810215	0.311512	0.0135318	0.189516
EIF2B5|E9PC74	34	-0.248187	0.094674	0.0136152	0.190134
HBA2|G3V1N2	39	0.526617	0.202686	0.0136216	0.190181
COX4I1|P13073	39	0.956546	0.368332	0.0136621	0.19048
ELAVL4|P26378-4	39	1.33343	0.513591	0.0136845	0.190646
SARS2|M0QWZ7	39	1.21272	0.467218	0.013707	0.190812
MAPK3|P27361	39	-1.10236	0.424947	0.0137576	0.191185
GDAP1|Q8TB36	39	1.2088	0.466132	0.0137858	0.191393
STOML2|Q9UJZ1	39	0.744817	0.28728	0.0138062	0.191543
PRKG1|Q13976-2	35	-1.67649	0.642342	0.0138207	0.19165
MFSD6|H7C0X2	39	0.49328	0.190377	0.0138591	0.191933
GOPC|Q9HD26-2	24	0.247533	0.0918111	0.0138956	0.192201
ACSF2|E9PF16	22	0.704404	0.258595	0.0139239	0.192409
NDUFS8|O00217	39	0.962034	0.371657	0.0139459	0.19257
UQCRQ|O14949	39	0.975464	0.376928	0.0139652	0.192712
SBF2|A0A087WZP7	25	0.508347	0.189884	0.0141061	0.193744
NDUFV2|P19404	39	1.03516	0.400717	0.0141241	0.193875
PTGR2|Q8N8N7	39	-0.364848	0.141239	0.0141268	0.193895
LRSAM1|Q6UWE0-2	39	-0.357696	0.138589	0.0142028	0.19445
EPB41L2|O43491-4	39	-1.00453	0.389302	0.0142248	0.19461
RPL3|P39023	39	-1.51659	0.587967	0.0142579	0.194851
MAP7|Q14244-2	35	-0.386657	0.148902	0.0142638	0.194894
HIP1|O00291-4	39	-0.65685	0.25469	0.0142702	0.194941
SEPT5|G3XAH0	39	1.17056	0.455111	0.0145135	0.196708
PGLS|O95336	39	-1.0101	0.393063	0.0145917	0.197274
ARPC5L|Q9BPX5	39	1.34382	0.523026	0.0146091	0.1974
MFN2|O95140	39	1.41981	0.552801	0.0146418	0.197636
OGT|O15294-3	39	1.23883	0.484356	0.0150261	0.200397
CAP1|Q01518	39	-2.0995	0.821201	0.0150643	0.200671
ATP5L|O75964	39	0.849716	0.332445	0.0150884	0.200843
IMPA1|P29218	39	-1.19197	0.467	0.0152182	0.201769
CD99|P14209	35	-0.375737	0.146331	0.0152806	0.202213
QDPR|P09417	39	-0.575287	0.225911	0.0154354	0.203312
NACAD|O15069	27	0.260109	0.0995339	0.0155409	0.204059
BIN1|O00499	39	-0.849334	0.334057	0.0155863	0.20438
BCAS1|H0Y542	39	-0.380704	0.149749	0.015594	0.204434
PTPRS|G8JL96	39	1.13281	0.44601	0.0156846	0.205074
LSM8|F2Z2Y6	38	0.718511	0.282739	0.015776	0.205717
AP2A1|O95782-2	39	1.75814	0.692952	0.0157862	0.205789
SLC30A3|Q99726	39	0.446397	0.176152	0.015901	0.206595
FAHD1|Q6P587-3	39	1.03791	0.409752	0.0159447	0.206902
SEPT3|Q9UH03-2	39	1.31478	0.519264	0.0159834	0.207172
UGP2|A0A087WYS1	39	-1.85744	0.734545	0.0161111	0.208065
BROX|Q5VW32	36	-0.538926	0.212168	0.0161366	0.208242
BDH1|Q02338	38	0.566383	0.223739	0.0161503	0.208338
STXBP5L|E9PFI2	39	0.854014	0.338266	0.0162669	0.20915
UPF1|Q92900-2	39	1.08923	0.432941	0.0166134	0.211549
FAM162A|F8W7Q4	39	1.08337	0.430653	0.0166228	0.211614
MTCH2|Q9Y6C9	39	1.44072	0.573286	0.0167247	0.212316
RAB5C|P51148	39	-1.96814	0.783688	0.016793	0.212786
GRIA3|P42263	39	0.974096	0.389026	0.0170945	0.21485
SARS|P49591	39	-1.70242	0.680095	0.0171241	0.215052
UGP2|Q16851-2	39	-1.84225	0.736084	0.0171418	0.215173
SEPT11|D6RGI3	39	2.22957	0.891272	0.0171918	0.215513
PRDX3|P30048-2	39	1.60135	0.640263	0.0172112	0.215645
ROGDI|Q9GZN7	39	0.612654	0.245061	0.0172555	0.215946
RAB3A|P20336	39	0.926957	0.370842	0.0172722	0.21606
MTX1|Q13505-3	39	0.935297	0.374198	0.0172775	0.216096
EPB41L2|O43491-3	39	-0.950643	0.380515	0.0173255	0.216421
DCLK1|O15075	39	1.52217	0.60937	0.0173409	0.216526
ELMOD1|Q8N336-3	22	-1.28487	0.491206	0.0175094	0.217666
HBA2|P69905	39	0.52654	0.211259	0.0175716	0.218087
SEC14L2|B3KRD8	39	-0.784691	0.314957	0.0176121	0.218359
PPP1CB|P62140	39	2.50477	1.00556	0.0176332	0.218502
PIP5K1C|O60331-4	39	1.31312	0.527619	0.0177239	0.219112
GRM3|Q14832	39	1.08103	0.434429	0.0177401	0.219221
AGK|Q53H12	39	0.968607	0.389846	0.0179009	0.2203
ATP1A4|Q13733	39	1.65556	0.667071	0.0180184	0.221086
TOM1L2|Q6ZVM7	39	-1.6957	0.68379	0.0181031	0.221651
0|H3BN98	39	1.27621	0.514866	0.0181522	0.221978
AP1B1|Q10567-3	39	1.75525	0.708259	0.0181718	0.222108
HDHD1|E7EVH9	28	-0.296558	0.117089	0.0182688	0.222752
TRAP1|Q12931-2	39	0.899982	0.363511	0.0182782	0.222815
VCAN|P13611-3	39	-0.48607	0.196474	0.0183578	0.223343
LONP1|K7EKE6	39	1.31886	0.533359	0.018411	0.223695
HSPA2|P54652	39	-1.2139	0.491064	0.0184451	0.223921
TJP2|Q9UDY2-6	39	-0.52701	0.213245	0.018471	0.224092
SYNCRIP|O60506-2	39	-1.34395	0.543831	0.0184765	0.224128
DSCR3|A8MTY9	38	-0.583163	0.235726	0.0185161	0.22439
GRIA4|G3V164	39	0.947815	0.383743	0.0185352	0.224516
PPIL3|Q9H2H8	35	-0.638254	0.256867	0.0185691	0.22474
PTGDS|P41222	39	-0.522826	0.211783	0.0185893	0.224873
PPP3CC|P48454-2	39	1.0282	0.416613	0.0186195	0.225072
NDUFA12|Q9UI09	39	0.780599	0.316535	0.0187048	0.225633
OPTN|Q96CV9	39	-1.03095	0.418213	0.0187463	0.225906
CLTCL1|P53675-2	39	1.47712	0.599748	0.0188459	0.226559
CLTC|Q00610-2	39	1.74407	0.708478	0.0188988	0.226905
NONO|Q15233-2	39	-0.733436	0.298216	0.0190022	0.227581
SFXN1|Q9H9B4	39	1.38917	0.564927	0.0190196	0.227694
ME2|P23368	39	1.41489	0.575447	0.0190311	0.227769
GPSM1|Q86YR5-4	33	0.670594	0.270165	0.019095	0.228186
NTRK3|Q16288-5	31	0.508948	0.204378	0.0192172	0.228981
RP2|O75695	31	-0.758444	0.304652	0.0192471	0.229175
SLC4A10|Q6U841	38	0.41675	0.169587	0.0192487	0.229186
OLFM1|Q99784-5	39	0.660731	0.26959	0.0193892	0.230096
UBA1|P22314-2	39	-2.26464	0.924796	0.0194844	0.230711
MLLT4|A8MQ02	36	-0.184947	0.0752233	0.019541	0.231076
GDAP1L1|Q96MZ0	39	1.49092	0.609494	0.0196064	0.231497
GABRB2|E7EV50	39	0.974648	0.398713	0.0196839	0.231995
APOA1BP|Q8NCW5	39	-1.06709	0.436654	0.0197161	0.232202
ATG3|Q9NT62	39	-0.954999	0.390855	0.0197363	0.232332
SYT2|Q8N9I0	39	0.815842	0.333989	0.0197657	0.232521
ATP1A2|B1AKY9	39	1.55028	0.634746	0.0197822	0.232626
COX7C|P15954	39	0.669758	0.274354	0.0198358	0.232969
FMNL2|Q96PY5-3	39	-0.444714	0.182625	0.020123	0.234801
KIAA0196|Q12768	39	-0.524586	0.215457	0.0201402	0.234911
MPI|P34949	39	-1.28435	0.527788	0.0202022	0.235305
PTMS|P20962	39	0.418693	0.172152	0.0202656	0.235707
ARL15|A0A087WUW9	38	0.570098	0.234283	0.0203678	0.236354
DNAJC7|Q99615	22	-0.59159	0.232671	0.0204127	0.236637
SYT7|F5H126	39	0.922166	0.379921	0.0204985	0.237178
G6PD|P11413	39	-1.27168	0.523924	0.0205001	0.237189
HADH|Q16836	39	1.99065	0.820276	0.0205201	0.237314
SLC25A24|Q6NUK1	37	0.576874	0.237078	0.0205453	0.237473
HRAS|P01112	39	1.31728	0.544268	0.0208366	0.239301
GMPR|P36959	35	-0.261612	0.107512	0.0209222	0.239835
SH3BGRL2|Q9UJC5	39	-1.21856	0.504562	0.0210922	0.240893
ABI2|E9PEZ7	39	1.17111	0.485859	0.021325	0.242336
GSN|P06396	39	-0.625895	0.259668	0.0213267	0.242347
ACTN3|Q08043	39	1.11175	0.461386	0.0213658	0.242588
LARP4B|A0A087X183	33	0.753681	0.309876	0.0214119	0.242872
GSN|P06396-3	39	-0.627673	0.260594	0.0214136	0.242883
SYT7|O43581-2	39	0.906926	0.377252	0.0216449	0.244305
LGI4|K7ENQ0	27	-0.686293	0.278807	0.0217589	0.245004
NTRK2|Q16620-2	39	0.781026	0.325244	0.0217809	0.245138
CNTNAP1|P78357	39	-0.900121	0.37581	0.0220986	0.247073
EIF3A|Q14152	39	-1.15634	0.482812	0.0221056	0.247115
NDUFB5|O43674	39	0.873433	0.36478	0.0221368	0.247304
ISOC1|Q96CN7	39	-0.817966	0.341635	0.0221441	0.247349
AP1B1|Q10567-2	39	1.67334	0.699368	0.0222279	0.247856
MRPL23|A6NJD9	23	-0.416636	0.167919	0.0226199	0.250215
RPL10|X1WI28	39	-1.09371	0.458687	0.0226568	0.250436
MGST3|O14880	39	0.748818	0.314116	0.0226861	0.250612
NDUFA11|Q86Y39	39	0.963289	0.404382	0.0227793	0.251168
HNRNPA2B1|P22626	39	-1.79333	0.752921	0.022795	0.251262
SFXN4|Q6P4A7-3	30	0.656939	0.271598	0.0228727	0.251725
PCBD1|P61457	22	-1.34015	0.539321	0.0230191	0.252595
NDUFB4|O95168-2	39	0.983288	0.414324	0.0232552	0.253992
HNRNPR|O43390	39	-1.47542	0.621939	0.0233062	0.254293
GATM|P50440-2	39	0.377188	0.159169	0.0234445	0.255106
ABAT|P80404	39	1.28591	0.542719	0.0234641	0.255221
MIF|P14174	39	-0.829772	0.350428	0.0235458	0.2557
PDE2A|O00408-2	39	0.580208	0.2451	0.0235815	0.25591
COX6B1|P14854	39	0.809567	0.341997	0.0235844	0.255926
GSN|P06396-2	39	-0.629086	0.266151	0.0237782	0.257058
UBQLN4|Q9NRR5	34	0.650681	0.273208	0.0237801	0.257069
ENDOD1|O94919	39	-0.848827	0.359566	0.0239413	0.258006
KCTD8|Q6ZWB6	23	0.348302	0.141941	0.0239549	0.258085
FBXO3|G3V1E0	22	-0.953699	0.387074	0.0240439	0.258601
HAPLN1|P10915	39	1.09485	0.465902	0.0245432	0.261472
FAM107B|C9J6N5	26	-0.851476	0.352762	0.0245587	0.261561
NPC2|J3KMY5	39	-0.586464	0.249797	0.0246678	0.262183
FAM98B|Q52LJ0	39	-0.84154	0.358465	0.0246761	0.262231
MT-ND4|P03905	39	0.441243	0.188048	0.0247435	0.262615
RTN4RL2|Q86UN3	38	-0.44362	0.189389	0.0251543	0.264939
SIRT2|Q8IXJ6	39	-0.407274	0.174437	0.0254169	0.266413
GNAZ|P19086	39	1.54474	0.661751	0.0254446	0.266568
SIRT2|A0A087WYM3	39	-0.406466	0.17426	0.0255496	0.267154
STX1B|P61266-2	39	1.27164	0.54552	0.0256357	0.267634
SIRT2|Q8IXJ6-2	39	-0.407099	0.174699	0.0256812	0.267887
MYCBP2|O75592-2	35	0.528587	0.225622	0.0257348	0.268185
CENPF|P49454	38	-0.342585	0.14698	0.0258301	0.268714
CARS2|Q9HA77	32	0.451742	0.192088	0.0259514	0.269384
BSN|Q9UPA5	39	0.732524	0.315229	0.0260687	0.270031
NDUFS7|A0A087WXF6	39	0.755381	0.325392	0.0262087	0.2708
TRIM23|P36406-3	20	0.546188	0.223036	0.0262317	0.270926
STXBP5|Q5T5C0-2	39	0.632357	0.272522	0.0262723	0.271149
ERP29|P30040	39	1.49411	0.644514	0.0264049	0.271874
PFKL|P17858	39	-1.64753	0.711671	0.0265982	0.272926
HSPA9|P38646	39	1.80816	0.781807	0.0267335	0.27366
NDUFB9|Q9Y6M9	39	1.03519	0.448645	0.0270686	0.275467
HIBCH|Q6NVY1	39	0.80954	0.351049	0.0271492	0.275899
RHOG|P84095	39	-0.528254	0.229105	0.02717	0.276011
KIAA1468|Q9P260-2	39	0.67975	0.295236	0.0273776	0.27712
ATP5S|Q99766	38	0.550282	0.239355	0.027775	0.279227
GNG10|P50151	39	-0.828529	0.36088	0.0277895	0.279303
RDX|P35241	39	-0.803343	0.350008	0.0278304	0.279519
DNM1|Q05193	39	1.73208	0.755163	0.0279298	0.280042
NENF|Q9UMX5	38	-0.656597	0.286111	0.028036	0.280599
KCND3|Q9UK17-2	39	0.564079	0.246176	0.0280757	0.280807
MCU|Q8NE86-3	38	0.541699	0.236135	0.0280925	0.280895
MYO1B|O43795-2	21	-0.4934	0.205536	0.0280952	0.280909
PLIN3|O60664-4	38	-0.229094	0.0999045	0.0281493	0.281192
ATP5F1|P24539	39	1.09889	0.479984	0.0282003	0.281459
SOD1|P00441	39	-0.765012	0.334349	0.0282878	0.281914
PPP1R9B|Q96SB3	39	0.819919	0.358665	0.0284192	0.282598
GNA13|Q14344	39	-0.766236	0.33566	0.0286306	0.283692
WDR13|A0A087X091	39	0.479857	0.210209	0.028631	0.283694
HECW2|Q9P2P5	34	-0.371641	0.16189	0.0288616	0.284881
INA|Q16352	39	-0.666376	0.29268	0.0290215	0.285701
CSNK2A1|E7EU96	39	1.57923	0.694444	0.0292011	0.286617
FECH|P22830	39	0.344427	0.151633	0.0293767	0.287509
SDHC|Q99643-5	28	0.729193	0.314876	0.0294305	0.287781
LANCL1|O43813	39	-1.27994	0.563881	0.0294815	0.288039
PGRMC1|O00264	39	-0.988927	0.435932	0.0295715	0.288493
AK1|P00568	39	-1.16502	0.514326	0.0297999	0.289642
ABI2|Q9NYB9-2	39	1.10109	0.486871	0.0300418	0.290851
P4HB|P07237	39	1.94178	0.858745	0.0300684	0.290984
LAMP2|H0YCG2	39	-0.272893	0.12082	0.0302402	0.291838
GBAS|O75323	39	1.45858	0.64593	0.0302783	0.292026
KATNA1|O75449	20	0.226144	0.0952295	0.0304091	0.292674
CFL2|Q9Y281-3	39	-1.07297	0.475786	0.0304813	0.29303
ATAD3A|H0Y2W2	39	1.54005	0.682919	0.0304846	0.293046
CCDC92|Q53HC0-2	37	-0.510814	0.226024	0.0305445	0.293341
CYFIP2|E7EVJ5	39	1.49298	0.663491	0.0308249	0.294716
SEPT4|O43236-2	39	-0.632041	0.281717	0.0312916	0.296984
NDUFA6|A0A0C4DGS0	39	0.857737	0.382528	0.0313794	0.297407
PPP2R5D|E9PFR3	39	1.99034	0.887925	0.0314305	0.297654
RPL18A|M0R3D6	39	-1.01863	0.454583	0.0314846	0.297913
NEFM|P07197-2	39	-0.51364	0.229334	0.0315627	0.298289
MAPK1|P28482	39	-1.01585	0.453849	0.0316629	0.298769
STAT5A|K7EK35	21	-0.476038	0.203404	0.0317187	0.299036
CLINT1|Q14677	31	0.508507	0.224564	0.0317887	0.29937
TOM1L2|Q6ZVM7-5	39	-1.44075	0.645203	0.032041	0.300569
CHCHD3|Q9NX63	39	0.903195	0.404755	0.0321536	0.301102
BRAF|H7C560	36	-0.73124	0.326824	0.0323508	0.302032
ARMC10|Q8N2F6-4	39	0.75511	0.338821	0.0323581	0.302067
ATAD3A|Q9NVI7-2	39	1.53728	0.690082	0.0324278	0.302394
CMTM5|Q96DZ9-4	36	-0.427861	0.191373	0.0324714	0.302599
COL6A2|P12110	35	0.131885	0.0589061	0.0324797	0.302638
KRAS|P01116-2	39	1.63525	0.73579	0.0328115	0.304187
EIF4B|P23588	39	-0.739821	0.333432	0.0330799	0.305431
MAP4|F8W9U4	39	-0.56222	0.254321	0.0336879	0.308217
AHNAK2|Q8IVF2-3	39	-0.370659	0.168024	0.034042	0.309821
AKAP5|P24588	35	0.340695	0.153766	0.0341898	0.310486
PADI2|Q9Y2J8	39	-0.527355	0.239378	0.034269	0.310842
DAAM1|Q9Y4D1-2	39	-0.631202	0.286579	0.0343056	0.311006
STK32C|Q86UX6	39	0.626523	0.284754	0.0344834	0.311801
ERLIN2|E5RHW4	39	-0.776037	0.353823	0.0350202	0.314179
MBP|P02686-3	39	-0.33776	0.154065	0.0350955	0.314511
MBP|P02686	39	-0.332719	0.151814	0.035151	0.314754
ARL3|P36405	39	-0.921502	0.420936	0.0353431	0.315595
ADCY2|Q08462-2	39	0.514325	0.235196	0.0355302	0.31641
AHCY|P23526	39	-1.18349	0.541205	0.0355319	0.316417
SLC4A1|P02730	39	0.311038	0.142443	0.0357837	0.317508
PPP6C|O00743-2	39	-0.829219	0.380408	0.036086	0.31881
KIF1B|O60333-2	38	-0.380692	0.174457	0.036104	0.318887
CAPN1|P07384	39	-1.43544	0.658987	0.0362104	0.319342
SAMHD1|Q9Y3Z3-4	38	-0.253198	0.11616	0.0362972	0.319713
TRA2A|Q13595-4	22	-0.5293	0.2343	0.0365231	0.320674
CTNNB1|P35222	39	1.99269	0.916801	0.036593	0.32097
PRKAR1A|P10644	39	-0.751043	0.345785	0.0367172	0.321495
MBP|P02686-5	39	-0.328782	0.151425	0.0367771	0.321748
SLC2A1|P11166	39	0.897535	0.413992	0.0370432	0.322866
SLIRP|Q9GZT3-2	39	0.756196	0.349017	0.0371547	0.323333
AK3|Q9UIJ7	39	1.29512	0.597847	0.0371827	0.32345
SNX6|Q9UNH7	39	-0.967353	0.447026	0.0373746	0.32425
NEFM|E7ESP9	39	-0.500291	0.231376	0.0375182	0.324845
ATP1B2|P14415	39	1.21181	0.561622	0.0378966	0.326405
GSPT1|P15170-2	39	-1.02849	0.477044	0.0380412	0.326997
SEMA7A|O75326	31	0.253962	0.116546	0.0382259	0.327751
LRPPRC|P42704	39	1.03824	0.482198	0.0382792	0.327968
PDE12|Q6L8Q7-2	38	0.496666	0.230626	0.0384538	0.328676
HYOU1|Q9Y4L1	39	1.37794	0.641025	0.0385812	0.329191
ABLIM1|O14639-2	39	-0.917619	0.427533	0.0388599	0.330312
SPP1|P10451-5	34	-0.348538	0.161386	0.0389176	0.330544
PTPLB|Q6Y1H2	38	0.270576	0.126129	0.0391634	0.331525
TMLHE|Q9NVH6-3	36	0.473278	0.220429	0.0394665	0.332727
SYN3|O14994	39	0.908168	0.424584	0.0394936	0.332834
LLGL1|Q15334	39	-0.652808	0.305247	0.0395226	0.332949
LRP1|Q07954	39	0.852148	0.399165	0.0398536	0.33425
PLP1|P60201	39	-0.422962	0.19834	0.0400571	0.335045
DNM1|Q05193-2	39	1.6071	0.754397	0.0402504	0.335796
PLS3|P13797	39	-0.781651	0.366997	0.0402905	0.335952
HEPACAM|Q14CZ8	39	-0.786782	0.369519	0.0403483	0.336176
RBM4|Q9BWF3	31	-0.738491	0.34295	0.0403833	0.336311
LCMT1|Q9UIC8	39	-0.945724	0.444271	0.0403919	0.336345
TSFM|P43897	39	0.666048	0.313138	0.0405424	0.336926
PPP1CA|P62136	39	2.13551	1.00401	0.0405453	0.336937
CASK|O14936-4	39	1.0602	0.498964	0.0407389	0.337681
MBP|P02686-6	39	-0.32282	0.151957	0.0407737	0.337814
ACADS|E9PE82	34	0.431307	0.201735	0.0407817	0.337845
QKI|Q96PU8-5	39	-0.485336	0.228517	0.0408238	0.338006
ATP6V1D|Q9Y5K8	39	1.12007	0.52753	0.0408788	0.338217
ATP2B4|P23634-8	39	1.36231	0.642202	0.0410523	0.338879
ACTN4|O43707	39	1.31525	0.620101	0.0410771	0.338973
ATXN2L|Q8WWM7-6	26	-0.224888	0.103691	0.0411803	0.339365
EPPK1|A0A075B730	39	-0.754787	0.356223	0.0412724	0.339715
CA1|P00915	39	0.260062	0.122789	0.0413548	0.340027
RPS13|P62277	39	0.611092	0.288591	0.0413951	0.340179
SRCIN1|Q9C0H9-5	39	-2.01512	0.952303	0.0415266	0.340675
GSTP1|P09211	39	-0.787684	0.372409	0.0416124	0.340998
LETM1|O95202	39	1.24981	0.591256	0.0417299	0.341439
PLEC|Q15149-2	39	-0.830436	0.393198	0.0418951	0.342057
CLVS2|Q5SYC1	39	0.503255	0.238468	0.0420454	0.342618
TARSL2|B7ZLP8	28	-0.748143	0.348591	0.042178	0.343111
KLC2|Q9H0B6	39	1.2391	0.587635	0.0422056	0.343213
TOMM20|Q15388	22	-0.698166	0.319623	0.0424096	0.343968
MBP|H7BYR8	39	-0.321072	0.152486	0.0424862	0.344251
CLDN11|O75508	39	-0.344431	0.163688	0.0426148	0.344724
PLEC|Q15149-8	39	-0.821932	0.391156	0.042885	0.345714
PLEC|Q15149-3	39	-0.823456	0.391936	0.0429125	0.345814
UBE2O|Q9C0C9	39	-1.12817	0.537191	0.0429937	0.34611
CACNG3|O60359	39	0.421233	0.200604	0.0430223	0.346214
CAMKK2|Q96RR4-6	39	0.609106	0.290289	0.0431677	0.346743
TSNAX|Q99598	38	-0.626308	0.298443	0.0433562	0.347426
C1orf198|Q9H425-3	30	-0.575597	0.271179	0.0434745	0.347853
TRAPPC1|Q9Y5R8	36	0.672297	0.319884	0.0435418	0.348095
EIF4H|Q15056-2	39	-1.15338	0.550787	0.0435652	0.348179
TSC22D3|Q5JRJ0	20	-0.285667	0.130514	0.0437873	0.348976
AP2M1|Q96CW1-2	39	1.22304	0.584724	0.0437921	0.348993
DPYSL3|Q14195-2	39	-0.990441	0.473565	0.0438115	0.349063
PMP2|P02689	39	-0.19455	0.0930567	0.043887	0.349333
GK|P32189-1	39	0.655852	0.313743	0.0439109	0.349418
C14orf166|Q9Y224	39	-1.11479	0.533783	0.044096	0.350077
C19orf70|Q5XKP0	39	0.564072	0.270549	0.0444379	0.351288
ANXA5|P08758	39	-0.53074	0.25467	0.0445231	0.351588
HSPB1|P04792	39	-0.434338	0.20849	0.0445971	0.351849
SERBP1|Q8NC51-4	39	-0.46293	0.222562	0.0449129	0.352955
MARC2|Q969Z3	39	-0.662496	0.318553	0.044942	0.353057
NRXN3|Q9Y4C0-4	39	0.885585	0.426013	0.0450328	0.353374
NRXN3|Q9Y4C0	39	0.883122	0.424943	0.0450872	0.353563
NFASC|O94856-5	39	-1.1282	0.543287	0.0452425	0.354102
ITPKA|P23677	39	0.326716	0.157414	0.045351	0.354478
CYCS|C9JFR7	39	0.970514	0.467936	0.0454967	0.354981
SYAP1|Q96A49	24	0.630862	0.296151	0.045759	0.355883
GRIA1|P42261-4	39	0.597524	0.288522	0.0457972	0.356014
SGIP1|Q9BQI5	39	0.912808	0.441082	0.0459471	0.356527
PPP2R2B|Q00005-6	39	-0.872875	0.421931	0.0460176	0.356767
FHL1|Q13642-1	39	-0.889917	0.430662	0.0462532	0.357568
PACSIN1|Q9BY11	39	1.06166	0.514083	0.0463765	0.357986
CD59|E9PNW4	39	-0.533264	0.258362	0.046491	0.358373
SRRM2|Q9UQ35	29	-0.788114	0.376282	0.0465146	0.358452
UBQLN2|Q9UHD9	39	-1.25032	0.606587	0.0467699	0.359311
C16orf58|H3BSM7	30	0.420047	0.201356	0.0469242	0.359828
IST1|P53990-2	39	-0.760615	0.369848	0.0472436	0.360892
NSF|P46459	39	1.86949	0.910238	0.0475198	0.361807
FUS|P35637-2	39	-0.672254	0.327504	0.0476418	0.362209
DHX15|O43143	39	-0.523831	0.255493	0.0478861	0.363012
HP1BP3|Q5SSJ5	39	-0.746173	0.364261	0.0480735	0.363625
PISD|H0Y7P7	34	-0.474017	0.230997	0.0489812	0.36656
TIMM9|Q9Y5J7	39	1.15309	0.565855	0.0491862	0.367215
SLC8A2|Q9UPR5	39	0.771216	0.378706	0.0493268	0.367663
PLXNA4|Q9HCM2	39	0.599191	0.294673	0.0496483	0.368682
CDC5L|Q99459	25	-0.397346	0.190825	0.0497354	0.368957
WDR37|Q9Y2I8	39	1.11774	0.549951	0.0497516	0.369008
BGN|P21810	35	0.0802883	0.0393457	0.0498869	0.369435
DNM1|Q05193-5	39	1.47818	0.727916	0.0499361	0.369589
SLC6A1|P30531	39	0.559794	0.275861	0.0500901	0.370072
LTA4H|P09960	39	-1.61154	0.794652	0.0502271	0.370501
PRPSAP2|O60256	39	-0.609415	0.300528	0.0502454	0.370558
GSTO1|P78417	39	-0.60289	0.297486	0.0503745	0.370961
AMER2|Q8N7J2	39	-0.320547	0.158213	0.050435	0.371149
CNKSR2|Q8WXI2-2	37	0.619378	0.305239	0.0505718	0.371574
ITPA|Q9BY32	37	0.329065	0.162247	0.0506781	0.371904
NDUFS3|O75489	39	0.585101	0.289195	0.0507419	0.372101
SAR1A|Q9NR31	39	1.20104	0.594052	0.0508966	0.372579
SEPT8|A6NFQ9	39	-0.905826	0.449053	0.051396	0.374111
ATP6V1E1|P36543	39	1.20642	0.598148	0.0514263	0.374204
DIS3L2|H7C440	37	0.493734	0.244287	0.0514407	0.374248
CSPG5|O95196-2	39	0.428501	0.212509	0.0514842	0.37438
ATP2B4|P23634-5	39	1.26902	0.629475	0.0515267	0.37451
RPL7|P18124	39	1.25205	0.621155	0.0515617	0.374616
COX8A|P10176	25	0.281912	0.136671	0.051726	0.375116
AKR1B1|P15121	39	-1.4494	0.720102	0.0518815	0.375587
FAM120A|Q9NZB2-4	38	-0.372797	0.185042	0.0519036	0.375653
RNPEP|Q9H4A4	35	-0.276029	0.136568	0.0519678	0.375847
ADCY5|O95622-2	25	0.673315	0.326991	0.0520979	0.37624
GSTK1|Q9Y2Q3	39	0.63537	0.316049	0.0521493	0.376395
SLC17A6|Q9P2U8	39	0.658155	0.327675	0.0523484	0.376993
RDH13|Q8NBN7	34	-0.35166	0.174096	0.0524014	0.377151
CD82|P27701-2	38	-0.397912	0.198003	0.052461	0.37733
EPHX2|E5RFU2	35	-0.44688	0.221714	0.0525838	0.377697
AKAP12|Q02952-3	39	-0.958149	0.477676	0.05265	0.377894
RPH3A|Q9Y2J0	39	0.583758	0.291113	0.0527163	0.378092
DCTN6|O00399	38	0.673755	0.335976	0.052936	0.378744
TJP1|Q07157	39	-0.662475	0.33083	0.0530301	0.379023
FNBP1|B7ZL14	39	-0.46607	0.232762	0.0530432	0.379062
CRYAB|E9PR44	39	-0.383896	0.192028	0.0534019	0.38012
NCAN|O14594	39	1.22752	0.614702	0.0536556	0.380863
PGD|P52209-2	39	-1.33569	0.669203	0.0537676	0.381191
TKT|P29401	39	-1.16968	0.586039	0.0537707	0.3812
NAMPT|P43490	39	-0.807219	0.404589	0.0538567	0.38145
GLTP|Q9NZD2	39	-0.297516	0.149321	0.0541657	0.382348
TBCA|E5RIW3	39	-1.097	0.550866	0.0542861	0.382697
ANLN|Q9NQW6-2	39	-0.22085	0.110911	0.0543055	0.382753
DCXR|Q7Z4W1	39	0.906149	0.455593	0.0545692	0.383513
WASF2|Q9Y6W5-2	38	-0.385471	0.193721	0.0547011	0.383892
PCDHGA3|Q9Y5H0	25	-0.465177	0.228633	0.0547119	0.383923
DNAJB1|P25685	39	1.00792	0.507263	0.054797	0.384167
RAB14|P61106	39	1.63418	0.822785	0.054891	0.384436
KRT78|Q8N1N4-2	39	-0.339454	0.17147	0.0556469	0.386583
PPP1R1B|Q9UD71	39	-0.236787	0.119666	0.0557576	0.386895
GDI2|P50395	39	-1.30364	0.658948	0.0557999	0.387014
SEPT8|Q92599	39	-0.929621	0.470225	0.0559646	0.387477
DDX17|Q92841-1	39	-1.14208	0.578389	0.0562456	0.388263
HMGB1|Q5T7C4	39	-0.619069	0.31355	0.0562701	0.388332
CAPN2|P17655	39	-0.772302	0.391256	0.056327	0.38849
FOLH1|Q04609-6	33	-0.313011	0.157771	0.0567969	0.389795
GSTM3|P21266	39	0.42125	0.21385	0.0568104	0.389832
MAT2B|Q9NZL9	39	-0.88653	0.450186	0.0568809	0.390027
NFASC|O94856-9	39	-1.19425	0.607192	0.0571693	0.390821
RMDN3|Q96TC7	39	0.908838	0.462479	0.0573736	0.391381
RPS8|P62241	39	-0.756686	0.385438	0.0576098	0.392026
BCAP29|Q9UHQ4	39	0.571836	0.291454	0.0577514	0.392412
NT5DC3|Q86UY8	39	0.62319	0.317747	0.0578407	0.392654
COX7A2L|O14548	39	0.720721	0.367486	0.0578474	0.392673
DDAH2|O95865	39	-0.804788	0.410713	0.0580575	0.393242
PPP2R2A|P63151	39	-1.43544	0.732853	0.0581539	0.393503
SLC2A13|Q96QE2	39	0.643032	0.328601	0.0583766	0.394103
ACAN|P16112-2	39	-0.334681	0.171262	0.0587043	0.394982
SLC24A2|Q9UI40	39	0.714154	0.366346	0.0592972	0.396562
GGA1|B0QYR6	30	-0.379122	0.19235	0.0594562	0.396982
COX7A2|P14406	39	0.653719	0.335641	0.0595106	0.397126
RPL4|P36578	39	-1.21226	0.622695	0.0596194	0.397413
USP7|Q93009-3	39	0.811647	0.416985	0.059661	0.397523
MAP1LC3B|H3BTL1	39	-1.11084	0.570962	0.0597733	0.397818
SYNPO|Q8N3V7-3	39	0.342687	0.176145	0.0597831	0.397844
TPPP3|Q9BW30	39	-0.555397	0.28557	0.0598601	0.398047
TLDC1|Q6P9B6	35	0.423723	0.217199	0.0601647	0.398844
APRT|P07741-2	36	-0.483406	0.2485	0.0605696	0.399899
STX1A|Q16623	39	0.768062	0.396771	0.0610045	0.401024
HEBP1|Q9NRV9	39	-0.482918	0.249521	0.0610561	0.401157
PPP3CB|P16298	39	1.25416	0.648459	0.0612231	0.401587
DST|F8W9J4	39	-0.953229	0.493008	0.0612955	0.401773
VGF|O15240	39	0.209729	0.108495	0.0613485	0.401909
TTYH3|Q9C0H2-3	31	0.35529	0.182241	0.0616846	0.402768
HNMT|P50135	35	-0.521007	0.269245	0.0621507	0.403953
MPP6|Q9NZW5	39	0.882889	0.458489	0.0623035	0.40434
GAD1|Q99259	39	0.521507	0.270886	0.0623627	0.404489
CD81|E9PJK1	39	-0.643111	0.334363	0.0625956	0.405076
COPS2|P61201	39	-1.98506	1.0321	0.0626045	0.405098
SPERT|Q8NA61	31	-0.580748	0.299047	0.062638	0.405183
NFASC|O94856-6	39	-1.07772	0.560633	0.0627344	0.405425
PITPNM1|O00562-2	20	-0.616331	0.308187	0.0627883	0.40556
MOBP|Q13875-2	38	-0.269848	0.140637	0.0634426	0.407193
DLST|P36957	39	1.07183	0.559184	0.0634608	0.407238
NEFL|P07196	39	-0.445036	0.232196	0.0634779	0.40728
CSPG5|O95196	39	0.381966	0.19933	0.0635288	0.407407
LSM3|P62310	35	0.588718	0.306137	0.0637006	0.407832
GABRG2|P18507-2	39	0.616211	0.321839	0.0637384	0.407926
ALDH3A2|P51648	39	-0.542426	0.283376	0.0638041	0.408088
AHNAK|Q09666	39	-0.491831	0.257138	0.0639956	0.40856
HNRNPUL2|Q1KMD3	39	-0.900315	0.470715	0.0640031	0.408579
GCLC|P48506	39	-0.685886	0.358771	0.0641213	0.40887
GGH|Q92820	35	-0.402886	0.210034	0.0643376	0.4094
SLC32A1|Q9H598	39	0.45882	0.240387	0.0645318	0.409876
PRKAA1|Q13131	39	-0.757629	0.397095	0.0646313	0.410119
CADPS2|Q86UW7-3	39	1.04809	0.550481	0.0651626	0.41141
KIF3A|Q9Y496	38	0.380189	0.199524	0.0652031	0.411508
ERLIN1|O75477	39	-0.527739	0.277543	0.0654985	0.412221
PCCA|P05165-2	39	0.789762	0.415433	0.0655539	0.412354
KIAA1244|Q5TH69	39	-0.574496	0.302472	0.0657867	0.412914
BCS1L|Q9Y276	39	0.794777	0.418574	0.0658635	0.413098
PI4KA|J3KN10	39	0.946987	0.498965	0.0659812	0.41338
TKT|A0A0B4J1R6	39	-1.15943	0.611307	0.0661537	0.413792
CNKSR3|G9CGD6	31	0.448408	0.234214	0.0662062	0.413918
CLTA|P09496-2	39	0.900588	0.474998	0.0662429	0.414005
GRIN2B|Q13224	38	0.517161	0.272509	0.0662433	0.414006
SORT1|Q99523	39	-0.68427	0.360915	0.0662498	0.414021
AKT3|Q9Y243-2	39	0.744227	0.39288	0.0664744	0.414556
APOO|H7C1U8	39	0.976538	0.515595	0.066513	0.414648
CYB5R2|Q6BCY4	36	-0.394301	0.207805	0.0668217	0.415379
TIAM2|Q8IVF5	39	0.435575	0.230362	0.0669487	0.415679
GOLM1|Q8NBJ4-2	21	0.586516	0.299679	0.0669571	0.415699
FYCO1|Q9BQS8-3	33	0.651181	0.342359	0.0671403	0.416131
AP1S2|F6SFB5	30	0.476205	0.249554	0.0674624	0.416888
ITPR1|Q14643-4	39	0.539175	0.286251	0.0679528	0.418034
AP3M1|Q9Y2T2	39	0.73608	0.390834	0.0679829	0.418103
ZYX|Q15942	31	-0.299342	0.15766	0.0683468	0.418948
MAG|P20916-3	39	-0.291592	0.155121	0.0684854	0.419269
NFASC|X6RKN2	39	-1.04078	0.553783	0.0685355	0.419385
PRMT8|Q9NR22-2	35	0.451487	0.239263	0.0685576	0.419436
DAGLA|Q9Y4D2	26	-0.496451	0.259541	0.0688786	0.420176
ARPP19|P56211-2	39	-0.666965	0.355648	0.0691068	0.4207
CRK|P46108-2	39	-0.841529	0.449117	0.0693346	0.421221
TP53BP1|A6NNK5	32	-0.784438	0.415433	0.0693952	0.42136
PLCD1|P51178	39	-0.577923	0.308636	0.0695095	0.421621
PRKCG|P05129	39	0.805406	0.430704	0.0698703	0.422442
HBS1L|Q9Y450-4	38	0.544157	0.290756	0.0698973	0.422503
TMEM11|P17152	38	0.885113	0.473541	0.0702377	0.423274
VPS52|Q8N1B4-2	38	0.549289	0.294023	0.0703737	0.423581
USMG5|Q96IX5	39	0.711392	0.381461	0.0705957	0.424081
NUDT16|Q96DE0	21	-1.03454	0.536833	0.0708479	0.424647
CARM1|Q86X55-1	37	-0.711872	0.381718	0.0711072	0.425228
CSE1L|P55060-3	39	-0.835794	0.450249	0.0718464	0.426872
CAMK2G|A0A0A0MS52	39	1.46471	0.789205	0.0718985	0.426987
LYRM9|A8MSI8	35	0.397853	0.213538	0.0719393	0.427078
ACTR3B|Q9P1U1	39	0.911611	0.491681	0.0721717	0.427591
NRN1|Q9NPD7	37	0.367407	0.197983	0.0724383	0.428178
MVD|P53602	39	-0.574663	0.310312	0.0724922	0.428296
SYNGR3|O43761	39	0.550851	0.29746	0.0724979	0.428309
RBMX|P38159	39	-0.572701	0.309864	0.073032	0.429478
RER1|Q5T092	27	-0.55285	0.294303	0.0730459	0.429509
SESTD1|Q86VW0	25	0.938774	0.497946	0.0733032	0.430069
DDRGK1|Q96HY6	38	-0.338789	0.183434	0.0734767	0.430446
ACSL4|O60488-2	35	0.399848	0.215918	0.0735927	0.430698
FN3K|Q9H479	39	-0.904337	0.4912	0.0740997	0.431794
NRAS|P01111	39	1.1238	0.610875	0.0743141	0.432255
MLF2|Q15773	39	0.734561	0.399449	0.0744215	0.432486
RALA|P11233	39	-0.944692	0.513867	0.0745025	0.43266
LMNA|P02545	39	-0.542575	0.295315	0.0746723	0.433023
DDX5|J3KTA4	39	-0.937062	0.510305	0.0748229	0.433346
LDHB|P07195	39	-1.41527	0.771156	0.0749767	0.433674
ATP6V1B2|P21281	39	1.2831	0.699152	0.074983	0.433687
ANXA4|P09525	39	-0.493469	0.269009	0.0751079	0.433954
RARS|P54136	39	-0.798588	0.435465	0.0751869	0.434122
UBL4A|P11441	39	-0.480848	0.262295	0.0752849	0.43433
THEM6|Q8WUY1	32	-0.535599	0.289955	0.0753136	0.434391
CSRP1|P21291	39	-0.793623	0.433201	0.0754727	0.434729
RPN2|Q5JYR7	39	-0.583577	0.31868	0.0755892	0.434976
COPG2|Q9UBF2	37	-0.395533	0.215737	0.0757763	0.435372
LAMTOR1|Q6IAA8	39	-0.732492	0.400285	0.0757893	0.435399
AP2S1|P53680	39	0.897156	0.490474	0.0759058	0.435645
RAB35|Q15286	39	1.86474	1.0201	0.0760849	0.436023
PRKDC|P78527	39	-0.618665	0.338534	0.0761633	0.436188
DCTN2|Q13561	39	-1.37127	0.750546	0.0762323	0.436333
SYNPO2L|Q9H987-2	28	-0.368006	0.198636	0.0762677	0.436408
SNRPC|P09234	23	0.270705	0.144435	0.0763591	0.4366
ATP5C1|P36542-2	39	1.16587	0.638486	0.076393	0.436671
CACYBP|Q9HB71-3	39	-0.955751	0.52353	0.0764546	0.4368
FAM21A|A0A087WYF6	39	-0.424724	0.232744	0.0765678	0.437037
MTMR10|Q9NXD2	29	0.305653	0.16554	0.076707	0.437329
PPP1R11|O60927	35	0.435299	0.237843	0.0768513	0.43763
NDUFAF2|Q8N183	39	0.427675	0.23462	0.0768787	0.437688
HBG2|P69892	39	0.288828	0.158582	0.0771152	0.438181
MGEA5|O60502	39	-0.991986	0.544761	0.0771712	0.438297
ATP6AP2|O75787-2	38	0.510394	0.280081	0.0772146	0.438388
MOG|C9JTE0	39	-0.279648	0.153614	0.0772494	0.43846
SLC25A46|Q96AG3	39	0.547888	0.30142	0.07768	0.439353
CARHSP1|Q9Y2V2	39	-0.453664	0.25047	0.0786913	0.441435
SHMT2|P34897-3	38	0.45941	0.253482	0.0787641	0.441584
PAICS|P22234	39	-1.04989	0.579939	0.0788342	0.441727
CCT4|P50991	39	-1.89046	1.04433	0.0788562	0.441772
SAA2|P0DJI9	25	-0.204849	0.110914	0.0788987	0.441859
APEX1|P27695	39	-0.892251	0.493349	0.0791179	0.442306
HPCA|P84074	39	0.699729	0.387262	0.0793872	0.442855
CLTA|P09496-3	39	0.825829	0.45722	0.0794934	0.44307
CDKN1B|P46527	38	-0.347265	0.19226	0.0797417	0.443574
HBG2|P69891	39	0.282386	0.156604	0.079973	0.444042
ITM2C|C9JG41	38	0.44428	0.246391	0.0802335	0.444567
PPIA|P62937	39	-1.24028	0.688493	0.0802525	0.444605
PFDN5|Q99471	39	-1.00019	0.555733	0.0805228	0.445149
DYNC1I2|Q13409-6	39	-0.592984	0.329497	0.0805395	0.445183
ENPP6|Q6UWR7	39	-0.237609	0.132178	0.0808649	0.445835
HSPB6|O14558	36	-0.336533	0.186705	0.0808959	0.445897
RBMXL1|Q96E39	39	-0.499246	0.27818	0.0813445	0.446793
ARID2|F8W108	23	0.233048	0.126612	0.0813447	0.446793
RHEB|Q15382	39	1.33567	0.744261	0.0813557	0.446815
GABRB3|P28472-4	39	0.550256	0.306697	0.0814345	0.446972
CAMK2G|Q13555-6	39	1.43764	0.801563	0.0815306	0.447163
TSSC1|Q53HC9	38	0.581594	0.324037	0.0815748	0.447251
EPHX1|P07099	39	-0.479885	0.26761	0.0815825	0.447267
GSTZ1|G3V267	39	0.639299	0.356539	0.081608	0.447317
MYO1D|O94832	39	-0.197803	0.110479	0.0820412	0.448176
STAMBPL1|B3KR00	32	-0.417092	0.231435	0.0822907	0.448669
CDS2|O95674	39	0.619733	0.346463	0.0823148	0.448717
PHYHIP|Q92561	39	0.793001	0.444325	0.0829753	0.450016
SIPA1L1|O43166-3	35	0.593913	0.331583	0.0830389	0.450141
NT5C|Q8TCD5	38	-0.410888	0.230126	0.0831053	0.450271
CBR1|P16152	39	-0.573364	0.321433	0.0831332	0.450326
TAGLN3|Q9UI15	39	1.25723	0.70517	0.0832831	0.450619
SPCS2|Q15005	34	0.441443	0.246491	0.083403	0.450853
GRIPAP1|A0A087WXA6	39	0.519961	0.291935	0.0835793	0.451197
CAMSAP2|Q08AD1-2	39	0.524726	0.294716	0.083686	0.451405
NCKAP1|Q9Y2A7	39	1.25198	0.703238	0.0837083	0.451448
EIF2S3|P41091	39	-1.1863	0.66652	0.0837852	0.451598
ATP6AP1|Q15904	39	0.569461	0.320146	0.0839674	0.451952
SF3B3|Q15393	39	-0.390806	0.21975	0.0840242	0.452063
GABRA1|P14867	39	0.69349	0.390053	0.0841035	0.452216
AP2A2|O94973	39	1.07936	0.607606	0.0843587	0.452711
ALDH3A2|I3L1M4	39	-0.387767	0.218307	0.0843877	0.452767
HSDL1|Q3SXM5	39	0.599893	0.337817	0.0844624	0.452911
MYADM|Q96S97	39	-0.58202	0.327839	0.0845419	0.453065
STIP1|P31948	39	-1.66801	0.939751	0.0846041	0.453185
ALDH4A1|P30038	39	0.925558	0.522095	0.0849696	0.45389
GDA|Q9Y2T3	39	0.797384	0.449973	0.0850886	0.454119
NEFH|P12036	39	-0.286386	0.161717	0.0852858	0.454498
PRPS1|P60891	39	1.60319	0.90553	0.0853634	0.454646
CTBP1|Q13363-2	39	0.821183	0.464122	0.0855531	0.45501
PPP2R2D|Q66LE6	39	-0.885557	0.500907	0.0857939	0.45547
NFU1|Q9UMS0-3	38	0.650916	0.368042	0.085934	0.455738
CAMK2A|Q9UQM7	39	0.886792	0.502482	0.0863191	0.456471
0|H0Y858	39	1.05446	0.598126	0.0866419	0.457084
PDK3|Q15120	39	0.837381	0.475021	0.0866599	0.457118
GAS7|O60861-1	39	0.776051	0.440587	0.0869051	0.457582
SIAE|Q9HAT2	34	-0.540986	0.306059	0.0873015	0.45833
0|F8W031	39	0.606638	0.344915	0.0873518	0.458425
PEA15|B1AKZ5	39	-0.732009	0.416563	0.0876187	0.458927
DDAH1|O94760	39	-1.97681	1.12533	0.0877237	0.459125
PAK2|Q13177	39	-1.67855	0.955648	0.0877585	0.45919
HDHD2|Q9H0R4-2	39	-0.871824	0.496548	0.0878772	0.459413
SFXN5|Q8TD22	39	0.625686	0.356708	0.0881746	0.45997
PTGR1|Q14914	39	-0.472716	0.269533	0.0882129	0.460041
CAMK2D|Q13557-8	39	0.805207	0.459344	0.0883668	0.460329
AMPD2|Q01433-2	39	-0.498762	0.284551	0.0883919	0.460376
DPYSL5|Q9BPU6	39	-0.707956	0.403924	0.0884111	0.460412
AP3D1|O14617-5	39	1.18348	0.675366	0.0884703	0.460522
FILIP1L|C9JYJ6	24	0.719084	0.401648	0.0885518	0.460674
VAT1|Q99536	39	-0.518979	0.296376	0.0886932	0.460937
SHISA4|Q96DD7	30	-0.457026	0.25867	0.0889948	0.461498
NDUFB7|P17568	39	0.650702	0.372333	0.0892965	0.462058
RPS25|P62851	39	-0.781836	0.448098	0.0897985	0.462986
VAC14|Q08AM6	39	1.21417	0.696474	0.0900586	0.463466
PIN1|Q13526	39	1.31362	0.75401	0.0902591	0.463834
DNM1L|O00429	39	1.18687	0.681755	0.0904872	0.464253
SCO1|J3QL56	39	0.640944	0.368176	0.090493	0.464264
CAT|P04040	39	0.382801	0.22013	0.0908287	0.464879
UGT8|Q16880	22	-0.344804	0.193198	0.0911707	0.465504
SH3GLB2|B7ZC39	39	0.911177	0.524607	0.0912043	0.465565
SH3GLB2|Q9NR46-2	39	0.893038	0.51436	0.0913232	0.465782
SLC25A12|O75746	39	0.844823	0.486854	0.0914916	0.466088
TPM3|P06753-4	39	1.2932	0.745273	0.0915039	0.466111
GPR37L1|O60883	39	0.457108	0.263719	0.0918433	0.466728
GCDH|Q92947	39	0.49108	0.283505	0.092048	0.467099
DDB1|Q16531	39	-2.2629	1.30651	0.0920761	0.46715
UBXN4|Q92575	38	0.56584	0.326537	0.0921853	0.467347
PRNP|P04156-2	39	-0.555823	0.32105	0.0922124	0.467396
VPS13A|Q96RL7-4	39	0.355496	0.205431	0.0923528	0.46765
UBQLN1|Q9UMX0-2	39	-1.03128	0.596192	0.0924821	0.467884
ACADSB|P45954-2	39	0.565046	0.326905	0.0927178	0.468309
GJB6|O95452	39	0.327555	0.189669	0.0929888	0.468797
RAB11FIP5|Q9BXF6	39	0.470018	0.272605	0.0935001	0.469715
HDAC11|B5MCU6	36	-0.210683	0.121999	0.0938255	0.470297
XPNPEP1|Q5T6H7	39	0.642681	0.373253	0.0939269	0.470478
PRDX1|Q06830	39	-0.883843	0.513612	0.0941108	0.470806
ATP2A2|P16615-5	39	0.982935	0.571243	0.094137	0.470853
CACNB3|P54284-5	38	0.462132	0.268823	0.094691	0.471839
COQ5|Q5HYK3	32	0.65744	0.380106	0.094709	0.471871
PCDH7|O60245	22	-0.727274	0.412595	0.0949248	0.472253
NAPRT|Q6XQN6-3	25	-0.308453	0.176456	0.0950624	0.472497
SNPH|O15079	39	0.6412	0.373922	0.0952253	0.472785
HIST1H1C|P16403	39	-0.382124	0.222943	0.0953736	0.473047
SCFD1|Q8WVM8	39	-0.504382	0.294586	0.0957129	0.473646
TPR|P12270	39	-0.305824	0.178682	0.0958286	0.47385
RMND1|Q9NWS8-2	39	0.502413	0.293573	0.0958624	0.473909
CUTA|O60888-3	39	-0.555231	0.324827	0.0962467	0.474585
EPS15|P42566	38	-0.290536	0.169978	0.0965186	0.475062
RIC8A|Q9NPQ8-2	22	-0.535793	0.305976	0.096952	0.47582
NUDT3|O95989	39	-1.0448	0.613407	0.0973835	0.476572
EPHA7|Q15375-2	34	-0.407618	0.238329	0.0975323	0.476831
LYRM7|Q5U5X0	36	0.478274	0.280378	0.097732	0.477178
HPCAL1|P37235	39	0.630762	0.370929	0.097909	0.477486
PLCL2|Q9UPR0-2	38	0.457609	0.26904	0.0980934	0.477805
WNK2|Q9Y3S1-3	36	-0.328839	0.193181	0.0984098	0.478353
MVP|Q14764	39	-0.264685	0.155931	0.0984887	0.478489
DLG3|Q92796	39	1.09164	0.643176	0.098523	0.478548
PGM3|O95394	39	-0.485787	0.286479	0.0988194	0.47906
CPPED1|Q9BRF8	39	-0.311901	0.184189	0.0992676	0.479831
RAB5C|F8VWU4	39	-0.962183	0.568561	0.0994716	0.480181
VPS35|Q96QK1	39	1.63884	0.968584	0.0995326	0.480286
PGRMC2|O15173	39	-0.414193	0.245057	0.0998803	0.480882
PSAT1|Q9Y617	39	-0.692731	0.409946	0.099954	0.481008
RUFY3|Q7L099	39	-1.07917	0.638659	0.0999667	0.48103
FSCN1|Q16658	39	-0.944048	0.558787	0.100022	0.481124
TPM3|P06753-5	39	1.27024	0.752089	0.100121	0.481294
DBT|P11182	39	0.782084	0.463086	0.100139	0.481325
HNRNPK|P61978-3	39	-1.12311	0.665587	0.10042	0.481803
LGI3|Q8N145	39	-0.26517	0.157149	0.100424	0.481811
HNRNPF|P52597	39	-0.586626	0.347888	0.100643	0.482184
ADD3|Q9UEY8-2	39	-1.10325	0.654788	0.100905	0.48263
SAMM50|Q9Y512	39	0.843752	0.501453	0.101352	0.483388
PRPSAP1|Q14558	39	0.640695	0.381321	0.101824	0.484188
LINGO1|Q96FE5-2	39	0.375175	0.223387	0.101965	0.484425
MESDC2|Q14696	39	-0.428463	0.255329	0.10224	0.48489
PURA|Q00577	39	0.82813	0.493652	0.102343	0.485063
RPL30|E5RI99	39	-0.789692	0.47092	0.10247	0.485277
SLC25A22|Q9H936	39	0.601701	0.359037	0.102675	0.485621
GPI|P06744	39	-1.3521	0.806873	0.102703	0.485669
PPIH|C9JQD4	32	-0.510271	0.302474	0.102716	0.485691
C12orf57|Q99622	27	0.439581	0.258889	0.103008	0.486181
PPP1R9A|Q9ULJ8	39	0.684091	0.408752	0.103123	0.486373
MPC2|Q5R3B4	39	0.555597	0.332194	0.103342	0.48674
HIST1H1E|P10412	39	-0.372574	0.222987	0.103674	0.487295
ATIC|P31939	39	-0.794151	0.475345	0.103705	0.487347
IAH1|H7C5G1	38	-0.600023	0.359066	0.10389	0.487656
CAP1|Q5T0R2	39	-0.868578	0.52028	0.103951	0.487758
TROVE2|P10155-3	39	-0.590153	0.354159	0.10457	0.488788
TLN2|Q9Y4G6	39	1.44322	0.86641	0.10469	0.488986
MT-ND2|P03891	35	0.602929	0.360725	0.104701	0.489005
GAP43|P17677	39	0.676998	0.40652	0.104771	0.48912
PPM1H|Q9ULR3	39	0.767741	0.461118	0.10485	0.489252
SLC4A4|Q9Y6R1	39	0.769324	0.462125	0.10489	0.489319
CHMP1B|Q7LBR1	38	-0.977349	0.586706	0.104937	0.489396
GDI1|P31150	39	-1.68208	1.01089	0.105052	0.489586
TOMM70A|O94826	39	1.06223	0.639126	0.105443	0.490233
FXR1|P51114-2	39	-0.385814	0.232244	0.105598	0.49049
SYNRG|Q9UMZ2-6	38	0.416933	0.250931	0.105799	0.490821
ACADVL|P49748	39	0.777033	0.468072	0.105835	0.49088
SLC1A2|P43004	39	0.599624	0.361292	0.105918	0.491016
IDH3B|O43837	39	0.808529	0.487711	0.106295	0.491637
NPEPPS|E9PLK3	39	-1.34268	0.810596	0.106578	0.492103
SAA1|P0DJI8	28	-0.160337	0.0956355	0.106611	0.492156
IGLON5|A6NGN9	38	0.532214	0.321089	0.106613	0.49216
ADD1|P35611-6	39	-1.35663	0.819197	0.106651	0.492222
SNRNP70|P08621-2	38	-0.254468	0.153566	0.106709	0.492318
PIP4K2B|P78356	39	-1.21426	0.73349	0.106774	0.492423
MICU1|Q9BPX6-2	33	0.360957	0.216969	0.106956	0.492722
EPHA4|P54764	39	0.5267	0.318336	0.106959	0.492727
RPL6|Q02878	39	-0.738749	0.446848	0.107224	0.493161
ATM|Q13315	27	-0.219685	0.131097	0.107333	0.493338
GK2|Q14410	37	0.329069	0.198848	0.107431	0.493498
HIP1R|O75146	38	-0.591214	0.357618	0.107496	0.493605
CRAT|P43155-2	39	0.924018	0.559543	0.107607	0.493786
SRP72|O76094	39	-0.451575	0.273498	0.107663	0.493877
CNPY3|Q9BT09	37	0.461214	0.279087	0.107901	0.494264
SPTB|P11277-3	39	1.54824	0.938512	0.107958	0.494358
DAG1|Q14118	39	-0.306436	0.185846	0.108123	0.494627
SORL1|Q92673	32	0.424835	0.255968	0.108131	0.494639
AGPAT3|Q9NRZ7-2	39	0.553743	0.335844	0.108135	0.494646
FN3KRP|Q9HA64	39	-0.609261	0.36974	0.108342	0.494982
FUNDC2|Q9BWH2	37	0.394855	0.239486	0.108685	0.495539
DLGAP3|O95886	37	0.326777	0.198258	0.108794	0.495715
COQ7|Q99807-2	34	0.408763	0.247337	0.108831	0.495775
MAP6D1|Q9H9H5	36	-0.177535	0.107843	0.109503	0.496862
CLTB|P09497	39	0.941982	0.573692	0.109554	0.496944
DNAH9|E7EP17	29	0.514719	0.310618	0.110001	0.497665
ABHD16A|O95870	39	0.516306	0.315353	0.110544	0.498537
YWHAZ|P63104	39	1.23693	0.755873	0.110712	0.498806
SERPING1|P05155-2	36	-0.322892	0.196867	0.110768	0.498897
DCTN3|O75935	39	-0.816508	0.49904	0.110769	0.498897
ABR|Q12979	39	1.25765	0.768713	0.110794	0.498937
GPD1|P21695	39	-0.232237	0.142117	0.111196	0.499582
VPS45|A0A087WU65	39	0.540141	0.330551	0.11121	0.499604
CAPZA1|P52907	39	-1.50695	0.923095	0.11154	0.50013
PPA2|Q9H2U2	39	0.63404	0.388986	0.112073	0.50098
RPL13|P26373	39	1.17501	0.720927	0.112099	0.501021
ACAD9|Q9H845	39	0.451736	0.277482	0.112499	0.501657
BAG6|P46379-4	39	-0.532821	0.327423	0.112641	0.501882
GNAI2|P04899	39	-1.52637	0.93807	0.112678	0.50194
SNX1|Q13596	39	-0.901936	0.554363	0.112713	0.501997
CLIP1|J3KP58	39	-0.828048	0.50911	0.112823	0.502171
DTX3|Q8N9I9	32	-0.442314	0.270216	0.112846	0.502208
TUBB4A|M0QYM7	39	-1.31727	0.810146	0.11293	0.50234
TCEB1|E5RHG8	39	-0.68848	0.423537	0.113018	0.50248
KCTD16|Q68DU8	39	0.482864	0.29711	0.113092	0.502597
ATP12A|P54707	39	1.07028	0.659074	0.113368	0.503034
CADM4|Q8NFZ8	39	-0.464312	0.286054	0.11353	0.503289
SUB1|P53999	39	0.640607	0.394713	0.11357	0.503353
ACP1|P24666-2	39	-0.324249	0.199967	0.113883	0.503847
THEMIS|Q8N1K5-3	33	0.55916	0.343202	0.114078	0.504154
PTGES2|Q9H7Z7	39	0.47239	0.291549	0.114149	0.504266
DNM1L|O00429-6	39	1.14322	0.706012	0.114368	0.504609
DBNL|Q9UJU6	39	0.983638	0.607666	0.114486	0.504795
SNRNP200|O75643	39	-0.42142	0.260358	0.114507	0.504829
OSTF1|Q92882	39	-0.409098	0.252794	0.114575	0.504936
DKK3|Q9UBP4	38	-0.495391	0.306472	0.115243	0.505983
TMOD2|Q9NZR1	39	-1.37896	0.854258	0.115461	0.506324
KIAA1279|Q96EK5	38	-0.375515	0.232498	0.115526	0.506425
CDC42BPB|Q9Y5S2	39	0.68853	0.426643	0.115545	0.506455
0|A0A096LPI6	39	0.716399	0.444088	0.115684	0.506673
TAF15|Q92804-2	39	-0.540857	0.335325	0.115741	0.506761
IQSEC1|Q6DN90	39	0.962606	0.597158	0.115949	0.507085
CAB39|Q9Y376	39	-1.11322	0.691244	0.116283	0.507606
CFAP54|Q96N23-2	23	0.323911	0.196934	0.116461	0.507883
TPM2|P07951-2	39	0.670905	0.416998	0.116625	0.508138
CEP170B|Q9Y4F5	38	0.287487	0.178803	0.117118	0.508904
ATP6V1G2|O95670	39	0.890544	0.554763	0.117421	0.509373
IQGAP1|P46940	39	-0.217441	0.135635	0.117893	0.510104
CRYZ|Q08257	39	0.462486	0.288681	0.118129	0.510469
OR10V1|Q8NGI7	31	-0.165003	0.102249	0.118213	0.510597
KRT7|P08729	39	-0.207189	0.129357	0.118213	0.510598
CHGB|P05060	39	0.192395	0.120128	0.118237	0.510635
RBM8A|Q9Y5S9-2	38	-0.344889	0.215436	0.118653	0.511276
RPS15A|P62244	39	0.585104	0.366202	0.119086	0.511942
NAPG|Q99747	39	1.53298	0.95954	0.119117	0.511989
DCLK2|Q8N568-3	39	0.854351	0.53481	0.119148	0.512037
CAMK2G|Q13555-5	39	1.33173	0.834876	0.119676	0.512847
SRP14|P37108	37	-0.382477	0.239524	0.119838	0.513096
DHRS7|Q9Y394-2	39	-0.84209	0.528526	0.12009	0.513481
CTNND1|O60716-8	39	0.497992	0.313014	0.120612	0.514279
SEPT3|B1AHR2	39	0.732406	0.46056	0.120772	0.514522
NRBP2|Q9NSY0	39	-0.546623	0.343737	0.120775	0.514528
TPI1|P60174-1	39	-0.395427	0.24872	0.120862	0.51466
SLC3A2|P08195-2	39	1.21856	0.766694	0.12097	0.514824
NAGK|Q9UJ70	39	-0.858186	0.540238	0.12116	0.515113
PSD3|B4DKF8	39	0.535815	0.337766	0.121655	0.515866
KIAA1217|Q5T5P2-7	37	0.565556	0.355992	0.12167	0.515888
NEK9|Q8TD19	39	-0.211638	0.133649	0.122294	0.516835
GSS|P48637	39	-0.393887	0.248757	0.122321	0.516876
CORO1A|P31146	39	0.838265	0.529808	0.122598	0.517295
ANKRD29|Q8N6D5	39	-0.364528	0.230445	0.122681	0.517421
HTT|P42858	39	0.346659	0.219351	0.123014	0.517924
PALM|O75781	39	0.891062	0.564696	0.123574	0.518767
CALB1|P05937	39	0.538019	0.34098	0.123594	0.518798
CA2|P00918	39	-0.49295	0.313136	0.12443	0.520053
RPA3|P35244	39	-0.701818	0.446152	0.124705	0.520467
VPS53|Q5VIR6-2	35	-0.251319	0.159351	0.124914	0.520779
EIF1B|O60739	39	-0.424522	0.270045	0.124939	0.520816
ABI1|Q8IZP0-10	39	0.939414	0.59788	0.125124	0.521093
WFS1|O76024	37	-0.372587	0.236861	0.125253	0.521287
MTAP|Q13126	39	-0.554316	0.352926	0.125267	0.521307
CSDE1|O75534-2	39	-1.0556	0.672359	0.125413	0.521526
|CON__P02769	39	0.280993	0.179169	0.125805	0.522111
SEMA4D|Q92854	39	0.60069	0.38306	0.125847	0.522173
ICAM5|Q9UMF0	39	0.440586	0.281269	0.126248	0.52277
DST|Q03001-3	39	-0.662255	0.423051	0.126481	0.523117
IDH3A|P50213	39	0.857995	0.548163	0.126529	0.523189
ARPC5|O15511	39	-0.484455	0.309633	0.126672	0.5234
SHANK2|Q9UPX8	30	0.473808	0.300411	0.126841	0.523652
NUP93|Q8N1F7	21	-0.646734	0.403285	0.127203	0.524189
SNX30|Q5VWJ9	37	0.473771	0.303153	0.127637	0.524832
CEP250|Q9BV73-2	22	1.0601	0.663979	0.127764	0.525019
TBCD|Q9BTW9	39	0.304764	0.195368	0.12777	0.525028
GSK3B|P49841	39	0.671189	0.430269	0.127774	0.525035
DIABLO|F5H796	39	0.469137	0.300892	0.127958	0.525306
PSD3|Q9NYI0-2	39	0.510049	0.327711	0.128611	0.52627
CPM|P14384	33	-0.187053	0.119652	0.128828	0.52659
DUSP3|P51452	39	0.907874	0.583792	0.128912	0.526713
FBXL16|Q8N461	39	0.494282	0.317909	0.128993	0.526833
PHGDH|O43175	39	-0.445999	0.287846	0.130274	0.528712
PNPO|Q9NVS9	39	-0.897578	0.57983	0.130618	0.529215
ATAT1|Q5SQI0-7	39	-0.464688	0.300272	0.130725	0.529372
NCL|P19338	39	-1.05344	0.681046	0.130909	0.529641
SLC4A8|Q2Y0W8-5	38	0.246697	0.159694	0.131652	0.530724
ARF6|P62330	39	0.82236	0.533284	0.132052	0.531306
EIF2S2|P20042	39	-0.787478	0.510803	0.132153	0.531454
STX2|P32856-3	39	0.544359	0.353452	0.132524	0.531992
RCAN2|Q14206	33	0.555051	0.358639	0.132549	0.532028
DECR1|Q16698-2	39	0.695184	0.451454	0.132583	0.532077
ALB|P02768	39	0.288728	0.187648	0.132878	0.532504
APBA1|Q02410-2	31	0.632127	0.408026	0.132969	0.532637
PLAA|Q9Y263	38	0.288632	0.187753	0.133476	0.533371
ADD2|P35612	39	1.34972	0.879379	0.133811	0.533855
LPHN3|A0A0A0MTH7	39	0.223368	0.145539	0.133835	0.533889
UBXN1|E9PJ81	31	-0.257826	0.166822	0.133864	0.533931
TAGLN|Q01995	39	0.166242	0.108415	0.134172	0.534376
SNRPD3|P62318-2	39	-0.461238	0.300897	0.134297	0.534555
TMED9|Q9BVK6	39	-0.813828	0.530924	0.134302	0.534563
PDCD5|O14737	39	-0.792767	0.517332	0.134411	0.534719
CADPS|H0YFP0	39	0.653202	0.426301	0.134449	0.534775
VAMP7|P51809	39	0.354642	0.231455	0.134456	0.534784
RAB6B|Q9NRW1	39	1.18601	0.774694	0.134775	0.535244
INPP4A|Q96PE3-2	39	0.726494	0.474568	0.134795	0.535273
RYR3|Q15413-2	33	0.287558	0.18698	0.134912	0.535441
LIN7A|O14910	39	0.615969	0.40266	0.135067	0.535665
RASAL1|O95294-2	24	-0.305276	0.196068	0.135156	0.535792
BANF1|O75531	38	-0.328041	0.214406	0.13527	0.535955
ARCN1|P48444	39	-0.852488	0.558048	0.135593	0.536419
BUB3|J3QT28	39	-0.532337	0.348669	0.135806	0.536724
SERPINB6|P35237	38	-0.237628	0.155655	0.136102	0.537149
GLIPR2|Q9H4G4	39	-0.317471	0.208135	0.136167	0.537242
HOOK3|Q86VS8	32	-0.408181	0.266214	0.136429	0.537616
ATP6V1F|Q16864	39	0.992498	0.65141	0.136591	0.537847
PODXL|O00592-2	38	0.506766	0.332931	0.137223	0.53875
AGFG2|A0A0C4DG34	30	-0.36435	0.237646	0.137316	0.538882
PRDX4|Q13162	39	-0.709155	0.466724	0.137637	0.53934
PTBP1|A6NLN1	32	-0.238332	0.156126	0.138096	0.539992
SEC13|P55735	39	0.570019	0.375759	0.138253	0.540215
UCHL1|P09936	39	-0.956394	0.631119	0.138653	0.540783
HRNR|Q86YZ3	37	0.0925524	0.0610104	0.13879	0.540978
XRCC5|P13010	39	-1.02213	0.675746	0.139359	0.541784
NDUFB3|O43676	39	0.614841	0.406737	0.139603	0.542128
BCL2L2|Q92843-2	36	0.447853	0.295827	0.139866	0.5425
BPHL|Q86WA6-2	39	0.298062	0.197729	0.140676	0.543643
TPM1|P09493-9	39	0.795864	0.528109	0.140782	0.543792
DNAJB4|Q9UDY4	39	0.78936	0.524441	0.141259	0.544463
MAPK9|P45984-3	39	0.898922	0.597611	0.141503	0.544805
EPHB2|P29323-2	35	0.496563	0.329595	0.14204	0.545558
MT-ND1|P03886	39	0.474435	0.315984	0.142207	0.545793
AP1G1|O43747	39	0.950352	0.633023	0.142249	0.545851
COMMD10|D6RJ90	26	0.492302	0.32361	0.142433	0.546109
MINOS1|Q5TGZ0-2	39	0.465172	0.310068	0.142523	0.546235
USP12|O75317	34	-0.512149	0.340278	0.142758	0.546564
LRRC57|H3BSW0	39	0.850162	0.567125	0.142821	0.546651
HNRNPU|Q00839-2	39	-1.23962	0.827208	0.142953	0.546836
TPM1|P09493-5	39	1.0005	0.667925	0.143119	0.547068
XRCC6|P12956	39	-0.740272	0.494458	0.143322	0.547351
TPM4|P67936-2	39	0.953525	0.637438	0.143651	0.547809
ERLEC1|Q96DZ1-3	35	-0.275089	0.183465	0.143884	0.548134
PEA15|Q15121	39	-0.628686	0.420609	0.143954	0.548232
PPP2R1A|P30153	39	1.28723	0.861776	0.144217	0.548598
MYH10|P35580-4	39	1.38484	0.927553	0.144396	0.548847
TPM4|P67936	39	1.05516	0.70718	0.14464	0.549186
GFAP|K7ELP4	39	-0.325817	0.218687	0.145215	0.549983
PABPC5|Q96DU9-2	39	-0.192827	0.129454	0.145304	0.550106
CD44|H0YD13	39	-0.193608	0.130059	0.145546	0.550442
ERC1|Q8IUD2-4	38	0.364135	0.24447	0.145578	0.550487
ACOT9|Q9Y305	39	0.711186	0.477827	0.145608	0.550528
MYO18A|Q92614-3	39	-1.00134	0.672781	0.14561	0.550531
REEP1|F8W897	38	0.460562	0.309501	0.145948	0.550998
HTATSF1|O43719	37	0.2408	0.161754	0.146067	0.551163
MSRA|Q9UJ68-2	38	-0.408129	0.27446	0.146225	0.551381
AKR1A1|P14550	39	-0.502448	0.338394	0.146548	0.551828
FAM171A1|Q5VUB5	34	-0.498278	0.334367	0.146608	0.551911
CRKL|P46109	39	0.748836	0.504799	0.146909	0.552325
WNK4|Q96J92-3	31	-0.217817	0.145938	0.147154	0.552663
CACNG2|Q9Y698	38	0.362605	0.244565	0.147377	0.55297
RPS24|P62847-2	39	-0.502187	0.338945	0.14739	0.552988
TMOD3|H0YKU1	39	0.872627	0.588981	0.147397	0.552998
VARS|P26640	39	1.08574	0.733076	0.147533	0.553184
RAB3D|O95716	39	0.606755	0.409793	0.14765	0.553345
PRPF8|Q6P2Q9	38	-0.217079	0.14652	0.147666	0.553368
CDC42EP4|Q9H3Q1-2	33	-0.219764	0.147836	0.14793	0.55373
MATR3|P43243	39	-0.865202	0.585184	0.148215	0.554122
AKT1|P31749-2	26	-0.366498	0.244639	0.148315	0.554258
GLRX5|Q86SX6	39	0.477841	0.323433	0.148511	0.554527
PRDX2|P32119	39	1.27247	0.861327	0.148526	0.554549
HINT3|Q9NQE9	39	-0.625942	0.423842	0.148664	0.554738
TPD52L1|E9PNK6	39	-0.300401	0.203421	0.148686	0.554768
RGN|Q15493	38	-0.161399	0.109243	0.148765	0.554876
SLAIN1|C9JP03	38	0.443557	0.300253	0.148805	0.554931
H1F0|P07305	39	-0.333627	0.226068	0.148944	0.555121
MYH10|P35580-3	39	1.37216	0.931786	0.149792	0.556281
DCAKD|K7ESP4	39	-0.264197	0.179476	0.149943	0.556488
NOP56|O00567	31	0.401696	0.271068	0.149945	0.556489
WASF3|Q9UPY6	39	-0.679853	0.462114	0.150177	0.556806
HTRA2|O43464-2	26	0.454769	0.305224	0.150435	0.557158
L1CAM|P32004	39	0.583379	0.396808	0.150446	0.557173
SLC25A25|Q6KCM7-6	39	0.528205	0.359479	0.150667	0.557474
SPAG9|O60271-5	36	-0.443694	0.301487	0.150873	0.557754
BCAN|Q96GW7	39	-0.757872	0.516133	0.150935	0.557839
HNRNPU|Q00839	39	-1.20939	0.82385	0.151041	0.557983
NPTXR|O95502	39	0.363772	0.248036	0.15141	0.558485
NUDC|Q9Y266	39	-1.22723	0.836865	0.15145	0.558539
NBAS|H0Y5G7	21	0.532448	0.354684	0.151652	0.558813
IQSEC2|Q5JU85	39	0.617604	0.42147	0.15175	0.558946
SHISA7|A6NL88	21	0.217631	0.145011	0.151752	0.558949
TPM1|P09493-7	39	0.729184	0.497684	0.151805	0.559021
SCLY|Q96I15-2	31	0.260561	0.176746	0.15199	0.559272
DAAM2|Q86T65-4	39	-0.228883	0.156413	0.152303	0.559696
TRIOBP|F6TR96	32	-0.229185	0.155781	0.152387	0.55981
DSTN|P60981	39	-1.13821	0.778015	0.1524	0.559827
SAFB|Q15424-2	39	-0.366672	0.250697	0.152497	0.559958
NMT1|P30419	39	-0.738092	0.504775	0.152603	0.560102
PTP4A1|Q93096	36	-0.382166	0.260859	0.15267	0.560192
TOP1|P11387	35	-0.419543	0.286271	0.152843	0.560427
RNF170|Q96K19-3	30	-0.311316	0.211421	0.152891	0.560492
DNAJB2|P25686	39	-0.648315	0.443931	0.1531	0.560774
WDR47|O94967-2	39	0.961074	0.658489	0.153341	0.5611
C2orf47|Q8WWC4	37	0.588905	0.403266	0.153653	0.561521
ARPC2|O15144	39	0.983903	0.675266	0.154014	0.562008
KRT74|Q7RTS7	39	-0.236702	0.162482	0.154089	0.562108
HRSP12|P52758	39	0.746758	0.512716	0.154175	0.562224
DNAJB11|Q9UBS4	39	0.486466	0.334348	0.154589	0.562781
LHPP|Q9H008	39	-0.507879	0.349115	0.154646	0.562858
SRSF7|Q16629-3	39	-0.70471	0.484729	0.154904	0.563205
CD101|Q93033	22	-1.08961	0.734046	0.155007	0.563344
PSMD6|Q15008	39	0.928808	0.639124	0.155062	0.563417
GAD2|Q05329	39	0.483895	0.333328	0.155488	0.563989
ATOX1|E5RGN3	39	-0.678311	0.467411	0.155626	0.564175
CRMP1|Q14194	39	0.995974	0.686623	0.155812	0.564424
DISC1|C4P0A0	30	-0.31444	0.215277	0.156098	0.564807
PPT1|P50897	39	0.878473	0.606357	0.156302	0.56508
CLVS1|Q8IUQ0	29	0.331504	0.22687	0.156416	0.565232
TRIM3|O75382	39	-0.67291	0.464761	0.156555	0.565418
MADD|Q8WXG6-7	39	0.552088	0.3815	0.156753	0.565683
UHRF1BP1L|A0JNW5	27	-0.270259	0.18465	0.156828	0.565783
SFN|P31947	39	0.755058	0.521856	0.156831	0.565787
KCNMA1|J3KQ16	39	0.283397	0.195915	0.156926	0.565913
GRHPR|Q9UBQ7	39	-0.826523	0.571855	0.157258	0.566357
CORO2B|Q9UQ03-2	39	0.806284	0.558413	0.157664	0.566897
ARHGEF9|O43307-3	36	0.318827	0.22042	0.157775	0.567045
ARMCX3|Q9UH62	26	0.593441	0.406346	0.158306	0.567753
PRKCA|P17252	39	1.09932	0.763063	0.158564	0.568096
LGALS3BP|Q08380	38	-0.232803	0.16149	0.158565	0.568097
HMGN2|P05204	39	-0.314502	0.218317	0.158591	0.568131
HECTD4|Q9Y4D8-4	39	-0.603711	0.419138	0.15865	0.56821
CAMK2D|E9PBG7	39	0.688878	0.478309	0.158687	0.568258
TPM1|F5H7S3	39	0.933299	0.648163	0.158777	0.568379
EEF1E1|O43324	39	0.709785	0.493698	0.159404	0.56921
CIT|O14578-3	39	0.340036	0.236569	0.159495	0.56933
SUOX|P51687	20	0.42815	0.290209	0.159534	0.569383
DEK|P35659-2	22	-0.4888	0.333169	0.159597	0.569466
HNRNPH1|P31943	39	-1.21461	0.846259	0.160086	0.570113
EEF1A1|Q5JR01	39	-0.552421	0.38495	0.16015	0.570198
TMED10|P49755	39	-0.689538	0.480536	0.160182	0.57024
ALAD|P13716	39	-0.459206	0.320288	0.160523	0.570691
KIAA1211L|Q6NV74	37	0.342269	0.238543	0.160746	0.570985
EIF4E|P06730	39	-0.775352	0.541119	0.160768	0.571014
WDR7|Q9Y4E6	39	0.809816	0.565255	0.160828	0.571093
TMX3|Q96JJ7	39	0.518762	0.362119	0.160852	0.571125
GNPDA2|Q8TDQ7	39	-0.962443	0.672131	0.161035	0.571366
ANK2|Q01484-5	39	1.39616	0.975399	0.161192	0.571573
PCLO|Q9Y6V0-2	39	0.263744	0.184562	0.161862	0.572455
TPM1|Q6ZN40	39	0.695272	0.48662	0.161932	0.572547
TUBB8|Q3ZCM7	39	-1.07822	0.755185	0.162225	0.572932
PSPC1|Q8WXF1	39	-0.632955	0.44354	0.162426	0.573197
EIF3M|Q7L2H7	39	-0.677646	0.475121	0.162653	0.573494
USP46|P62068-4	38	0.255635	0.179177	0.16278	0.573661
DIP2A|Q14689-6	38	-0.558702	0.391697	0.162882	0.573795
RAB39B|Q96DA2	39	0.422313	0.296478	0.163177	0.574181
RAB2A|P61019	39	1.15725	0.81359	0.16376	0.574945
TPM3|P06753-3	39	1.0338	0.726836	0.163783	0.574974
C1orf123|Q9NWV4	39	-0.547366	0.384854	0.163799	0.574996
GANAB|Q14697	39	1.30307	0.916262	0.163831	0.575037
SRPRB|Q9Y5M8	39	0.413788	0.291199	0.164172	0.575483
UBE2L3|P68036-2	39	-0.774147	0.544834	0.164198	0.575517
IGHG1|A0A087WYE1	39	0.205974	0.14497	0.164222	0.575548
STX7|O15400-2	39	0.818137	0.575836	0.164229	0.575557
UBR4|Q5T4S7-3	39	-0.295938	0.208323	0.164289	0.575636
PGAM2|P15259	39	-1.22016	0.859205	0.164424	0.575812
DNM1L|O00429-8	39	1.00695	0.70997	0.164948	0.576495
FLII|Q13045-2	26	0.409259	0.285134	0.165262	0.576904
TSC1|Q92574-2	23	-0.336842	0.23347	0.165372	0.577047
CAMKV|Q8NCB2	39	0.557703	0.393627	0.165372	0.577048
SLC1A4|P43007	39	0.477618	0.337465	0.165814	0.577623
PPM1F|P49593	36	0.423555	0.299026	0.166305	0.578261
BPGM|P07738	24	0.362017	0.252039	0.16636	0.578332
ATL1|Q8WXF7	39	1.15998	0.820788	0.166414	0.578402
PPP6R3|Q5H9R7-3	28	0.151141	0.106015	0.166846	0.578962
ALDH7A1|P49419-2	39	-0.484929	0.343633	0.167019	0.579186
RPL31|C9JU56	39	0.655683	0.464901	0.167256	0.579493
HDHD2|Q9H0R4	39	-0.771701	0.547467	0.167487	0.579792
PPM1E|Q8WY54-2	38	-0.284132	0.201468	0.167533	0.579851
MICU3|Q86XE3	37	0.237362	0.168218	0.167592	0.579927
NIPSNAP3A|Q9UFN0	39	-0.186628	0.132433	0.167593	0.579929
HIST1H1B|P16401	39	-0.294644	0.209284	0.167991	0.580443
KRT26|Q7Z3Y9	39	0.0813246	0.0577879	0.168159	0.58066
GPHN|Q9NQX3	39	0.793439	0.563824	0.168174	0.580679
KIF27|Q86VH2-3	39	0.44624	0.317264	0.168386	0.580953
ANK2|Q01484-2	39	1.37004	0.974251	0.168468	0.581059
ATP6V1H|Q9UI12-2	39	0.833193	0.592679	0.168597	0.581225
STX12|Q86Y82	39	0.822571	0.585222	0.168667	0.581315
CARNS1|A5YM72	39	-0.121377	0.0864153	0.168961	0.581694
KIF7|Q2M1P5	39	0.445415	0.317151	0.169005	0.581751
TPM1|P09493-6	39	0.743009	0.529585	0.169425	0.582292
SCG2|P13521	39	0.380699	0.27143	0.169554	0.582457
TRAPPC9|H0YBR0	35	-0.415843	0.296025	0.170034	0.583074
MFAP2|P55001-3	34	0.103748	0.0738113	0.170121	0.583186
IGHG1|A0A087WV47	39	0.202333	0.144474	0.170173	0.583252
PPP1R2|E7EMN6	38	-0.325535	0.232488	0.170506	0.583679
CSNK2B|P67870	39	0.635794	0.454512	0.170658	0.583874
GYG1|P46976-2	39	-0.441002	0.315355	0.170782	0.584032
SCYL1|Q96KG9-3	37	0.49939	0.356803	0.170956	0.584256
CRMP1|Q14194-2	39	0.979894	0.701197	0.171072	0.584404
MLEC|Q14165	39	-0.683327	0.489529	0.171541	0.585005
DDX3X|O00571-2	39	-0.741192	0.531175	0.171692	0.585196
BCAT1|P54687-4	39	0.445964	0.31962	0.171718	0.58523
ROCK2|O75116	39	1.18858	0.851966	0.171775	0.585303
CAPZB|B1AK87	39	1.3124	0.940924	0.171866	0.585419
ATG5|Q9H1Y0-2	33	0.323109	0.230827	0.172184	0.585825
C19orf12|K7EPS8	26	-0.652198	0.462266	0.172267	0.585931
MMAB|S4R3P5	39	-0.342779	0.246007	0.172295	0.585966
KRT8|P05787	39	-0.228449	0.164021	0.172464	0.586182
MPP1|Q00013-3	39	-0.598016	0.429586	0.172683	0.586461
ATCAY|Q86WG3	39	0.547952	0.393718	0.172784	0.58659
C3|P01024	39	-0.312905	0.224854	0.172828	0.586646
MYH11|P35749-4	39	0.501477	0.361129	0.173718	0.587777
WNK1|Q9H4A3-5	39	-0.234628	0.169139	0.174154	0.588331
CAB39L|Q5TAW7	39	-0.634331	0.457672	0.174516	0.58879
GABRB1|P18505	39	0.538239	0.388577	0.174771	0.589113
TTC7B|Q86TV6	39	0.359468	0.25961	0.174926	0.589309
PPP3CA|Q08209	39	0.999797	0.722354	0.175096	0.589525
CEND1|Q8N111	39	0.726637	0.525039	0.175131	0.589568
PPIAL4F|A0A075B759	39	-0.579395	0.418868	0.175352	0.589848
CLASP1|Q7Z460-2	39	-0.74137	0.536017	0.175392	0.589899
IPO5|O00410	39	1.09868	0.794589	0.175517	0.590057
RFTN1|Q14699	38	0.281338	0.203491	0.175816	0.590434
S100B|P04271	39	-0.293024	0.212138	0.175946	0.590598
COX6A1|P12074	39	0.452628	0.327737	0.176013	0.590682
C1QB|A0A0A0MSV6	35	-0.248895	0.179758	0.176057	0.590738
SEMA4D|Q92854-2	39	0.473393	0.342925	0.1762	0.590918
FBXO2|Q9UK22	39	-0.538279	0.390034	0.176314	0.591062
NANS|Q9NR45	39	-0.690033	0.500213	0.176498	0.591294
DERL1|E5RGY0	20	-0.530872	0.375639	0.176741	0.5916
NT5C2|P49902-2	38	-0.513862	0.372843	0.177136	0.592098
DPYSL2|Q16555	39	-1.0255	0.745031	0.177426	0.592462
PPID|Q08752	39	0.318442	0.231539	0.177769	0.592893
TARDBP|A0A087WX29	39	-0.459024	0.334012	0.178094	0.593301
TMOD1|P28289	36	0.27659	0.201059	0.178479	0.593783
DPY30|Q9C005	39	-0.396878	0.28943	0.179028	0.59447
PDE8A|O60658-6	22	-0.236941	0.169633	0.179464	0.595015
H2AFV|Q71UI9	39	-0.363731	0.265747	0.17981	0.595448
ADCK3|Q8NI60-3	36	0.413774	0.302003	0.180193	0.595925
PTPN23|Q9H3S7	39	-0.550999	0.403035	0.180303	0.596063
SYNJ1|O43426-4	39	1.16516	0.853029	0.180682	0.596534
GSTM5|P46439	39	0.282345	0.206719	0.180702	0.59656
INF2|Q27J81-2	39	-0.197088	0.144447	0.181142	0.597107
CSTB|P04080	39	-0.467768	0.342842	0.181157	0.597125
SYNGR1|B5MCD7	39	0.297558	0.218124	0.181222	0.597207
ADH5|P11766	39	-0.561498	0.411981	0.181611	0.59769
ACSS1|Q9NUB1-2	39	0.555974	0.408101	0.181793	0.597916
RALBP1|Q15311	28	0.614106	0.446627	0.181837	0.597971
TUBB4A|P04350	39	-1.21961	0.895451	0.181897	0.598045
CLIP2|Q9UDT6	39	-1.05304	0.773452	0.182064	0.598252
PPP5C|H0YDU8	39	1.09293	0.803147	0.182274	0.598512
TXNL1|O43396	39	-0.885142	0.65076	0.182474	0.59876
PALM|O75781-2	39	0.721779	0.530728	0.182533	0.598833
MTX3|Q5HYI7	30	-0.525917	0.384128	0.182675	0.599008
LGALS3|P17931	38	-0.23119	0.169972	0.182727	0.599073
THYN1|Q9P016-2	28	-0.495956	0.361552	0.182832	0.599204
ACO1|P21399	39	-0.470801	0.346481	0.1829	0.599288
NIT1|Q86X76-2	39	-0.463216	0.341165	0.183234	0.599701
HAGH|Q16775-2	39	1.23692	0.911029	0.183242	0.599711
EIF3E|P60228	39	-0.595877	0.439031	0.183389	0.599892
MYH9|P35579	39	-0.581696	0.428638	0.183444	0.59996
STK24|B4DR80	39	0.42568	0.314009	0.1839	0.600523
DNM3|Q9UQ16-3	39	1.52179	1.12317	0.184129	0.600805
NRGN|Q92686	39	-0.201115	0.148437	0.184134	0.600811
TPT1|P13693	39	0.766386	0.565906	0.184332	0.601055
DNAH1|Q9P2D7-5	20	-0.899987	0.648939	0.184504	0.601267
ANK2|Q01484	39	1.24542	0.920249	0.18462	0.60141
FABP3|S4R371	39	-0.346566	0.256128	0.1847	0.601509
FNTB|P49356	21	-0.80852	0.584848	0.184729	0.601545
CCDC22|O60826	25	-0.20658	0.150663	0.184806	0.601639
PCDHGB6|Q9Y5F9	27	-0.195383	0.143131	0.185439	0.602418
WASL|O00401	39	-0.282809	0.209531	0.185769	0.602823
RABEP1|Q15276	39	-0.464298	0.344006	0.185784	0.602841
HCN2|Q9UL51	37	0.423977	0.31424	0.186453	0.603661
USP14|P54578	39	-1.17087	0.869101	0.186568	0.603802
HDGF|P51858	39	-0.582217	0.432539	0.186943	0.60426
EXOC1|Q9NV70-2	35	-0.294781	0.218703	0.187471	0.604906
HSPG2|P98160	39	0.272746	0.203265	0.188295	0.605911
|CON__H-INV:HIT000292931	39	-0.160568	0.119788	0.18874	0.606453
PTGES3|Q15185-4	39	-1.08448	0.810086	0.189294	0.607126
AMT|P48728-3	36	0.290924	0.216943	0.189356	0.607202
ANXA7|P20073-2	39	-1.0889	0.815053	0.190176	0.608197
MYO1G|B0I1T2	36	-0.213489	0.159548	0.1903	0.608347
GABRA5|P31644	39	0.537368	0.402538	0.190511	0.608603
GALNT8|P17658	39	-0.347705	0.260568	0.190685	0.608814
GNAL|P38405-3	39	-0.8902	0.667155	0.190715	0.608849
TXN|P10599	39	0.488104	0.365848	0.190763	0.608908
ATAD1|Q8NBU5	39	0.375155	0.281264	0.190878	0.609047
SPTBN4|Q9H254	39	0.889811	0.668068	0.191497	0.609795
MTFR1L|Q9H019-3	35	0.324024	0.242732	0.191629	0.609955
ACTN4|H7C144	39	0.804923	0.604641	0.191716	0.61006
PPFIA1|Q13136-2	39	0.610102	0.458693	0.192093	0.610514
ATP5I|P56385	39	0.363872	0.273636	0.192196	0.610639
IGHG3|A0A087WXL8	39	0.199504	0.150052	0.192261	0.610717
SH3GL3|Q99963-4	39	0.688001	0.517728	0.192484	0.610985
KIAA0513|O60268	39	0.586466	0.441336	0.192499	0.611003
COTL1|Q14019	39	-0.470129	0.353815	0.192531	0.611042
YWHAG|P61981	39	1.27989	0.963285	0.192554	0.611069
GNB4|Q9HAV0	39	-1.16052	0.873457	0.192559	0.611076
TRNT1|Q96Q11-2	30	-0.345809	0.258509	0.192577	0.611097
ACTN4|K7EJH8	39	0.691052	0.520447	0.192837	0.61141
ATP6V1C1|P21283	39	1.0262	0.772897	0.192863	0.611441
PRELP|P51888	37	0.0620569	0.0467045	0.193058	0.611676
LMO7|H0Y424	33	0.151403	0.113757	0.193581	0.612303
ASPHD2|Q6ICH7	39	0.386904	0.291941	0.193665	0.612404
EHBP1|Q8NDI1-3	22	-0.270716	0.20079	0.1943	0.613166
FAF1|Q9UNN5	39	-0.348073	0.263136	0.194485	0.613387
DCTN1|Q14203-6	39	-1.45935	1.10558	0.195407	0.61449
PLCB2|Q00722-3	38	0.604914	0.45801	0.195408	0.614491
BAZ1B|Q9UIG0-2	38	-0.301507	0.228315	0.195464	0.614558
GSTM1|P09488	39	0.211534	0.160433	0.195892	0.615069
SMARCC2|Q8TAQ2-2	39	-0.324996	0.246499	0.195917	0.615099
MDH1|P40925	39	-1.26634	0.960979	0.196146	0.615371
CAMK4|Q16566	39	0.336883	0.255662	0.196168	0.615398
POMGNT2|Q8NAT1	32	0.4978	0.376499	0.196807	0.616159
GABBR1|Q9UBS5-4	39	0.230383	0.175473	0.197753	0.617282
CUL2|Q13617	39	-0.932022	0.710468	0.198113	0.617709
PCYOX1|Q9UHG3	39	0.968588	0.738644	0.198293	0.617922
ALDH9A1|P49189	39	-0.657039	0.501081	0.198313	0.617947
BLMH|Q13867	39	-0.511142	0.390155	0.198696	0.6184
FAM98A|E9PH82	37	0.339043	0.258549	0.198797	0.61852
GAA|P10253	38	-0.451115	0.344238	0.198819	0.618545
FTL|P02792	39	-0.174622	0.133344	0.198879	0.618616
DSP|P15924	21	0.251262	0.188044	0.199101	0.618879
TPBG|Q13641	37	0.278391	0.212823	0.199883	0.619802
RAB15|P59190-2	39	0.459192	0.351517	0.199965	0.619898
BRSK1|Q8TDC3	39	0.433893	0.332318	0.200187	0.62016
PSMD13|Q9UNM6	39	1.27065	0.973389	0.200276	0.620266
RBM14|Q96PK6	38	-0.401268	0.307361	0.200479	0.620504
PCDHGA12|O60330	38	-0.150514	0.115312	0.200564	0.620604
MAPRE3|Q9UPY8-2	39	1.07357	0.823925	0.201084	0.621216
TMEM245|Q9H330-4	36	-0.177775	0.136246	0.201265	0.621429
VAMP2|J3QRU4	39	0.524894	0.403672	0.201996	0.622286
RAB12|Q6IQ22	39	0.342073	0.263218	0.202241	0.622573
PHPT1|Q9NRX4	39	-0.662641	0.511277	0.20344	0.623976
YARS|P54577	39	-0.725955	0.56077	0.203946	0.624566
RPS2|P15880	39	-0.932659	0.720667	0.204084	0.624727
UTP15|Q8TED0-3	24	-0.278288	0.212011	0.204179	0.624838
PARP1|P09874	39	-0.305951	0.236473	0.204205	0.624868
ANK2|I6L894	39	1.22142	0.944663	0.204491	0.625202
ACTA2|P62736	39	1.09436	0.846456	0.204525	0.625241
REEP6|Q96HR9	36	0.17805	0.13762	0.205002	0.625796
RRAGA|Q7L523	37	-0.356472	0.275875	0.205282	0.626121
PAFAH1B3|Q15102	39	-0.512011	0.39703	0.205645	0.626543
PCDHGA8|Q9Y5G5	19	-0.348168	0.26346	0.20613	0.627105
DCUN1D1|Q96GG9	38	-0.573622	0.445806	0.206888	0.627983
PCYOX1L|Q8NBM8	39	0.212846	0.165637	0.207225	0.628372
KIAA1107|Q9UPP5-2	39	0.16974	0.132159	0.207453	0.628635
CAMKK1|Q8N5S9	39	0.47269	0.368118	0.207551	0.628749
GCN1L1|Q92616	39	-0.25534	0.19887	0.207593	0.628797
CAPG|P40121	39	-0.299446	0.23323	0.207608	0.628814
NID2|H0YJV3	37	0.262	0.203921	0.207804	0.629041
SMARCC1|Q92922	36	-0.270432	0.210374	0.207849	0.629092
GSTM4|A0A0A0MR85	39	0.215112	0.16773	0.208101	0.629382
SIRT5|Q9NXA8-2	38	0.372221	0.290224	0.208333	0.62965
AP1S1|P61966	37	0.338771	0.264073	0.208475	0.629814
ELMOD2|D6RBS5	35	-0.2814	0.219316	0.208975	0.630389
PRKCB|P05771	39	1.06846	0.835063	0.209141	0.63058
STK39|Q9UEW8-2	39	-0.561073	0.438767	0.2094	0.630877
SPOCK1|D3DQB3	29	-0.245169	0.190296	0.209418	0.630898
DNAH11|Q96DT5	39	-0.328371	0.256903	0.209593	0.631099
DDX6|P26196	39	-0.723645	0.566561	0.209919	0.631473
UBA6|A0AVT1	39	-0.317346	0.24869	0.210334	0.631949
STMN1|P16949	39	-0.540375	0.42365	0.210525	0.632167
ATP9A|O75110	39	0.507674	0.398058	0.210576	0.632226
USP15|Q9Y4E8-2	33	-0.350736	0.274006	0.210681	0.632345
ETFDH|Q16134	38	0.438963	0.344111	0.210729	0.6324
TRAPPC4|Q9Y296-2	33	-0.390721	0.305442	0.210968	0.632674
DARS|P14868	39	-1.24001	0.973291	0.211045	0.632762
ACOT13|Q9NPJ3	39	0.486946	0.382315	0.211171	0.632906
SH3GL1|Q99961	39	0.651823	0.511784	0.211189	0.632926
MAP1A|E9PGC8	39	-0.564718	0.443426	0.211222	0.632964
ENOPH1|Q9UHY7	39	-0.50527	0.396876	0.211368	0.633131
KCNAB1|Q14722-2	39	-0.309651	0.243228	0.211377	0.633141
MPC1|A0A087WVZ0	26	0.163684	0.127265	0.211754	0.633572
GHITM|Q9H3K2	37	-0.385319	0.302628	0.211827	0.633655
PCMT1|P22061	39	-0.621211	0.488563	0.211934	0.633776
CLPB|Q9H078-2	39	0.309244	0.243387	0.212257	0.634145
REEP5|Q00765	39	0.602291	0.474624	0.212821	0.634786
CCT5|P48643	39	-1.13283	0.892779	0.212857	0.634827
PABPC1|A0A087WTT1	39	-0.888954	0.700769	0.212978	0.634965
FGF12|P61328-2	39	-0.44963	0.354532	0.213085	0.635087
NUMB|P49757-8	35	-0.388013	0.305253	0.213141	0.63515
HIST1H4A|P62805	39	-0.45344	0.357716	0.21331	0.635343
FARSA|Q9Y285	39	0.556379	0.439193	0.213584	0.635654
ECI2|O75521-2	39	-0.507579	0.400949	0.213895	0.636006
LNP|Q9C0E8-2	34	-0.349603	0.275496	0.214201	0.636353
RPN2|P04844-2	39	-0.487947	0.385833	0.21435	0.636523
IVD|P26440	39	0.303528	0.240033	0.214398	0.636576
SEPT2|Q15019	39	-0.548377	0.433772	0.214511	0.636705
ILVBL|A1L0T0	39	-0.431204	0.341283	0.214769	0.636996
YWHAB|P31946-2	39	0.919763	0.72824	0.214941	0.637191
ALDH3B1|P43353-2	37	-0.269512	0.213154	0.214945	0.637195
ATP6V1A|P38606	39	0.97135	0.769567	0.215221	0.637508
GNG7|O60262	39	-0.364622	0.288952	0.215337	0.637639
DBI|P07108	39	-0.399752	0.317022	0.215665	0.638008
STK25|O00506-3	37	0.360723	0.286035	0.21611	0.638511
RPL21|P46778	39	-0.352662	0.279963	0.216122	0.638524
HYDIN|Q4G0P3	28	-0.19434	0.153014	0.216232	0.638648
GABRA2|G5E9Z6	39	0.391624	0.311015	0.216298	0.638723
PLD3|Q8IV08	38	0.353501	0.280663	0.216421	0.638861
RAP1GDS1|P52306	39	-0.692598	0.550621	0.216774	0.639259
HIST2H2BE|Q16778	39	-0.366983	0.292214	0.217482	0.640054
PCCB|E7ETT1	39	0.606781	0.48359	0.217887	0.640509
CDH13|A0A0A0MTR1	39	0.400757	0.319472	0.217997	0.640632
MECP2|P51608-2	39	-0.362216	0.289152	0.218626	0.641337
CDH11|P55287-2	22	-0.360258	0.282709	0.218761	0.641487
CNTN1|Q12860	39	-1.20309	0.961188	0.218992	0.641746
OXR1|Q8N573-8	39	0.727162	0.580994	0.219023	0.64178
NPLOC4|Q8TAT6	39	-0.310649	0.248334	0.219257	0.642042
HNRNPUL1|Q9BUJ2-3	29	-0.496218	0.394029	0.219538	0.642356
MRPL46|Q9H2W6	23	0.190843	0.150391	0.219777	0.642622
COMT|P21964-2	39	-0.502416	0.402109	0.219791	0.642639
C9orf172|C9J069	38	-0.263029	0.210761	0.220558	0.643493
TMPO|P42167-2	39	-0.27126	0.217526	0.22067	0.643617
PRDX5|P30044-2	39	0.626373	0.502522	0.220874	0.643844
RAP2B|P61225	39	0.638116	0.512117	0.221028	0.644015
CAMSAP1|Q5T5Y3	36	0.460694	0.369154	0.221096	0.644091
TPM3|P06753-6	39	0.927745	0.74476	0.221151	0.644152
TRAPPC3|O43617	39	0.591081	0.474572	0.22122	0.64423
APOOL|A0A087WYF7	35	-0.441744	0.353933	0.221339	0.644362
VAMP1|F5GZV7	39	0.318198	0.255565	0.221376	0.644402
EIF4G2|D3DQV9	39	-0.419176	0.336686	0.221401	0.644431
NTM|Q9P121-4	39	0.713938	0.573642	0.22156	0.644606
KIF1A|Q12756	39	-0.743855	0.598169	0.221929	0.645016
EEFSEC|P57772-2	29	0.13484	0.107647	0.221938	0.645026
DAB2IP|Q5VWQ8-3	39	0.348349	0.280313	0.222235	0.645355
GOLGA6L2|Q8N9W4	24	0.484855	0.385532	0.223014	0.646218
CAMSAP1|Q5T5Y3-2	36	0.45949	0.369862	0.223143	0.64636
ADO|Q96SZ5	34	-0.428971	0.344903	0.223225	0.646451
SNRPA|M0R268	35	-0.508479	0.409476	0.223631	0.6469
RAP1GAP|P47736	39	0.631867	0.510293	0.223868	0.647161
PLXNA2|O75051	39	0.348705	0.281768	0.224116	0.647434
ERO1L|Q96HE7	39	0.338877	0.274096	0.224562	0.647926
PRKCB|P05771-2	39	0.995532	0.805508	0.224724	0.648104
H2AFY|O75367-2	39	-0.648644	0.524844	0.224734	0.648115
RAB13|P51153	39	0.540713	0.437854	0.225089	0.648505
MT-ND3|P03897	21	0.183222	0.145574	0.225179	0.648605
VPS11|B7Z879	35	0.314424	0.254234	0.225468	0.648922
GPD2|P43304	39	0.5914	0.479376	0.225541	0.649002
GFAP|P14136	39	-0.270802	0.219554	0.225638	0.649109
DIP2B|Q9P265	39	-0.40573	0.329693	0.226668	0.650238
DYNC1LI1|Q9Y6G9	39	0.823807	0.670424	0.227351	0.650985
TIMM13|Q9Y5L4	39	0.479834	0.39089	0.227812	0.651488
PANK4|Q9NVE7	38	0.348051	0.283436	0.227892	0.651576
EIF1|P41567	39	-0.321625	0.262092	0.227958	0.651647
CORO7-PAM16|A0A0A6YYL4	39	0.196566	0.160208	0.228033	0.65173
PEX5L|Q8IYB4-8	37	0.201646	0.164272	0.228314	0.652035
TSC22D2|O75157-2	36	-0.184302	0.150059	0.228332	0.652056
PMPCA|Q10713	39	0.271121	0.221412	0.228938	0.652715
SERPINB1|P30740	39	-0.167067	0.136499	0.22915	0.652946
PAIP1|D6REB4	38	-0.360768	0.294691	0.229284	0.653091
PSIP1|O75475	39	-0.337865	0.27618	0.229369	0.653184
AGO1|Q5TA58	33	0.411324	0.334992	0.229372	0.653187
EIF3K|Q9UBQ5-2	39	0.460005	0.376139	0.229514	0.653341
ARL6IP5|O75915	39	-0.444783	0.363734	0.229566	0.653398
BRK1|Q8WUW1	39	0.723313	0.591537	0.229587	0.653421
NME3|Q13232	35	0.285853	0.23353	0.230154	0.654036
EPN1|Q9Y6I3-3	39	-0.507669	0.415731	0.230192	0.654077
GJA1|P17302	39	-0.358328	0.293481	0.230264	0.654155
RLTPR|Q6F5E8-2	36	0.212143	0.173479	0.230308	0.654204
PA2G4|Q9UQ80	39	-0.762074	0.624765	0.230705	0.654633
AGO2|Q9UKV8-2	32	0.43367	0.354163	0.23097	0.65492
DGKQ|H0YA20	24	0.637108	0.515839	0.23111	0.655071
NDUFB1|O75438	39	0.37259	0.305738	0.231125	0.655087
CDC42BPA|Q5VT25-3	38	-0.153359	0.12578	0.231136	0.6551
ME3|Q16798	39	0.509105	0.417814	0.231186	0.655153
PPP2CA|P67775	39	1.3175	1.0832	0.232009	0.656043
DDX1|Q92499	39	-0.894922	0.735906	0.232092	0.656132
PPP1R7|Q15435	39	1.08338	0.890929	0.232117	0.656159
RAE1|E9PPG9	25	-0.487469	0.396608	0.232631	0.656713
RCN1|Q15293	39	0.368359	0.303391	0.232825	0.656922
ANK2|D6R9U4	39	0.623966	0.515195	0.233962	0.658144
PSMA6|P60900	39	1.02564	0.847073	0.234085	0.658276
DHX9|Q08211	39	-0.877959	0.725513	0.234342	0.658552
CPSF7|F5H669	31	-0.279062	0.229449	0.234426	0.658642
PSMA7|O14818	39	0.926813	0.766258	0.234565	0.658791
TMX1|Q9H3N1	36	-0.2622	0.216445	0.234615	0.658844
AP3B2|Q13367	39	0.856905	0.708824	0.234801	0.659044
OSBPL2|Q9H1P3-2	36	-0.509645	0.421044	0.234979	0.659234
VPS33A|Q96AX1	37	0.213691	0.176741	0.235231	0.659504
UBE2N|P61088	39	-0.859298	0.711685	0.235369	0.659652
DFNA5|O60443	31	0.47264	0.389776	0.235789	0.660101
SRSF10|O75494-5	24	-0.313655	0.25661	0.235804	0.660116
GDI2|Q5SX86	39	-0.932947	0.773871	0.236075	0.660406
RAP1GAP|P47736-2	39	0.61355	0.50918	0.236297	0.660643
PTRH2|Q9Y3E5	23	-0.329539	0.269934	0.237091	0.661489
MECR|Q9BV79-2	39	0.521914	0.43444	0.237682	0.662117
PFN1|P07737	39	-0.539017	0.448701	0.237707	0.662144
ADCYAP1R1|P41586-3	39	-0.341222	0.284194	0.237943	0.662395
TUBB1|Q9H4B7	39	-0.874988	0.729634	0.2385	0.662986
SYN1|P17600	39	0.550761	0.459453	0.238686	0.663183
RPS21|Q8WVC2	39	0.258755	0.215896	0.23877	0.663272
SERPINI1|Q99574	39	0.35392	0.295303	0.238775	0.663278
PCSK1N|Q9UHG2	39	0.341184	0.285051	0.239381	0.663919
NDUFAF4|Q9P032	39	0.353983	0.295948	0.239699	0.664255
ALYREF|Q86V81	38	-0.220694	0.18451	0.239928	0.664497
SLC25A25|Q6KCM7-4	39	0.479383	0.401258	0.240238	0.664825
ELAVL1|Q15717	39	-0.272238	0.227939	0.240373	0.664967
DLGAP2|A0A087X1H7	37	0.238736	0.199792	0.240635	0.665244
COL6A1|P12109	39	0.105314	0.0883077	0.241056	0.665687
PDIA6|Q15084-3	39	0.61985	0.520097	0.241359	0.666006
METAP2|P50579-3	37	-0.399482	0.334895	0.241432	0.666083
RFTN2|C9J6C2	34	0.232409	0.194496	0.241476	0.666129
ARHGEF6|Q15052-2	39	0.590675	0.49649	0.242172	0.666861
CAMK1G|Q96NX5-2	21	0.234604	0.193717	0.242439	0.667142
PRG4|Q92954-5	35	0.286524	0.240533	0.242614	0.667325
PSME1|Q06323	39	-0.436033	0.366894	0.24266	0.667373
EEF1B2|P24534	39	-0.764115	0.643223	0.242854	0.667576
INPP1|P49441	39	-0.253639	0.213544	0.242926	0.667652
PSMD8|K7ERW6	39	-0.422664	0.356835	0.244204	0.66899
EPHA6|Q9UF33	39	0.485079	0.409688	0.244384	0.669177
SNRPD1|P62314	39	-0.476974	0.403071	0.244646	0.669451
CCDC90B|E9PPJ7	38	0.241782	0.20424	0.244698	0.669505
RPTOR|Q8N122	29	0.391369	0.328825	0.245146	0.669972
SIRPA|P78324	39	0.656435	0.555843	0.245577	0.670421
PAK3|O75914-2	39	0.740569	0.627404	0.245813	0.670666
CMPK1|P30085	39	-0.811591	0.687573	0.245813	0.670666
AAK1|Q2M2I8	39	0.802184	0.679718	0.245891	0.670748
SLC4A8|Q2Y0W8-2	38	0.261436	0.221427	0.245921	0.670778
RHOT1|Q8IXI2-4	39	0.707159	0.600091	0.246579	0.671463
C6orf211|Q9H993	39	0.481522	0.408732	0.246711	0.671599
PPFIA3|O75145-2	39	0.732741	0.622837	0.247352	0.672263
ARHGDIB|P52566	25	-0.526332	0.44245	0.247487	0.672403
RPS28|P62857	39	0.375137	0.319032	0.247588	0.672508
AKAP7|Q9P0M2	38	-0.293697	0.249901	0.248058	0.672995
GRB2|P62993	39	1.11584	0.951778	0.248963	0.673929
OPCML|Q14982-2	39	0.606803	0.517647	0.249021	0.673989
AIP|O00170	39	0.45325	0.386871	0.249281	0.674257
C10orf35|Q96D05	35	-0.450217	0.383625	0.249499	0.674482
GPM6B|Q13491-3	39	0.571826	0.488545	0.249721	0.674711
AP3S1|F5H459	38	-0.488128	0.4172	0.250133	0.675135
VTA1|A0A087WY55	39	1.00782	0.862926	0.250739	0.675758
HSPA4|P34932	39	-1.07352	0.919557	0.250929	0.675952
MFSD4|B7Z8X0	39	0.19219	0.164877	0.251636	0.676678
TUBB6|Q9BUF5	39	-1.25246	1.07546	0.252064	0.677116
GFAP|K7EKD1	39	-0.208333	0.179055	0.252491	0.677553
SULT4A1|Q9BR01	39	0.454077	0.390541	0.252823	0.677892
NCEH1|Q6PIU2	39	0.653495	0.562093	0.252854	0.677923
DOC2A|Q14183	35	0.485629	0.416819	0.252872	0.677942
PYGM|P11217	39	0.673828	0.579788	0.25302	0.678093
CACNA2D1|P54289-2	39	0.736622	0.633934	0.253104	0.678179
SLK|Q9H2G2-2	39	0.383765	0.330315	0.253172	0.678248
CNR1|P21554-2	37	-0.238055	0.20482	0.253465	0.678548
MAP1B|P46821	39	-0.65414	0.563862	0.253858	0.678948
NDUFB10|H3BPJ9	39	0.358827	0.309696	0.254445	0.679546
SYNJ2|E7ER60	39	-0.458163	0.395566	0.254605	0.679709
UBAP2L|Q14157-4	30	-0.337572	0.289925	0.254858	0.679965
DES|P17661	39	-0.201286	0.173929	0.254993	0.680103
ERI3|O43414	39	-0.463631	0.400803	0.255207	0.68032
AK4|P27144	39	0.613887	0.531211	0.255658	0.680778
DDX39B|Q13838	39	-0.667933	0.579293	0.256718	0.681851
NOLC1|S4R349	35	-0.268384	0.232558	0.257298	0.682438
RPL26L1|Q9UNX3	39	-0.307402	0.267084	0.257553	0.682695
KRT9|P35527	39	0.0933886	0.0811412	0.257559	0.682702
RABGGTA|Q92696	39	-0.412457	0.358445	0.257663	0.682806
CYFIP1|Q7L576	39	0.849258	0.738252	0.257794	0.682938
MYO5A|Q9Y4I1-2	39	1.02051	0.887585	0.258038	0.683184
FERMT1|G3V1L6	39	-0.264695	0.230317	0.25824	0.683388
SDR39U1|Q9NRG7-2	39	0.274124	0.238605	0.258404	0.683553
SORD|Q00796	39	-0.321394	0.27975	0.258405	0.683554
EHD4|A0A087WUA5	39	0.687664	0.598777	0.258572	0.683723
CYB5R1|Q9UHQ9	39	-0.428442	0.373162	0.258698	0.683849
AK2|P54819-6	38	0.28851	0.251286	0.258926	0.684079
ISCA1|Q9BUE6	34	0.878989	0.763962	0.259	0.684153
DYNC1I1|O14576-2	39	0.630322	0.549383	0.259029	0.684182
COX6C|P09669	39	0.298566	0.260355	0.259259	0.684413
PTP4A2|Q12974	36	-0.33481	0.291574	0.259362	0.684517
RAB1B|Q9H0U4	39	0.644245	0.562849	0.260137	0.685295
CDV3|Q9UKY7-2	34	-0.421318	0.367388	0.260531	0.68569
PROSC|O94903	39	-0.360346	0.3151	0.260555	0.685714
PTGFRN|Q9P2B2	23	-0.30768	0.265787	0.261366	0.686525
TSC22D1|Q15714	39	-0.211885	0.185626	0.261427	0.686586
LRRC40|Q9H9A6	39	-0.520476	0.456465	0.261932	0.687092
DPY19L1|H7C3M5	25	0.358811	0.311306	0.262027	0.687186
LIPA|A0A0A0MT32	29	-0.283993	0.24749	0.262042	0.687201
NLGN4Y|Q8NFZ3-2	38	0.395908	0.347339	0.262322	0.68748
PDAP1|Q13442	39	-0.385969	0.338873	0.262449	0.687607
RAN|P62826	39	-0.949793	0.834055	0.262535	0.687693
A1BG|P04217	22	-0.257393	0.222804	0.263094	0.68825
DNAJC6|O75061-4	39	0.724328	0.636976	0.263207	0.688362
CACNB1|Q02641-3	38	0.423166	0.372045	0.263321	0.688476
CBR3|O75828	39	-0.41469	0.364787	0.263345	0.6885
CNDP1|Q96KN2	31	-0.116541	0.102135	0.263867	0.689019
RAB3C|Q96E17	39	0.517096	0.455446	0.263939	0.689091
TNR|Q92752	39	-0.87572	0.771461	0.264029	0.689179
PTRF|Q6NZI2	39	0.237811	0.209616	0.264293	0.689442
AGRN|O00468-6	39	0.371845	0.327839	0.264407	0.689555
TSC22D1|Q15714-2	39	-0.221794	0.195702	0.264781	0.689926
RTN4|Q9NQC3-3	39	0.628441	0.554559	0.264823	0.689967
APOOL|A0A087WUX8	37	-0.434255	0.382974	0.265005	0.690148
SAFB2|Q14151	24	-0.576174	0.502892	0.265435	0.690574
CORO1C|Q9ULV4	39	-0.631774	0.558372	0.265556	0.690694
PGM1|P36871	39	-0.609761	0.539098	0.265714	0.69085
CAMSAP3|D6W648	36	-0.232319	0.205214	0.266013	0.691146
EPN3|D6RFG3	39	-0.416295	0.368295	0.266023	0.691156
GNAO1|P09471	39	0.876193	0.779289	0.268517	0.693614
STAT6|P42226	22	0.11964	0.104811	0.268631	0.693725
CTNNA2|P26232-2	39	1.04982	0.934384	0.268857	0.693948
MAPRE3|Q9UPY8	39	0.90947	0.810184	0.269271	0.694354
PCDH1|Q08174-2	39	0.43704	0.389586	0.269582	0.694659
KRT1|P04264	39	0.105377	0.0939532	0.269675	0.69475
DYNC1LI2|O43237	39	-0.597426	0.532892	0.269878	0.694949
HSPE1|P61604	39	-0.688968	0.614762	0.270044	0.695111
PGAM1|P18669	39	-1.03118	0.921466	0.270735	0.695787
TST|Q16762	39	0.405806	0.362698	0.270823	0.695874
SLC9A1|P19634	37	0.155621	0.13896	0.270842	0.695892
TRAPPC5|Q8IUR0	35	0.538445	0.480363	0.270933	0.695981
FERMT2|Q96AC1	39	-0.426824	0.381717	0.271111	0.696155
ILF2|B4DY09	39	0.503821	0.450976	0.271529	0.696562
TRAF2|Q12933-4	35	-0.367735	0.328798	0.27198	0.697003
C2CD2|Q9Y426-3	39	0.362339	0.324786	0.272184	0.697201
RASAL2|Q9UJF2-2	39	0.318637	0.285933	0.272713	0.697716
FBXL16|Q8N461-2	39	0.127482	0.114412	0.272771	0.697772
CMBL|Q96DG6	39	-0.302382	0.271633	0.273209	0.698198
DLGAP1|O14490-7	38	0.300963	0.270283	0.273299	0.698286
SYN1|P17600-2	39	0.507866	0.456459	0.273455	0.698438
NIPSNAP3B|Q9BS92	39	-0.113441	0.102016	0.273721	0.698695
AIMP2|A8MU58	37	-0.251165	0.225739	0.273907	0.698876
ECHS1|P30084	39	0.628959	0.565985	0.27403	0.698996
DOCK4|Q8N1I0-2	37	-0.258767	0.233073	0.27492	0.699858
SHC3|Q92529-2	30	-0.313972	0.281635	0.275126	0.700057
RAB21|Q9UL25	39	-0.465118	0.42008	0.275754	0.700664
KPNA6|O60684	39	-0.591247	0.534171	0.275909	0.700814
PCDHGC5|Q9Y5F6	22	0.226808	0.201843	0.27591	0.700815
AGPAT4|Q9NRZ5	27	-0.425476	0.381246	0.275939	0.700843
HIST2H2BD|Q6DRA6	39	-0.200474	0.181172	0.276041	0.700941
PRODH|A0A087WWM6	36	0.140509	0.126855	0.276278	0.70117
SBDS|A0A087X020	39	-0.391199	0.353868	0.276487	0.701372
PFDN1|O60925	39	-0.403178	0.364883	0.276719	0.701595
CMAS|Q8NFW8	39	0.385475	0.349255	0.27725	0.702107
FLOT1|O75955	39	0.427534	0.387389	0.277284	0.702139
ARHGAP5|A0A0A0MSK6	39	-0.294342	0.266799	0.277454	0.702303
UBE2M|P61081	39	0.567732	0.514854	0.27768	0.702521
TIMM10|P62072	39	0.317862	0.288432	0.277966	0.702796
BCAM|A0A087WXM8	39	0.235365	0.213621	0.278074	0.702899
SYMPK|A0A087WUE9	31	-0.270266	0.244155	0.278084	0.702909
PDLIM5|Q96HC4-4	39	0.23099	0.209865	0.278556	0.703362
0|P04206	19	-0.0465985	0.0414493	0.278585	0.70339
HAPLN4|Q86UW8	39	0.277132	0.251817	0.278614	0.703417
IDH3G|P51553	39	0.552648	0.502231	0.278675	0.703476
FAM49B|Q9NUQ9	39	-0.794458	0.722467	0.278993	0.703781
HIST1H2BM|Q99879	39	-0.339688	0.308914	0.279003	0.703791
SRSF6|Q13247-3	37	-0.189101	0.17188	0.279212	0.703991
EIF2B3|Q9NR50-3	36	-0.393385	0.357431	0.279285	0.704061
NDUFAF3|Q9BU61	37	0.463485	0.421476	0.279432	0.704202
PPP3R1|F6U1T9	39	0.686523	0.625407	0.27982	0.704574
HNRNPH3|P31942-2	39	-0.57516	0.524002	0.27986	0.704612
GTF2I|P78347-2	35	-0.190368	0.173231	0.280262	0.704996
ANXA6|E5RK69	39	-0.662955	0.60469	0.280409	0.705137
PICK1|Q9NRD5	38	0.198351	0.181003	0.280848	0.705556
GAPDH|P04406-2	39	-0.854773	0.780453	0.280897	0.705603
PLLP|H3BN27	39	-0.176023	0.16092	0.281492	0.70617
STX18|D6RD65	25	-0.367361	0.332363	0.281532	0.706208
MAPK1IP1L|Q8NDC0	22	-0.223077	0.201211	0.282165	0.706811
TCEAL6|Q6IPX3	39	0.323982	0.296656	0.282245	0.706888
EPHB1|P54762-5	38	0.459952	0.421164	0.282469	0.707101
TXNRD2|E7ENA2	39	0.336527	0.308344	0.282553	0.707181
PITPNC1|E7EU35	39	0.377839	0.346371	0.282791	0.707407
HEXA|H3BS10	29	0.327524	0.298637	0.283212	0.707807
RABGEF1|Q3HKR1	36	-0.233996	0.214629	0.283752	0.70832
RPL10A|P62906	39	1.08108	0.993165	0.283806	0.708371
ALDH1L1|O75891	39	-0.282536	0.259734	0.284122	0.70867
KBTBD11|O94819	39	-0.864304	0.794884	0.284321	0.708859
MCAM|P43121	39	-0.34236	0.314962	0.284471	0.709001
HIST1H2AJ|Q99878	39	-0.355473	0.328006	0.285891	0.710343
BAIAP2|Q9UQB8-3	39	0.562979	0.519565	0.28597	0.710417
FIBP|O43427-2	38	0.42419	0.391403	0.286094	0.710534
IARS|P41252	39	0.28848	0.266648	0.286705	0.711111
GAPDH|P04406	39	-0.871438	0.806029	0.287024	0.711412
NOP58|Q9Y2X3	38	0.341583	0.315842	0.287085	0.711469
HSPA8|E9PN89	39	1.15977	1.07334	0.2873	0.711671
NLGN3|Q9NZ94-3	38	0.338167	0.312851	0.287341	0.711709
HDHD3|Q9BSH5	38	0.333428	0.308604	0.287551	0.711908
CCDC47|Q96A33-2	39	-0.279152	0.258589	0.28774	0.712085
CTBP2|P56545	38	0.416037	0.386288	0.289057	0.713321
ORM1|P02763	39	-0.117044	0.108783	0.289315	0.713563
ARHGEF12|E9PMR6	35	0.17351	0.161051	0.289633	0.71386
SHANK3|Q9BYB0-3	39	0.229046	0.213099	0.289804	0.714021
MT-ND5|P03915	39	0.458334	0.426663	0.29007	0.71427
TWF2|Q6IBS0	39	0.710706	0.662011	0.290367	0.714548
CUL4A|Q13619	39	-0.402621	0.375239	0.290626	0.714789
USP9Y|O00507	39	0.657713	0.613139	0.290747	0.714902
ITGB1|P05556-2	38	-0.289029	0.269512	0.291087	0.715219
ATP5EP2|Q5VTU8	39	0.375662	0.350776	0.291524	0.715627
DHX30|Q7L2E3-3	39	-0.192216	0.179493	0.291552	0.715653
NES|P48681	28	0.186565	0.172995	0.291556	0.715657
COPA|P53621	39	-0.766521	0.716465	0.292003	0.716074
BASP1|P80723	39	0.534626	0.499719	0.292009	0.716079
COQ6|Q9Y2Z9-3	38	0.279189	0.26092	0.29215	0.71621
EDF1|O60869-2	39	-0.171593	0.161009	0.29384	0.717781
RGS7BP|Q6MZT1	22	0.351801	0.325357	0.293849	0.717789
ALCAM|Q13740-2	39	-0.507675	0.476825	0.294302	0.71821
PPP2R2C|Q9Y2T4-3	39	-0.479672	0.450625	0.29441	0.718309
PPP2R4|Q15257-2	39	-0.624781	0.587235	0.294643	0.718525
PTPRT|B1AJS0	23	0.257152	0.238637	0.294711	0.718588
DNAJB14|Q8TBM8-2	23	-0.184072	0.17095	0.295069	0.718919
FKBP3|Q00688	39	-0.408911	0.385083	0.295564	0.719377
GNB2|C9JIS1	39	-0.94195	0.888824	0.296508	0.720248
OTUD6B|Q8N6M0-2	26	-0.453238	0.423921	0.296591	0.720325
PDP1|Q9P0J1	38	-0.307797	0.290457	0.296751	0.720473
NEB|P20929-3	39	0.19164	0.180938	0.296789	0.720507
NADK2|Q4G0N4	39	0.657055	0.620752	0.297086	0.720782
PRKAG2|E9PGP6	27	-0.40138	0.376423	0.297354	0.721028
PAK1|Q13153	39	0.604991	0.572136	0.297562	0.72122
IGLC2|A0A075B6K9	39	0.127804	0.120915	0.297764	0.721405
DYNLRB1|Q9NP97	39	-0.507924	0.480774	0.29799	0.721614
TSG101|F5H442	39	-0.352849	0.33427	0.298393	0.721984
PLCL1|Q15111	38	-0.263492	0.249586	0.298542	0.72212
HARS|P12081-4	39	-0.160399	0.152051	0.2987	0.722266
RPS6KA2|Q15349-3	39	-0.421598	0.399717	0.29877	0.72233
PITPNB|A0A0A0MSW4	39	-0.740304	0.701957	0.298822	0.722377
GNA11|P29992	39	-0.850401	0.806413	0.298858	0.722411
CISD2|Q8N5K1	37	0.308721	0.292535	0.298939	0.722485
KDSR|Q06136	38	-0.243885	0.23131	0.299152	0.72268
C12orf5|Q9NQ88	29	-0.390845	0.368669	0.29921	0.722734
S100A13|Q99584	39	-0.337118	0.319956	0.299268	0.722786
SYNE1|F5H422	32	0.248228	0.234754	0.29937	0.722881
UBE2V2|Q15819	39	-0.674434	0.640969	0.299914	0.723379
HMOX2|P30519	39	0.614381	0.584206	0.300166	0.72361
CHL1|O00533	39	0.628518	0.59778	0.300271	0.723705
KRT18|P05783	39	-0.0697854	0.0664551	0.300863	0.724247
PTPRA|P18433-4	39	0.45728	0.43568	0.301106	0.724469
LYSMD2|Q8IV50	37	0.245702	0.234391	0.302136	0.725409
HIST1H2BL|Q99880	39	-0.329529	0.314782	0.302346	0.7256
TPRG1L|Q5T0D9	39	0.291052	0.278148	0.302553	0.725788
MAPK4|K7ELV1	39	-0.213355	0.204096	0.303021	0.726214
BOLA2|Q9H3K6	39	-0.307219	0.293941	0.303109	0.726295
USP9X|Q93008-1	39	0.938709	0.898987	0.303558	0.726703
CACNA2D3|Q8IZS8	35	0.271596	0.259897	0.304097	0.727192
OSBPL8|Q9BZF1-3	39	0.34822	0.33399	0.304279	0.727357
RPL36|Q9Y3U8	37	-0.319275	0.306139	0.304571	0.727623
IGLL5|B9A064	39	0.126048	0.121018	0.304757	0.727791
DTD1|Q8TEA8	39	0.450308	0.432518	0.304954	0.727969
LRPAP1|P30533	37	-0.475023	0.455978	0.305092	0.728094
SRR|Q9GZT4	38	-0.209238	0.200992	0.30521	0.728201
GNAS|P63092	39	-1.11931	1.07572	0.305234	0.728223
SWAP70|E7EMB1	32	-0.324781	0.310979	0.305241	0.728229
PCSK1|P29120-2	28	0.240115	0.229492	0.30585	0.728781
C1orf95|F8WD64	38	-0.193446	0.18609	0.305896	0.728822
COQ10B|B8ZZX2	37	0.282044	0.271231	0.305963	0.728882
MAPK10|P53779-2	39	0.863322	0.831364	0.306186	0.729084
AQP1|P29972-4	30	-0.178905	0.17145	0.30633	0.729214
SRSF1|Q07955	39	-0.230184	0.221861	0.306612	0.729469
NAP1L5|Q96NT1	35	-0.41323	0.397899	0.307056	0.729869
RASAL3|Q86YV0-2	37	-0.193245	0.186288	0.307117	0.729925
ATPAF1|Q5TC12	39	-0.42088	0.406206	0.307251	0.730045
OCIAD2|Q56VL3	20	0.3974	0.377293	0.307855	0.73059
PRKAR2B|P31323	39	0.521825	0.504416	0.307991	0.730712
TXNDC12|O95881	38	0.416372	0.402628	0.308373	0.731056
PSORS1C1|Q9UIG5	20	-0.272284	0.258972	0.308695	0.731345
AGO3|Q9H9G7	34	0.283682	0.274091	0.308944	0.731569
SCO2|O43819	25	0.288496	0.276739	0.309041	0.731656
NCDN|Q9UBB6	39	-0.693313	0.671682	0.309057	0.731671
ELMO1|Q92556-2	39	-0.200115	0.193919	0.309173	0.731775
GAK|O14976	39	0.237188	0.229942	0.309377	0.731958
RAPGEF2|Q9Y4G8	38	0.27711	0.268785	0.309832	0.732366
NCDN|Q9UBB6-2	39	-0.708616	0.688037	0.310118	0.732622
DYNC1H1|Q14204	39	-0.84021	0.81587	0.310153	0.732654
HSD17B4|P51659	39	-0.621954	0.604746	0.310791	0.733226
PITPNM3|Q9BZ71-2	30	0.202426	0.196045	0.311325	0.733703
KCNA1|Q09470	39	-0.342209	0.333305	0.311599	0.733948
VPS36|Q86VN1	31	-0.183919	0.178372	0.311643	0.733987
LIN7B|Q9HAP6	39	0.39505	0.38511	0.312018	0.734322
SLC8A1|P32418-5	39	0.250316	0.244081	0.312142	0.734433
AP3S1|Q92572	37	-0.311046	0.303302	0.31257	0.734815
ORM2|P19652	39	-0.11588	0.113159	0.312843	0.735058
ZMPSTE24|O75844	39	0.405392	0.395889	0.312859	0.735072
ABCD3|P28288	39	-0.328722	0.321076	0.312947	0.735151
HOPX|Q9BPY8	35	0.328772	0.320605	0.313075	0.735264
EFTUD2|Q15029-2	39	-0.302277	0.295329	0.313082	0.735271
SH3BGRL|O75368	39	-0.503694	0.492798	0.313741	0.735858
EIF2AK2|P19525	39	-0.374966	0.367689	0.314825	0.736821
ADAM10|O14672	39	-0.185746	0.182302	0.315247	0.737195
APOD|P05090	39	-0.243669	0.239352	0.315648	0.73755
ANXA6|P08133	39	-0.604908	0.594516	0.315907	0.73778
GABARAPL1|F5GZY7	39	-0.572333	0.562904	0.316249	0.738083
CHMP6|I3L3E4	36	0.372933	0.366687	0.316767	0.73854
KIF21A|Q7Z4S6-4	39	0.835743	0.82328	0.317006	0.738752
IGKC|A0A087X1V9	23	0.124577	0.121253	0.317127	0.738858
ERAP1|Q9NZ08	22	0.296493	0.288254	0.3173	0.739012
CSNK2A2|P19784	39	0.462956	0.456854	0.317845	0.739492
FKBP1A|P62942	39	-0.433075	0.4277	0.318216	0.739819
SNCA|P37840-2	39	0.392415	0.38765	0.318346	0.739933
KIF21A|Q7Z4S6-2	39	0.833953	0.824327	0.318635	0.740188
ERH|P84090	39	-0.630001	0.623161	0.318966	0.74048
TBC1D15|Q8TC07	32	0.287948	0.283962	0.319248	0.740728
TPP1|O14773-2	39	-0.365171	0.361663	0.319569	0.74101
HNRNPA0|Q13151	39	-0.453274	0.449027	0.319683	0.74111
OSBP|P22059	39	-0.417921	0.414275	0.319993	0.741383
ASAH1|Q13510	39	-0.27452	0.272171	0.320075	0.741454
SNX4|O95219	39	0.461901	0.458938	0.321105	0.742357
RAB4B|P61018	39	-0.83932	0.833999	0.32114	0.742388
PYGB|P11216	39	-0.663059	0.658873	0.321153	0.742399
SMAP2|Q8WU79-2	39	0.485513	0.482526	0.32123	0.742467
HSPA5|P11021	39	-0.786867	0.782751	0.321672	0.742854
CALD1|Q05682	39	0.177943	0.17711	0.321936	0.743085
PKM|P14618	39	-1.01376	1.00931	0.322076	0.743207
EIF6|P56537	32	0.355778	0.353068	0.32224	0.74335
ECHDC1|Q9NTX5-6	39	-0.330137	0.328881	0.322357	0.743453
CAPZA2|P47755	39	1.04681	1.04349	0.322659	0.743717
LGI1|O95970	39	0.726871	0.7247	0.322747	0.743793
SH3KBP1|Q96B97	38	-0.10079	0.100715	0.324023	0.744906
SDCBP|O00560-3	36	-0.368713	0.368455	0.324478	0.745302
RPL12|P30050	39	-0.399868	0.400466	0.324887	0.745657
HP|P00738	37	-0.0632097	0.0632694	0.325037	0.745788
LIMCH1|Q9UPQ0-10	39	-0.24037	0.240875	0.325175	0.745908
HLA-A|P01891	30	-0.157737	0.157329	0.325297	0.746014
GCLM|P48507	39	-0.348288	0.349269	0.325516	0.746204
ARSB|P15848	34	-0.269435	0.269573	0.325553	0.746236
GRIN1|Q05586-4	39	0.158898	0.15937	0.325587	0.746266
PPP1R21|Q6ZMI0	39	-0.306807	0.307837	0.325773	0.746427
PSMA3|P25788-2	39	-0.765452	0.768942	0.326345	0.746923
STXBP6|Q8NFX7-2	39	-0.285701	0.287308	0.32685	0.74736
TMED4|Q7Z7H5-2	37	-0.287589	0.288992	0.326907	0.747409
RTN3|O95197-2	39	0.70387	0.708554	0.327339	0.747783
RGS6|P49758-6	39	0.37378	0.376368	0.327466	0.747893
CKAP5|Q14008	39	-0.818171	0.824005	0.327564	0.747978
LAMP1|P11279	39	-0.392759	0.396251	0.328398	0.748698
PPFIA2|G3V200	39	0.482863	0.487192	0.328433	0.748728
GALC|A0A0A0MS42	30	-0.155154	0.155795	0.328485	0.748774
MT3|P25713	39	0.259689	0.2622	0.328765	0.749015
CRYZL1|A6NMA8	35	-0.390492	0.394171	0.329517	0.749663
PPP2R5B|Q15173-2	39	-0.179964	0.182037	0.329637	0.749766
CRYL1|Q9Y2S2-2	39	-0.376319	0.380708	0.329707	0.749826
RPL35A|P18077	39	-0.476638	0.482242	0.329751	0.749864
PALM2|C9JA33	35	0.260715	0.26353	0.330167	0.750222
CFL1|G3V1A4	39	-0.85785	0.868816	0.330234	0.75028
WDR44|Q5JSH3	39	-0.328023	0.332581	0.330758	0.75073
ACAT2|Q9BWD1	39	-0.372796	0.377996	0.330783	0.750752
SLC6A17|Q9H1V8	39	0.346953	0.351853	0.330865	0.750822
LETMD1|Q6P1Q0-2	36	0.276434	0.279997	0.330915	0.750865
FXYD1|O00168	35	-0.212781	0.215426	0.330935	0.750882
DNAJC11|Q9NVH1-3	39	-0.522615	0.530361	0.331194	0.751104
SMAP1|Q8IYB5-3	39	0.440046	0.446875	0.331521	0.751385
GOLPH3|Q9H4A6	38	-0.168747	0.171323	0.3316	0.751453
TIMM44|O43615	39	0.340015	0.345411	0.331687	0.751527
SLC25A20|O43772	36	-0.284472	0.288753	0.33193	0.751735
|CON__P02535-1	39	0.0700721	0.0712726	0.332278	0.752034
GNAO1|P09471-2	39	0.790511	0.804639	0.332625	0.75233
FARSB|Q9NSD9	39	0.453648	0.461786	0.332657	0.752357
ARVCF|O00192-2	39	-0.162858	0.165801	0.332717	0.752408
SLC27A4|Q6P1M0	38	0.199257	0.202776	0.332723	0.752414
EVPL|Q92817	34	-0.0882693	0.0896713	0.332809	0.752487
S100A16|Q96FQ6	39	-0.31248	0.318484	0.333252	0.752866
CUL1|Q13616	39	0.589723	0.601075	0.333271	0.752882
NUDT2|P50583	39	-0.291274	0.296955	0.333388	0.752983
RPS14|P62263	39	-0.464462	0.473782	0.333652	0.753208
SEC22B|O75396	39	0.540791	0.551652	0.333661	0.753215
DDX19B|Q9UMR2-2	39	-0.20665	0.210853	0.333779	0.753317
MSN|P26038	39	-0.405459	0.414093	0.334226	0.753697
RPL9|P32969	39	-0.458569	0.468417	0.33431	0.75377
EMC8|M0R1B0	20	-0.229127	0.230353	0.334699	0.754101
SLC25A13|Q9UJS0	39	0.439151	0.449241	0.335011	0.754366
MAST1|Q9Y2H9	25	0.168444	0.17075	0.335123	0.754462
RNF214|Q8ND24	26	0.419568	0.425999	0.33538	0.754681
MYO5C|Q9NQX4	39	0.617593	0.632439	0.335505	0.754787
RAC1|P63000	39	0.72716	0.74474	0.33557	0.754842
EHD2|Q9NZN4	39	0.254053	0.260316	0.335792	0.755031
ANK3|H0Y9E9	38	0.286965	0.293956	0.335851	0.755081
EEF1A2|Q05639	39	-0.69357	0.711042	0.336043	0.755244
ABHD14B|Q96IU4	39	-0.303053	0.310689	0.336044	0.755245
WDFY1|Q8IWB7	39	0.251432	0.25783	0.33616	0.755343
ABHD12|Q8N2K0	39	0.33686	0.345695	0.336523	0.755651
CSK|P41240	29	-0.260969	0.266431	0.336718	0.755817
SVIP|Q8NHG7	39	-0.298683	0.306757	0.336897	0.755969
CTPS2|Q9NRF8	36	-0.207654	0.21312	0.337189	0.756216
SLC24A2|Q9UI40-2	39	0.241645	0.248422	0.337366	0.756366
CUL3|Q13618-2	39	0.981941	1.00965	0.337447	0.756435
FAIM2|F8VZI9	39	0.414064	0.425789	0.337493	0.756474
PTK2|Q05397-7	39	0.217308	0.223508	0.337593	0.756558
KIAA1549L|Q6ZVL6	30	0.252765	0.258956	0.338015	0.756916
WDR77|Q9BQA1	36	0.214591	0.22068	0.338142	0.757023
BZW1|Q7L1Q6-2	34	-0.246982	0.253775	0.33822	0.757089
PCBP2|H3BRU6	39	-0.832438	0.857657	0.33841	0.75725
LPGAT1|Q92604	36	-0.299499	0.308334	0.33866	0.757461
STIM1|Q13586-2	39	0.376708	0.388605	0.339004	0.757751
PNPLA6|Q8IY17-5	38	-0.434678	0.448263	0.339047	0.757787
VIM|P08670	39	-0.157943	0.16318	0.339733	0.758366
CHMP7|Q8WUX9	39	-0.173967	0.179912	0.3402	0.758759
TUBB4B|P68371	39	-1.02895	1.06677	0.341388	0.759758
AVL9|Q8NBF6	38	0.277298	0.288094	0.342581	0.760759
SELENBP1|Q13228	39	-0.364546	0.379031	0.342756	0.760906
PITPNA|Q00169	39	0.699382	0.727257	0.342812	0.760953
FBXO44|Q9H4M3	37	-0.167731	0.174411	0.343193	0.761272
SRP54|G3V4F7	39	0.114692	0.119399	0.343355	0.761407
NCALD|P61601	39	0.321769	0.335116	0.343554	0.761574
ARMC1|Q9NVT9	39	-0.307171	0.319934	0.343588	0.761602
RPL28|P46779-4	39	0.315357	0.32853	0.34369	0.761687
ASNA1|A0A087WXS7	39	-0.529309	0.551771	0.343993	0.76194
NCKIPSD|Q9NZQ3-3	39	0.54879	0.572081	0.343994	0.761941
PTEN|P60484	23	-0.172943	0.178338	0.344356	0.762243
PTPRN2|Q92932-2	33	0.243675	0.254007	0.345326	0.763052
DLG1|Q12959-5	39	-0.844899	0.883861	0.34567	0.763338
NUDT14|O95848	26	0.310018	0.321865	0.345919	0.763546
SRP68|Q9UHB9-4	39	-0.273409	0.286231	0.346025	0.763634
PRRT2|Q7Z6L0	39	0.311546	0.326224	0.346124	0.763716
PSMC5|P62195-2	39	-0.662746	0.694621	0.346571	0.764087
[truncated: 1,936 more rows]

## Sheet: Sheet3
Supplementary Data 5. Subset 3.: Meta-analysis of proteome-wide association studies of cognitive trajectory adjusting for sex, age at enrollment, education, age at death, neuritic plaques, neurofibrillary tangles, PMI, and batch in the discovery and replication cohorts (N=143)
The meta-analysis revealed 232 proteins associated with cognitive trajectory in the same directions in both cohorts and at FDR p<0.05 among the 2752 proteins detected in both cohorts
Of the 232, 151 had higher abundance and 81 lower abundance in cognitive stability
Positive beta value indicates higher abundance in cognitive stability. Negative beta value reflects lower abundance in cognitive stability
Protein	Effect_size	SE_EffectSize	Direction	p_value	Adjusted_pvalue
ACTN2|P35609-2	1.3206	0.2423	++	5.05e-08	5.77e-05
VGF|O15240	0.4012	0.0756	++	1.12e-07	8.89e-05
ACTN1|P12814-3	1.5844	0.3025	++	1.63e-07	0.000110445
DLD|P09622	1.9636	0.3753	++	1.67e-07	0.000112032
SV2B|Q7L1I2	1.2575	0.2453	++	2.94e-07	0.000157264
DLG4|P78352-3	1.6554	0.3238	++	3.18e-07	0.000164971
PDHA1|P08559	1.7283	0.3427	++	4.59e-07	0.000206683
SYT1|P21579	1.5316	0.3086	++	6.92e-07	0.000266532
SV2A|Q7L0J3	1.7164	0.3536	++	1.21e-06	0.000377387
HOMER1|Q86YM7	1.2889	0.2669	++	1.37e-06	0.000407766
BAIAP2|Q9UQB8-3	1.5948	0.3312	++	1.47e-06	0.00042608
ATP6V0D1|P61421	1.4719	0.3074	++	1.68e-06	0.000463096
IDH2|P48735	1.7694	0.3734	++	2.15e-06	0.000540227
AP3D1|O14617-5	1.9886	0.42	++	2.2e-06	0.000548046
SNAP25|P60880-2	0.6362	0.1353	++	2.59e-06	0.000606948
PRKCE|Q02156	1.5844	0.3448	++	4.32e-06	0.00083679
SYT12|Q8IV01	0.6479	0.1416	++	4.75e-06	0.000888342
SLC30A3|Q99726	0.6046	0.1323	++	4.85e-06	0.000900089
CSRP1|P21291	-1.1084	0.2443	--	5.71e-06	0.000997792
OXCT1|P55809	1.7564	0.3883	++	6.07e-06	0.00103712
PDHX|O00330-3	1.6237	0.3628	++	7.64e-06	0.0011998
HK1|P19367	2.1614	0.4839	++	7.95e-06	0.00123046
MAPT|P10636-5	-0.6027	0.1361	--	9.51e-06	0.00137876
VDAC1|P21796	1.4061	0.318	++	9.78e-06	0.00140351
HSPA2|P54652	-0.822	0.186	--	9.85e-06	0.00140989
HPCA|P84074	0.9877	0.2238	++	1.02e-05	0.00144155
ANKRD29|Q8N6D5	-0.6353	0.1457	--	1.29e-05	0.00167389
PAK3|O75914-2	1.5673	0.3605	++	1.38e-05	0.00174731
GRIA2|P42262	1.3181	0.3033	++	1.38e-05	0.00174731
KIAA1045|Q9UPV7	1.2904	0.2982	++	1.51e-05	0.00185037
DPP6|P42658-2	1.3446	0.3117	++	1.6e-05	0.00191982
SUCLA2|Q9P2R7-2	1.946	0.4527	++	1.72e-05	0.00201023
CHCHD6|Q9BRQ6	1.0684	0.2496	++	1.86e-05	0.00211282
DMXL2|Q8TDJ6	1.5595	0.3648	++	1.91e-05	0.00214875
ATP5D|P30049	0.7018	0.1642	-+	1.91e-05	0.00214875
PGAM2|P15259	-0.3714	0.0872	--	2.04e-05	0.00224058
SNAP25|P60880	1.2174	0.2858	++	2.05e-05	0.00224756
TJP2|Q9UDY2-6	-0.4716	0.112	--	2.53e-05	0.00256854
GLO1|Q04760	-1.6734	0.3978	--	2.59e-05	0.00260697
PGD|P52209-2	-1.8	0.428	--	2.6e-05	0.00261334
PADI2|Q9Y2J8	-0.6049	0.1443	--	2.75e-05	0.00270781
GNAQ|P50148	-1.782	0.426	--	2.88e-05	0.00278809
NIPSNAP1|Q9BPW8	1.4236	0.3409	++	2.97e-05	0.00284286
GRM3|Q14832	1.0551	0.2538	++	3.22e-05	0.00299174
LANCL1|O43813	-1.5169	0.3652	--	3.27e-05	0.00302097
RAB3GAP2|Q9H2M9	1.0009	0.2412	++	3.33e-05	0.00305581
RBX1|P62877	0.2677	0.0648	++	3.63e-05	0.00322653
TUFM|P49411	1.7968	0.4378	++	4.06e-05	0.00346194
NDUFV1|P49821-2	1.2578	0.3082	++	4.48e-05	0.0036826
PLEC|Q15149-2	-1.1169	0.2751	--	4.9e-05	0.00389528
HAPLN2|Q9GZV7	-0.3387	0.0837	--	5.23e-05	0.0040574
SLC17A7|Q9P2U7	1.1304	0.2803	++	5.52e-05	0.00419658
NNT|Q13423	1.7308	0.4305	++	5.82e-05	0.00433757
DIRAS1|O95057	0.9094	0.2269	++	6.15e-05	0.00448941
STXBP1|P61764	1.9052	0.4782	++	6.77e-05	0.00476629
CADM1|A0A087X105	1.1667	0.2933	++	6.94e-05	0.00484045
ATP6V0A1|Q93050-1	1.3017	0.3295	++	7.81e-05	0.00520941
DNAJC6|O75061-4	1.8472	0.4692	++	8.24e-05	0.00538586
SYNPO|Q8N3V7-3	0.5984	0.1521	++	8.32e-05	0.0054183
ANKS1B|Q7Z6G8-3	0.9659	0.2478	++	9.73e-05	0.0059717
TMEM65|Q6PI78	0.8564	0.2202	++	0.0001004	0.00608918
RDX|P35241	-0.8692	0.2238	--	0.0001031	0.00619038
STK32C|Q86UX6	0.7947	0.2051	++	0.0001069	0.00633115
PMPCB|O75439	0.8656	0.2236	++	0.0001079	0.00636788
SDHB|P21912	1.4689	0.3802	++	0.0001119	0.00651353
ESD|P10768	-1.2106	0.3135	--	0.0001129	0.00654964
PIP4K2A|P48426	-0.6532	0.1694	--	0.0001152	0.00663224
ACAD9|Q9H845	0.6133	0.1596	++	0.000122	0.00687293
NDUFS1|P28331	1.2152	0.3166	++	0.0001237	0.00693232
VDAC3|Q9Y277-2	1.2291	0.3212	++	0.0001301	0.00715328
TALDO1|P37837	-0.8748	0.2292	--	0.0001352	0.00732652
NDUFC2|O95298	1.0085	0.2643	++	0.0001361	0.00735685
DLAT|P10515	1.3115	0.3441	++	0.0001381	0.00742398
NEFL|P07196	-0.5826	0.1529	--	0.0001393	0.00746409
NEFH|P12036	-0.3981	0.1047	--	0.0001435	0.0076035
CBR1|P16152	-0.7944	0.2094	--	0.0001484	0.00776432
DBI|P07108	-0.7878	0.2077	--	0.0001485	0.00776758
PRDX1|Q06830	-1.3255	0.3498	--	0.000151	0.00784888
NDRG1|Q92597	-0.7091	0.1877	--	0.0001581	0.0080772
NDUFS2|O75306	1.1988	0.3176	++	0.0001605	0.00815356
HDGF|P51858	-0.9148	0.2431	--	0.0001675	0.008374
HIST1H1E|P10412	-0.6148	0.1645	--	0.0001859	0.0089387
CNTN2|Q02246	-0.8384	0.2248	--	0.0001921	0.00912458
PLXNA1|Q9UIW2	0.8174	0.2194	++	0.0001951	0.00921379
RNH1|P13489	-1.1304	0.3048	--	0.0002078	0.00958643
EIF5B|A0A087WUT6	-0.4378	0.1186	--	0.0002221	0.00999699
AP2B1|P63010	1.7094	0.4631	++	0.0002229	0.0100197
CAP2|P40123	1.3793	0.3752	++	0.0002368	0.01041
SLC25A22|Q9H936	0.9622	0.2623	++	0.0002445	0.010623
CORO1A|P31146	1.213	0.331	++	0.0002475	0.0107054
ATCAY|Q86WG3	1.0069	0.2748	++	0.0002486	0.0107355
NDUFA2|O43678	0.8324	0.2274	++	0.0002517	0.0108202
CADPS|Q9ULU8	1.4887	0.4078	++	0.0002619	0.0110964
CRYL1|Q9Y2S2-2	-0.8328	0.2282	--	0.0002638	0.0111475
HIST1H2BM|Q99879	-0.6585	0.1809	--	0.0002729	0.0113905
NEFM|E7ESP9	-0.5688	0.1566	--	0.0002813	0.0116125
EFR3B|Q9Y2G0	0.6496	0.1796	++	0.0002976	0.0120375
NDUFV2|P19404	1.0376	0.2869	++	0.0002986	0.0120634
C14orf159|Q7Z3D6-2	0.1563	0.0432	++	0.0002998	0.0120943
CSTB|P04080	-0.6325	0.1751	--	0.0003028	0.0121716
NDUFA7|O95182	0.9322	0.2583	++	0.0003069	0.0122767
IMPA1|P29218	-1.2159	0.337	--	0.0003085	0.0123176
CAPN1|P07384	-1.4042	0.3904	--	0.0003221	0.0126629
PACSIN1|Q9BY11	1.3366	0.372	++	0.0003265	0.0127736
AP3B2|Q13367	1.7918	0.4987	++	0.0003266	0.0127761
SEPT11|D6RGI3	1.8515	0.5153	++	0.000327	0.0127862
GDAP1|Q8TB36	1.2717	0.3564	++	0.0003595	0.01359
NDUFA10|A0A087WXC5	1.2738	0.357	++	0.0003597	0.0135949
HSPB1|P04792	-0.4876	0.1368	--	0.0003636	0.0136898
LDHB|P07195	-1.6872	0.4735	--	0.000366	0.0137481
RAB3A|P20336	1.0548	0.2975	++	0.0003925	0.014384
RAB2A|P61019	1.8836	0.5327	++	0.0004067	0.0147195
BSN|Q9UPA5	0.957	0.2707	++	0.0004077	0.014743
SUCLG1|P53597	1.341	0.3795	++	0.0004094	0.0147829
AK3|Q9UIJ7	1.0842	0.3077	++	0.0004257	0.0151631
GLS|O94925	1.3214	0.3754	++	0.000431	0.0152857
NDUFA5|Q16718	0.8886	0.2527	++	0.0004368	0.0154195
ACAN|P16112-2	-0.3467	0.0986	--	0.0004377	0.0154402
MBP|P02686	-0.3966	0.1128	--	0.0004385	0.0154586
PALM|O75781-2	0.3397	0.097	++	0.0004587	0.0159199
HP1BP3|Q5SSJ5	-0.8005	0.2292	--	0.0004783	0.0163618
C11orf54|Q9H0W9-2	-0.4802	0.1378	--	0.0004936	0.0167032
AP2A2|O94973	1.5492	0.4449	++	0.0004976	0.016792
PLCB1|Q9NQ66	1.1974	0.3446	++	0.0005107	0.0170812
PMP2|P02689	-0.1961	0.0565	--	0.0005155	0.0171866
CLTC|Q00610-2	1.9587	0.5642	++	0.0005172	0.0172239
TAGLN3|Q9UI15	1.3816	0.3981	++	0.0005203	0.0172917
MAPK9|P45984-3	0.7528	0.2171	++	0.0005241	0.0173748
ACTR3B|Q9P1U1	1.0701	0.3087	++	0.0005275	0.0174489
CAPN2|P17655	-0.8335	0.2413	--	0.0005525	0.0179901
KIF5B|P33176	-1.3009	0.3767	--	0.0005536	0.0180138
MDH2|P40926	1.5982	0.4631	++	0.0005589	0.0181275
C2CD4C|Q8TF44	0.4284	0.1242	++	0.0005598	0.0181468
GNB5|O14775-2	1.1348	0.3297	++	0.0005783	0.0185413
KRAS|P01116-2	1.6642	0.4842	++	0.0005878	0.0187426
AP3M2|P53677	1.0782	0.3142	++	0.0006	0.0189996
INA|Q16352	-0.7271	0.2124	--	0.0006183	0.0193824
NDUFB11|Q9NX14	0.8922	0.2611	++	0.0006334	0.0196959
SYT7|F5H126	1.004	0.2941	++	0.0006419	0.0198715
STXBP5L|E9PFI2	0.8624	0.2532	++	0.0006597	0.020237
SCAI|Q8N9R8	0.786	0.2309	++	0.0006629	0.0203024
OPALIN|Q96PE5-3	-0.2868	0.0843	--	0.0006709	0.0204656
ERMN|Q8TAM6	-0.3342	0.0983	--	0.0006762	0.0205734
CLIC4|Q9Y696	-0.6239	0.1841	--	0.000702	0.0210947
MGLL|Q99685	0.7495	0.2214	++	0.0007097	0.0212493
LLGL1|Q15334	-0.7602	0.2246	--	0.0007132	0.0213194
LGI3|Q8N145	-0.3571	0.1058	--	0.000734	0.021734
C1QBP|Q07021	1.1184	0.3314	++	0.0007392	0.0218372
STX1A|Q16623	0.9072	0.2689	++	0.0007416	0.0218847
SEPT5|G3XAH0	0.6734	0.2	++	0.0007582	0.0222123
NDUFA9|Q16795	1.0601	0.3148	++	0.0007582	0.0222123
H1F0|P07305	-0.348	0.1034	--	0.0007624	0.0222949
MAL2|Q969L2	0.5323	0.1582	++	0.0007687	0.0224185
HNRNPA2B1|P22626	-1.4204	0.4237	--	0.000801	0.023048
CRMP1|Q14194	1.0254	0.3063	++	0.0008161	0.0233398
KLC2|Q9H0B6	0.7182	0.2146	++	0.000817	0.0233572
CNP|P09543	-0.4468	0.1338	--	0.0008418	0.0238331
HPCAL1|P37235	0.8626	0.2588	++	0.0008574	0.0241305
PPFIA2|G3V200	0.9672	0.2908	++	0.0008823	0.0246021
TJP1|Q07157	-0.6073	0.1829	--	0.0008978	0.0248938
DNM1L|O00429-6	1.6505	0.4983	++	0.0009243	0.0253892
RPH3A|Q9Y2J0	0.7289	0.2201	++	0.0009264	0.0254283
SPTBN2|O15020	1.9762	0.5967	++	0.0009269	0.0254376
GNA13|Q14344	-0.8325	0.2517	--	0.0009426	0.025729
QDPR|P09417	-0.5494	0.1661	--	0.0009429	0.0257346
ASPA|P45381	-0.3055	0.0924	--	0.0009445	0.0257642
SEPT3|Q9UH03-2	1.3327	0.4032	++	0.0009485	0.0258382
NSFL1C|Q9UNZ2	-1.3944	0.4222	--	0.000957	0.0259952
UQCRFS1|P47985	1.076	0.3269	++	0.0009966	0.0267213
GSN|P06396-2	-0.6694	0.2035	--	0.001005	0.0268742
NDUFS6|O75380	0.8717	0.2662	++	0.001057	0.0278133
HIST2H2BE|Q16778	-0.7176	0.2193	--	0.001068	0.0280103
HNRNPM|P52272-2	-1.3628	0.4171	--	0.001087	0.0283492
ATIC|P31939	-1.0473	0.3208	--	0.001096	0.0285091
OTUB1|Q96FW1	1.5821	0.4861	++	0.001135	0.0291979
ATP6V1D|Q9Y5K8	1.3872	0.4265	++	0.001143	0.0293384
PRKCG|P05129	0.7741	0.2384	++	0.001164	0.0297057
TBCB|Q99426	-1.1753	0.3625	--	0.001185	0.0300712
GCLC|P48506	-0.8057	0.2493	--	0.001232	0.0308826
RHOG|P84095	-0.3909	0.121	--	0.00124	0.0310198
PSD3|B4DKF8	0.6533	0.2023	++	0.001241	0.031037
PHB|P35232	1.2522	0.3885	++	0.001267	0.0314811
COTL1|Q14019	-0.7938	0.2463	--	0.001271	0.0315492
STIP1|P31948	-1.8304	0.568	--	0.001272	0.0315662
GPRC5B|Q9NZH0	-0.3368	0.1046	--	0.001284	0.0317701
NRN1|Q9NPD7	0.4316	0.1345	++	0.001334	0.0326137
APOO|H7C1U8	1.0696	0.3348	++	0.001402	0.0337466
FARSA|Q9Y285	0.9713	0.3042	++	0.001407	0.0338292
HSPD1|P10809	1.6862	0.5284	++	0.001417	0.0339943
DCLK1|O15075	1.2671	0.3974	++	0.001431	0.0342248
HIST1H4A|P62805	-0.6906	0.2168	--	0.001441	0.034389
SEPT6|Q14141-2	1.3819	0.4346	++	0.001476	0.0349612
ENO2|P09104	-0.469	0.1476	--	0.00148	0.0350264
COX5A|P20674	0.8702	0.274	++	0.001491	0.0352052
GPM6B|Q13491-4	0.9609	0.3031	++	0.001522	0.0357072
DDAH2|O95865	-0.7914	0.2503	--	0.001566	0.0364146
ABI2|Q9NYB9-2	0.8922	0.2822	++	0.00157	0.0364786
OMG|P23515	-0.5867	0.1857	--	0.001579	0.0366224
ANXA5|P08758	-0.5457	0.1727	--	0.001581	0.0366543
SIRPA|P78324	1.2748	0.4042	++	0.00161	0.0371159
PDK3|Q15120	0.9034	0.287	++	0.001644	0.037654
AP2A1|O95782-2	1.6634	0.5289	++	0.001662	0.0379374
OAT|P04181	0.7394	0.2359	++	0.00172	0.0388446
SNCA|P37840-2	0.8551	0.2738	++	0.001787	0.0398809
GFAP|P14136	-0.3761	0.1204	--	0.001793	0.0399732
ADD2|P35612	1.8163	0.5829	++	0.001833	0.0405855
GAP43|P17677	0.9203	0.296	++	0.001879	0.0412847
TSPAN7|P41732	0.4243	0.1367	++	0.00191	0.0417528
CADM2|Q8N3J6-2	1.2904	0.4158	++	0.001912	0.0417829
ATP6V1B2|P21281	1.5994	0.5162	++	0.001944	0.0422635
PAICS|P22234	-1.2317	0.3978	--	0.001961	0.0425178
ATP5H|O75947	1.0524	0.3402	++	0.001977	0.0427565
ACO2|Q99798	1.3845	0.4484	++	0.002016	0.0433358
TRIM2|Q9C040	-1.3612	0.4411	--	0.002029	0.043528
NDUFS5|O43920	0.876	0.2839	++	0.002032	0.0435724
AUH|Q13825	0.9792	0.318	++	0.002075	0.0442053
BAG3|O95817	-0.5049	0.1642	--	0.002104	0.0446298
GDA|Q9Y2T3	0.9205	0.2998	++	0.002136	0.045096
PRKAR1A|P10644	-0.7986	0.2603	--	0.002152	0.0453283
LMNA|P02545	-0.7264	0.2371	--	0.002188	0.0458488
GRIA2|P42262-2	0.619	0.2021	++	0.002194	0.0459353
TPI1|P60174-1	-0.485	0.1585	--	0.002214	0.046223
WDFY3|Q8IZQ1-2	0.4159	0.1359	+-	0.002219	0.0462948
KIAA1468|Q9P260-2	0.7606	0.2488	++	0.002239	0.0465814
VAMP2|J3QRU4	0.6916	0.2265	++	0.002268	0.0469955
LETM1|O95202	1.4365	0.4707	++	0.002275	0.0470952
AKAP5|P24588	0.378	0.124	++	0.00229	0.0473086
MAPRE1|Q15691	-1.1418	0.3746	--	0.002306	0.0475356
ALDH5A1|P51649	1.3132	0.431	++	0.002312	0.0476206
STX8|Q9UNK0	0.532	0.1747	++	0.002319	0.0477196
NFS1|Q9Y697-2	0.9176	0.3017	++	0.002353	0.0481994
ROGDI|Q9GZN7	0.6334	0.2084	++	0.002376	0.0485226
ENPP6|Q6UWR7	-0.2745	0.0906	--	0.002445	0.0494861
PDE2A|O00408-2	0.6446	0.2128	++	0.002448	0.0495277
ARPC5L|Q9BPX5	1.2168	0.4023	++	0.00249	0.0501094
OGDHL|Q9ULD0	0.963	0.3187	++	0.002509	0.0503715
WARS|P23381	0.821	0.2724	+-	0.002576	0.0512902
HNRNPR|O43390	-1.2216	0.4057	--	0.0026	0.0516173
PGM1|P36871	-0.9886	0.3283	--	0.0026	0.0516173
IMMT|Q16891-2	1.5976	0.5306	++	0.002606	0.0516989
TESC|Q96BS2	0.3766	0.1252	++	0.002632	0.0520517
CD82|P27701-2	-0.3945	0.1312	--	0.002633	0.0520653
AGK|Q53H12	0.9137	0.304	++	0.002649	0.0522818
PPP1CA|P62136	0.9422	0.3138	++	0.002674	0.0526192
ITPKA|P23677	0.3855	0.1286	++	0.00272	0.0532372
TCEB1|E5RHG8	-1.0544	0.3518	--	0.002723	0.0532773
CNTNAP1|P78357	-0.8013	0.2679	--	0.002784	0.0540909
AK1|P00568	-1.0676	0.3574	--	0.002815	0.0545019
EIF4A3|P38919	-0.65	0.2178	--	0.002838	0.0548058
FBXO2|Q9UK22	-0.5126	0.1723	--	0.002925	0.0559474
FAM162A|F8W7Q4	0.9298	0.3125	++	0.002929	0.0559996
EPB41L2|O43491-4	-0.948	0.319	--	0.002961	0.0564163
DBNL|Q9UJU6	1.1136	0.3748	++	0.002969	0.0565202
MGST3|O14880	0.5897	0.1985	++	0.002972	0.0565591
HYOU1|Q9Y4L1	1.267	0.4276	++	0.003047	0.057528
PIP5K1C|O60331-4	1.1166	0.3773	++	0.00308	0.0579515
DDRGK1|Q96HY6	-0.4005	0.1354	--	0.003099	0.0581946
RAP1A|P62834	-0.9917	0.3354	--	0.00311	0.0583351
ERLIN2|E5RHW4	-0.8276	0.28	--	0.003118	0.0584371
FAM171B|Q6P995	0.4174	0.1414	++	0.003163	0.0590094
NDUFA11|Q86Y39	0.6533	0.2215	++	0.003184	0.0592755
CRMP1|Q14194-2	1.3178	0.4474	++	0.003222	0.0597552
MAG|P20916-3	-0.3484	0.1185	--	0.003286	0.0605585
IQGAP1|P46940	-0.2869	0.0977	--	0.003328	0.0610824
GSTO1|P78417	-0.6381	0.2176	--	0.003359	0.0614675
VAT1|Q99536	-0.5654	0.1931	--	0.003407	0.0620612
DBT|P11182	0.8458	0.289	++	0.003425	0.062283
ERC2|O15083	0.4436	0.1517	++	0.003446	0.0625412
LCP1|P13796	-0.4142	0.1418	--	0.003493	0.063117
AAK1|Q2M2I8	1.4479	0.4962	++	0.003521	0.0634585
MAP4|E7EVA0	-0.5392	0.185	--	0.003557	0.0638962
SLC25A3|Q00325-2	1.0679	0.3667	++	0.003584	0.0642233
GSK3B|P49841	1.0275	0.3528	++	0.003585	0.0642354
TMOD1|P28289	0.4697	0.1613	++	0.003589	0.0642838
ME2|P23368	0.9895	0.3398	++	0.00359	0.0642959
OPA1|O60313	1.4374	0.4943	++	0.003637	0.0648626
SIRT2|Q8IXJ6	-0.3785	0.1302	--	0.003643	0.0649348
GABRB3|P28472-4	0.5672	0.1952	++	0.003669	0.0652469
LINGO1|Q96FE5-2	0.5291	0.1822	++	0.003674	0.0653068
GFAP|K7EKD1	-0.2586	0.0892	--	0.003744	0.0661424
SFPQ|P23246	-0.9149	0.3158	--	0.003764	0.06638
SGIP1|Q9BQI5	0.964	0.3328	++	0.003772	0.0664749
ATP5O|P48047	0.9208	0.3188	++	0.003869	0.0676194
PGM3|O95394	-0.5737	0.1996	--	0.004043	0.069644
KCNA2|P16389	-0.6747	0.235	--	0.004092	0.0702079
CDC42BPB|Q9Y5S2	0.8954	0.3127	++	0.004192	0.0713501
FBXL16|Q8N461	0.5759	0.2012	++	0.004211	0.0715659
DCLK2|Q8N568-3	1.037	0.3624	++	0.004219	0.0716566
PAK1|Q13153	1.1202	0.3916	++	0.004227	0.0717472
CDS2|O95674	0.7552	0.2641	++	0.004246	0.0719623
KIAA1549L|Q6ZVL6	0.415	0.1453	++	0.00428	0.0723461
NUMBL|A0A0C4DGH3	0.4444	0.1557	++	0.004318	0.0727736
ATG3|Q9NT62	-0.8186	0.2872	--	0.004374	0.0734008
FARSB|Q9NSD9	0.9803	0.3441	++	0.004388	0.0735571
OXR1|Q8N573-8	1.1942	0.4193	++	0.0044	0.0736909
UBA1|P22314-2	-1.9722	0.6931	--	0.004433	0.074058
MCU|Q8NE86-3	0.4995	0.1758	++	0.004503	0.0748331
C1orf198|Q9H425-3	-0.4808	0.1693	--	0.004518	0.0749985
PCYOX1L|Q8NBM8	0.4022	0.1418	++	0.004553	0.0753836
PVRL1|Q15223	0.8216	0.2897	++	0.004563	0.0754934
OGDH|E9PCR7	1.1994	0.4232	++	0.004591	0.0758003
MAP2|P11137-3	0.7424	0.2622	++	0.004639	0.0763247
ICAM5|Q9UMF0	0.5911	0.2089	++	0.004651	0.0764554
ATP6V1E1|P36543	1.1782	0.4172	++	0.004739	0.0774097
EIF4A2|Q14240	-1.7188	0.6109	--	0.004896	0.0790939
CADM3|Q8N126	1.0849	0.3862	++	0.004968	0.0798585
UBXN6|Q9BZV1	0.8574	0.3054	++	0.004992	0.0801123
ENO1|P06733	-0.8021	0.2857	--	0.004998	0.0801757
PPP3CB|P16298	0.9666	0.3467	++	0.005298	0.0833035
LRPPRC|P42704	0.8682	0.3117	++	0.00534	0.0837351
NDUFA8|P51970	0.7955	0.286	++	0.005407	0.0844207
USP7|Q93009-3	0.9027	0.3258	++	0.005593	0.0863045
BDH1|Q02338	0.487	0.1759	++	0.005632	0.086696
PGAM5|Q96HS1	0.5857	0.2117	++	0.005665	0.0870263
KIAA0513|O60268	0.8782	0.3175	++	0.005674	0.0871163
NDUFB5|O43674	0.7897	0.2861	++	0.005768	0.0880518
PTGR2|Q8N8N7	-0.3384	0.1226	--	0.005788	0.08825
GDAP1L1|Q96MZ0	1.0523	0.3819	++	0.005862	0.0889806
MYO1D|O94832	-0.2038	0.074	--	0.005865	0.0890102
STOML2|Q9UJZ1	0.6626	0.2407	++	0.005909	0.0894425
EIF2B5|E9PC74	-0.222	0.0807	--	0.005931	0.0896582
EPB41L3|Q9Y2J2	-0.465	0.1691	--	0.005955	0.089893
PLXNA4|Q9HCM2	0.7173	0.2608	++	0.005965	0.0899908
CD99|P14209	-0.2986	0.1087	--	0.006003	0.0903614
MAPK3|P27361	-0.7465	0.2722	--	0.006103	0.0913319
DLG3|Q92796	1.0467	0.3821	++	0.006153	0.0918145
SCG2|P13521	0.5326	0.1945	++	0.006179	0.0920647
COX7A2|P14406	0.7198	0.2633	++	0.006262	0.0928603
SYP|P08247	0.6417	0.2349	++	0.006299	0.0932135
SUB1|P53999	0.7067	0.259	++	0.006367	0.09386
RAB14|P61106	1.6597	0.6102	++	0.006528	0.0953784
CDKN1B|P46527	-0.3744	0.1379	--	0.006617	0.0962104
SLC12A5|Q9H2X9-2	0.7096	0.2614	-+	0.006635	0.096378
IDH3A|P50213	0.9485	0.3496	++	0.006666	0.0966663
CAP1|Q01518	-1.4882	0.5486	--	0.00667	0.0967034
PRKDC|P78527	-0.7747	0.2864	--	0.00684	0.0982727
ATP5J|P18859	0.8784	0.3251	++	0.006897	0.0987948
EPB41L1|Q9H4G0-2	-0.4373	0.1625	-+	0.00713	0.100909
EEF1D|P29692-2	-0.9796	0.3645	--	0.007205	0.101582
CLTA|P09496-3	0.9553	0.3557	++	0.007245	0.10194
DDX1|Q92499	-1.3958	0.5199	--	0.007264	0.10211
NTRK3|Q16288-5	0.3447	0.1288	++	0.007456	0.103813
P4HB|P07237	1.6621	0.6214	++	0.007482	0.104042
AIFM1|O95831-3	1.1376	0.4261	++	0.007583	0.104928
GNA11|P29992	-0.9087	0.3404	--	0.007594	0.105025
IARS|P41252	0.6007	0.2251	++	0.007633	0.105365
ADAM23|E7EWD3	-0.7434	0.2792	--	0.007743	0.106321
GMPR|P36959	-0.1805	0.0678	--	0.007744	0.10633
NT5C|Q8TCD5	-0.3955	0.1492	--	0.008055	0.108999
ALDH3A2|P51648	-0.5185	0.1957	--	0.008063	0.109067
IMMT|C9J406	0.7877	0.2974	++	0.008083	0.109237
PHGDH|O43175	-0.5238	0.1979	--	0.008119	0.109543
SYNGR3|O43761	0.5494	0.2077	++	0.008179	0.11005
IARS2|Q9NSE4	0.919	0.3482	-+	0.008306	0.111119
GLIPR2|Q9H4G4	-0.3605	0.1372	--	0.008594	0.113514
ANXA1|P04083	-0.3487	0.1328	--	0.008627	0.113786
MVD|P53602	-0.4954	0.1886	--	0.008629	0.113802
MAPRE3|Q9UPY8	1.3544	0.516	++	0.008665	0.114098
JAM3|Q9BX67	-0.31	0.1182	--	0.008712	0.114484
FABP7|O15540	-0.2838	0.1084	--	0.008803	0.115228
AHNAK|Q09666	-0.447	0.1708	--	0.008878	0.115839
ENDOD1|O94919	-0.4658	0.1781	--	0.008918	0.116163
S100B|P04271	-0.3821	0.1461	--	0.008932	0.116277
HRAS|P01112	0.6838	0.2617	++	0.00898	0.116665
PLCD3|Q8N3E9	-0.3888	0.1488	--	0.00899	0.116746
MTHFD1|P11586	-1.1337	0.4346	--	0.0091	0.117632
SLC1A2|P43004	0.7284	0.2793	++	0.009109	0.117704
ACLY|P53396	-1.0637	0.408	--	0.009135	0.117913
NDUFA4|O00483	0.7589	0.2911	-+	0.009138	0.117937
PAFAH1B3|Q15102	-0.7243	0.278	--	0.009176	0.118241
NINJ2|Q9NZG7	-0.3648	0.1402	--	0.009259	0.118903
DOC2A|Q14183	0.5399	0.2078	++	0.009386	0.119912
PPP2R1A|P30153	1.2649	0.4872	++	0.009427	0.120236
DCTN6|O00399	0.5271	0.2034	++	0.009553	0.121228
PKM|P14618	-0.7693	0.2975	--	0.009716	0.122502
PFN2|P35080-2	-0.7799	0.3018	--	0.00975	0.122766
UGP2|Q16851-2	-1.2377	0.4791	--	0.009779	0.122991
FTH1|P02794	-0.4087	0.1582	--	0.009789	0.123069
PRDX3|P30048-2	1.1932	0.4639	++	0.01011	0.12554
VDAC2|P45880	0.9346	0.3634	++	0.01012	0.125616
TRAP1|Q12931-2	0.645	0.251	++	0.01018	0.126074
CS|B4DJV2	0.9253	0.3603	++	0.01022	0.126378
SGTB|Q96EQ0	0.7103	0.277	++	0.01035	0.127363
PPP1CB|P62140	1.1556	0.4507	++	0.01035	0.127363
TBCA|E5RIW3	-0.9296	0.3638	--	0.01061	0.129316
SLC25A6|P12236	0.9181	0.3595	++	0.01065	0.129614
OGT|O15294-3	0.8309	0.3254	++	0.01066	0.129689
SYN1|P17600	0.8916	0.3493	++	0.01069	0.129912
HDHD1|E7EVH9	-0.229	0.0901	--	0.01107	0.132716
ALAD|P13716	-0.5299	0.2086	--	0.01109	0.132862
PLCD1|P51178	-0.5212	0.2059	--	0.01137	0.134898
CALB1|P05937	0.5394	0.2131	++	0.01138	0.13497
SNRPD3|P62318-2	-0.4702	0.186	--	0.01145	0.135475
ATP6V1C1|P21283	1.37	0.5419	++	0.01147	0.135619
GNAL|P38405-3	-0.5704	0.226	--	0.01162	0.136696
PBXIP1|Q96AQ6-2	-0.4641	0.1843	--	0.01177	0.137766
CKMT1A|P12532	0.8604	0.3416	++	0.01178	0.137837
ATP2B1|P20020-4	1.065	0.4229	-+	0.01179	0.137908
ARMC1|Q9NVT9	0.4326	0.1723	+-	0.01204	0.139676
NUCKS1|Q9H1E3	-0.3165	0.1262	--	0.01214	0.140378
ATL1|Q8WXF7	1.3591	0.5424	++	0.01223	0.141008
ARHGEF9|O43307-3	0.3454	0.1378	++	0.01223	0.141008
PLP1|P60201	-0.3058	0.1223	--	0.01241	0.142261
UQCRH|P07919	0.6279	0.2512	++	0.01244	0.142469
NDUFA12|Q9UI09	0.6434	0.2578	++	0.01256	0.143299
C14orf166|Q9Y224	-0.7103	0.285	--	0.01268	0.144125
GNAZ|P19086	1.1166	0.4489	++	0.01287	0.145426
PGK1|P00558	-1.5301	0.6152	--	0.01288	0.145494
CMPK1|P30085	-0.9659	0.3886	--	0.01294	0.145902
SYNGR1|B5MCD7	0.4574	0.1841	++	0.01296	0.146039
ANXA4|P09525	-0.4937	0.1987	--	0.01298	0.146174
MADD|Q8WXG6-7	0.7159	0.2881	++	0.01298	0.146174
UBE3C|Q15386	-0.294	0.1185	+-	0.01311	0.147056
TLN1|Q9Y490	-0.841	0.3392	--	0.01317	0.147461
MTX2|O75431	1.0428	0.4209	++	0.01322	0.147798
XRCC6|P12956	-0.9617	0.3881	--	0.01322	0.147798
PCDH1|Q08174-2	0.7011	0.2833	++	0.01331	0.148404
SAMM50|Q9Y512	0.9647	0.3901	++	0.0134	0.149007
HSPB6|O14558	-0.3128	0.1265	--	0.01343	0.149208
CHL1|O00533	0.8209	0.3332	++	0.01374	0.151271
RPS25|P62851	-0.6256	0.2541	--	0.01379	0.151602
ATP5A1|P25705	0.551	0.2238	++	0.01379	0.151602
COX6B1|P14854	0.5075	0.2065	++	0.01396	0.152722
MAP2K6|P52564	-0.3654	0.1487	--	0.01399	0.152919
ACO1|P21399	-0.6102	0.2484	--	0.01403	0.153181
TXNRD2|E7ENA2	0.3685	0.1502	++	0.01413	0.153836
SH3GLB2|Q9NR46-2	0.9285	0.3786	++	0.01417	0.154097
PLIN3|O60664-4	-0.2222	0.0906	--	0.01419	0.154228
NRXN2|G5E9G7	0.436	0.1779	++	0.01427	0.154749
MFSD6|Q6ZSS7	0.3834	0.1565	++	0.01431	0.155009
TPP1|O14773-2	-0.4963	0.2028	--	0.01438	0.155463
CORO2B|Q9UQ03-2	0.9283	0.3793	++	0.01439	0.155528
FABP5|Q01469	-0.572	0.2338	--	0.01441	0.155658
ATP6V1A|P38606	1.4367	0.5878	++	0.01451	0.156304
PCBD1|P61457	-0.4887	0.2001	--	0.01458	0.156756
UQCRC1|P31930	0.7867	0.3221	-+	0.01461	0.156949
GRIA3|P42263	0.6638	0.2722	++	0.01475	0.157848
SRI|C9J0K6	-1.0123	0.4163	--	0.01501	0.159508
RAB35|Q15286	1.076	0.4426	++	0.01505	0.159762
CA2|P00918	-0.4679	0.1925	--	0.01506	0.159826
RAB3B|P20337	0.218	0.0897	++	0.01507	0.159889
YWHAZ|P63104	1.1835	0.4872	++	0.01513	0.16027
SH3GL1|Q99961	0.7694	0.3167	++	0.01514	0.160333
NDUFB8|O95169-3	0.573	0.236	++	0.01518	0.160586
NECAP1|Q8NC96	0.7844	0.3232	++	0.01523	0.160902
LGALS3BP|Q08380	-0.2867	0.1182	--	0.01524	0.160966
HADH|Q16836	1.1712	0.4828	++	0.01526	0.161092
BUB3|J3QT28	-0.464	0.1914	--	0.01532	0.16147
STXBP5|Q5T5C0-2	0.5988	0.247	++	0.01532	0.16147
SCD5|Q86SK9-2	-0.4685	0.1934	--	0.01539	0.161911
ERAP1|Q9NZ08	0.2956	0.1222	++	0.01554	0.162852
MIF|P14174	-0.5319	0.2199	--	0.01556	0.162977
GPR158|Q5T848	0.4766	0.1971	-+	0.01559	0.163165
COX5B|P10606	0.7361	0.3045	++	0.01562	0.163352
PRMT8|Q9NR22-2	0.3412	0.1414	++	0.01583	0.16466
NDUFB7|P17568	0.4796	0.1989	++	0.01592	0.165218
SPRYD4|Q8WW59	0.4925	0.2043	+-	0.01594	0.165342
LGALS3|P17931	-0.2948	0.1223	--	0.01599	0.165651
DHX30|Q7L2E3-3	-0.2929	0.1218	--	0.01619	0.166884
ISCU|Q9H1K1	0.6894	0.2869	++	0.01625	0.167252
SFXN5|Q8TD22	0.6719	0.2799	++	0.01637	0.167987
AP2M1|Q96CW1-2	1.1195	0.4667	++	0.01645	0.168476
MT-CO3|P00414	0.4523	0.1888	++	0.01662	0.169512
ARL15|A0A087WUW9	0.4186	0.1748	++	0.01665	0.169694
DKK3|Q9UBP4	-0.4035	0.1688	--	0.01683	0.170784
STXBP3|O00186	-0.5291	0.2213	--	0.01683	0.170784
HEPACAM|Q14CZ8	-0.579	0.2424	--	0.01689	0.171146
ACTR1A|P61163	-1.1394	0.4779	--	0.01713	0.172589
ABHD10|Q9NUJ1	0.7271	0.305	-+	0.01714	0.172649
FHL1|Q13642-1	-0.6879	0.2886	--	0.01715	0.172709
SCO1|J3QL56	0.4123	0.173	++	0.01715	0.172709
SDHA|P31040	0.9884	0.4159	-+	0.01748	0.174678
MTFR1L|Q9H019-3	0.4548	0.1916	++	0.01762	0.175509
COPS6|E7EM64	-0.9881	0.4174	--	0.01791	0.17722
OPCML|Q14982-2	0.9742	0.4116	++	0.01795	0.177455
NDUFS8|O00217	0.6572	0.2778	++	0.01797	0.177573
HIP1|O00291-4	-0.3928	0.1663	--	0.01817	0.178744
HAGH|Q16775-2	1.1951	0.5067	++	0.01835	0.179793
CNPY2|Q9Y2B0	0.4055	0.1721	++	0.01848	0.180549
ATP1B1|P05026-2	0.9334	0.3966	++	0.0186	0.181244
PLXNC1|O60486	0.2628	0.1117	++	0.0186	0.181244
CDC42|P60953-1	1.0082	0.4292	++	0.01882	0.182513
COPG1|Q9Y678	-0.4971	0.212	--	0.01907	0.183947
HIST2H3PS2|Q5TEC6	-0.3782	0.1615	--	0.01918	0.184576
COX6A1|P12074	0.4921	0.2103	++	0.01929	0.185203
ILF3|Q12906	-0.9686	0.4143	--	0.01941	0.185885
STMN3|Q9NZ72-2	0.3764	0.1611	++	0.01945	0.186112
ACAT1|P24752	0.9905	0.4242	-+	0.01954	0.186623
UBE2O|Q9C0C9	-0.9318	0.3994	--	0.01964	0.187188
LHPP|Q9H008	-0.5037	0.2162	--	0.01981	0.188147
TXNL1|O43396	-0.9656	0.4154	--	0.02009	0.189719
BASP1|P80723	0.7137	0.3072	++	0.02018	0.190222
ARHGEF7|Q14155-3	0.8605	0.3706	+-	0.02023	0.190501
EPHA4|P54764	0.6106	0.263	++	0.02025	0.190612
SLC25A11|Q02978	0.9365	0.404	-+	0.02046	0.191781
DYNC1LI1|Q9Y6G9	0.9775	0.4221	++	0.02055	0.19228
DHRS7|Q9Y394-2	-0.5814	0.2512	--	0.02063	0.192723
ATL3|F5H6I7	-0.4212	0.1821	--	0.02075	0.193386
ILVBL|A1L0T0	-0.5241	0.2269	--	0.02089	0.194158
ATP6V1F|Q16864	0.8003	0.3466	++	0.02092	0.194323
NDUFS4|O43181	0.6789	0.2941	++	0.02096	0.194543
UBQLN4|Q9NRR5	0.4611	0.1999	++	0.02104	0.194982
PPP2R5D|E9PFR3	1.0842	0.4702	++	0.02112	0.195421
AVL9|Q8NBF6	0.5044	0.2189	++	0.02121	0.195914
ABR|Q12979	0.9694	0.421	++	0.02131	0.19646
SLC8A2|Q9UPR5	0.6833	0.2972	++	0.0215	0.197495
NECAB1|Q8N987	0.5781	0.2516	+-	0.02158	0.19793
MSN|P26038	-0.6921	0.3014	--	0.02167	0.198418
NPEPPS|E9PLK3	-1.3574	0.5913	--	0.02171	0.198635
SRSF7|Q16629-3	-0.6903	0.3008	--	0.02175	0.198851
MECP2|P51608-2	-0.4787	0.2088	--	0.02189	0.199608
GATM|P50440-2	0.2767	0.1209	++	0.0221	0.200739
GIPC1|O14908	-0.403	0.1761	--	0.02215	0.201008
ACTN4|O43707	1.0853	0.4747	++	0.02223	0.201437
SLC25A46|Q96AG3	0.543	0.2379	++	0.02244	0.202561
ARPC5|O15511	-0.5116	0.2242	--	0.02252	0.202988
SDR39U1|Q9NRG7-2	0.3109	0.1365	++	0.0227	0.203947
MAPT|P10636-8	-0.7806	0.3426	--	0.0227	0.203947
RAB12|Q6IQ22	0.5195	0.2284	++	0.0229	0.205008
CBR3|O75828	-0.4564	0.2008	--	0.02306	0.205855
ALDOA|P04075	1.6372	0.7208	++	0.02313	0.206224
AFG3L2|Q9Y4W6	0.9671	0.4259	++	0.02317	0.206435
BZW1|Q7L1Q6-2	-0.4031	0.1782	--	0.02365	0.208955
PSAT1|Q9Y617	-0.5231	0.2314	--	0.02378	0.209633
CUL5|Q93034	-0.9251	0.4096	--	0.0239	0.210259
DNAJC8|O75937	-0.4866	0.2155	--	0.02391	0.210311
PPIA|P62937	-1.1325	0.5018	--	0.024	0.210779
PPID|Q08752	0.3184	0.1415	++	0.02447	0.213211
WDR17|Q8IZU2-2	0.3415	0.1519	++	0.02456	0.213675
STX12|Q86Y82	0.8832	0.3933	++	0.02473	0.214548
MVP|Q14764	-0.1498	0.0668	--	0.02482	0.21501
STAMBP|O95630	-0.367	0.1637	--	0.02496	0.215727
CAB39|Q9Y376	-1.054	0.4703	--	0.025	0.215931
AK4|P27144	0.7259	0.324	++	0.02507	0.216289
WDR37|Q9Y2I8	0.9355	0.418	++	0.02521	0.217002
FECH|P22830	0.3043	0.1361	++	0.02539	0.217918
HIST2H2AB|Q8IUE6	-0.4036	0.1809	--	0.02564	0.219184
AGT|P01019	-0.2349	0.1053	--	0.02566	0.219286
HNMT|P50135	-0.3239	0.1454	--	0.02584	0.220194
MOG|C9JTE0	-0.2521	0.1131	--	0.02585	0.220245
SLIRP|Q9GZT3-2	0.2528	0.1135	++	0.02597	0.220849
BSCL2|Q96G97-4	0.529	0.2381	++	0.02629	0.222455
PTPLAD1|Q9P035	-0.9579	0.4311	-+	0.0263	0.222505
NDUFS3|O75489	0.5128	0.2311	++	0.02649	0.223455
CAPZA2|P47755	1.2917	0.5826	++	0.02663	0.224153
ELAVL3|Q14576-2	-0.5322	0.2403	-+	0.02678	0.224899
NDUFB9|Q9Y6M9	0.6941	0.3135	++	0.02682	0.225097
SARS2|M0QWZ7	0.5433	0.2454	++	0.02683	0.225147
NRAS|P01111	0.5652	0.2553	++	0.02686	0.225296
CD44|H0YD13	-0.1587	0.0717	--	0.02696	0.225792
SNX6|Q9UNH7	-0.6307	0.2858	--	0.02734	0.227669
ARHGDIA|P52565	1.1619	0.5295	++	0.0282	0.23188
PLEKHB1|F5GZH3	-0.1917	0.0874	--	0.02833	0.232512
DHX9|Q08211	-1.0193	0.4655	--	0.02855	0.233579
CEND1|Q8N111	0.7308	0.3342	++	0.02878	0.234691
CSK|P41240	-0.2554	0.1168	--	0.0288	0.234788
NRXN3|Q9Y4C0-4	0.7379	0.3377	++	0.02889	0.235222
NDUFA6|A0A0C4DGS0	0.6117	0.2802	++	0.02903	0.235896
GNAS|P63092	-1.0589	0.4851	--	0.02905	0.235992
PPP1R7|Q15435	1.2046	0.5523	++	0.02918	0.236616
SPP1|P10451-5	-0.1703	0.0781	--	0.02924	0.236904
DNM1|Q05193-2	1.2145	0.5571	++	0.02925	0.236952
PRDX6|P30041	-0.5175	0.2376	--	0.02942	0.237767
PGLS|O95336	-0.5839	0.2683	--	0.0295	0.238149
HEBP1|Q9NRV9	-0.3848	0.1773	--	0.03	0.24053
TSC22D3|Q5JRJ0	-0.2449	0.1129	--	0.03004	0.24072
FMNL2|Q96PY5-3	-0.3513	0.162	--	0.03007	0.240863
MT3|P25713	0.3693	0.1703	++	0.03012	0.2411
NPTN|Q9Y639-5	0.8251	0.3805	-+	0.03012	0.2411
GRB2|P62993	-1.171	0.54	-+	0.03014	0.241194
AKR1B1|P15121	-0.9772	0.4509	--	0.03021	0.241526
SNPH|O15079	0.588	0.2713	++	0.03022	0.241573
ATP5B|P06576	0.8245	0.3805	-+	0.03026	0.241762
CNKSR3|G9CGD6	0.3279	0.1515	++	0.03042	0.242518
CD47|Q08722	0.5787	0.2683	++	0.03103	0.245386
ATP6V1H|Q9UI12-2	0.9226	0.4278	++	0.03104	0.245433
ATXN2L|Q8WWM7-6	-0.2016	0.0935	--	0.03108	0.24562
PDXP|Q96GD0	0.9659	0.4482	++	0.03116	0.245995
ANXA11|P50995-2	-0.4624	0.2151	--	0.03156	0.24786
SHISA7|A6NL88	0.2387	0.1111	++	0.03168	0.248417
LAMTOR1|Q6IAA8	-0.5789	0.2695	--	0.03171	0.248557
RPS6KA2|Q15349-3	-0.6452	0.3007	--	0.03189	0.249391
CRYM|Q14894	0.6292	0.2933	++	0.03196	0.249715
SYT7|O43581-2	0.5176	0.2414	++	0.03206	0.250178
SEC24B|O95487-2	-0.2272	0.106	+-	0.0321	0.250363
CSE1L|P55060-3	-0.7048	0.3289	--	0.03212	0.250455
PKM|P14618-2	-1.495	0.6977	--	0.03213	0.250501
GPD1|P21695	-0.2236	0.1045	--	0.03236	0.251562
ARL3|P36405	-0.6142	0.287	--	0.03237	0.251608
DHX15|O43143	-0.3526	0.1648	--	0.03244	0.25193
NCKAP1|Q9Y2A7	0.9924	0.4642	++	0.03254	0.25239
FAM49A|Q9H0Q0	0.8365	0.3927	+-	0.03318	0.255318
RTN3|O95197-2	1.0554	0.4957	++	0.03326	0.255683
OGFRL1|Q5TC84	0.3364	0.1581	++	0.0333	0.255865
MAP2K1|Q02750	-0.9038	0.4247	--	0.03335	0.256093
KCTD16|Q68DU8	0.5157	0.2424	++	0.03336	0.256138
SEPT2|Q15019	-0.7168	0.3373	--	0.0336	0.257228
PALM|O75781	0.8991	0.4234	++	0.0337	0.257681
DAAM2|Q86T65-4	-0.2265	0.1067	--	0.0338	0.258134
C12orf57|Q99622	0.3137	0.1478	++	0.03382	0.258225
PURA|Q00577	0.783	0.3696	++	0.03415	0.259714
CD200|U3KQG5	0.4934	0.2331	++	0.03426	0.26021
CD9|A6NNI4	-0.245	0.1159	--	0.03444	0.261019
APOD|P05090	-0.3531	0.167	--	0.03444	0.261019
NCDN|Q9UBB6	-0.9306	0.4403	--	0.03454	0.261467
GSTP1|P09211	-0.5879	0.2781	--	0.03454	0.261467
CLTCL1|P53675-2	0.2717	0.1286	++	0.03457	0.261602
MFN2|O95140	0.7922	0.3754	++	0.03484	0.262811
TRIO|O75962-5	0.3789	0.1797	-+	0.03494	0.263257
DARS|P14868	-1.2344	0.586	--	0.03518	0.264327
PCCA|P05165-2	0.6531	0.31	++	0.03518	0.264327
HNRNPK|P61978-3	-1.0097	0.4795	--	0.03523	0.26455
PA2G4|Q9UQ80	-0.8786	0.4174	--	0.03532	0.26495
CAMKV|Q8NCB2	0.6075	0.2887	++	0.03536	0.265128
LAMP1|P11279	-0.4501	0.214	--	0.0354	0.265306
ABCB7|B4DGL8	-0.3375	0.1606	--	0.03555	0.265971
GABARAPL2|P60520	-0.7439	0.3543	--	0.03575	0.266857
HSP90AB2P|Q58FF8	-0.341	0.1625	--	0.03587	0.267387
G6PD|P11413	-0.8331	0.3977	--	0.03618	0.268754
GK|P32189-1	0.472	0.2253	++	0.03622	0.26893
RAB3C|Q96E17	0.5924	0.2829	++	0.03627	0.26915
WDR7|Q9Y4E6	0.8857	0.4235	++	0.03651	0.270204
PRKAA1|Q13131	-0.5236	0.2505	--	0.03659	0.270555
STX1B|P61266-2	0.8879	0.425	++	0.03666	0.270861
IDH3B|O43837	0.6872	0.3291	++	0.03678	0.271386
CUL3|Q13618-2	1.2106	0.5805	++	0.03703	0.272478
ILK|Q13418	-0.2631	0.1264	--	0.03734	0.273828
RPS13|P62277	0.4138	0.199	++	0.03761	0.274999
NFASC|O94856-5	-0.337	0.1622	--	0.03771	0.275432
RNPEP|Q9H4A4	-0.2456	0.1182	--	0.03776	0.275649
CAPG|P40121	-0.2192	0.1056	--	0.038	0.276686
MAP7|Q14244-2	-0.2678	0.1291	+-	0.038	0.276686
ATP12A|P54707	0.7312	0.3527	++	0.03816	0.277376
ATP5A1|P25705-2	0.8451	0.4079	-+	0.03828	0.277892
SNX1|Q13596	-0.6827	0.3296	--	0.03833	0.278107
RAP1GDS1|P52306	-0.8144	0.3936	--	0.03851	0.27888
PTRH2|Q9Y3E5	-0.3226	0.156	--	0.03862	0.279352
AP1S1|P61966	0.4007	0.1939	++	0.03877	0.279995
MOXD1|Q6UVY6-2	-0.2777	0.1344	--	0.0388	0.280123
HTT|P42858	0.3493	0.1691	++	0.03883	0.280251
NDRG4|Q9ULP0-7	0.3597	0.1742	+-	0.03898	0.280892
LAMTOR2|Q9Y2Q5	-0.4552	0.2206	--	0.03906	0.281234
SF3B3|Q15393	-0.3239	0.1571	--	0.03923	0.281959
MAP6D1|Q9H9H5	-0.1954	0.0948	--	0.03933	0.282384
FAM213B|Q8TBF2	0.4371	0.2122	++	0.03946	0.282937
RASAL2|Q9UJF2-2	0.3422	0.1662	++	0.03951	0.283149
CNTNAP2|Q9UHC6	-0.8468	0.4115	--	0.03963	0.283659
SH3GL3|Q99963-4	0.6982	0.3393	++	0.03963	0.283659
UQCRC2|P22695	0.807	0.3922	-+	0.03965	0.283743
PRPSAP2|O60256	-0.4827	0.2347	--	0.03976	0.284209
HCN1|O60741	0.2908	0.1418	++	0.0403	0.28649
SRSF1|Q07955	-0.4049	0.1976	--	0.04048	0.287248
SEPT7|Q16181	1.4843	0.7258	++	0.04084	0.288758
PHPT1|Q9NRX4	-0.7206	0.3527	--	0.04103	0.289553
ACBD5|Q5T8D3-2	-0.3513	0.1721	--	0.04125	0.290472
ABLIM2|Q6H8Q1-2	0.3744	0.1835	++	0.0413	0.29068
COX8A|P10176	0.2467	0.1211	++	0.04163	0.292054
TBC1D24|Q9ULP9-2	0.6394	0.314	++	0.0417	0.292344
NDUFA13|Q9P0J0	0.493	0.2421	-+	0.04174	0.29251
PARP1|P09874	-0.3734	0.1835	--	0.04187	0.293049
HSD17B4|P51659	-0.7057	0.3471	--	0.04202	0.293671
PPIL3|Q9H2H8	-0.2817	0.1388	--	0.04238	0.295158
MAP6|Q96JE9	0.8819	0.4346	++	0.04247	0.295529
RMDN3|Q96TC7	0.5927	0.2925	++	0.04273	0.296598
LMNB2|Q03252	-0.8015	0.3956	--	0.04275	0.296681
REEP6|Q96HR9	0.1501	0.0743	++	0.04323	0.298648
EPM2AIP1|Q7L775	0.4159	0.2058	++	0.04328	0.298852
CYC1|P08574	0.5465	0.2706	-+	0.04343	0.299465
SLC6A17|Q9H1V8	0.5085	0.252	++	0.04358	0.300077
CTNNB1|P35222	1.1565	0.5733	++	0.04369	0.300525
KCTD8|Q6ZWB6	0.2408	0.1195	-+	0.04382	0.301053
SNX4|O95219	0.6467	0.321	++	0.04395	0.301581
ME3|Q16798	0.592	0.2941	++	0.04411	0.302231
NES|P48681	0.2596	0.129	++	0.04413	0.302312
NDUFV3|P56181	0.3926	0.1952	-+	0.04424	0.302757
CD59|E9PNW4	-0.3551	0.1766	--	0.04433	0.303121
KIAA1107|Q9UPP5-2	0.2358	0.1174	++	0.04463	0.304333
SEPT8|Q92599	-0.8012	0.3994	--	0.04486	0.30526
DDX39B|Q13838	-0.7529	0.3757	--	0.04508	0.306144
COX4I1|P13073	0.5807	0.2899	-+	0.04515	0.306425
GAD1|Q99259	0.3835	0.1916	++	0.04534	0.307187
ARFGAP2|G5E9L0	0.393	0.1965	++	0.04545	0.307627
TNR|Q92752	1.0006	0.5021	+-	0.04628	0.310936
GAPDH|P04406-2	-0.3476	0.1745	--	0.04633	0.311134
BBOX1|O75936	-0.2956	0.1484	--	0.0464	0.311412
CPNE5|Q9HCH3	0.3894	0.1955	+-	0.04641	0.311451
CADM4|Q8NFZ8	-0.4867	0.2446	--	0.04663	0.312323
ERH|P84090	-0.6857	0.3447	--	0.0467	0.3126
MTCH2|Q9Y6C9	0.8546	0.43	++	0.04685	0.313193
MDH1|P40925	-1.2526	0.6307	--	0.04704	0.313942
MPST|P25325	-0.2669	0.1346	--	0.04748	0.315673
DNAJB1|P25685	0.7564	0.3817	++	0.04751	0.315791
BTF3L4|Q96K17	0.3448	0.174	++	0.04757	0.316026
NSF|P46459	1.306	0.6594	++	0.04763	0.316262
MSRA|Q9UJ68-2	-0.3581	0.181	--	0.04791	0.317358
MYO5A|Q9Y4I1-2	1.358	0.687	++	0.04808	0.318022
LANCL2|Q9NS86	0.7753	0.3931	++	0.0486	0.320047
HN1|Q9UK76	0.4191	0.2129	+-	0.04903	0.321715
NANS|Q9NR45	-0.6204	0.3154	--	0.04914	0.32214
EIF3A|Q14152	-0.6371	0.3238	--	0.04916	0.322218
MYH4|Q9Y623	0.2977	0.1514	-+	0.04918	0.322295
GLRX5|Q86SX6	0.3494	0.178	++	0.04965	0.324108
MESDC2|Q14696	-0.4055	0.2068	--	0.04985	0.324877
COX7A1|P24310	-0.2309	0.118	-+	0.05033	0.326717
PSMA3|P25788-2	-0.9269	0.4745	--	0.05078	0.328434
ATP1A1|P05023-4	0.9409	0.4829	-+	0.05137	0.330676
PYGM|P11217	-0.4883	0.2506	-+	0.05137	0.330676
NAP1L4|Q99733	-0.9094	0.4676	--	0.0518	0.332302
MATR3|P43243	-0.7643	0.3931	--	0.05187	0.332566
GAS7|O60861-1	0.6267	0.3226	++	0.05203	0.333169
ETFA|P13804	0.7522	0.3878	++	0.05244	0.334711
RAB11FIP5|Q9BXF6	0.4349	0.2245	++	0.0527	0.335686
RAP2B|P61225	0.6678	0.3447	++	0.05271	0.335723
DOCK3|Q8IZD9	0.2321	0.1198	++	0.05271	0.335723
NCAN|O14594	0.6918	0.3571	++	0.05271	0.335723
RTCB|Q9Y3I0	-0.977	0.5045	--	0.05277	0.335948
CLVS2|Q5SYC1	0.3887	0.2008	++	0.05285	0.336247
MYH10|P35580-4	1.1985	0.6195	++	0.05305	0.336994
NT5DC3|Q86UY8	0.4208	0.218	++	0.05357	0.338931
ABHD16A|O95870	0.486	0.2518	++	0.05359	0.339005
CSPG5|O95196-2	0.2879	0.1493	++	0.05381	0.339821
GRIA3|P42263-2	0.4605	0.2391	++	0.05411	0.340932
ARFGAP1|Q8N6T3-2	0.5	0.26	++	0.05451	0.342409
CARS2|Q9HA77	0.135	0.0704	++	0.05516	0.344797
PPM1B|O75688	-0.4556	0.2378	--	0.05535	0.345493
BGN|P21810	0.0657	0.0343	++	0.05545	0.345859
SLC44A1|Q8WWI5-3	-0.2196	0.1148	+-	0.05573	0.346881
ATP6V1G2|O95670	0.6346	0.3324	++	0.05626	0.348809
SLC2A3|P11169	0.5342	0.2799	++	0.05629	0.348918
CNPY3|Q9BT09	0.2828	0.1485	++	0.05682	0.350836
ACAT2|Q9BWD1	-0.4822	0.2532	--	0.05688	0.351053
CROCC|B1AKD8	-0.4655	0.2446	--	0.05707	0.351738
H3F3B|K7EK07	-0.289	0.1521	--	0.05735	0.352746
GRIN2B|Q13224	0.3301	0.1738	++	0.0576	0.353644
ATP2B2|Q01814-8	0.6054	0.319	-+	0.05773	0.35411
MT-ND2|P03891	0.3844	0.2027	++	0.05787	0.354611
SYN1|P17600-2	0.4623	0.2441	++	0.05825	0.355969
TARDBP|A0A087WX29	-0.4281	0.2261	--	0.05835	0.356326
SUCLG2|Q96I99	-0.4026	0.2128	--	0.05845	0.356682
CAPZB|P47756	1.277	0.6753	++	0.05863	0.357322
AHCY|P23526	-0.754	0.3989	--	0.05871	0.357607
PSAP|P07602	-0.3432	0.1816	--	0.05882	0.357997
PTPN23|Q9H3S7	-0.506	0.268	--	0.05899	0.358601
HSPE1|P61604	-0.9618	0.5095	--	0.05909	0.358955
IQSEC2|Q5JU85	0.6176	0.3275	++	0.05931	0.359733
FXYD1|O00168	-0.279	0.1479	--	0.05933	0.359804
PIP4K2B|P78356	-0.9701	0.5151	--	0.05964	0.360898
IVD|P26440	0.334	0.1776	++	0.06001	0.362201
PHACTR1|Q9C0D0	0.3244	0.1726	++	0.06011	0.362552
SORD|Q00796	-0.3697	0.1967	--	0.06013	0.362622
TPR|P12270	-0.2518	0.1341	--	0.06045	0.363744
LIN7C|Q9NUP9	-0.7807	0.4159	--	0.06049	0.363884
FASN|P49327	-0.7619	0.4066	--	0.06094	0.365456
GCDH|Q92947	0.2819	0.1507	++	0.06136	0.366918
GRHPR|Q9UBQ7	-0.7032	0.3759	--	0.06137	0.366953
GGA3|Q9NZ52	0.4241	0.2268	++	0.06148	0.367335
PIN1|Q13526	0.7961	0.4264	++	0.06188	0.36872
RAB5B|P61020	-0.6947	0.3722	+-	0.06196	0.368997
TRIM28|Q13263	-0.3446	0.1848	+-	0.06223	0.369929
BCAP29|Q9UHQ4	0.4341	0.2328	++	0.06228	0.370102
PACS1|Q6VY07	0.8742	0.4698	+-	0.06279	0.371856
GABBR2|O75899	0.3667	0.1972	++	0.06295	0.372405
DNAJB4|Q9UDY4	0.6004	0.323	++	0.06302	0.372645
PTPRZ1|P23471-2	0.8948	0.4815	++	0.06313	0.373022
GABRA1|P14867	0.5607	0.3022	++	0.06356	0.374491
FTL|P02792	-0.1951	0.1052	--	0.06357	0.374525
VAC14|Q08AM6	0.5487	0.2958	++	0.06357	0.374525
RPS17L|P0CW22	0.465	0.2509	++	0.06385	0.375479
NGEF|Q8N5V2	-0.0687	0.0371	--	0.06417	0.376566
BDH2|Q9BUT1	-0.2981	0.1612	--	0.06439	0.377312
TUBB2A|Q13885	0.7348	0.3974	+-	0.06444	0.377481
GANAB|Q14697	1.0999	0.5949	++	0.06445	0.377515
BRSK1|Q8TDC3	0.4927	0.2666	++	0.0646	0.378022
NRXN1|Q9ULB1-2	0.5745	0.3109	-+	0.06468	0.378293
BRK1|Q8WUW1	0.5344	0.2897	++	0.06504	0.379507
GNB2|P62879	0.7577	0.4109	+-	0.06516	0.379911
UBE2V2|Q15819	-0.8094	0.4392	--	0.06537	0.380617
ANKFY1|Q9P2R3	-0.5048	0.274	--	0.06541	0.380751
TPD52L2|O43399-3	-0.6737	0.3658	--	0.0655	0.381054
CAPS|Q13938	-0.0998	0.0542	--	0.06557	0.381288
GNL1|P36915	0.9142	0.4969	++	0.06578	0.381992
FLNB|O75369-2	-0.1626	0.0884	--	0.06593	0.382494
MXRA7|P84157-2	0.3757	0.2044	++	0.06598	0.382661
THEMIS|Q8N1K5-3	0.3179	0.173	++	0.0661	0.383062
CTTN|Q14247	0.6286	0.3421	++	0.06611	0.383095
NBEA|Q5T321	0.3642	0.1982	++	0.06611	0.383095
KIAA1211L|Q6NV74	0.3624	0.1972	++	0.06617	0.383295
PTGES2|Q9H7Z7	0.4382	0.2388	++	0.06653	0.384495
MTX1|Q13505-3	0.4724	0.2578	++	0.0669	0.385724
KIF21A|Q7Z4S6-2	0.9634	0.5262	++	0.06709	0.386354
TPD52|P55327-4	0.6371	0.3483	++	0.06737	0.38728
AIF1L|Q9BQI0-3	-0.2396	0.131	--	0.06747	0.38761
LYRM4|Q9HD34	0.3901	0.2135	-+	0.06767	0.38827
PTRHD1|Q6GMV3	-0.3637	0.1993	--	0.06794	0.389158
PSMD5|Q16401-2	-0.2941	0.1612	--	0.06797	0.389257
KIAA0196|Q12768	-0.241	0.1321	--	0.06804	0.389487
PFN1|P07737	-0.6319	0.3464	--	0.06818	0.389947
SRP14|P37108	-0.3652	0.2004	--	0.06847	0.390897
ALDH1L1|O75891	-0.3153	0.1732	--	0.06869	0.391617
PPP3R1|F6U1T9	0.8	0.4396	++	0.06882	0.392042
MT-CO2|P00403	0.4717	0.2593	++	0.06889	0.39227
ALDH7A1|P49419-2	-0.4038	0.2221	--	0.06901	0.392661
ATP5S|Q99766	0.3143	0.1729	++	0.06909	0.392922
NECAB2|Q7Z6G3	0.1956	0.1076	++	0.06919	0.393247
H2AFV|Q71UI9	-0.3491	0.1922	--	0.06929	0.393573
CHCHD3|Q9NX63	0.6121	0.3378	-+	0.06994	0.395681
GABRG2|P18507-2	0.4383	0.2419	++	0.07005	0.396036
GPX4|P36969-2	-0.7038	0.3888	--	0.07023	0.396617
FXR2|P51116	-0.3196	0.1767	--	0.07049	0.397455
SNRPD1|P62314	-0.4346	0.2409	--	0.07119	0.399703
MAP7D1|Q3KQU3-4	0.2786	0.1544	++	0.07122	0.399799
GNG2|P59768	0.4006	0.2226	++	0.0719	0.401969
TXN2|Q99757	0.3922	0.2181	-+	0.07213	0.4027
DDX3X|O00571-2	-0.6475	0.3601	--	0.0722	0.402922
TCEB2|Q15370	-0.9605	0.5343	-+	0.0722	0.402922
WNK4|Q96J92-3	-0.2426	0.135	--	0.07225	0.403081
CAMK2G|Q13555-6	-0.8168	0.4547	-+	0.07242	0.40362
SIRT2|A0A087WYM3	-0.1964	0.1094	--	0.07278	0.404759
PTK2B|Q14289	0.4682	0.2612	++	0.07306	0.405643
EEF1A1|P68104	-0.7752	0.4332	+-	0.07351	0.407059
GRIA4|G3V164	0.3532	0.1975	++	0.07367	0.407561
ROCK2|O75116	1.0191	0.5704	++	0.07397	0.408501
LIN7A|O14910	0.5405	0.3033	++	0.07475	0.410934
UBE2N|P61088	-0.8011	0.4496	--	0.0748	0.411089
NDUFB1|O75438	0.3935	0.221	++	0.07497	0.411617
FXYD6|Q9H0Q3	0.2103	0.1181	+-	0.075	0.41171
SRSF10|O75494-5	-0.2954	0.1661	--	0.07534	0.412764
SRCIN1|Q9C0H9-5	-1.0177	0.5736	--	0.07604	0.414924
GAD2|Q05329	0.4167	0.2349	++	0.0761	0.415108
HDHD2|Q9H0R4	-0.67	0.3777	--	0.07611	0.415139
ASAH1|Q13510	-0.2819	0.1591	--	0.0764	0.41603
RTCA|O00442	-0.3181	0.1798	--	0.07686	0.417438
GAPDH|P04406	-0.9306	0.5266	--	0.07719	0.418445
OSBPL8|Q9BZF1-3	0.3655	0.2068	++	0.07724	0.418598
ALDH4A1|P30038	0.4333	0.2455	++	0.07752	0.41945
DTNA|Q9Y4J8-13	-0.2571	0.1458	--	0.07783	0.420391
ACOT7|O00154-4	0.7603	0.4315	++	0.07808	0.421148
COPA|P53621	-0.7347	0.4172	--	0.07823	0.421602
CUTA|O60888-3	-0.32	0.1818	--	0.07834	0.421934
ACSL3|O95573	0.4968	0.2823	-+	0.07846	0.422297
ATP5L|O75964	0.4085	0.2322	-+	0.0786	0.422719
PTPRS|G8JL96	0.4013	0.2282	++	0.07865	0.422869
PTGDS|P41222	-0.2789	0.1587	+-	0.07886	0.423501
NFASC|O94856-6	-0.7497	0.4269	--	0.07907	0.424132
GLRX|P35754	-0.526	0.2999	--	0.07944	0.425241
GBAS|O75323	0.6001	0.3422	++	0.07949	0.425391
MAPK1|P28482	-0.5243	0.2992	--	0.07964	0.42584
LYRM7|Q5U5X0	0.3383	0.1931	++	0.07974	0.426138
SARS|P49591	-0.8703	0.4971	+-	0.08002	0.426973
MAP2K2|P36507	-0.7735	0.4431	-+	0.08084	0.429408
DNAJB11|Q9UBS4	0.3474	0.1993	++	0.08133	0.430855
NDUFB3|O43676	0.5131	0.2944	++	0.08138	0.431003
LYSMD1|Q96S90	0.2752	0.158	++	0.08142	0.431121
ACOT13|Q9NPJ3	0.4479	0.2571	++	0.08148	0.431297
NDUFB6|A0A087WZX2	0.2955	0.1701	++	0.08238	0.433937
NCKIPSD|Q9NZQ3-3	0.6307	0.3632	++	0.08244	0.434113
PMPCA|Q10713	0.3237	0.1865	++	0.0827	0.434872
M6PR|P20645	0.3652	0.2106	++	0.08282	0.435221
NCL|P19338	-0.7703	0.4449	--	0.08339	0.436878
ATP1A2|B1AKY9	0.776	0.4488	++	0.08378	0.438007
SERPINB6|P35237	0.1179	0.0683	+-	0.08449	0.440053
C19orf70|Q5XKP0	0.2811	0.1631	++	0.08482	0.441
GPHN|Q9NQX3	0.6954	0.4036	++	0.08491	0.441258
TSSC1|Q53HC9	0.3971	0.2308	++	0.08536	0.442545
EPPK1|A0A075B730	-0.3424	0.1991	--	0.08543	0.442744
ECHS1|P30084	0.6321	0.3675	++	0.08544	0.442773
MPI|P34949	-0.4844	0.2819	--	0.0857	0.443514
RAB39B|Q96DA2	0.3717	0.2163	++	0.0857	0.443514
TPPP3|Q9BW30	-0.3082	0.1796	--	0.08621	0.444962
LRRC4B|Q9NT99	0.2703	0.1576	++	0.08635	0.445359
LRP1|Q07954	0.5172	0.3022	++	0.08703	0.447279
TRNT1|Q96Q11-2	-0.2663	0.1557	--	0.08716	0.447645
BCAS3|Q9H6U6-2	0.3896	0.2278	++	0.0873	0.448038
HNRNPF|P52597	-0.3346	0.1957	--	0.08733	0.448123
CADPS|H7C4T6	0.2206	0.1294	++	0.08824	0.45067
GPM6A|P51674	0.3655	0.2149	++	0.08891	0.452533
EEF1E1|O43324	0.52	0.3057	++	0.089	0.452783
GNB2|C9JIS1	-0.1533	0.0901	--	0.08906	0.452949
CMTM5|Q96DZ9-4	-0.2378	0.14	--	0.08932	0.453669
NDUFAF4|Q9P032	0.3219	0.1896	++	0.08964	0.454553
CHGB|P05060	0.1877	0.1106	++	0.08968	0.454663
LDHA|P00338	0.8333	0.4918	+-	0.09018	0.456039
TWF2|Q6IBS0	0.7321	0.4323	++	0.09037	0.45656
CACNA2D1|P54289-2	0.6641	0.3925	++	0.09067	0.457382
ZYX|Q15942	-0.2169	0.1282	--	0.09071	0.457491
PGRMC1|O00264	-0.4154	0.2456	--	0.09072	0.457518
QKI|Q96PU8-5	-0.2413	0.1428	--	0.09107	0.458474
SNAPIN|O95295	-0.2983	0.1766	-+	0.09118	0.458774
PHYHIP|Q92561	0.5556	0.3292	++	0.09142	0.459427
CDH13|A0A0A0MTR1	0.3737	0.2215	++	0.09157	0.459835
ARFGEF2|Q9Y6D5	0.3323	0.1971	++	0.09183	0.46054
PLAA|Q9Y263	0.2667	0.1583	++	0.09191	0.460757
GNPDA1|P46926	-0.697	0.4138	--	0.09206	0.461163
PPP2R5C|Q13362-4	0.4011	0.2387	++	0.09283	0.46324
LPGAT1|Q92604	0.2187	0.1301	+-	0.0929	0.463428
GDI2|P50395	-0.8064	0.48	--	0.09293	0.463508
CSNK2A1|E7EU96	0.8155	0.4861	++	0.09341	0.464796
COQ3|Q5T063	0.1054	0.0629	++	0.09355	0.46517
CSPG5|O95196	0.2686	0.1603	++	0.09375	0.465704
PPM1H|Q9ULR3	0.5239	0.3127	++	0.09381	0.465864
IDH3G|P51553	0.5918	0.3534	++	0.09407	0.466557
PCDH7|O60245	-0.3445	0.2059	--	0.09426	0.467063
DDAH1|O94760	-1.0366	0.62	--	0.09451	0.467727
SCN1B|Q07699	-0.3062	0.1834	--	0.09505	0.469157
ADK|P55263-2	-0.2031	0.1217	-+	0.0952	0.469553
CASKIN1|Q8WXD9	0.5743	0.3442	++	0.09522	0.469605
CCDC6|Q16204	-0.5497	0.3296	--	0.09533	0.469895
CHGA|P10645	-0.2674	0.1606	-+	0.09578	0.47108
SH3BGRL|O75368	-0.4624	0.2777	--	0.09591	0.471421
RAB18|Q9NP72	0.8556	0.5141	+-	0.09606	0.471814
LRRC47|Q8N1G4	0.5448	0.3274	++	0.09608	0.471867
STK24|B4DR80	0.3742	0.2249	++	0.09613	0.471998
DNAJC7|Q99615	-0.2775	0.1668	+-	0.09616	0.472076
RPS20|P60866	0.4602	0.2768	++	0.09643	0.472783
TLN2|Q9Y4G6	0.935	0.5627	++	0.0966	0.473226
TPM1|P09493-5	0.7339	0.4418	++	0.09669	0.473461
RPL26L1|Q9UNX3	-0.3328	0.2007	--	0.09727	0.47497
GNAI1|P63096	0.835	0.5041	+-	0.09768	0.476033
SERPINI1|Q99574	0.3102	0.1874	++	0.09789	0.476576
CAMK2D|E9PBG7	0.5185	0.3133	++	0.09793	0.476679
BCKDHB|P21953	0.2649	0.1601	++	0.09799	0.476834
PLS3|P13797	-0.4616	0.2791	--	0.09808	0.477067
AP2S1|P53680	0.5668	0.3433	++	0.09871	0.478688
PICK1|Q9NRD5	0.2461	0.1491	++	0.09887	0.479098
RAB33A|Q14088	-0.3464	0.2101	--	0.0991	0.479687
ALCAM|Q13740-2	-0.4962	0.3015	--	0.09987	0.481652
NAGK|Q9UJ70	-0.5424	0.33	--	0.1003	0.482744
EPDR1|Q9UM22	-0.221	0.1347	--	0.1008	0.484009
MYO1B|O43795-2	-0.2252	0.1374	--	0.1012	0.485018
SNX30|Q5VWJ9	0.3015	0.1842	++	0.1017	0.486274
HNRNPU|Q00839	-0.7849	0.4798	--	0.1018	0.486525
ANXA6|P08133	-0.6127	0.3753	--	0.1026	0.488523
STMN1|P16949	0.466	0.2857	+-	0.103	0.489518
UQCRB|P14927	0.5974	0.3668	-+	0.1034	0.490509
CRAT|P43155-2	0.5983	0.3674	++	0.1034	0.490509
TMED10|P49755	-0.4629	0.2846	--	0.1038	0.491498
ATP6AP2|O75787-2	0.2925	0.1798	++	0.1038	0.491498
IGSF21|Q96ID5	-0.4341	0.267	--	0.1039	0.491744
SORT1|Q99523	-0.4087	0.2514	--	0.1039	0.491744
ADAM11|B4DKD2	0.2979	0.1833	++	0.104	0.491991
DAAM1|Q9Y4D1-2	-0.2766	0.1704	--	0.1045	0.49322
NDUFAB1|O14561	-0.377	0.2323	-+	0.1045	0.49322
DBN1|Q16643-3	0.6848	0.4222	++	0.1048	0.493956
GCA|H7C2Z6	-0.2674	0.1649	-+	0.105	0.494445
WASF1|Q92558	0.543	0.335	+-	0.1051	0.494689
CMBL|Q96DG6	-0.3214	0.1988	--	0.106	0.49688
CYB5R2|Q6BCY4	-0.1855	0.1148	--	0.1061	0.497123
CANX|P27824	-1.1042	0.6833	--	0.1061	0.497123
RAPGEF2|Q9Y4G8	0.3776	0.2338	++	0.1063	0.497607
ITM2C|C9JG41	0.1956	0.1216	++	0.1077	0.500977
CTNND2|Q9UQB3	0.6866	0.4269	++	0.1078	0.501217
PSMA7|O14818	0.7714	0.4799	++	0.108	0.501695
TOMM70A|O94826	0.7871	0.4898	++	0.108	0.501695
TMEM126A|Q9H061	0.3669	0.2283	++	0.108	0.501695
ABI1|Q8IZP0-10	0.5825	0.3633	++	0.1088	0.5036
ADO|Q96SZ5	-0.3447	0.215	--	0.1089	0.503837
RPS15A|P62244	0.2241	0.1399	++	0.109	0.504075
GRIPAP1|Q4V328	0.3958	0.247	++	0.109	0.504075
USP9X|Q93008-1	0.7907	0.4939	++	0.1094	0.505021
TSNAX|Q99598	-0.2598	0.1624	--	0.1096	0.505494
RPS28|P62857	0.3394	0.2123	++	0.1098	0.505965
CDC42EP1|Q00587-2	-0.1572	0.0983	--	0.1098	0.505965
FDPS|P14324-2	-0.3844	0.2405	--	0.11	0.506436
TXNDC17|Q9BRA2	-0.3716	0.2334	-+	0.1113	0.50948
CRKL|P46109	0.553	0.3474	++	0.1114	0.509712
BOLA2|Q9H3K6	-0.3571	0.2243	--	0.1114	0.509712
NPTXR|O95502	0.2066	0.1299	++	0.1119	0.510874
CLPTM1|O96005-3	0.2784	0.1753	++	0.1123	0.5118
COPB2|P35606-2	-0.5715	0.3604	--	0.1128	0.512954
KCNA1|Q09470	-0.2026	0.1279	--	0.1131	0.513644
CEP170B|Q9Y4F5	0.2588	0.1635	++	0.1134	0.514332
BPHL|Q86WA6-2	0.1974	0.1248	++	0.1137	0.515019
WDFY1|Q8IWB7	0.3252	0.2058	++	0.1139	0.515477
TKT|P29401	-0.5779	0.3657	--	0.1141	0.515933
CNDP2|Q96KP4	-0.4399	0.2787	-+	0.1145	0.516844
GNG4|P50150	0.228	0.1447	++	0.1152	0.518431
SYT2|Q8N9I0	-0.1664	0.1057	-+	0.1153	0.518657
PPP3CC|P48454-2	0.3502	0.2225	++	0.1154	0.518883
PPP2R5E|Q16537-2	0.4476	0.2846	++	0.1158	0.519785
RPS27|P42677	-0.4502	0.2867	--	0.1164	0.521133
MT-ND1|P03886	0.3104	0.1979	++	0.1167	0.521805
PI4KA|J3KN10	0.6141	0.392	++	0.1172	0.522921
SEC22B|O75396	-0.5524	0.3534	-+	0.118	0.524698
SLC25A1|P53007	-0.3385	0.2166	--	0.1181	0.52492
HIST1H1C|P16403	-0.1858	0.1189	--	0.1183	0.525362
AKR1A1|P14550	-0.3818	0.2447	--	0.1186	0.526024
TNS1|E9PGF5	-0.2676	0.1717	--	0.1193	0.527564
CMAS|Q8NFW8	0.3969	0.2548	++	0.1193	0.527564
TMX1|Q9H3N1	-0.259	0.1664	--	0.1195	0.528002
TMX3|Q96JJ7	0.4578	0.2942	++	0.1197	0.52844
SLC25A4|P12235	0.495	0.3184	-+	0.12	0.529096
SORL1|Q92673	0.2633	0.1696	++	0.1206	0.530402
IAH1|H7C5G1	-0.2961	0.191	--	0.1211	0.531487
SRPRB|Q9Y5M8	0.2191	0.1415	++	0.1215	0.532352
THY1|E9PIM6	0.3182	0.2056	++	0.1217	0.532783
DPM1|O60762	-0.1792	0.116	--	0.1223	0.534073
SLC6A11|P48066	-0.2583	0.1674	-+	0.1228	0.535144
PRKAB2|O43741	-0.2332	0.1512	--	0.1231	0.535785
HNRNPUL2|Q1KMD3	-0.5409	0.3511	--	0.1235	0.536637
GGCT|O75223	0.4663	0.3033	+-	0.1242	0.538123
KIF5C|O60282	0.8302	0.5403	+-	0.1244	0.538546
TLDC1|Q6P9B6	0.2248	0.1464	++	0.1245	0.538757
UBA6|A0AVT1	-0.3264	0.2128	--	0.1251	0.540021
DYNLT3|P51808	0.2821	0.1842	-+	0.1257	0.54128
COPS5|Q92905	-0.5743	0.3757	-+	0.1264	0.542742
EIF2S3|P41091	-0.6525	0.4272	--	0.1266	0.543159
CCDC127|Q96BQ5	-0.2758	0.1807	--	0.1269	0.543782
YWHAB|P31946-2	0.5898	0.3869	++	0.1273	0.544611
RANGAP1|P46060	-0.4284	0.2812	--	0.1277	0.545438
CTSD|P07339	-0.4684	0.3075	-+	0.1277	0.545438
ANXA3|P12429	-0.1799	0.1182	--	0.1278	0.545644
PSMD10|O75832	0.2764	0.1815	+-	0.1278	0.545644
NAPG|Q99747	0.9422	0.6188	++	0.1279	0.54585
ALDH2|P05091	0.558	0.3666	++	0.1279	0.54585
SEMA4D|Q92854	0.3559	0.2338	++	0.128	0.546056
LONP1|K7EKE6	0.5598	0.3678	-+	0.128	0.546056
NID1|P14543-2	0.2423	0.1592	++	0.1282	0.546468
FN3KRP|Q9HA64	-0.3904	0.2569	--	0.1286	0.547289
VCL|P18206-2	-0.3445	0.2268	--	0.1288	0.547699
COX7A2L|O14548	0.4091	0.2695	++	0.129	0.548108
MARC2|Q969Z3	-0.3418	0.2253	--	0.1293	0.548721
GNAI3|P08754	0.5567	0.3675	++	0.1299	0.549942
PLXNB2|O15031	0.1936	0.128	++	0.1304	0.550956
RGN|Q15493	-0.1409	0.0934	--	0.1314	0.552974
RBP1|P09455	-0.2702	0.1792	--	0.1316	0.553375
DSCR3|A8MTY9	-0.2268	0.1504	+-	0.1317	0.553576
CISD1|Q9NZ45	0.5733	0.3814	++	0.1328	0.555774
CUL4B|Q13620-1	-0.4579	0.3049	--	0.1331	0.55637
HNRNPU|Q00839-2	-0.2845	0.1897	--	0.1337	0.557559
CCDC47|Q96A33-2	-0.2605	0.1737	--	0.1337	0.557559
ATP5F1|P24539	0.5355	0.3577	-+	0.1344	0.55894
ARPC4|P59998	0.5725	0.3829	++	0.1349	0.559923
LCMT1|Q9UIC8	-0.4008	0.2685	--	0.1354	0.560901
NOVA2|Q9UNW9	0.2618	0.1756	++	0.136	0.562072
MACROD1|Q9BQ69	-0.2423	0.1625	-+	0.136	0.562072
CAMK4|Q16566	0.2639	0.1771	++	0.1363	0.562655
APEX1|P27695	-0.5546	0.373	--	0.137	0.564011
BLVRB|P30043	-0.3688	0.2481	-+	0.1371	0.564204
MKKS|Q9HB66	0.2582	0.1739	++	0.1375	0.564976
HDGFRP3|Q9Y3E1	-0.451	0.3045	--	0.1385	0.566896
ABAT|P80404	0.6233	0.4211	-+	0.1389	0.56766
SLC1A4|P43007	0.3094	0.2091	++	0.139	0.567851
CNBP|P62633-2	0.203	0.1374	++	0.1396	0.568993
MTX3|Q5HYI7	0.2714	0.1838	+-	0.1397	0.569182
ITSN2|Q9NZM3-2	0.3242	0.2196	+-	0.1399	0.569562
AP1G1|O43747	0.6663	0.4514	++	0.1399	0.569562
CLSTN1|O94985-2	0.3856	0.2614	+-	0.1402	0.57013
MRPL44|Q9H9J2	0.2216	0.1503	++	0.1403	0.570319
EIF4A1|P60842	-0.5232	0.3554	--	0.141	0.571639
ARF4|U3KQF2	-0.3105	0.2111	--	0.1413	0.572202
MLF2|Q15773	0.3306	0.2249	++	0.1415	0.572578
EPHX2|E5RFU2	-0.1935	0.1317	--	0.1418	0.57314
LTA4H|P09960	-0.6585	0.4488	--	0.1423	0.574074
ITFG1|Q8TB96	0.2621	0.1788	++	0.1427	0.574819
STRAP|Q9Y3F4	0.8408	0.5738	++	0.1428	0.575005
KIF3A|Q9Y496	0.2482	0.1695	-+	0.1432	0.575747
ATP6AP1|Q15904	0.3158	0.216	++	0.1437	0.576673
CIRBP|Q14011	0.1698	0.1163	+-	0.1441	0.577411
HIP1R|O75146	-0.2933	0.201	--	0.1445	0.578147
PTEN|P60484	-0.2089	0.1433	--	0.1449	0.578881
ORM2|P19652	-0.1209	0.083	--	0.145	0.579064
NRBP2|Q9NSY0	-0.3244	0.2227	--	0.1452	0.579431
ALYREF|Q86V81	-0.2055	0.1412	--	0.1454	0.579796
KATNAL2|K7EM02	-0.1747	0.12	--	0.1454	0.579796
SFXN1|Q9H9B4	0.5745	0.3949	-+	0.1457	0.580344
PSMD9|O00233	-0.293	0.2019	--	0.1467	0.582162
FNBP1|B7ZL14	-0.2233	0.1539	--	0.147	0.582705
KPNA1|P52294	-0.5327	0.3675	--	0.1471	0.582886
HSPG2|P98160	0.1896	0.1309	++	0.1474	0.583427
PRUNE2|Q8WUY3	0.2428	0.1677	++	0.1476	0.583788
ABCE1|P61221	-0.1739	0.1202	--	0.1481	0.584687
NUDT2|P50583	0.2185	0.1513	+-	0.1487	0.585762
PGM2|Q96G03	-0.2776	0.1923	--	0.1489	0.58612
ARHGAP26|Q9UNA1-2	0.338	0.2342	++	0.1489	0.58612
TPT1|P13693	0.5277	0.3669	++	0.1504	0.588787
EFTUD2|Q15029-2	0.2446	0.1703	+-	0.1509	0.58967
HPRT1|P00492	0.6671	0.4646	++	0.1511	0.590023
HMGCL|P35914	-0.2382	0.1661	--	0.1515	0.590727
ARL2|P36404	-0.2549	0.178	--	0.1521	0.591779
PSMD1|Q99460	0.7515	0.5253	++	0.1525	0.592478
FAH|P16930	-0.2356	0.1649	--	0.153	0.59335
THNSL1|Q8IYQ7	0.3241	0.2269	++	0.1531	0.593524
GLUL|P15104	0.2581	0.1808	-+	0.1534	0.594046
SNAP91|E9PDG8	0.7098	0.4976	++	0.1537	0.594566
GJB6|O95452	0.1566	0.1098	++	0.1537	0.594566
PTPRA|P18433-4	0.3687	0.2585	++	0.1538	0.594739
DIP2C|E7EPU2	-0.2592	0.1818	-+	0.154	0.595086
VPS13A|Q96RL7-4	0.2258	0.1584	++	0.154	0.595086
RPL13|P26373	0.3444	0.2416	++	0.154	0.595086
PC|P11498	0.5584	0.3926	-+	0.155	0.59681
CORO1B|Q9BR76	-0.4022	0.2831	--	0.1555	0.597669
AHCYL2|Q96HN2-2	0.4204	0.2961	++	0.1556	0.59784
PRNP|P04156-2	-0.3451	0.2432	--	0.1558	0.598182
PNPO|Q9NVS9	-0.3707	0.2612	--	0.1558	0.598182
SCN2A|Q99250-2	0.5678	0.4005	++	0.1563	0.599037
PTPN9|A0A0A0MR09	-0.2577	0.1819	-+	0.1566	0.599548
SNRNP200|O75643	-0.2093	0.1477	--	0.1566	0.599548
SOGA3|E9PJP2	0.5209	0.3684	++	0.1574	0.600907
MYEF2|A0A0A0MQW0	-0.3745	0.2649	--	0.1574	0.600907
CHMP4B|Q9H444	-0.5486	0.3883	+-	0.1576	0.601245
DCAKD|K7ESP4	-0.19	0.1344	--	0.1576	0.601245
PPIL1|Q9Y3C6	-0.3294	0.2337	--	0.1587	0.6031
BPNT1|O95861	-0.3071	0.218	+-	0.1589	0.603436
COPS7B|Q9H9Q2	-0.157	0.1115	--	0.1592	0.60394
DCUN1D1|Q96GG9	-0.32	0.2275	--	0.1595	0.604442
TRIM25|Q14258	-0.242	0.1721	--	0.1598	0.604943
GPD1L|Q8N335	-0.5559	0.3961	--	0.1605	0.60611
CLVS1|Q8IUQ0	0.2264	0.1613	++	0.1605	0.60611
VIM|P08670	-0.1741	0.1243	--	0.1611	0.607106
MAT2B|Q9NZL9	-0.4952	0.3541	+-	0.162	0.608593
KIAA1279|Q96EK5	-0.2231	0.1598	--	0.1627	0.609745
CCT4|P50991	-0.8975	0.6452	--	0.1642	0.612196
RSU1|Q15404	-0.2484	0.1786	--	0.1643	0.612358
ARL6IP5|O75915	-0.2649	0.1904	--	0.1643	0.612358
IPO5|O00410	0.5629	0.4053	++	0.1649	0.613332
SLC9A1|P19634	0.1792	0.1292	++	0.1655	0.614303
GMPPB|Q9Y5P6	-0.2482	0.179	--	0.1657	0.614626
WNK1|Q9H4A3-5	-0.2119	0.1534	--	0.1672	0.617035
VPS51|Q9UID3	0.2759	0.1998	++	0.1673	0.617194
SMS|P52788	-0.3352	0.2429	--	0.1676	0.617674
FSD1|Q9BTV5	0.3351	0.2429	++	0.1676	0.617674
CTNNA2|P26232-2	0.8151	0.5911	++	0.1679	0.618152
TUBB|Q5JP53	0.4779	0.3468	+-	0.1682	0.618629
NT5DC1|Q5TFE4	-0.2112	0.1533	--	0.1683	0.618788
HSD17B12|Q53GQ0	-0.3783	0.2747	--	0.1685	0.619106
ILF2|B4DY09	-0.4631	0.3368	-+	0.1691	0.620057
ECH1|Q13011	0.3126	0.2277	++	0.1699	0.62132
APEH|P13798	0.476	0.3468	++	0.17	0.621477
HMGN2|P05204	-0.2047	0.1492	--	0.1703	0.621949
MAPT|P10636-6	-0.2789	0.2038	--	0.1711	0.623203
BROX|Q5VW32	-0.1709	0.125	+-	0.1715	0.623828
LAMC1|P11047	-0.1695	0.1242	--	0.1723	0.625075
NRBP1|Q9UHY1	0.3881	0.2846	++	0.1727	0.625696
FH|P07954-2	0.6628	0.4863	-+	0.1729	0.626006
ADH5|P11766	-0.4118	0.3023	--	0.173	0.626161
SFXN3|A0A0A0MS41	0.3854	0.2833	-+	0.1737	0.627243
SYN2|A0A087WW96	0.3372	0.2481	++	0.1741	0.627859
DLST|P36957	0.5544	0.4083	-+	0.1745	0.628474
SYNRG|Q9UMZ2-6	0.2191	0.1614	++	0.1746	0.628627
TOMM22|Q9NS69	0.3807	0.2811	++	0.1757	0.630311
PPP1R1B|Q9UD71	-0.1376	0.1017	+-	0.1759	0.630616
NUDC|Q9Y266	-0.6755	0.4991	--	0.176	0.630769
SCG5|C9J650	0.2188	0.1618	++	0.1763	0.631225
GOT1|P17174	-0.8162	0.6036	--	0.1763	0.631225
RTN4|Q9NQC3	0.6907	0.511	++	0.1765	0.63153
COPS3|Q9UNS2	0.6286	0.4653	++	0.1767	0.631833
ITPA|Q9BY32	0.1334	0.0988	++	0.1772	0.632591
GPM6B|Q13491-3	0.1866	0.1384	++	0.1776	0.633196
ITPKB|P27987	-0.2136	0.1585	-+	0.1778	0.633498
ECHDC1|Q9NTX5-6	-0.267	0.1982	--	0.1779	0.633649
IGKC|A0A087X1V9	0.118	0.0876	++	0.1782	0.634102
NCALD|P61601	0.2841	0.2111	++	0.1784	0.634403
CETN2|P41208	0.2137	0.1588	++	0.1784	0.634403
SLC39A10|Q9ULF5	0.1983	0.1475	++	0.1787	0.634854
H1FX|Q92522	-0.2139	0.1592	--	0.1791	0.635454
EPS15|P42566	-0.1623	0.1211	--	0.1802	0.637099
EIF1|P41567	-0.2936	0.2192	--	0.1805	0.637546
CLDN11|O75508	-0.1388	0.1037	--	0.1807	0.637843
ITM2B|Q9Y287	0.1962	0.1468	++	0.1814	0.638882
RPS9|P46781	0.4083	0.3057	+-	0.1816	0.639178
PTPRE|P23469-3	-0.293	0.2196	--	0.1821	0.639918
COA3|Q9Y2R0	0.2103	0.1579	++	0.1829	0.641096
GJA1|P17302	-0.2249	0.1688	--	0.1829	0.641096
FN3K|Q9H479	-0.4297	0.3228	--	0.1831	0.64139
AHNAK2|Q8IVF2-3	-0.1748	0.1315	+-	0.1838	0.642417
PARK7|Q99497	-0.7799	0.5873	-+	0.1842	0.643002
MT-ND4|P03905	0.1834	0.1383	-+	0.1849	0.644023
RBMX|P38159	-0.3271	0.2469	+-	0.1851	0.644314
SNTA1|Q13424	-0.3634	0.2743	--	0.1852	0.64446
RPS3|P23396	0.6353	0.4794	++	0.1852	0.64446
DNM1|Q05193-5	0.3472	0.2625	++	0.1859	0.645476
EIF3K|Q9UBQ5-2	0.2984	0.226	++	0.1866	0.646488
KCNAB2|Q13303	-0.3909	0.296	-+	0.1866	0.646488
TIMM13|Q9Y5L4	0.2624	0.1989	++	0.1869	0.646921
NDUFAF2|Q8N183	0.2567	0.1945	-+	0.187	0.647065
RPL22|P35268	-0.3802	0.2882	-+	0.1871	0.647209
ADCY1|Q08828	-0.2209	0.1677	--	0.1877	0.648072
EIF3I|Q13347	-0.2929	0.2224	--	0.1878	0.648216
PITHD1|Q9GZP4-2	0.2341	0.1778	++	0.1881	0.648646
RCN2|Q14257	0.4375	0.3324	+-	0.1881	0.648646
FBXO41|Q8TF61	0.243	0.1846	++	0.1881	0.648646
BIN1|O00499	-0.373	0.2835	+-	0.1883	0.648933
HSPA1B|P08107	-0.4633	0.3525	--	0.1887	0.649505
PTGES3|Q15185-4	-0.6412	0.4879	--	0.1887	0.649505
TRA2B|P62995-3	-0.2195	0.167	--	0.1888	0.649648
MT-ND3|P03897	0.1542	0.1175	++	0.1896	0.650789
OSTF1|Q92882	-0.2471	0.1884	--	0.1896	0.650789
RABL6|Q3YEC7	0.2489	0.1899	+-	0.1898	0.651074
GPSM1|Q86YR5-4	0.2143	0.1638	-+	0.1907	0.652351
TRA2A|Q13595-4	-0.1553	0.1187	--	0.1908	0.652493
EXOC5|O00471	0.2278	0.1741	++	0.1908	0.652493
LPCAT4|Q643R3	-0.1835	0.1403	--	0.1911	0.652917
HSP90AB4P|Q58FF6	-0.2272	0.1746	--	0.1934	0.656151
BCL2L2|Q92843-2	0.2564	0.1973	++	0.1938	0.65671
TPBG|Q13641	0.1644	0.1267	++	0.1943	0.657407
COL18A1|P39060-2	0.1241	0.0958	++	0.195	0.658381
S100A1|P23297	-0.1526	0.1178	--	0.1953	0.658797
DIP2B|Q9P265	-0.206	0.1591	--	0.1953	0.658797
SLC25A24|Q6NUK1	0.1991	0.1539	-+	0.1958	0.659489
DPYSL4|O14531	0.4317	0.3339	++	0.196	0.659766
ATP6V0D2|Q8N8Y2	0.2091	0.1619	++	0.1964	0.660318
ATPAF1|Q5TC12-3	-0.2446	0.1894	--	0.1966	0.660594
L1CAM|P32004	0.4175	0.3237	++	0.197	0.661145
PRMT1|E9PKG1	0.385	0.2985	+-	0.1971	0.661283
ERO1L|Q96HE7	0.2932	0.2275	++	0.1975	0.661833
TST|Q16762	0.261	0.2028	++	0.198	0.662519
CALU|O43852	0.3662	0.2851	+-	0.199	0.663886
QPRT|Q15274	-0.1354	0.1055	-+	0.1991	0.664022
TMSB4X|P62328	0.1057	0.0823	++	0.1991	0.664022
ACTN4|H7C144	0.3071	0.2393	++	0.1993	0.664295
EIF4B|P23588	-0.3596	0.2802	+-	0.1994	0.664431
CARHSP1|Q9Y2V2	-0.2172	0.1692	--	0.1994	0.664431
PFKP|Q01813	0.6158	0.4804	+-	0.1999	0.665111
RANBP2|P49792	-0.2176	0.1698	--	0.2001	0.665383
LIMCH1|Q9UPQ0-10	-0.2465	0.1924	--	0.2002	0.665519
DPYSL3|Q14195-2	-0.3665	0.2861	--	0.2002	0.665519
HOPX|Q9BPY8	0.2548	0.1996	++	0.2017	0.667548
ETFB|P38117	0.5114	0.4018	++	0.2031	0.669431
HP|P00738	-0.058	0.0457	--	0.2038	0.670368
RPN1|P04843	-0.6525	0.5139	--	0.2042	0.670902
GNG10|P50151	-0.211	0.1663	--	0.2045	0.671303
TMEM109|Q9BVC6	-0.2214	0.1746	-+	0.2047	0.671569
RPL5|P46777	-0.5097	0.4022	--	0.205	0.671968
FABP3|S4R371	-0.257	0.2027	--	0.205	0.671968
SH3GLB2|B7ZC39	0.302	0.2386	++	0.2055	0.672633
TUBB2B|Q9BVA1	-0.1698	0.1341	--	0.2055	0.672633
DCTN5|Q9BTE1-2	0.2457	0.1947	++	0.207	0.674618
NIPSNAP3A|Q9UFN0	-0.0994	0.0788	--	0.2071	0.67475
EIF4G3|O43432	-0.1554	0.1232	--	0.2074	0.675146
RFTN1|Q14699	0.1903	0.151	++	0.2075	0.675278
RTN1|Q16799	0.5509	0.4371	++	0.2076	0.675409
COPB1|P53618	-0.4101	0.3257	--	0.2079	0.675804
PPFIA4|O75335	0.2251	0.1787	++	0.2079	0.675804
DPYSL2|Q16555	-0.725	0.5758	--	0.208	0.675936
SF1|Q15637-4	0.231	0.1835	++	0.2081	0.676067
LRPAP1|P30533	-0.2715	0.2158	--	0.2084	0.676461
PFDN4|Q9NQP4	-0.3435	0.273	+-	0.2084	0.676461
GNG7|O60262	-0.2836	0.2255	--	0.2085	0.676592
SLC32A1|Q9H598	0.2455	0.1953	-+	0.2086	0.676723
ATPIF1|Q9UII2	0.1407	0.112	++	0.2089	0.677116
SNCG|O76070	0.3401	0.2711	+-	0.2096	0.678032
STAM|Q92783-2	0.4429	0.3531	++	0.2097	0.678163
GPI|P06744	-0.7164	0.5714	--	0.21	0.678554
PFKFB2|O60825-2	-0.2064	0.1651	--	0.2113	0.680246
CYBRD1|Q53TN4-3	-0.1883	0.1509	-+	0.212	0.681153
PRRT2|Q7Z6L0	0.3293	0.2646	++	0.2134	0.68296
ARPC3|O15145	-0.4153	0.3337	--	0.2134	0.68296
GPR37L1|O60883	0.2337	0.1879	++	0.2136	0.683217
VPS35|Q96QK1	0.6596	0.5306	++	0.2138	0.683475
PGM2L1|Q6PCE3	0.3443	0.2771	+-	0.2139	0.683603
NUMA1|Q14980-2	-0.1303	0.1048	--	0.2139	0.683603
CACNG3|O60359	0.1483	0.1193	-+	0.2139	0.683603
ACTR2|P61160	0.2154	0.1734	++	0.2141	0.68386
D2HGDH|Q8N465	0.1366	0.11	++	0.2141	0.68386
WFS1|O76024	-0.193	0.1555	--	0.2146	0.684502
RCN1|Q15293	0.259	0.2091	++	0.2154	0.685526
CELF2|V9GYD9	0.3669	0.2962	++	0.2155	0.685653
CACNG8|Q8WXS5	0.1645	0.1329	++	0.216	0.686291
PPP2R2C|Q9Y2T4-3	0.2631	0.2127	+-	0.2162	0.686546
RAP1GAP2|Q684P5-3	0.1967	0.1592	++	0.2166	0.687056
NPLOC4|Q8TAT6	-0.1959	0.1587	--	0.2171	0.687691
PRELP|P51888	0.0539	0.0437	-+	0.2173	0.687945
TUBG2|Q9NRH3	-0.2542	0.206	--	0.2173	0.687945
DNM3|Q9UQ16-3	0.8342	0.6774	++	0.2182	0.689086
CKAP4|Q07065	0.1281	0.1041	++	0.2184	0.689339
SHMT2|P34897-3	0.2049	0.1666	++	0.2187	0.689718
RPL15|P61313	0.3475	0.2829	++	0.2192	0.690349
ARPC1A|Q92747	0.6314	0.5141	++	0.2194	0.690601
PTBP1|A6NLN1	-0.1193	0.0972	--	0.2195	0.690727
RTN4RL2|Q86UN3	-0.1852	0.1509	+-	0.2198	0.691105
RNPS1|H3BV80	-0.1846	0.1505	-+	0.2201	0.691482
EHD2|Q9NZN4	-0.1915	0.1564	-+	0.2208	0.692361
IST1|P53990-2	-0.3404	0.2782	+-	0.2212	0.692862
LYSMD2|Q8IV50	0.22	0.18	++	0.2215	0.693237
ALDH9A1|P49189	-0.3069	0.2511	--	0.2217	0.693487
RPL3|P39023	-0.5065	0.4154	+-	0.2228	0.69486
MICAL3|Q7RTP6	0.27	0.2215	++	0.2229	0.694984
CACNB3|P54284-5	0.1173	0.0963	++	0.2231	0.695233
HDHD2|Q9H0R4-2	-0.3385	0.278	--	0.2234	0.695606
HSPA5|P11021	-0.586	0.4819	--	0.224	0.696351
SNRPE|P62304	-0.1474	0.1214	-+	0.2246	0.697094
FAIM2|F8VZI9	0.2656	0.2191	++	0.2254	0.698083
PRPS1|P60891	0.6727	0.5552	++	0.2256	0.69833
MAP1S|Q66K74-2	0.2133	0.1761	++	0.2257	0.698453
MOB1A|Q9H8S9	-0.315	0.2603	--	0.2263	0.699193
SYN3|O14994	0.3623	0.2999	-+	0.2271	0.700176
FMN2|Q9NZ56	0.2243	0.1858	+-	0.2273	0.700422
SRGAP2|B7ZM87	0.232	0.1923	+-	0.2277	0.700912
GRM2|Q14416	0.2228	0.185	+-	0.2284	0.701769
RPS27L|Q71UM5	-0.3342	0.2774	--	0.2284	0.701769
ADD3|Q9UEY8-2	-0.2427	0.2016	--	0.2287	0.702135
ATAT1|Q5SQI0-7	-0.2349	0.1953	--	0.229	0.702502
RLTPR|Q6F5E8-2	0.1751	0.1456	++	0.229	0.702502
PRKCB|P05771-2	0.6283	0.523	++	0.2296	0.703233
ASAP1|Q9ULH1	0.1923	0.16	++	0.2297	0.703355
RPL6|Q02878	-0.3451	0.2874	--	0.2298	0.703477
TSFM|P43897	0.2342	0.195	-+	0.2298	0.703477
RPL19|J3QR09	0.2524	0.2102	+-	0.2299	0.703598
RABEP1|Q15276	-0.3336	0.2786	--	0.2311	0.705056
PSME2|Q9UL46	-0.2272	0.1899	--	0.2315	0.70554
EIF4G2|D3DQV9	-0.28	0.2342	--	0.2319	0.706024
ARHGEF2|Q92974-3	0.3812	0.3189	++	0.232	0.706145
FAM195B|I3L2L5	0.1525	0.128	++	0.2336	0.708075
BLMH|Q13867	-0.2411	0.2025	--	0.2337	0.708195
PTMS|P20962	0.1589	0.1335	-+	0.2339	0.708435
MAOB|P27338	-0.2637	0.2217	--	0.2341	0.708676
MT-ATP6|P00846	0.3373	0.2838	++	0.2347	0.709396
BCAT1|P54687-4	0.1745	0.1469	++	0.235	0.709755
STK39|Q9UEW8-2	-0.3876	0.3272	--	0.2361	0.711071
DNM1L|O00429-8	0.2394	0.2022	++	0.2365	0.711548
ZFYVE21|Q9BQ24-2	-0.2779	0.2348	--	0.2366	0.711667
DAG1|Q14118	-0.1838	0.1553	+-	0.2367	0.711787
TAOK1|Q7L7X3	0.1728	0.146	++	0.2367	0.711787
MCTS1|Q9ULC4	0.4218	0.3566	+-	0.2368	0.711906
GABRB1|P18505	0.2512	0.2126	++	0.2372	0.712382
UBR4|Q5T4S7-3	-0.2091	0.1772	+-	0.238	0.713333
SPTAN1|Q13813-3	0.256	0.217	++	0.2381	0.713452
TBCC|Q15814	0.1955	0.166	+-	0.2387	0.714164
CAPNS1|P04632	-0.4512	0.3832	--	0.239	0.714519
SAR1B|Q9Y6B6	-0.1927	0.1637	-+	0.2393	0.714874
NCOA7|Q8NI08-2	0.1938	0.1648	++	0.2397	0.715347
EGFR|P00533	-0.1322	0.1124	--	0.2398	0.715465
KRT5|P13647	0.066	0.0562	++	0.24	0.715701
LRRC20|X6RK58	-0.1777	0.1514	-+	0.2405	0.716291
SNRNP70|P08621-2	-0.1416	0.1208	+-	0.2408	0.716645
VPS33A|Q96AX1	0.165	0.1407	++	0.2408	0.716645
SYAP1|Q96A49	0.243	0.2074	-+	0.2415	0.717469
ACADM|B7Z9I1	-0.2411	0.2062	--	0.2424	0.718526
ETFDH|Q16134	0.3038	0.26	++	0.2427	0.718878
XRCC5|P13010	-0.5054	0.4331	--	0.2432	0.719463
SNRPD2|P62316	-0.1745	0.1496	--	0.2436	0.719931
CACNA2D2|Q9NY47-4	-0.2214	0.19	--	0.2438	0.720165
CCT3|P49368	0.8673	0.7451	++	0.2444	0.720866
HBB|P68871	0.1628	0.1399	-+	0.2446	0.721099
ERP29|P30040	0.3256	0.28	++	0.2448	0.721332
SBF1|O95248	0.5366	0.4615	+-	0.2449	0.721448
EIF6|P56537	0.2979	0.2566	++	0.2456	0.722263
CC2D1A|Q6P1N0-2	0.2142	0.1847	++	0.2462	0.722961
SLC4A4|Q9Y6R1	0.3659	0.3161	++	0.247	0.723889
GSTK1|Q9Y2Q3	0.2583	0.2231	-+	0.2471	0.724004
DYNC1LI2|O43237	-0.4901	0.4237	--	0.2474	0.724352
RABGGTA|Q92696	-0.2134	0.1846	--	0.2478	0.724815
TIMM10|P62072	0.2781	0.2406	++	0.2478	0.724815
CCDC22|O60826	-0.1394	0.1208	--	0.2482	0.725277
CAMKK1|Q8N5S9	0.3275	0.2836	++	0.2482	0.725277
PFN2|P35080	-0.1782	0.1546	--	0.249	0.7262
RPS27A|P62979	-0.3631	0.3152	--	0.2494	0.726661
PDIA3|P30101	0.7843	0.681	++	0.2495	0.726776
CASK|O14936-4	0.3779	0.3284	-+	0.2499	0.727237
AKAP10|O43572	-0.2153	0.1872	--	0.2502	0.727582
SOD2|A0A0C4DFU2	-0.3991	0.3473	--	0.2505	0.727926
MYH9|P35579	-0.3969	0.3454	--	0.2505	0.727926
RPS14|P62263	-0.3932	0.3423	--	0.2507	0.728156
NGEF|Q8N5V2-3	0.1821	0.1589	+-	0.2516	0.729188
RRAS|P10301	-0.2366	0.2068	-+	0.2525	0.730218
HSDL2|Q6YN16	-0.4032	0.3528	--	0.253	0.730789
ADCK3|Q8NI60-3	0.2063	0.1805	++	0.2531	0.730903
SNRPN|J3QLE5	-0.355	0.311	-+	0.2537	0.731588
PLD3|Q8IV08	0.2462	0.2157	++	0.2537	0.731588
LASP1|Q14847	0.3665	0.3218	++	0.2548	0.73284
MARK1|Q9P0L2	0.2872	0.2525	+-	0.2554	0.733521
PTBP2|Q9UKA9	-0.2345	0.2062	-+	0.2554	0.733521
SGTA|O43765	0.447	0.3937	+-	0.2562	0.734429
RANBP6|O60518	0.1333	0.1175	++	0.2566	0.734882
USMG5|Q96IX5	0.25	0.2203	++	0.2566	0.734882
HSDL1|Q3SXM5	0.256	0.2261	-+	0.2576	0.736013
CPNE1|F2Z2V0	-0.151	0.1334	--	0.2576	0.736013
CORO7-PAM16|A0A0A6YYL4	0.1447	0.1278	++	0.2577	0.736126
RPL23|P62829	0.314	0.2776	++	0.2579	0.736352
HINT2|Q9BX68	0.334	0.2953	++	0.258	0.736464
FAM213A|Q9BRX8-2	-0.316	0.2794	-+	0.258	0.736464
TRAPPC3|O43617	0.3664	0.3239	++	0.258	0.736464
HNRNPL|P14866	-0.4754	0.4206	--	0.2584	0.736916
CAMK2A|Q9UQM7	0.1512	0.1338	++	0.2586	0.737141
DYNLL2|Q96FJ2	0.4929	0.4365	++	0.2588	0.737367
CLIP2|Q9UDT6	-0.5812	0.5147	--	0.2588	0.737367
HNRNPAB|D6R9P3	-0.2326	0.206	--	0.2589	0.737479
EARS2|H3BTB7	0.1613	0.1429	-+	0.259	0.737592
YWHAG|P61981	0.5199	0.461	++	0.2594	0.738042
VARS|P26640	0.4257	0.3776	++	0.2596	0.738267
PSMD6|Q15008	-0.4345	0.3855	-+	0.2597	0.73838
CHMP1B|Q7LBR1	-0.2233	0.1981	--	0.2597	0.73838
CCS|J3KNF4	0.22	0.1954	+-	0.2601	0.738829
GPX1|A0A087WUQ6	-0.3194	0.2839	--	0.2607	0.739503
SULT4A1|Q9BR01	0.2872	0.2555	++	0.2609	0.739727
PLA2G6|O60733-2	0.1676	0.1492	+-	0.2612	0.740064
CDH2|P19022-2	-0.4216	0.3752	--	0.2612	0.740064
GABARAPL1|F5GZY7	-0.332	0.2955	--	0.2612	0.740064
C12orf5|Q9NQ88	-0.1945	0.1733	--	0.2617	0.740624
LIN7B|Q9HAP6	0.2385	0.2127	++	0.2621	0.741071
PFDN1|O60925	-0.2674	0.2387	--	0.2627	0.741742
TIMM44|O43615	0.2874	0.2569	++	0.2633	0.742412
TUBA1A|Q71U36	0.259	0.2316	+-	0.2635	0.742635
PSMD3|O43242	-0.4509	0.4033	--	0.2636	0.742747
LYNX1|A0A087WZS0	-0.1917	0.1716	+-	0.264	0.743193
CKB|P12277	-0.6348	0.5689	-+	0.2645	0.743749
THEM6|Q8WUY1	-0.1794	0.1609	--	0.2648	0.744083
DTX3|Q8N9I9	-0.1715	0.154	--	0.2655	0.744861
PSMB1|P20618	-0.3945	0.3547	--	0.2661	0.745527
RPA3|P35244	-0.2543	0.2288	--	0.2664	0.74586
ADCYAP1R1|P41586-3	-0.1815	0.1633	--	0.2665	0.745971
CA1|P00915	0.089	0.0802	-+	0.2668	0.746303
CD99L2|Q8TCZ2-5	0.1359	0.1225	++	0.2669	0.746414
PPA2|Q9H2U2	0.2625	0.2367	++	0.2674	0.746968
MTCH1|Q9NZJ7-2	0.2621	0.2364	++	0.2674	0.746968
PSMC3|R4GNH3	0.4332	0.3907	++	0.2675	0.747078
RDH13|Q8NBN7	-0.147	0.1327	+-	0.2681	0.747742
PPIF|P30405	-0.2817	0.2545	-+	0.2682	0.747852
SLC27A4|Q6P1M0	0.1635	0.148	++	0.2693	0.749066
POTEE|Q6S8J3	-0.2685	0.2432	-+	0.2696	0.749397
ACY1|Q03154	-0.2535	0.2298	--	0.2699	0.749727
GYG1|P46976-2	-0.1801	0.1634	--	0.2704	0.750278
RPS11|P62280	0.3552	0.3224	++	0.2706	0.750498
SPR|P35270	-0.1508	0.1369	--	0.2707	0.750607
C9orf172|C9J069	-0.1762	0.1602	--	0.2713	0.751267
COASY|Q13057	-0.3076	0.2796	--	0.2713	0.751267
SPCS2|Q15005	0.195	0.1774	-+	0.2718	0.751816
SH3GLB1|Q9Y371	0.2955	0.269	++	0.2721	0.752145
PTP4A2|Q12974	-0.218	0.1985	--	0.2722	0.752254
RALBP1|Q15311	0.2196	0.2001	++	0.2725	0.752583
ACTB|P60709	-0.29	0.2654	--	0.2746	0.754879
C2CD5|Q86YS7-2	0.2494	0.2285	++	0.2751	0.755425
DDX5|J3KTA4	-0.2164	0.1984	--	0.2753	0.755643
RPS10|P46783	0.1872	0.1716	++	0.2754	0.755752
PEA15|Q15121	-0.3083	0.2829	--	0.2757	0.756079
FYN|P06241	0.295	0.2706	++	0.2757	0.756079
KDSR|Q06136	-0.191	0.1754	--	0.2763	0.756732
AP1B1|Q10567-3	0.4926	0.4527	-+	0.2766	0.757058
PLXNB1|O43157-2	-0.1327	0.122	-+	0.2768	0.757275
RAB2B|Q8WUD1	0.31	0.2851	+-	0.2769	0.757384
GCLM|P48507	-0.2366	0.2176	--	0.277	0.757493
SLC30A9|Q6PML9	0.1654	0.1522	++	0.2771	0.757601
TXNDC5|Q8NBS9-2	0.2016	0.1859	+-	0.2781	0.758687
EIF4H|Q15056-2	0.3581	0.3304	+-	0.2785	0.75912
UQCRQ|O14949	0.3279	0.3026	-+	0.2785	0.75912
DNAJC5|Q9H3Z4	-0.3686	0.3407	--	0.2793	0.759987
EIF4G1|Q04637-5	0.2865	0.265	+-	0.2797	0.76042
PGAM1|P18669	-0.5435	0.5033	--	0.2802	0.76096
PCDH9|Q5VT82	-0.2302	0.2134	--	0.2805	0.761284
SEC13|P55735	0.3015	0.2804	-+	0.2822	0.763118
APMAP|Q9HDC9	0.2385	0.2218	++	0.2823	0.763225
DYNLRB1|Q9NP97	-0.1773	0.165	--	0.2826	0.763548
PLEKHA1|Q9HB21	0.2324	0.2164	++	0.2829	0.763871
ACSL4|O60488-2	0.1629	0.1518	-+	0.2832	0.764194
C1orf123|Q9NWV4	-0.2711	0.2527	--	0.2833	0.764301
DNAJA3|Q96EY1	0.2088	0.1946	+-	0.2834	0.764409
RAB22A|Q9UL26	-0.2642	0.247	--	0.2847	0.765804
TARS|P26639	-0.3396	0.3175	--	0.2848	0.765911
MGST1|F5H7F6	-0.1737	0.1624	--	0.2848	0.765911
SVIP|Q8NHG7	-0.2455	0.2296	--	0.2851	0.766233
HSPA9|P38646	0.5018	0.4696	-+	0.2853	0.766447
ARCN1|P48444	-0.3719	0.3482	--	0.2855	0.766662
WDR45B|Q5MNZ6	0.2332	0.2185	++	0.286	0.767197
SNRPC|P09234	0.1212	0.1137	-+	0.2866	0.767839
PPP1R21|Q6ZMI0	-0.2203	0.2067	--	0.2866	0.767839
CDK14|O94921-3	-0.2529	0.2375	-+	0.2869	0.76816
NCEH1|Q6PIU2	0.3577	0.3361	++	0.2872	0.76848
PRKAR2B|P31323	0.411	0.3863	++	0.2874	0.768694
CHDH|Q8NE62	-0.1442	0.1357	-+	0.2878	0.769121
DYNC1H1|Q14204	-0.6626	0.6234	--	0.2879	0.769228
CRIP2|P52943	0.3179	0.2992	+-	0.2881	0.769441
OXSR1|O95747	-0.3054	0.2883	--	0.2895	0.770933
MPC1|A0A087WVZ0	0.102	0.0964	++	0.2898	0.771252
BLVRA|P53004	-0.441	0.4177	--	0.2911	0.772634
PRODH|A0A087WWM6	0.097	0.0919	++	0.2912	0.77274
TUBA3D|Q13748	0.3302	0.3129	++	0.2914	0.772953
DLGAP3|O95886	0.156	0.1479	-+	0.2914	0.772953
SLC7A5|Q01650	0.2884	0.2734	++	0.2915	0.773059
UBA2|Q9UBT2	-0.1931	0.1831	--	0.2917	0.773271
COPS2|P61201	0.5852	0.5557	+-	0.2923	0.773907
FUNDC2|Q9BWH2	0.1922	0.1826	-+	0.2925	0.774119
EMD|P50402	0.2141	0.204	++	0.2939	0.775602
NFASC|X6RKN2	-0.137	0.1306	--	0.2944	0.77613
NME1|P15531	-0.3269	0.3119	--	0.2946	0.776342
CPNE4|Q96A23	0.1484	0.1416	++	0.2948	0.776553
DNAJA1|P31689	-0.3432	0.3276	--	0.2948	0.776553
TMOD2|Q9NZR1	-0.5998	0.5758	+-	0.2976	0.779505
RAB4B|P61018	-0.4755	0.4567	--	0.2978	0.779716
VAT1L|Q9HCJ6	0.2378	0.229	++	0.2992	0.781187
GSK3A|P49840	0.41	0.395	++	0.2992	0.781187
DGKQ|H0YA20	0.1579	0.1523	++	0.2999	0.781922
RAB4A|P20338	-0.3487	0.3365	-+	0.3001	0.782132
HEBP2|Q9Y5Z4	-0.1888	0.1825	--	0.3008	0.782866
PSIP1|O75475	-0.2201	0.2127	--	0.3008	0.782866
AQP4|V9PBN7	-0.154	0.149	--	0.3015	0.783599
S100A11|P31949	-0.105	0.1018	--	0.3019	0.784017
FUS|P35637-2	-0.2687	0.2607	+-	0.3026	0.78475
ISOC1|Q96CN7	-0.1833	0.1779	+-	0.3027	0.784854
SEC61A2|F8W776	0.1936	0.1879	++	0.3029	0.785063
SLC4A1|P02730	0.0996	0.0967	-+	0.3032	0.785377
UBE2K|P61086	0.3096	0.3008	+-	0.3035	0.78569
TUBA8|Q9NY65	0.368	0.3579	+-	0.3039	0.786108
PLXNA2|O75051	0.1537	0.1498	++	0.3047	0.786942
DYNC1I1|O14576-2	0.4226	0.4118	++	0.3048	0.787046
ABHD14B|Q96IU4	-0.1814	0.1769	--	0.3052	0.787463
NUDT14|O95848	0.1604	0.1565	++	0.3053	0.787567
GPRIN1|Q7Z2K8	0.1424	0.139	++	0.3057	0.787984
TTC7B|Q86TV6	0.2226	0.2174	-+	0.3058	0.788088
EXOG|Q9Y2C4	-0.1349	0.1318	--	0.3063	0.788609
CPPED1|Q9BRF8	-0.1383	0.1359	+-	0.3088	0.791206
RPL4|P36578	-0.3264	0.321	--	0.3093	0.791725
COL4A1|P02462-2	-0.1035	0.1019	--	0.3096	0.792036
ARF5|P84085	0.3959	0.3897	++	0.3098	0.792243
MPRIP|H0Y2S9	0.1412	0.1391	+-	0.3101	0.792554
LGALS1|P09382	-0.2659	0.2624	--	0.3108	0.793278
ADRBK1|P25098	0.1947	0.1925	++	0.3118	0.794313
COMMD3|Q9UBI1	-0.1378	0.1362	--	0.3119	0.794416
RBSN|Q9H1K0	-0.1914	0.1894	--	0.3122	0.794726
SERPINA1|P01009	-0.08	0.0792	--	0.3127	0.795243
DDB1|Q16531	-0.7022	0.6968	--	0.3136	0.796172
ARL8A|Q96BM9	-0.1787	0.1776	--	0.3143	0.796894
ATP1B2|P14415	0.3613	0.3591	-+	0.3144	0.796997
RAB21|Q9UL25	-0.3212	0.3197	--	0.3151	0.797718
DUSP3|P51452	0.3606	0.3591	++	0.3153	0.797924
RAB23|Q9ULC3	0.3135	0.3122	++	0.3154	0.798027
GFM1|Q96RP9	0.0918	0.0915	++	0.3154	0.798027
FKBP4|Q02790	-0.3693	0.3682	-+	0.3159	0.798541
OGFR|A0A0A0MRN5	0.1693	0.169	+-	0.3164	0.799056
TIMM8A|O60220	0.2418	0.2414	++	0.3166	0.799261
PDIA6|Q15084-3	0.3868	0.3864	++	0.3168	0.799467
HINT1|P49773	-0.4128	0.4129	--	0.3175	0.800186
GARS|P41250	-0.5284	0.5286	--	0.3175	0.800186
RPS19|P39019	-0.2788	0.2794	-+	0.3184	0.80111
KRT9|P35527	0.0531	0.0533	++	0.3189	0.801623
ATG7|O95352	0.2338	0.2347	++	0.3191	0.801829
CACNA1E|Q15878-2	0.2008	0.2016	++	0.3192	0.801931
RPL9|P32969	0.2022	0.2033	+-	0.3199	0.802649
ADSS|P30520	0.2831	0.2849	+-	0.3203	0.803058
TPM3|P06753-4	0.5387	0.5432	-+	0.3213	0.804082
PCYT1A|C9J050	0.1452	0.1466	++	0.322	0.804798
SCAMP5|Q8TAC9	0.2336	0.2364	++	0.323	0.80582
STRN3|Q13033-2	0.1812	0.1836	+-	0.3235	0.806331
SRSF4|Q08170	-0.144	0.146	--	0.3239	0.806739
TMEM33|P57088	-0.2505	0.2545	-+	0.325	0.807861
PREPL|Q4J6C6-4	-0.3981	0.4049	-+	0.3255	0.808371
STAT6|P42226	0.0918	0.0935	-+	0.3261	0.808982
GMPR2|A0A087WWM4	-0.2178	0.2225	-+	0.3276	0.810509
PRR36|Q9H6K5-2	0.1191	0.1217	+-	0.3276	0.810509
NDUFS7|O75251	0.233	0.238	-+	0.3276	0.810509
PDXK|O00764	-0.4347	0.4444	--	0.328	0.810915
AMPH|P49418	0.4885	0.4996	++	0.3282	0.811119
MRPS27|Q92552	0.1361	0.1399	++	0.3307	0.813657
KRT1|P04264	0.0582	0.0598	++	0.331	0.813961
EIF3B|P55884	-0.3096	0.32	--	0.3332	0.81619
GNAO1|P09471	0.5326	0.5507	++	0.3335	0.816493
RALA|P11233	-0.3301	0.3414	+-	0.3335	0.816493
MON2|Q7Z3U7-2	0.1397	0.1446	++	0.334	0.816999
LPHN1|O94910-2	0.2036	0.2108	++	0.3341	0.8171
HMOX2|P30519	0.3442	0.3567	++	0.3346	0.817606
C11orf68|Q9H3H3	0.1627	0.1687	++	0.3348	0.817808
FKBP8|Q14318	0.238	0.2468	++	0.3348	0.817808
DDX6|P26196	-0.3583	0.3722	--	0.3357	0.818717
PSMB5|P28074	-0.3076	0.3198	--	0.3361	0.819121
RPSA|C9J9K3	-0.4111	0.4281	-+	0.3369	0.819928
SRM|P19623	0.272	0.284	+-	0.3382	0.821239
FSCN1|Q16658	-0.4146	0.4328	+-	0.3382	0.821239
RAC1|P63000	0.4288	0.448	++	0.3385	0.821541
PEBP1|P30086	-0.551	0.576	--	0.3388	0.821844
C3|P01024	-0.1069	0.1119	--	0.3393	0.822347
DCTN3|O75935	-0.3073	0.322	+-	0.34	0.823052
NID2|H0YJV3	-0.1485	0.1557	-+	0.3402	0.823253
CAPN5|A0A087X0C8	0.1582	0.1663	+-	0.3413	0.824359
C10orf32|Q96B45	0.1514	0.1594	+-	0.3422	0.825263
PITPNM1|O00562-2	-0.1544	0.1626	+-	0.3423	0.825364
ADIRF|Q15847	-0.1018	0.1077	--	0.3446	0.827671
HINT3|Q9NQE9	-0.2884	0.3052	+-	0.3446	0.827671
ARHGAP35|Q9NRY4	0.2107	0.223	++	0.3446	0.827671
ACSS3|A0A0B4J1R2	-0.109	0.1159	--	0.347	0.830074
C1orf95|F8WD64	0.111	0.118	+-	0.347	0.830074
ARHGAP1|Q07960	0.331	0.3525	++	0.3477	0.830774
DNM1|Q05193	0.1567	0.167	++	0.3481	0.831174
STX6|O43752	0.1511	0.1611	++	0.3482	0.831274
RRAGA|Q7L523	-0.1424	0.1518	--	0.3482	0.831274
POR|P16435	-0.155	0.1652	-+	0.3483	0.831374
RAB9B|Q9NP90	0.1943	0.2072	++	0.3485	0.831574
MLC1|Q15049	-0.1573	0.1678	--	0.3486	0.831674
ANXA2|P07355	-0.1235	0.1318	--	0.3487	0.831774
CLIC1|O00299	-0.1436	0.1533	--	0.349	0.832073
RPS24|P62847-2	-0.1893	0.2024	--	0.3497	0.832772
VPS29|Q9UBQ0	0.3962	0.4238	++	0.3499	0.832972
RFK|Q969G6	0.1287	0.1377	++	0.35	0.833072
MYH14|Q7Z406	-0.2758	0.2953	-+	0.3503	0.833371
NCAM1|P13591	0.4923	0.5274	+-	0.3506	0.83367
ALB|P02768	0.1138	0.1221	-+	0.3512	0.834269
ANXA7|P20073-2	-0.3779	0.4063	--	0.3522	0.835265
RAB7A|P51149	0.5984	0.6434	+-	0.3523	0.835365
ME1|P48163	0.2679	0.2896	++	0.3548	0.837853
ACSF2|E9PF16	0.1451	0.157	-+	0.3551	0.838151
CNTN1|Q12860	0.6131	0.6631	+-	0.3551	0.838151
ACADVL|P49748	0.223	0.2413	++	0.3553	0.83835
DCTN1|Q14203-6	-0.6858	0.7429	--	0.356	0.839045
HBA2|G3V1N2	0.0862	0.0934	-+	0.3561	0.839145
TMX2|Q9Y320-2	-0.1347	0.146	--	0.3563	0.839343
ANXA6|E5RK69	-0.2044	0.2217	--	0.3567	0.83974
HECW2|Q9P2P5	-0.1144	0.1243	+-	0.3576	0.840634
TMSB10|P63313	0.1285	0.1397	+-	0.3578	0.840832
PNP|P00491	-0.1745	0.1901	-+	0.3586	0.841625
PIK3CA|P42336	-0.1328	0.1447	-+	0.3589	0.841923
GUCY1A2|P33402	0.1662	0.1813	++	0.3593	0.842319
PROSC|O94903	-0.2134	0.2333	--	0.3604	0.843408
SMC3|Q9UQE7	-0.1345	0.147	--	0.3604	0.843408
SERINC1|Q9NRX5	0.2114	0.2312	++	0.3606	0.843606
PLEKHA6|Q9Y2H5	0.2301	0.2517	+-	0.3607	0.843705
STXBP6|Q8NFX7-2	-0.2025	0.2215	--	0.3607	0.843705
NF1|P21359-2	0.1342	0.147	++	0.3614	0.844398
TBK1|Q9UHD2	-0.1834	0.2011	--	0.3617	0.844695
MAP1LC3B|H3BTL1	-0.202	0.2216	--	0.3619	0.844892
FRRS1L|Q9P0K9	0.1657	0.1817	++	0.3619	0.844892
CAPRIN1|Q14444-2	-0.3426	0.376	--	0.3622	0.845189
HSPA12A|O43301	-0.4519	0.4967	--	0.3629	0.845881
GAK|O14976	0.1577	0.1734	++	0.3632	0.846177
SLC25A18|Q9H1K4	-0.1484	0.1634	-+	0.3637	0.846671
HNRNPH2|P55795	-0.3209	0.3536	-+	0.3641	0.847066
TFAM|Q00059	-0.1727	0.1903	-+	0.3642	0.847165
PSMB6|P28072	-0.2324	0.2562	--	0.3644	0.847362
CTSA|P10619-2	-0.1422	0.1568	--	0.3644	0.847362
SRSF9|Q13242	0.1191	0.1314	++	0.3648	0.847757
OPTN|Q96CV9	-0.2743	0.3032	+-	0.3656	0.848546
EEA1|Q15075	0.4949	0.5474	+-	0.366	0.848941
UBA5|Q9GZZ9	-0.2194	0.2431	-+	0.3668	0.849729
SLC2A13|Q96QE2	0.1851	0.2051	-+	0.3669	0.849828
RPL7|P18124	0.3342	0.3705	-+	0.367	0.849926
TRAPPC1|Q9Y5R8	0.1196	0.1327	++	0.3677	0.850616
GLOD4|Q9HC38-2	-0.4055	0.4514	--	0.369	0.851895
BANF1|O75531	-0.1323	0.1474	+-	0.3693	0.85219
STX7|O15400-2	0.3236	0.3605	++	0.3694	0.852289
IDH1|O75874	-0.2772	0.3088	-+	0.3694	0.852289
GHITM|Q9H3K2	-0.1712	0.1912	--	0.3705	0.85337
UBE4A|Q14139	-0.1361	0.152	--	0.3706	0.853468
MAP4|F8W9U4	-0.1339	0.1495	+-	0.3706	0.853468
SF3A3|Q12874	-0.1737	0.1944	--	0.3715	0.854352
RRM2B|Q7LG56	0.1508	0.1687	++	0.3715	0.854352
UTRN|P46939	-0.0929	0.104	-+	0.3716	0.854451
GNB3|F5H100	-0.0713	0.0797	--	0.3716	0.854451
NUP62|P37198	-0.0938	0.1051	-+	0.3717	0.854549
ADAP1|O75689	0.2619	0.2933	+-	0.3719	0.854745
COMT|P21964-2	-0.2527	0.2831	--	0.3722	0.85504
C2CD2L|O14523	0.2529	0.2836	++	0.3725	0.855334
TWF1|Q12792	-0.1055	0.1184	-+	0.3731	0.855923
B2M|P61769	-0.1174	0.1319	--	0.3732	0.856021
MYL6B|P14649	-0.2452	0.2754	--	0.3733	0.856119
HBD|P02042	0.0854	0.0961	-+	0.3743	0.8571
TANC2|Q9HCD6	0.1636	0.1844	++	0.3748	0.85759
ATP5J2|P56134-4	0.1413	0.1593	++	0.3749	0.857688
IGSF9B|Q9UPX0	-0.1599	0.1804	-+	0.3752	0.857982
ITGAV|P06756-3	-0.1676	0.189	--	0.3754	0.858178
CDC5L|Q99459	-0.1312	0.1481	+-	0.3756	0.858373
FTO|Q9C0B1	-0.0932	0.1054	-+	0.3767	0.85945
RPL8|P62917	0.2346	0.2654	++	0.3768	0.859548
TIMM9|Q9Y5J7	0.3493	0.3953	-+	0.3769	0.859646
PCYT2|Q99447	-0.2506	0.2836	--	0.3769	0.859646
LUZP1|Q86V48-2	0.1819	0.2066	++	0.3787	0.861406
PSMD14|O00487	-0.2489	0.2835	-+	0.3799	0.862579
TMEM43|Q9BTV4	-0.1343	0.153	-+	0.3801	0.862774
HSPA4L|O95757	-0.4418	0.5036	--	0.3803	0.86297
SORBS2|O94875-11	0.1175	0.134	++	0.3805	0.863165
MCCC1|Q96RQ3	0.1186	0.1355	++	0.3813	0.863946
VAPA|Q9P0L0	0.602	0.6877	++	0.3813	0.863946
SDPR|O95810	-0.0944	0.1082	-+	0.3831	0.865701
CST3|P01034	-0.1368	0.157	--	0.3836	0.866188
RAN|P62826	0.4263	0.4894	+-	0.3837	0.866285
TPM4|K7EQW8	-0.1294	0.1487	--	0.3842	0.866772
FGA|P02671-2	-0.0468	0.0538	-+	0.3843	0.86687
ACACA|Q13085	-0.1266	0.1455	-+	0.3843	0.86687
MTMR10|Q9NXD2	0.1017	0.117	-+	0.3845	0.867065
ATAD3A|Q9NVI7-2	0.3544	0.408	-+	0.3852	0.867746
COX7C|P15954	0.1462	0.1684	-+	0.3853	0.867843
PRPS2|P11908	0.1837	0.2117	++	0.3854	0.867941
RAB11B|Q15907	-0.5203	0.5994	-+	0.3854	0.867941
HBA2|P69905	0.1139	0.1313	-+	0.3858	0.86833
TMEM245|Q9H330-4	-0.1031	0.119	+-	0.3866	0.869108
RPA2|P15927	0.1647	0.1902	++	0.3867	0.869205
AP3S1|Q92572	0.1843	0.213	+-	0.3868	0.869302
PFKL|P17858	-0.3576	0.4133	+-	0.3868	0.869302
CLEC2L|P0C7M8	0.1365	0.158	+-	0.3878	0.870274
VAMP1|F5GZV7	-0.1328	0.1539	-+	0.3881	0.870565
GDI1|P31150	-0.6229	0.7219	+-	0.3882	0.870662
SCG3|Q8WXD2	0.1809	0.2098	++	0.3886	0.871051
GSPT1|P15170-2	-0.3129	0.3632	+-	0.389	0.871439
FAF1|Q9UNN5	-0.1467	0.1707	--	0.39	0.872409
KHSRP|A0A087WTP3	-0.2355	0.2746	--	0.3911	0.873476
MT-ND5|P03915	0.2183	0.2546	++	0.3911	0.873476
RTN3|O95197-3	0.0932	0.1091	+-	0.3929	0.875219
SERPINB1|P30740	-0.0709	0.0832	--	0.3939	0.876186
COPS7A|Q9UBW8	0.3231	0.3796	++	0.3947	0.87696
HTRA2|O43464-2	0.1558	0.1831	-+	0.3947	0.87696
PHYHIPL|Q96FC7	-0.3133	0.3687	--	0.3955	0.877732
GMPPA|Q96IJ6	-0.1117	0.1315	-+	0.3956	0.877829
MYL12A|P19105	-0.3267	0.3851	--	0.3963	0.878505
EPN1|Q9Y6I3-3	0.2844	0.3354	+-	0.3965	0.878698
EPN3|D6RFG3	0.1207	0.1423	+-	0.3965	0.878698
SNX3|O60493	0.3519	0.4161	++	0.3977	0.879856
HMGB2|P26583	-0.145	0.1718	--	0.3987	0.88082
PPP2R2D|Q66LE6	-0.2037	0.2415	+-	0.399	0.881109
GPS1|C9JFE4	-0.3858	0.4579	-+	0.3994	0.881494
CYB5A|P00167-2	-0.203	0.241	--	0.3995	0.88159
HDLBP|A0A024R4E5	0.1277	0.1516	+-	0.3998	0.881879
GLUD1|P00367	0.3072	0.3653	++	0.4003	0.88236
SPATA20|Q8TB22-3	-0.1343	0.1601	--	0.4017	0.883707
GNB4|Q9HAV0	0.2064	0.2466	+-	0.4027	0.884668
TNPO1|Q92973-2	-0.1675	0.2004	--	0.4034	0.88534
ZMPSTE24|O75844	0.1569	0.1878	++	0.4035	0.885436
ACAA1|P09110	-0.2405	0.288	--	0.4037	0.885628
PIR|O00625	-0.0769	0.0921	--	0.4038	0.885724
C1QC|P02747	0.0783	0.0939	+-	0.4041	0.886012
GGH|Q92820	0.102	0.1223	+-	0.4041	0.886012
MBP|H7BYR8	-0.047	0.0564	--	0.4047	0.886587
CPSF7|F5H669	-0.1166	0.1403	--	0.4061	0.887929
ALDH18A1|P54886-2	0.1145	0.1379	++	0.4063	0.88812
ATP9A|O75110	0.2455	0.2963	-+	0.4073	0.889078
GTPBP1|O00178	0.1453	0.1754	+-	0.4075	0.889269
HNRNPH1|P31943	-0.3035	0.3669	--	0.4081	0.889843
CPNE3|O75131	-0.1569	0.1898	--	0.4084	0.89013
PDDC1|Q8NB37	0.2038	0.2467	++	0.4087	0.890416
NDRG4|Q9ULP0-2	-0.1167	0.1414	--	0.4092	0.890894
APBA1|Q02410-2	0.1535	0.1862	++	0.4097	0.891372
NMT1|P30419	0.2351	0.2853	+-	0.41	0.891658
YWHAH|Q04917	0.4196	0.5097	++	0.4103	0.891945
PLCXD3|Q63HM9	0.2151	0.2614	++	0.4104	0.89204
PKIA|P61925	-0.1376	0.1675	--	0.4113	0.892899
SCRN3|Q0VDG4-2	0.1129	0.1377	++	0.412	0.893566
PSMB7|Q99436	-0.2473	0.3017	--	0.4123	0.893852
GPC1|P35052	0.1374	0.1677	++	0.4127	0.894233
FIS1|Q9Y3D6	0.2964	0.3619	++	0.4129	0.894423
LGALSL|Q3ZCW2	0.3082	0.3768	+-	0.4134	0.8949
TOMM40|O96008	0.0863	0.1055	++	0.4136	0.89509
GSKIP|Q9P0R6	-0.1155	0.1417	--	0.4148	0.896231
TAF15|Q92804-2	-0.1145	0.1405	--	0.415	0.896422
STMN2|E5RGX5	0.2358	0.2895	+-	0.4154	0.896802
RHOA|P61586	0.3505	0.431	+-	0.4161	0.897467
ABRACL|Q9P1F3	0.1171	0.144	++	0.4162	0.897562
CEP170|Q5SW79	-0.1266	0.1558	--	0.4165	0.897847
MPP2|B4DZ84	0.2347	0.289	++	0.4167	0.898036
VAPB|O95292	0.3619	0.4457	++	0.4168	0.898131
KATNAL1|Q9BW62	0.1214	0.1499	++	0.4178	0.89908
TACO1|Q9BSH4	0.1782	0.2204	++	0.4188	0.900028
HCN2|Q9UL51	0.1429	0.1768	++	0.4188	0.900028
PPM1A|P35813	-0.3375	0.4175	-+	0.4189	0.900122
ADAP2|Q9NPF8-2	0.1368	0.1697	+-	0.4202	0.901353
TOM1|O60784	-0.2989	0.3714	--	0.421	0.90211
VCP|P55072	-0.5713	0.7106	--	0.4214	0.902488
ESYT1|Q9BSJ8	-0.2679	0.3335	-+	0.4217	0.902772
CHMP6|Q96FZ7	-0.1884	0.2346	--	0.4219	0.90296
HHATL|Q9HCP6	0.1125	0.1401	++	0.4221	0.903149
MFSD4|B7Z8X0	0.1029	0.1283	-+	0.4222	0.903244
MBLAC2|Q68D91	0.1999	0.2491	+-	0.4223	0.903338
GNG3|P63215	-0.1662	0.2076	-+	0.4234	0.904376
ASRGL1|Q7L266	-0.2065	0.2587	--	0.4248	0.905696
TMED2|Q15363	-0.1544	0.1936	--	0.4251	0.905979
PPIH|C9JQD4	-0.1673	0.2097	+-	0.4252	0.906073
CCDC132|Q96JG6	0.1624	0.2036	++	0.4253	0.906167
SSR3|C9JA28	0.1158	0.1455	++	0.426	0.906826
UBE3A|Q05086-2	0.114	0.1436	++	0.4274	0.908142
RUNDC3A|Q59EK9-4	0.1346	0.1698	++	0.4277	0.908424
HSP90AB1|P08238	-0.3405	0.4295	-+	0.4279	0.908612
KRT10|P13645	0.042	0.0531	++	0.4292	0.909832
EPRS|P07814	-0.3898	0.4935	-+	0.4297	0.910301
PPM1E|Q8WY54-2	0.1088	0.1377	+-	0.4298	0.910394
ACP1|P24666	0.1246	0.1581	+-	0.4305	0.91105
RPL7A|P62424	-0.2109	0.2677	-+	0.4307	0.911237
RIMS3|Q9UJD0	0.1569	0.1992	+-	0.431	0.911518
TUBB4A|M0QYM7	-0.2545	0.3243	--	0.4327	0.913108
DPP10|Q8N608-4	0.2733	0.3484	++	0.4328	0.913201
FERMT2|Q96AC1	-0.2086	0.2661	--	0.433	0.913388
FGG|P02679-2	-0.0474	0.0605	-+	0.4336	0.913948
NIT1|Q86X76-2	-0.165	0.2111	+-	0.4346	0.914881
AP1M1|Q9BXS5	0.3383	0.4334	+-	0.435	0.915254
CUL4A|Q13619	0.1229	0.1577	+-	0.4359	0.916092
PARVA|Q9NVD7	-0.12	0.1542	-+	0.4362	0.916372
ACTN4|K7EJH8	-0.1621	0.2082	-+	0.4363	0.916465
FAM120A|Q9NZB2-4	-0.049	0.0631	--	0.4376	0.917673
FAAH|O00519	-0.1158	0.1492	-+	0.4379	0.917952
EEF2|P13639	-0.4101	0.5291	-+	0.4383	0.918323
CALB2|P22676	-0.1887	0.2434	-+	0.4383	0.918323
RBM14|Q96PK6	-0.13	0.1679	--	0.4387	0.918695
SLC25A20|O43772	-0.1196	0.1546	--	0.439	0.918973
RPN2|P04844-2	-0.2349	0.3036	+-	0.4391	0.919066
PPIB|P23284	-0.3246	0.4202	--	0.4397	0.919622
SELENBP1|Q13228	-0.1884	0.2439	--	0.4398	0.919715
CBX5|P45973	-0.164	0.2128	--	0.4408	0.920641
PACSIN2|Q9UNF0-2	0.2611	0.3388	++	0.4409	0.920733
WDR44|Q5JSH3	-0.1895	0.246	--	0.441	0.920826
NFU1|Q9UMS0-3	0.1722	0.2234	-+	0.441	0.920826
TMEM11|P17152	0.2155	0.2797	-+	0.4411	0.920918
VPS39|Q96JC1-2	-0.109	0.1415	-+	0.4413	0.921103
ANK3|Q12955	-0.375	0.4871	--	0.4414	0.921196
MOGS|Q13724-2	-0.1409	0.1831	--	0.4416	0.921381
PDIA4|P13667	0.1538	0.2004	++	0.4427	0.922397
BCL2L13|Q9BXK5	0.1693	0.2209	+-	0.4433	0.922951
ORM1|P02763	-0.0506	0.066	--	0.4437	0.92332
LSM3|P62310	0.1521	0.199	-+	0.4447	0.924242
PPP1R11|O60927	0.1374	0.1798	-+	0.4449	0.924426
VSNL1|P62760	0.3885	0.5087	++	0.445	0.924518
EHD1|Q9H4M9	-0.3433	0.4501	--	0.4457	0.925162
GAMT|Q14353	0.1412	0.1852	++	0.4458	0.925254
MT2A|P02795	-0.0963	0.1266	--	0.4467	0.926081
POMGNT2|Q8NAT1	0.1095	0.144	++	0.4469	0.926265
FLNA|Q5HY54	-0.0952	0.1253	-+	0.4474	0.926724
DNAJB2|P25686	-0.2334	0.3076	+-	0.4478	0.927091
GAA|P10253	-0.1415	0.1866	--	0.4482	0.927458
CERS1|P27544-2	0.1483	0.196	++	0.449	0.928191
PNMAL2|Q9ULN7-5	-0.1251	0.1652	--	0.449	0.928191
MTDH|Q86UE4	0.1492	0.1973	+-	0.4495	0.928649
ACAD8|Q9UKU7	0.1477	0.1953	++	0.4495	0.928649
TSC22D2|O75157-2	-0.0959	0.1269	+-	0.4498	0.928923
PPP1R9A|Q9ULJ8	0.1654	0.219	-+	0.4499	0.929015
ADAM10|O14672	-0.0994	0.1317	--	0.4504	0.929472
C11orf73|E9PJB2	-0.1282	0.1701	--	0.451	0.93002
FKBP2|P26885	-0.246	0.3264	-+	0.451	0.93002
SCARB2|Q14108	-0.195	0.2588	-+	0.4512	0.930203
GSTT1|P30711	0.0537	0.0713	++	0.4513	0.930294
RBBP9|O75884	0.1319	0.1753	++	0.4515	0.930477
YWHAE|P62258	-0.4901	0.6512	--	0.4516	0.930568
SNX27|Q96L92	-0.256	0.3402	--	0.4518	0.93075
PAFAH1B1|P43034	-0.4807	0.6389	--	0.4518	0.93075
ANKMY2|Q8IV38	0.1229	0.1635	++	0.4522	0.931115
NDEL1|A6NIZ0	-0.0832	0.1108	--	0.4525	0.931389
DPYSL5|Q9BPU6	-0.2297	0.3058	+-	0.4526	0.93148
PREX1|Q8TCU6	0.0862	0.115	++	0.4532	0.932026
PPP2CB|P62714	0.4828	0.6437	++	0.4532	0.932026
HRSP12|P52758	0.2017	0.2694	-+	0.4541	0.932845
HDAC2|Q92769-3	0.1395	0.1864	+-	0.4542	0.932936
SGSM1|A0A087X241	0.0886	0.1184	++	0.4543	0.933027
PSME1|Q06323	-0.1771	0.2372	+-	0.4552	0.933845
DDHD2|O94830	0.1346	0.1805	++	0.4557	0.934299
TECR|Q9NZ01	-0.2342	0.3142	--	0.456	0.934571
TPM4|P67936	0.3662	0.4915	-+	0.4562	0.934752
CTPS1|P17812	-0.1397	0.1877	--	0.4567	0.935205
RYR2|Q92736-2	-0.1471	0.1977	-+	0.4568	0.935296
YKT6|O15498	0.274	0.3683	+-	0.4569	0.935386
MDH1|C9JRL4	-0.0632	0.0849	--	0.4571	0.935568
HDGFRP2|Q7Z4V5-2	-0.1344	0.1809	--	0.4574	0.935839
NCDN|Q9UBB6-2	-0.2276	0.3071	--	0.4586	0.936924
METAP2|P50579-3	-0.1521	0.2054	--	0.4591	0.937376
HARS|P12081-4	-0.1082	0.1463	+-	0.4595	0.937737
RPL27|P61353	-0.1464	0.198	--	0.4597	0.937917
GLG1|Q92896	0.0745	0.1008	++	0.46	0.938187
AGFG1|P52594-2	-0.1386	0.1881	--	0.4614	0.939448
RPS29|P62273	-0.1071	0.1455	--	0.4617	0.939718
LPP|Q93052	-0.1102	0.1497	--	0.4618	0.939808
HGS|O14964	0.3919	0.5333	+-	0.4624	0.940347
ITPR2|Q14571	-0.1352	0.1842	--	0.4628	0.940706
LY6H|O94772	0.1084	0.1478	++	0.4633	0.941155
ANP32A|H0YN26	-0.2486	0.3401	-+	0.4648	0.942498
USP14|P54578	0.3787	0.5183	+-	0.465	0.942677
SORBS1|Q9BX66-12	-0.2151	0.2952	--	0.4662	0.943749
RALGAPA1|Q6GYQ0	0.1031	0.1416	+-	0.4666	0.944106
LGI1|O95970	-0.3022	0.4159	-+	0.4675	0.944908
MPP1|Q00013-3	-0.1905	0.2623	+-	0.4677	0.945086
RPL38|J3KT73	-0.1346	0.1854	-+	0.4678	0.945175
PRKAA2|A0A087WXX9	0.1102	0.1517	+-	0.4679	0.945264
MAP1B|P46821	0.2994	0.4126	+-	0.468	0.945353
MPP6|Q9NZW5	0.2482	0.3423	-+	0.4684	0.945709
UFC1|Q9Y3C8	-0.1452	0.2005	--	0.4689	0.946153
SYN2|A0A087X2E3	0.0772	0.1066	++	0.4689	0.946153
MANF|P55145	-0.1104	0.1527	--	0.4696	0.946775
HSD17B10|Q99714	-0.2346	0.3252	-+	0.4707	0.94775
PLLP|H3BN27	-0.0632	0.0877	--	0.4711	0.948104
SIPA1L1|O43166-3	0.1019	0.1415	-+	0.4714	0.948369
RPL12|P30050	-0.2336	0.3245	+-	0.4715	0.948457
NARS|O43776	0.2618	0.3645	+-	0.4727	0.949517
NEDD8|Q15843	-0.0615	0.0857	--	0.4728	0.949606
NUDT5|Q9UKK9	-0.2488	0.3468	--	0.4731	0.94987
CBS|P35520	-0.0901	0.126	--	0.4744	0.951015
PSPC1|Q8WXF1	-0.2203	0.3083	+-	0.4749	0.951454
EIF3E|P60228	-0.1745	0.2444	+-	0.4753	0.951806
NAPB|Q9H115	0.3644	0.5107	++	0.4755	0.951981
MAOA|P21397	0.2837	0.3978	++	0.4757	0.952157
AHCYL1|O43865	0.2749	0.3855	++	0.4758	0.952244
C2orf47|Q8WWC4	0.1375	0.193	++	0.476	0.95242
TUBA4A|P68366	0.2629	0.3691	+-	0.4763	0.952683
WDR13|A0A087X091	-0.0525	0.0738	-+	0.4773	0.953558
FBXO44|Q9H4M3	-0.0794	0.1121	--	0.4788	0.954868
F3|P13726	0.1353	0.1916	++	0.4802	0.956087
LRRC59|Q96AG4	0.177	0.2508	+-	0.4804	0.956261
STRBP|Q96SI9-2	-0.0794	0.1126	--	0.4808	0.956608
PTMA|B8ZZQ6	-0.1201	0.1703	--	0.4808	0.956608
KBTBD11|O94819	0.29	0.4121	+-	0.4816	0.957302
TBCE|Q15813	-0.1392	0.198	--	0.4822	0.957822
TPPP|O94811	0.2707	0.3864	+-	0.4835	0.958946
ARHGAP5|A0A0A0MSK6	-0.1053	0.1503	--	0.4835	0.958946
RAB8B|H0YNE9	0.2234	0.3195	++	0.4844	0.959722
RABGGTB|P53611	0.0973	0.1392	++	0.4846	0.959895
PPP3CA|Q08209	0.387	0.554	-+	0.4848	0.960067
SLC12A2|P55011-3	-0.1878	0.269	--	0.4851	0.960325
SET|Q01105-2	-0.198	0.2839	--	0.4854	0.960583
VPS4A|Q9UN37	-0.2564	0.3681	--	0.4862	0.96127
TOLLIP|Q9H0E2	-0.2201	0.3163	--	0.4865	0.961528
CHID1|Q9BWS9-3	0.1464	0.2105	++	0.4868	0.961785
PCBP1|Q15365	0.3318	0.479	++	0.4885	0.963239
PANK4|Q9NVE7	0.1487	0.2151	-+	0.4893	0.963922
ENSA|O43768-2	0.1481	0.2144	+-	0.4897	0.964262
SF3B2|A0A087WZZ5	0.0925	0.1347	+-	0.492	0.966215
SH3GL2|Q99962	0.2691	0.3919	++	0.4923	0.966469
NDUFS6|D6RBT3	0.094	0.137	-+	0.4925	0.966638
KHDRBS3|O75525-2	-0.1008	0.1469	+-	0.4926	0.966723
NOP58|Q9Y2X3	-0.0789	0.1151	-+	0.4927	0.966808
S100A10|P60903	-0.0574	0.0839	--	0.4939	0.96782
PRKCI|P41743	-0.1467	0.2151	-+	0.4953	0.968998
ASNA1|A0A087WXS7	-0.2726	0.3998	+-	0.4953	0.968998
BRAF|P15056	0.1443	0.2119	++	0.4959	0.969502
DAK|Q3LXA3	-0.1135	0.167	--	0.4967	0.970172
SLC25A10|Q9UBX3	0.115	0.1693	++	0.4969	0.970339
GGT7|Q9UJ14	0.123	0.1812	++	0.4974	0.970757
EIF3L|Q9Y262-2	-0.1466	0.2162	+-	0.4977	0.971008
NUCB1|Q02818	0.1505	0.2221	+-	0.4979	0.971175
MIA3|Q5JRA6-2	-0.0747	0.1106	--	0.4993	0.972341
RUFY3|Q7L099	-0.3044	0.4513	+-	0.5	0.972922
SLC25A12|O75746	0.2349	0.3482	-+	0.5	0.972922
UPF1|Q92900-2	0.2053	0.3045	-+	0.5001	0.973005
ITPK1|Q13572	0.1648	0.2449	+-	0.501	0.97375
ADRM1|Q16186	0.0709	0.1056	++	0.5019	0.974494
SMU1|Q2TAY7	-0.104	0.1548	--	0.5019	0.974494
PDAP1|Q13442	-0.1628	0.2426	+-	0.5024	0.974906
ATXN10|Q9UBB4	0.1316	0.1967	-+	0.5036	0.975894
LAMB2|P55268	-0.124	0.1858	--	0.5046	0.976714
ACP1|P24666-2	-0.0687	0.103	+-	0.5052	0.977205
RPL36|Q9Y3U8	0.0908	0.1365	+-	0.506	0.977858
SRP68|Q9UHB9-4	-0.1166	0.1753	--	0.5061	0.97794
DNPH1|O43598	-0.1327	0.1997	--	0.5063	0.978103
MRPS36|P82909	0.2055	0.3092	+-	0.5064	0.978184
HMGCS1|Q01581	-0.0866	0.1303	-+	0.5066	0.978347
TBC1D10B|Q4KMP7	0.1561	0.2354	++	0.5072	0.978835
PGP|A6NDG6	0.1804	0.2733	++	0.5093	0.980537
NDUFAF3|Q9BU61	0.1128	0.1708	++	0.5093	0.980537
SSR1|C9J3L8	-0.109	0.1656	--	0.5104	0.981424
NME3|Q13232	0.1288	0.1957	-+	0.5106	0.981585
CAPZA1|P52907	-0.3175	0.483	+-	0.511	0.981906
TPM1|F5H7S3	0.161	0.2453	++	0.5114	0.982227
LRRC40|Q9H9A6	-0.1696	0.2584	--	0.5115	0.982308
HPCAL4|Q9UM19	0.1753	0.2674	+-	0.512	0.982708
ABCD3|P28288	-0.1241	0.1896	--	0.5126	0.983189
SNRPF|P62306	-0.1232	0.1883	--	0.5129	0.983428
RGS7BP|Q6MZT1	0.114	0.1748	++	0.5145	0.984703
CLASP2|E7ERI8	-0.3445	0.5308	+-	0.5163	0.986129
ABHD11|Q8NFV4	0.0883	0.1361	+-	0.5166	0.986365
UCHL1|P09936	0.2833	0.437	+-	0.5168	0.986523
INPP1|P49441	-0.1094	0.169	+-	0.5173	0.986917
SLC9A6|Q92581-2	-0.1713	0.2646	--	0.5174	0.986996
CPLX2|Q6PUV4	0.1701	0.2634	+-	0.5183	0.987703
RPS8|P62241	-0.1795	0.2781	+-	0.5186	0.987938
TTYH1|Q9H313-3	0.1678	0.2599	+-	0.5186	0.987938
WASF3|Q9UPY6	-0.1346	0.2091	+-	0.5197	0.988798
SLC39A6|Q13433	0.0954	0.1491	+-	0.522	0.990587
ARPC2|O15144	0.318	0.497	-+	0.5223	0.990819
MAP1LC3A|Q9H492	0.159	0.2486	+-	0.5224	0.990896
KCND3|Q9UK17-2	0.0993	0.1553	-+	0.5226	0.991051
NAMPT|P43490	-0.1435	0.2245	+-	0.5228	0.991206
FAM81A|Q8TBF8	0.0948	0.1488	+-	0.5241	0.992207
B3GALTL|Q6Y288	0.0814	0.1278	+-	0.5241	0.992207
BCAP31|P51572	-0.2801	0.44	-+	0.5244	0.992437
HTATSF1|O43719	0.0789	0.1241	-+	0.5247	0.992668
EPB41|P11171-4	-0.0989	0.1557	-+	0.5254	0.993204
VPS26B|Q4G0F5	0.3017	0.4752	++	0.5256	0.993357
PSMD11|O00231	-0.2869	0.4521	-+	0.5257	0.993433
CPT2|P23786	0.0646	0.1023	++	0.5274	0.994728
GSTM5|P46439	0.0235	0.0372	++	0.5278	0.995031
MBOAT7|Q96N66	0.0959	0.1521	-+	0.5282	0.995334
PDE1C|Q14123-2	-0.0818	0.1297	--	0.5282	0.995334
TPM3|P06753-5	0.2229	0.3538	-+	0.5287	0.995712
PRCP|P42785	-0.0753	0.1197	--	0.529	0.995939
NAPEPLD|Q6IQ20	-0.0743	0.118	+-	0.529	0.995939
CAMK1|Q14012	0.136	0.2163	++	0.5295	0.996316
LAMTOR3|Q9UHA4	0.1333	0.2122	++	0.5296	0.996391
MTMR12|Q9C0I1-3	0.0449	0.0718	+-	0.5316	0.99789
COQ6|Q9Y2Z9-3	0.0952	0.1524	-+	0.532	0.998189
SRSF6|Q13247-3	0.0252	0.0405	+-	0.5334	0.99923
WDR26|Q9H7D7-2	-0.129	0.2075	-+	0.5341	0.999748
NFASC|O94856-9	-0.1341	0.2157	+-	0.5342	0.999822
SCRN1|Q12765	-0.3875	0.6236	--	0.5343	0.999896
DDT|P30046	-0.1471	0.2368	--	0.5345	1
SLC25A5|P05141	0.1715	0.2761	-+	0.5346	1
TMEM35|Q53FP2	-0.091	0.1468	-+	0.5351	1
ISOC2|Q96AB3	-0.1187	0.1915	--	0.5353	1
LMAN2|Q12907	0.1448	0.234	++	0.536	1
FAM126B|Q8IXS8	0.1491	0.2411	+-	0.5363	1
GRSF1|Q12849-5	-0.1019	0.1649	-+	0.5368	1
TUBB4B|P68371	-0.4102	0.6653	--	0.5376	1
VPS4B|O75351	-0.1273	0.2069	--	0.5383	1
LSAMP|Q13449	0.2624	0.4263	+-	0.5383	1
TRAPPC10|P48553	0.0858	0.1395	++	0.5384	1
USO1|O60763	-0.2405	0.3913	--	0.5388	1
TMED9|Q9BVK6	-0.1158	0.1896	--	0.5412	1
EXOC1|Q9NV70-2	-0.1051	0.1722	+-	0.5415	1
SNAP29|O95721	-0.0995	0.163	-+	0.5417	1
C6orf203|Q9P0P8	0.0583	0.0955	+-	0.5417	1
ARF6|P62330	0.1866	0.3062	-+	0.5421	1
AGAP2|F8VVT9	0.0754	0.1237	++	0.5425	1
H2AFY2|Q9P0M6	-0.0992	0.1629	-+	0.5427	1
HLA-A|P01892	0.0747	0.1228	+-	0.5429	1
GNB2L1|P63244	0.2839	0.4669	+-	0.5432	1
ESYT2|H7BXI1	0.1824	0.3	++	0.5433	1
GSTM3|P21266	-0.0782	0.1288	-+	0.5436	1
EEF1A2|Q05639	-0.2998	0.4955	+-	0.5452	1
MAPRE3|Q9UPY8-2	-0.1358	0.2248	-+	0.5458	1
[truncated: 757 more rows]
