# Supplementary material for: Large-scale proteomic analysis of human brain identifies proteins associated with cognitive trajectory in advanced age
Source: Nat Commun. 2019 Apr 8;10:1619. doi: 10.1038/s41467-019-09613-z (PMC6453881; doi:10.1038/s41467-019-09613-z)
Supplement: Supplementary file 9 — Supplementary Data 7 [file 41467_2019_9613_MOESM9_ESM.xlsx]

## Sheet: Sheet1
Supplementary Data 7. Subset 1.: Weighted co-expression network analysis for proteomes in Banner
20 modules of co-expressed proteins were identified
Orig Order (Intensity)	Unique ID	net$colors	kMEcyan	kMEgrey60	kMEred	kMEyellow	kMEblack	kMElightcyan	kMEblue	kMEsalmon	kMEroyalblue	kMElightgreen	kMEpink	kMEturquoise	kMEmagenta	kMEpurple	kMEtan	kMEgreen	kMEmidnightblue	kMEbrown	kMEgreenyellow	kMElightyellow	kMEgrey	Sort
949	BCAS1|O75363-2	yellow	0.247278	0.151217	0.475204	0.923179	0.135297	-0.0109113	0.476089	0.116754	0.181861	-0.0593553	-0.397266	-0.733526	-0.557701	-0.298976	0.0771398	-0.115025	0.0504161	-0.208602	-0.171129	0.199143	-0.262792	yellow|0.9232
26	CNP|P09543	yellow	0.2089	0.229347	0.372058	0.922383	0.0957919	-0.109297	0.414667	0.146998	0.121571	-0.0655669	-0.508326	-0.637891	-0.469264	-0.171029	0.0416556	-0.128695	0.0881518	-0.264695	-0.109726	0.211775	-0.234303	yellow|0.9224
453	SIRT2|Q8IXJ6	yellow	0.244071	0.291001	0.394151	0.920741	0.0717785	-0.136876	0.410185	0.108054	0.12996	-0.191347	-0.589434	-0.609099	-0.426428	-0.207233	0.14874	-0.109675	0.164705	-0.215014	0.0101809	0.337112	-0.101613	yellow|0.9207
1005	ERMN|Q8TAM6	yellow	0.173141	0.157776	0.394743	0.900625	0.24553	0.102075	0.510626	0.202545	0.237081	0.0795808	-0.275836	-0.683508	-0.491591	-0.18378	0.0502436	-0.0153227	-0.00679403	-0.288451	-0.225393	0.0572221	-0.267306	yellow|0.9006
2176	MAG|P20916-3	yellow	0.228605	0.206286	0.495105	0.898455	0.152058	-0.0316234	0.47517	0.159941	0.24753	0.0187551	-0.302916	-0.66934	-0.469612	-0.240174	0.111575	-0.062245	0.0741755	-0.225607	-0.195039	0.100731	-0.167455	yellow|0.8985
6	MBP|P02686	yellow	0.250006	0.161	0.452848	0.886627	0.136828	-0.0632907	0.403845	0.108706	0.194223	0.0359547	-0.307254	-0.654444	-0.516464	-0.260717	0.0483751	-0.166333	0.00482125	-0.18297	-0.205137	0.157867	-0.278665	yellow|0.8866
277	MOG|C9JTE0	yellow	0.187161	0.233478	0.38478	0.880498	0.0709486	-0.156211	0.336613	0.0773911	0.112994	-0.104236	-0.461472	-0.588143	-0.456965	-0.223836	0.11546	-0.102344	0.169628	-0.181167	-0.0249698	0.295208	-0.14946	yellow|0.8805
421	HAPLN2|Q9GZV7	yellow	0.306701	0.234876	0.519309	0.870983	0.207705	0.061797	0.586025	0.234042	0.179008	-0.00217342	-0.344017	-0.772883	-0.478593	-0.228926	0.123335	-0.128021	-0.0149017	-0.257073	-0.249327	0.117312	-0.22639	yellow|0.871
1462	ANLN|Q9NQW6	yellow	0.342225	0.282842	0.438132	0.862504	0.0223196	-0.111692	0.456837	0.17367	0.217283	-0.0903418	-0.477176	-0.674981	-0.42617	-0.215259	0.0895704	-0.205937	0.0350929	-0.19645	-0.0985122	0.249034	-0.206509	yellow|0.8625
709	HSPA2|P54652	yellow	0.258524	0.246032	0.313764	0.859315	0.387112	0.260259	0.747567	0.4083	0.147513	0.0957265	-0.331965	-0.756175	-0.370115	0.0149449	0.00984082	-0.0381094	-0.121949	-0.450647	-0.286078	-0.0238245	-0.276775	yellow|0.8593
18	NEFM|E7ESP9	yellow	0.326231	0.185797	0.732471	0.8446	0.0385981	-0.0528268	0.501013	0.151252	0.316697	0.0294004	-0.321381	-0.808079	-0.543978	-0.388425	0.126179	-0.211464	-0.0413641	-0.107442	-0.313872	0.0963424	-0.227771	yellow|0.8446
1473	GLTP|F5H0U5	yellow	0.227738	0.222292	0.388767	0.84353	0.17095	-0.0642063	0.442637	0.121079	0.0369386	-0.156864	-0.447274	-0.651183	-0.494599	-0.223065	0.10879	-0.116091	0.0584572	-0.214621	-0.0478054	0.253961	-0.176911	yellow|0.8435
187	QDPR|P09417	yellow	0.38323	0.242988	0.5633	0.843107	0.139653	-0.0588055	0.542877	0.135564	0.226587	-0.138082	-0.375937	-0.753869	-0.449919	-0.289771	0.25833	-0.13696	0.0541437	-0.148766	-0.189575	0.227759	-0.0947453	yellow|0.8431
24	NEFL|P07196	yellow	0.303524	0.139416	0.729582	0.840969	0.076886	-0.0129196	0.511855	0.13985	0.345546	0.0785574	-0.278457	-0.82078	-0.578197	-0.398683	0.0922405	-0.167049	-0.0524591	-0.108293	-0.348211	0.0510582	-0.273468	yellow|0.841
1776	MYO1D|O94832	yellow	0.306129	0.302605	0.401585	0.839571	0.0487099	-0.088338	0.431482	0.16401	0.14303	-0.133038	-0.502442	-0.620493	-0.39939	-0.194999	0.170724	-0.156342	0.116215	-0.210365	-0.0730189	0.272017	-0.111539	yellow|0.8396
2042	PMP2|P02689	yellow	0.278939	0.201215	0.559781	0.834381	0.0803766	-0.204521	0.365771	0.0310927	0.273793	-0.149704	-0.401942	-0.618562	-0.489063	-0.344966	0.189592	-0.124222	0.0979966	-0.0717899	-0.137129	0.281431	-0.164732	yellow|0.8344
154	CRYAB|P02511	yellow	0.420524	0.32267	0.352767	0.833149	0.134509	0.00952639	0.570822	0.305556	0.0612091	-0.0955631	-0.481872	-0.687954	-0.326822	-0.0854704	0.111387	-0.271582	-0.0590064	-0.350532	-0.146252	0.181284	-0.190514	yellow|0.8331
1198	CLIC4|Q9Y696	yellow	0.174571	0.213107	0.292453	0.828009	0.299986	0.127987	0.58691	0.238052	0.136225	0.0121179	-0.363588	-0.668924	-0.440645	-0.144171	0.112619	0.0270774	0.0705484	-0.338203	-0.140434	0.100157	-0.177899	yellow|0.828
1613	RHOG|P84095	yellow	0.171964	0.224762	0.29444	0.814343	0.0977635	-0.0518712	0.406322	0.169431	0.152502	-0.0224597	-0.459241	-0.553365	-0.36198	-0.116183	0.0108756	-0.0778201	0.0344474	-0.246706	-0.0726192	0.152627	-0.190749	yellow|0.8143
610	CD9|A6NNI4	yellow	0.151894	0.25168	0.28278	0.81345	0.222075	-0.0401632	0.413364	0.140846	0.0703739	-0.0891359	-0.365833	-0.524022	-0.360379	-0.142962	0.118879	0.0300345	0.126853	-0.287631	0.0317459	0.218251	-0.0786428	yellow|0.8135
207	CBR1|P16152	yellow	0.300111	0.292672	0.37398	0.799119	0.155968	0.0995115	0.62924	0.346248	0.1628	-0.0462018	-0.412711	-0.706414	-0.28681	-0.0683513	0.0936148	-0.108392	-0.0279428	-0.361881	-0.167349	0.0805421	-0.104331	yellow|0.7991
1538	PPP1R14A|Q96A00	yellow	0.270732	0.235768	0.407356	0.794817	0.116422	-0.0221232	0.45499	0.127888	0.231185	-0.126529	-0.381969	-0.570609	-0.369038	-0.21069	0.208457	-0.0787237	0.0957587	-0.176903	-0.144423	0.188218	-0.0651389	yellow|0.7948
2079	GLIPR2|Q9H4G4	yellow	0.164409	0.120781	0.285922	0.778835	0.0939027	-0.0439346	0.36574	0.0989326	0.0859469	0.020472	-0.429224	-0.544616	-0.430537	-0.171632	-0.0733653	-0.0409053	0.118084	-0.215981	-0.0750694	0.122599	-0.25533	yellow|0.7788
136	NEFH|P12036	yellow	0.304066	0.0981915	0.813567	0.778014	0.0394513	-0.041078	0.479345	0.0669802	0.333293	0.0318928	-0.270461	-0.825331	-0.619054	-0.49443	0.11273	-0.17071	-0.0337794	0.00384461	-0.34937	0.0786689	-0.262518	yellow|0.778
1059	PIP4K2A|P48426	yellow	0.295967	0.323396	0.397885	0.777047	0.154936	-0.0489554	0.456369	0.175733	0.114143	-0.171373	-0.42401	-0.55529	-0.254651	-0.114962	0.207765	-0.11982	0.0119001	-0.198593	-0.134624	0.176077	-0.00107675	yellow|0.777
1898	ENPP6|Q6UWR7	yellow	0.244001	0.14045	0.421929	0.771645	0.113549	-0.107591	0.355839	0.0545835	0.106871	-0.0978186	-0.371167	-0.571016	-0.430938	-0.258345	0.0912551	-0.119525	0.0573553	-0.108225	-0.0968377	0.255132	-0.192441	yellow|0.7716
1785	ASPA|P45381	yellow	0.217128	0.304525	0.328328	0.769806	0.236936	0.0125685	0.493353	0.218578	0.100921	-0.057749	-0.332096	-0.56765	-0.304859	-0.096923	0.145351	-0.026227	0.0938031	-0.284636	-0.103362	0.134015	-0.0264781	yellow|0.7698
57	INA|Q16352	yellow	0.181073	0.020399	0.580722	0.752963	0.283919	-0.0335516	0.379052	-0.0156803	0.239165	0.12313	-0.145438	-0.668793	-0.628585	-0.410175	0.0724749	-0.025276	0.0214787	-0.086687	-0.327275	0.0522672	-0.287173	yellow|0.753
1857	LGI3|Q8N145	yellow	0.18877	-0.0263432	0.660909	0.73593	0.110611	-0.101144	0.265327	-0.141551	0.144636	-0.0386068	-0.239823	-0.603419	-0.60722	-0.453292	0.0731579	-0.0970162	0.0392985	0.078615	-0.210034	0.194915	-0.249591	yellow|0.7359
938	FMNL2|Q96PY5-3	yellow	0.0963447	0.235971	0.231329	0.734159	0.142868	0.135504	0.456029	0.187823	0.0845282	-0.118811	-0.472147	-0.522397	-0.341685	-0.0731856	0.168744	0.026499	0.13238	-0.301283	-0.0190222	0.175239	-0.0488606	yellow|0.7342
669	NDRG1|Q92597	yellow	0.332818	0.310108	0.273345	0.731111	0.11403	0.0939347	0.498715	0.290293	0.163445	-0.0725708	-0.373806	-0.554377	-0.18352	0.00351365	0.117519	-0.196577	-0.0524581	-0.317575	-0.148235	0.112658	-0.046968	yellow|0.7311
54	PLP1|P60201	yellow	0.0678436	0.11958	0.313654	0.727457	-0.0944181	-0.269864	0.113503	-0.0711755	0.00925714	-0.139041	-0.513518	-0.431734	-0.489544	-0.257984	0.00283807	-0.118528	0.251761	-0.0549118	0.193029	0.38051	-0.214324	yellow|0.7275
2075	SLC44A1|Q8WWI5-3	yellow	0.200078	0.19003	0.279448	0.720898	0.165528	0.0564575	0.416366	0.145314	0.122855	-0.0303377	-0.279588	-0.504888	-0.336997	-0.155473	0.0746151	-0.0197321	0.115739	-0.232876	0.0504636	0.182523	-0.123739	yellow|0.7209
299	CNTNAP1|P78357	yellow	0.0939019	0.0766477	0.449248	0.719441	0.376596	0.0871278	0.450534	0.0391138	0.112031	-0.0152726	-0.196326	-0.594681	-0.456071	-0.196175	0.12305	0.142188	0.0608219	-0.18677	-0.177476	0.0767473	-0.151596	yellow|0.7194
1703	JAM3|Q9BX67	yellow	0.0412312	0.0725551	0.251334	0.716871	0.206007	0.119523	0.356628	0.126379	0.175478	0.188579	-0.198999	-0.524163	-0.417999	-0.0748982	-0.0735945	0.0426636	0.0164788	-0.259345	-0.195895	-0.039094	-0.245447	yellow|0.7169
1943	OPALIN|Q96PE5-3	yellow	0.086053	0.131001	0.261675	0.716069	0.271079	0.0754612	0.42292	0.172867	0.0651806	0.0208234	-0.275038	-0.523752	-0.368521	-0.0544774	0.0478834	0.0360242	-0.00407755	-0.266002	-0.199829	0.0380489	-0.18557	yellow|0.7161
469	SEPT4|O43236	yellow	0.133952	0.118036	0.495676	0.707015	-0.0602645	-0.169585	0.234624	-0.0585459	0.140178	-0.0828861	-0.426321	-0.508797	-0.459224	-0.326404	0.0654854	-0.155473	0.0902245	0.0352491	-0.0152286	0.271446	-0.159641	yellow|0.707
1161	RDX|P35241	yellow	0.130764	0.111244	0.153126	0.706541	0.330817	0.289848	0.590793	0.300507	0.0325266	0.0609718	-0.309823	-0.617274	-0.410993	-0.0251666	-0.038321	-0.0148626	-0.0542725	-0.41589	-0.2241	0.00644935	-0.306206	yellow|0.7065
744	CFL2|Q9Y281	yellow	0.0291709	-0.0320679	0.501627	0.692871	0.118502	-0.0218445	0.314888	0.00138399	0.229736	0.0999586	-0.172389	-0.568045	-0.518569	-0.231158	-0.0621529	0.03714	0.0280977	-0.0165519	-0.144333	0.0681066	-0.327526	yellow|0.6929
2832	MBP|E9PMR5	yellow	0.212129	0.132042	0.554121	0.689402	0.0962263	-0.024292	0.363655	0.0587706	0.0883934	-0.142714	-0.293048	-0.632538	-0.502702	-0.348934	0.182302	-0.0944618	0.0680626	-0.136165	-0.183953	0.201938	-0.177112	yellow|0.6894
1077	CNTN2|Q02246	yellow	0.0780321	0.0290576	0.535532	0.680695	0.276518	0.147422	0.463042	0.0599436	0.174349	0.0466077	-0.115209	-0.616656	-0.484294	-0.256028	0.109037	0.0715838	-0.0076765	-0.104047	-0.303991	-0.0164729	-0.168255	yellow|0.6807
481	TALDO1|P37837	yellow	0.2736	0.347925	0.177732	0.678285	0.321831	0.0632501	0.57728	0.373058	0.0965387	0.0188295	-0.296236	-0.555584	-0.184052	0.0759951	0.0822277	-0.0665247	-0.0322076	-0.416228	-0.134298	0.0403367	-0.10757	yellow|0.6783
362	CA2|P00918	yellow	0.455245	0.305061	0.513947	0.675643	0.204672	0.0684781	0.603868	0.236968	0.184214	-0.103129	-0.313929	-0.688446	-0.355302	-0.218558	0.208191	-0.166865	-0.0399408	-0.208177	-0.266539	0.102264	-0.0484544	yellow|0.6756
2917	NFASC|O94856-5	yellow	0.0976392	0.184682	0.213033	0.667276	0.3466	0.0487429	0.401938	0.157056	0.0859303	0.0473367	-0.15587	-0.483493	-0.330025	-0.0934963	0.110927	0.0782461	0.0871755	-0.310546	-0.110478	0.0902841	-0.111472	yellow|0.6673
1913	ADAM10|O14672	yellow	0.233021	0.165928	0.266605	0.667146	0.208266	0.019808	0.385227	0.172229	0.203664	0.0825983	-0.1588	-0.483388	-0.317122	-0.140617	0.0967092	-0.029687	0.0158371	-0.24782	-0.219487	-0.0345012	-0.140481	yellow|0.6671
1884	GPD1|P21695	yellow	0.286935	0.318671	0.332837	0.649238	-0.0072607	-0.0164177	0.475238	0.298765	0.286634	-0.0212381	-0.29588	-0.539553	-0.177616	-0.0746462	0.132393	-0.0955272	0.0188274	-0.291363	-0.1087	0.069066	-0.041748	yellow|0.6492
588	CAPN1|P07384	yellow	0.336331	0.309442	0.407591	0.629645	-0.0128211	0.0646169	0.545771	0.311691	0.0230598	-0.105839	-0.498564	-0.645104	-0.296444	-0.134124	0.0488237	-0.274201	-0.087093	-0.263529	-0.0546521	0.18986	-0.173024	yellow|0.6296
735	CADM4|Q8NFZ8	yellow	0.0956966	-0.144496	0.41976	0.626518	0.273451	0.093802	0.312208	-0.118089	0.146335	0.0801874	-0.0557399	-0.501587	-0.574922	-0.321057	0.0214549	0.0983943	0.00624118	0.0283192	-0.2291	0.051984	-0.312134	yellow|0.6265
319	LANCL1|O43813	yellow	0.175895	0.152161	0.386156	0.623172	0.255943	0.141509	0.494077	0.239328	0.142444	0.129976	-0.195853	-0.567392	-0.308452	0.00783162	-0.0748798	-0.0282278	-0.0867389	-0.235354	-0.211648	-0.0639604	-0.223903	yellow|0.6232
170	CLDN11|O75508	yellow	0.0410815	0.153497	0.154138	0.613307	-0.00940919	-0.114317	0.158829	0.0259982	0.0267753	-0.0520663	-0.336204	-0.314072	-0.270146	-0.0891949	0.000136727	-0.0175405	0.219693	-0.186203	0.19812	0.230332	-0.0804122	yellow|0.6133
3164	AIF1L|Q9BQI0-3	yellow	0.236621	0.1779	0.368705	0.607352	0.133506	0.0259976	0.423292	0.153757	0.115551	-0.0128802	-0.243795	-0.592935	-0.406173	-0.22249	0.0165647	-0.0856066	-0.0489141	-0.189664	-0.160216	0.0755184	-0.221236	yellow|0.6074
1150	PRKAR1A|P10644	yellow	0.229311	0.296384	0.262761	0.600582	0.0401204	-0.0152792	0.442334	0.234793	0.153006	-0.0996902	-0.43848	-0.469981	-0.199867	-0.0686001	0.178094	-0.0718034	0.0632024	-0.234878	-0.0975871	0.139667	0.0246057	yellow|0.6006
2413	LGALS3BP|Q08380	yellow	0.135474	0.0864447	0.267418	0.59855	0.127454	0.0665857	0.353997	0.0861238	0.108739	-0.0822219	-0.298932	-0.470263	-0.329566	-0.142949	0.0884422	-0.0605213	0.0463677	-0.137615	-0.120622	0.168285	-0.159242	yellow|0.5986
483	SLC12A2|P55011-3	yellow	0.288139	0.238107	0.571393	0.597635	-0.0266261	-0.216665	0.214637	-0.149992	0.167943	-0.259912	-0.280054	-0.432227	-0.37619	-0.440347	0.320253	-0.091961	0.211027	0.128674	-0.0335701	0.321965	0.160204	yellow|0.5976
2291	CBR3|O75828	yellow	0.261667	0.286915	0.238897	0.590219	0.0918884	0.111842	0.513536	0.368365	-0.00711828	-0.058612	-0.351034	-0.576771	-0.18793	-0.0226865	0.0270831	-0.235764	-0.149051	-0.369502	-0.146464	0.117948	-0.194175	yellow|0.5902
561	RAP1A|P62834	yellow	0.217627	0.264792	0.156216	0.587547	0.0958158	0.0369361	0.416654	0.244913	-0.00170518	0.0312863	-0.364564	-0.453061	-0.165152	0.0488859	-0.0234442	-0.137705	-0.029984	-0.280136	0.0117806	0.12795	-0.105193	yellow|0.5875
2813	PLEKHB1|F5GZH3	yellow	0.210699	0.320832	0.138155	0.585437	0.153875	-0.0395383	0.359421	0.210541	-0.0740405	-0.136046	-0.345396	-0.382416	-0.159907	0.00646424	0.0927857	-0.0711523	0.0770937	-0.327375	0.0532822	0.201189	-0.0103453	yellow|0.5854
620	OMG|P23515	yellow	0.0788065	0.114795	0.115943	0.584468	0.29405	0.0848728	0.296159	0.0949769	-0.0560535	-0.0486634	-0.255779	-0.357776	-0.299101	-0.0426896	0.105944	0.00791176	0.0238104	-0.240883	0.0288529	0.253571	-0.163343	yellow|0.5845
1870	MVP|Q14764	yellow	0.172892	0.0809143	0.370958	0.57063	0.0971419	-0.104507	0.234699	-0.00531778	0.14698	0.0244286	-0.164161	-0.429588	-0.348677	-0.233639	0.0594186	-0.0714969	0.111703	-0.0977964	-0.0841271	0.0921104	-0.148289	yellow|0.5706
2591	CD82|P27701-2	yellow	0.229049	0.167292	0.300479	0.551885	0.173807	0.0121199	0.399903	0.109413	0.177786	-0.0744557	-0.235981	-0.46162	-0.263653	-0.162616	0.130128	-0.000544935	0.0624351	-0.138131	-0.0398913	0.150179	-0.091633	yellow|0.5519
528	ACLY|P53396	yellow	0.332981	0.304078	0.534295	0.547814	-0.00480629	-0.110321	0.352351	0.123338	0.22407	-0.0644822	-0.304739	-0.524161	-0.305399	-0.260621	0.186507	-0.183531	0.0141452	-0.0404256	-0.0847925	0.180799	-0.0114422	yellow|0.5478
360	GDI2|P50395	yellow	0.33169	0.276634	0.297127	0.544256	0.134892	0.109381	0.478349	0.307736	0.180785	0.0373627	-0.181857	-0.46207	-0.125945	0.0146346	0.0368122	-0.134091	-0.10214	-0.235705	-0.164915	-0.0135415	-0.0885928	yellow|0.5443
691	PLS3|P13797	yellow	0.0458143	0.16349	0.279792	0.540237	0.239017	-0.0718544	0.329957	0.00963568	0.114969	-0.121396	-0.221402	-0.373722	-0.312252	-0.2213	0.213895	0.169243	0.169746	-0.117714	-0.0465867	0.113503	0.0795896	yellow|0.5402
135	TKT|P29401	yellow	0.276401	0.340557	0.238535	0.539332	0.139617	0.0607961	0.577939	0.325925	0.157716	-0.125454	-0.375694	-0.555111	-0.161311	-0.0715003	0.195956	-0.0438927	0.0112339	-0.317441	-0.0816987	0.0746426	0.00528369	yellow|0.5393
3275	ARHGEF10L|Q5VXI4	yellow	0.138458	0.0894211	0.492198	0.537281	-0.0498792	-0.0129843	0.280477	0.0874545	0.156166	0.0100003	-0.202678	-0.517652	-0.425126	-0.322176	0.0940027	-0.121759	0.066374	-0.0682696	-0.0769522	0.19492	-0.181791	yellow|0.5373
2619	MAP6D1|Q9H9H5	yellow	0.0742123	-0.0135832	0.264035	0.536758	0.24845	0.187428	0.30273	0.0919396	0.148172	0.125696	0.00681855	-0.438616	-0.380361	-0.18115	-0.0455155	-0.00983955	-0.128766	-0.205905	-0.289918	-0.0686732	-0.278674	yellow|0.5368
1342	GCLC|P48506	yellow	0.239559	0.233489	0.288391	0.510546	0.300917	0.127356	0.487499	0.217689	0.0294278	-0.125145	-0.244682	-0.465212	-0.200697	-0.043571	0.184206	-0.0573912	-0.039399	-0.270207	-0.131038	0.0855909	-0.0147083	yellow|0.5105
2772	CYB5R2|Q6BCY4	yellow	0.162306	0.144917	0.292172	0.510172	0.176277	0.0203474	0.363611	0.118714	0.00740834	-0.0887726	-0.264488	-0.470086	-0.351228	-0.126714	0.113394	-0.0588679	0.0348475	-0.189111	-0.146701	0.0993972	-0.0622643	yellow|0.5102
410	TRIM2|Q9C040	yellow	0.344729	0.414916	0.242711	0.505908	0.0269766	0.0913559	0.524644	0.515407	0.25889	0.151392	-0.211813	-0.482583	0.0239906	0.206816	-0.045923	-0.27722	-0.248639	-0.388181	-0.252311	-0.150341	-0.110984	yellow|0.5059
562	ANK3|Q12955	yellow	0.0618571	0.202662	0.338822	0.504813	0.101124	-0.173543	0.106817	-0.0871074	0.0634366	-0.17961	-0.253852	-0.183216	-0.16375	-0.135762	0.265679	-0.0189079	0.185454	-0.0128955	0.0150926	0.228394	0.178464	yellow|0.5048
1998	QKI|Q96PU8-5	yellow	0.0966309	0.168632	0.163157	0.498371	0.237149	0.174922	0.423365	0.178704	0.038722	-0.125696	-0.171446	-0.368606	-0.167959	-0.0314242	0.192844	0.14507	0.149345	-0.229468	-0.0927662	0.0687469	0.0435835	yellow|0.4984
2435	EEFSEC|P57772	yellow	0.140956	0.11453	0.189047	0.488803	0.0589339	-0.010319	0.202341	0.0827929	0.105834	-0.051764	-0.218887	-0.32637	-0.243999	-0.124879	0.0627022	-0.0531553	0.091664	-0.106952	-0.00712615	0.149007	-0.111486	yellow|0.4888
3403	CDC42EP1|Q00587-2	yellow	0.0753211	0.046134	0.140768	0.476061	0.100217	0.113689	0.284325	0.165894	-0.0136799	0.0748195	-0.250271	-0.403019	-0.319917	-0.0245156	-0.0833763	-0.0750108	-0.0367389	-0.207853	-0.0483471	0.108851	-0.335991	yellow|0.4761
175	NFASC|O94856-6	yellow	0.0058109	-0.119836	0.166805	0.476008	0.16188	0.0716058	0.13667	-0.0122035	-0.0177084	0.0776087	-0.0520985	-0.300779	-0.329259	-0.0586446	-0.164403	-0.0599329	-0.0755346	-0.0931216	-0.0734278	0.103312	-0.356593	yellow|0.476
1016	HEBP1|Q9NRV9	yellow	0.178185	0.305955	0.0825966	0.467773	0.26751	0.0760556	0.463437	0.394799	0.101639	0.155538	-0.156173	-0.416795	-0.124694	0.148703	-0.0539152	-0.0257729	-0.0958416	-0.435353	-0.134654	-0.0888195	-0.151363	yellow|0.4678
243	H3F3B|K7EK07	yellow	0.123046	0.269184	0.110164	0.466163	0.235918	0.0355829	0.389172	0.200072	-0.0995772	-0.166684	-0.446999	-0.41401	-0.236027	0.0221016	0.106832	-0.0951066	0.0810879	-0.349051	-0.0183685	0.268664	-0.117093	yellow|0.4662
3414	NINJ2|Q9NZG7	yellow	0.208185	0.199866	0.116376	0.4559	0.122263	0.0348481	0.392093	0.245127	0.0822586	0.0452433	-0.162635	-0.409012	-0.165315	-0.0174803	0.0111287	-0.112919	-0.111635	-0.348142	-0.147945	-0.0407058	-0.133221	yellow|0.4559
336	AARS|P49588	yellow	0.164602	0.249271	0.312291	0.455414	0.183682	-0.00158448	0.469122	0.177394	0.395463	-0.0529677	-0.178002	-0.438555	-0.153913	-0.203997	0.409222	0.217989	0.312504	-0.195939	-0.130568	0.0245618	0.177449	yellow|0.4554
448	PFN1|P07737	yellow	0.214578	0.121799	0.126507	0.453423	0.173	0.190817	0.4632	0.29174	0.17928	0.236119	-0.120613	-0.525009	-0.29462	0.000221395	-0.0920299	-0.111011	-0.138074	-0.290645	-0.212554	-0.0976415	-0.284869	yellow|0.4534
46	MDH1|P40925	yellow	0.11934	0.196655	0.416401	0.449711	-0.0567312	-0.176176	0.214485	0.143746	0.270598	0.14551	-0.0494108	-0.398469	-0.194413	-0.17085	-0.00617219	-0.139801	-0.0210129	-0.0191671	-0.131316	0.0622417	-0.0906119	yellow|0.4497
3099	NFASC|X6RKN2	yellow	0.167181	0.127549	0.13293	0.437125	0.222121	0.193918	0.40857	0.177132	0.127913	0.0118623	-0.0954516	-0.308557	-0.13478	-0.0438229	0.159593	0.0947397	0.0655223	-0.229035	-0.163228	-0.0514604	0.0751634	yellow|0.4371
2966	DAAM2|Q86T65-4	yellow	0.116403	0.155682	0.149434	0.436932	0.165899	0.122382	0.332884	0.108139	-0.085694	-0.137284	-0.321823	-0.394605	-0.286917	-0.12379	0.11072	0.0596347	0.124865	-0.239183	0.0170284	0.134247	-0.0164211	yellow|0.4369
445	CSE1L|P55060-3	yellow	0.187966	0.331316	0.215326	0.436744	0.00525544	-0.253109	0.149924	-0.0417767	-0.0804826	-0.469582	-0.5803	-0.269489	-0.188799	-0.200413	0.407321	-0.0738072	0.268045	-0.100805	0.311017	0.488463	0.243597	yellow|0.4367
1108	KIAA1598|A0MZ66-4	yellow	0.00884008	0.254638	-0.103615	0.432933	0.156304	0.0558815	0.289107	0.302367	0.157145	0.119873	-0.169639	-0.190821	-0.00349303	0.226408	0.0188613	0.0475648	0.000736218	-0.352508	-0.174583	-0.0735782	-0.0203354	yellow|0.4329
385	HADHA|P40939	yellow	0.0990642	-0.0560988	0.43035	0.432112	-0.0032163	0.200044	0.369732	-0.0476782	0.239572	0.00656959	-0.230367	-0.44784	-0.377509	-0.236748	0.114831	0.00296622	0.024114	0.168438	-0.189056	0.0530342	-0.0770178	yellow|0.4321
2861	FGF1|P05230	yellow	-0.022499	-0.0159404	0.131901	0.431862	0.195445	0.207232	0.308074	0.0602101	0.0955654	0.0463968	-0.178487	-0.375114	-0.342497	-0.0860319	0.0350978	0.144029	0.107204	-0.15303	-0.100209	-0.000647589	-0.19525	yellow|0.4319
2496	CMTM5|Q96DZ9-4	yellow	-0.0426555	-0.0470155	0.0750645	0.429686	0.147295	0.259741	0.227333	0.0562862	0.0768129	0.0273355	-0.132578	-0.286292	-0.266919	-0.0385365	0.062319	0.101525	0.0777052	-0.152035	-0.0759157	0.00410471	-0.0912487	yellow|0.4297
1369	FTH1|P02794	yellow	0.0946958	0.162507	0.186904	0.428246	-0.106654	-0.179885	0.115231	-0.00175947	-0.162875	-0.318047	-0.490932	-0.315655	-0.260097	-0.174299	0.175605	-0.245893	0.0545928	-0.0775471	0.10821	0.371771	-0.073295	yellow|0.4282
1734	AHNAK2|Q8IVF2-3	yellow	0.0547133	0.13814	0.215904	0.427914	-0.0924668	-0.202732	0.0643563	-0.0645601	0.27251	-0.0637372	-0.184329	-0.19142	-0.196732	-0.258584	0.198322	0.0467643	0.260696	-0.00528886	0.0250359	0.203278	0.0459723	yellow|0.4279
202	BIN1|O00499	yellow	0.193519	0.326986	0.0701127	0.422937	0.161912	-0.059474	0.216294	0.22873	0.336713	0.124374	-0.0422053	-0.0910812	0.138313	0.225967	0.106865	0.000296701	0.00769004	-0.233671	-0.14425	-0.0846894	0.159412	yellow|0.4229
2040	LAMP1|P11279	yellow	0.0876944	-0.0590416	0.0194884	0.419797	0.21803	0.0600461	0.240862	0.0691501	-0.0581786	0.0107727	-0.278963	-0.384335	-0.387018	-0.0939814	-0.155585	-0.0387333	-0.0448258	-0.215494	-0.0303371	0.19094	-0.41467	yellow|0.4198
865	TXNL1|O43396	yellow	0.208663	0.123136	0.284058	0.418571	0.0862517	0.110016	0.413805	0.306684	0.46722	0.352486	0.0196338	-0.447734	-0.14759	-0.0180775	-0.114365	-0.112609	-0.228769	-0.156317	-0.403571	-0.287659	-0.23921	yellow|0.4186
3297	PLLP|H3BN27	yellow	0.0348848	-0.0301651	0.141281	0.416239	-0.064632	-0.19256	-0.0123855	-0.150756	-0.00129587	-0.0900065	-0.373937	-0.220986	-0.36887	-0.211054	-0.0309982	-0.0252585	0.152453	0.0292069	0.150996	0.293846	-0.173403	yellow|0.4162
1683	STXBP3|O00186	yellow	-0.003814	0.174372	0.12648	0.412818	0.0965139	0.0850752	0.37725	0.188629	0.0379517	-0.139995	-0.336484	-0.350442	-0.136738	-0.0329983	0.0984378	0.169947	0.177119	-0.208704	0.0280917	0.139641	0.0237275	yellow|0.4128
2212	MCAM|P43121	yellow	0.114692	0.156678	0.123405	0.412791	0.189826	0.0564299	0.319667	0.110314	0.227089	0.0337928	-0.128917	-0.311641	-0.180199	-0.0500622	0.0864035	0.0990984	0.0651627	-0.104387	-0.174549	-0.000958217	0.00234228	yellow|0.4128
149	FSCN1|Q16658	yellow	0.0909172	0.273373	-0.0286797	0.411142	0.0711974	-0.263585	0.0260015	0.00278983	0.05884	-0.0714128	-0.279598	-0.0929799	-0.141782	-0.116355	-0.0319676	-0.0577938	0.176539	-0.173575	0.141006	0.260746	-0.0502139	yellow|0.4111
552	HADHB|P55084-2	yellow	0.048187	-0.0172348	0.277719	0.406978	0.0242211	0.113952	0.302394	-0.0254448	0.198919	0.0274827	-0.240752	-0.359837	-0.322635	-0.210121	0.0788722	0.0650067	0.102298	0.0816353	-0.0743919	0.140641	-0.104579	yellow|0.407
2539	MYADM|C9JJV6	yellow	0.185575	0.290131	0.154236	0.4035	-0.0176212	-0.147485	0.133009	0.144819	0.152715	-0.124786	-0.237351	-0.134806	0.0518814	0.0593503	0.107359	-0.143384	0.0748371	-0.159128	-0.0477545	0.128215	0.0924517	yellow|0.4035
997	PTGDS|P41222	yellow	0.114046	0.115367	0.149504	0.398168	0.0941532	0.0775043	0.349889	0.205821	0.0583114	0.0988684	-0.230189	-0.396425	-0.210446	0.00552059	-0.123068	-0.0972876	-0.0575498	-0.246792	0.028077	0.0142216	-0.214015	yellow|0.3982
939	RBP1|P09455	yellow	0.0062923	0.0433138	0.273081	0.392065	0.23213	0.0593762	0.254265	-0.0271867	0.188617	-0.0389905	-0.143645	-0.244706	-0.221238	-0.161476	0.240983	0.269118	0.230403	-0.0282421	-0.0764233	0.0338453	0.0906661	yellow|0.3921
1432	ASAH1|Q13510	yellow	0.0750295	-0.043094	0.183337	0.389713	0.220455	0.165734	0.288788	0.0143961	0.0506024	-0.0735854	-0.153849	-0.352271	-0.314416	-0.178879	0.0407412	0.0352635	0.0527409	-0.0865586	-0.0662098	0.110559	-0.192819	yellow|0.3897
1860	RPS25|P62851	yellow	0.0970733	0.0583519	0.217244	0.380897	0.193214	-0.0531982	0.213014	-0.0489329	0.088806	-0.191006	-0.196983	-0.293926	-0.264444	-0.191981	0.203081	0.0907061	0.22806	0.00708222	-0.0262647	0.233395	0.0680646	yellow|0.3809
2641	FTL|P02792	yellow	0.141133	0.12967	0.127437	0.378867	-0.0214981	-0.0715024	0.200285	0.0285293	-0.148007	-0.268601	-0.406081	-0.319619	-0.238626	-0.177035	0.113753	-0.0878144	0.139167	-0.0944264	0.0784458	0.288311	-0.0760684	yellow|0.3789
712	PREPL|Q4J6C6-4	yellow	0.237775	0.245926	0.410987	0.374778	0.100702	-0.10861	0.334134	0.117945	0.11614	-0.1782	-0.166199	-0.434828	-0.12682	-0.165745	0.288142	-0.00428499	0.0930318	-0.12418	-0.0216765	0.145707	0.0994153	yellow|0.3748
165	LGALS1|P09382	yellow	0.216137	0.131594	0.32499	0.368277	-0.210279	-0.0353233	0.277688	0.115382	0.380153	0.0861937	-0.175694	-0.420622	-0.212601	-0.212753	-0.0021595	-0.160118	-0.00629889	0.0521757	-0.196092	0.00592584	-0.0908914	yellow|0.3683
2349	ARL2|P36404	yellow	0.11112	0.0855045	0.292894	0.368332	0.115627	0.0996477	0.311281	0.13926	0.0924053	-0.0108014	-0.140887	-0.375556	-0.213815	-0.0799827	0.121104	-0.0302716	-0.0232297	-0.108795	-0.159091	-0.000465303	-0.05552	yellow|0.3683
2105	ENDOD1|O94919	yellow	0.0890994	0.100598	0.252585	0.366814	-0.0267185	-0.0476339	0.219999	0.0247824	-0.146114	-0.245268	-0.344176	-0.332355	-0.19399	-0.162005	0.182136	-0.140392	0.0150759	-0.111519	0.0173748	0.31961	-0.0465566	yellow|0.3668
457	RUFY3|Q7L099	yellow	0.193919	0.422623	0.257134	0.360984	-0.0886065	-0.192169	0.204466	0.192996	0.361489	-0.0571925	-0.305311	-0.181418	0.0600724	0.100911	0.193216	-0.0775783	0.100801	-0.108338	0.0878286	0.112233	0.202485	yellow|0.361
2444	CPPED1|Q9BRF8	yellow	0.00431714	0.125124	0.149175	0.357583	0.186265	0.0207567	0.264119	0.0957782	0.0809523	0.0471289	-0.129466	-0.259775	-0.163278	-0.0721066	0.102462	0.0837708	0.0282141	-0.141932	-0.182221	0.0728851	-0.022919	yellow|0.3576
784	CAB39|Q9Y376	yellow	0.235493	0.13932	0.412093	0.357084	-0.0697444	-0.135448	0.198916	0.0797217	0.148559	0.0457526	-0.192961	-0.404483	-0.250559	-0.213316	-0.0552855	-0.249718	-0.0329915	-0.0583968	0.01574	0.176906	-0.184256	yellow|0.3571
2484	TNPO1|Q92973-2	yellow	0.164433	0.0951579	0.238895	0.354684	0.162383	0.0605493	0.314801	0.149525	0.156855	0.0552345	-0.0914962	-0.356584	-0.208934	-0.0482267	-0.024153	-0.067199	9.98e-05	-0.15558	-0.0858113	-0.0428266	-0.140391	yellow|0.3547
454	GNG7|O60262	yellow	0.0474687	0.0980282	0.309497	0.354176	0.0283687	-0.190799	0.0143241	-0.247977	0.124	-0.127197	-0.193864	-0.173453	-0.260595	-0.263683	0.114782	0.0452374	0.348321	0.16452	0.18934	0.304054	0.065857	yellow|0.3542
1807	OSTF1|Q92882	yellow	0.202286	0.159848	0.233282	0.353891	0.0336304	0.0688435	0.321586	0.183818	0.0721998	0.00464706	-0.191398	-0.400989	-0.195099	-0.111723	-0.0362284	-0.165338	-0.163693	-0.210663	-0.1676	0.00386555	-0.162553	yellow|0.3539
1748	LCMT1|Q9UIC8	yellow	0.284875	0.405105	0.0664819	0.348947	0.225805	0.00337201	0.346564	0.286691	0.0192716	-0.143881	-0.202659	-0.243966	0.0678961	0.128731	0.214094	-0.104668	0.000811791	-0.342653	0.00754372	0.141327	0.132576	yellow|0.3489
1680	RALY|Q9UKM9-2	yellow	0.0436988	0.0542041	0.146043	0.347966	0.373094	0.0630019	0.206492	-0.0541377	0.0033984	-0.212255	-0.183793	-0.2473	-0.320321	-0.190298	0.3281	0.233414	0.300078	-0.115927	-0.0632728	0.185648	0.0781334	yellow|0.348
675	DARS|P14868	yellow	0.0959501	0.0713204	0.293386	0.345125	0.155687	0.139559	0.292185	0.0499434	0.190796	-0.0947146	-0.146872	-0.334134	-0.30427	-0.214393	0.160687	0.0382285	0.117624	0.0259078	-0.149772	0.0716792	-0.0310781	yellow|0.3451
1370	OSBPL1A|Q9BXW6	yellow	0.11442	0.152595	0.161274	0.343568	0.0949611	-0.103115	0.112765	-0.0239258	0.0316394	-0.119761	-0.301096	-0.182446	-0.190496	-0.0879042	0.0963868	-0.0697652	0.097023	-0.0350529	0.1273	0.273679	-0.0230078	yellow|0.3436
2408	TMX1|Q9H3N1	yellow	0.0820521	0.00218484	0.218772	0.342489	0.123367	0.0587604	0.22398	-0.0127282	0.0864339	0.0195559	-0.110078	-0.364898	-0.334158	-0.214945	0.0626769	-0.0250245	-0.00271603	-0.0130365	-0.0432272	0.0963302	-0.132366	yellow|0.3425
810	SPTBN4|Q9H254	yellow	0.0713053	0.109759	0.272305	0.342204	0.127959	-0.0930007	0.142317	0.00272364	0.0862675	-0.0836375	-0.226843	-0.221544	-0.194492	-0.098737	0.182416	0.00664409	0.0562763	-0.0370181	-0.080344	0.146279	0.0312178	yellow|0.3422
679	APOD|P05090	yellow	0.245091	0.139308	0.233919	0.33824	0.130586	0.108697	0.315933	0.158901	0.0501938	0.0747342	-0.0551655	-0.36326	-0.166733	-0.0497164	0.00263964	-0.17959	-0.156139	-0.189854	-0.157708	-0.0477404	-0.144287	yellow|0.3382
2986	CRNS1|A5YM72-5	yellow	0.132188	0.164969	0.244899	0.338155	-0.0171546	-0.113958	0.200866	0.0659138	-0.00476692	-0.193431	-0.253013	-0.271256	-0.106337	-0.12078	0.294813	-0.00686107	0.0267697	-0.104484	-0.0416797	0.120377	0.166073	yellow|0.3382
1730	INF2|Q27J81-2	yellow	-0.0241126	0.0672501	0.0781701	0.337282	0.0111193	-0.216033	0.0109758	-0.154322	0.129615	-0.122551	-0.246968	-0.103713	-0.252029	-0.22373	0.135191	0.0503186	0.277804	0.0126092	0.147101	0.180952	-0.00673126	yellow|0.3373
433	ACTR1A|P61163	yellow	0.169952	0.278033	0.125097	0.334543	0.00640057	-0.0778945	0.304293	0.316757	0.268405	0.17545	-0.227747	-0.344273	-0.0589835	0.119283	-0.164159	-0.166991	-0.188539	-0.299691	-0.0975317	-0.0742905	-0.186132	yellow|0.3345
3171	GCLM|P48507	yellow	0.133451	0.120312	0.192406	0.33282	0.122106	0.196461	0.335018	0.176478	0.0888605	0.00751135	-0.127187	-0.332447	-0.18911	-0.0914859	0.0850985	-0.0549321	0.0179754	-0.165644	-0.152763	-0.0533276	-0.149188	yellow|0.3328
918	PCYT2|Q99447	yellow	0.205778	0.19196	0.190311	0.331533	-0.158069	-0.0368767	0.22842	0.250485	0.268783	0.102511	-0.174676	-0.277873	-0.00227949	0.0207365	-0.0801056	-0.234317	-0.162072	-0.174377	-0.125358	-0.0590731	-0.128905	yellow|0.3315
317	TF|P02787	yellow	0.17596	0.142482	0.191398	0.326369	-0.0880295	-0.109074	0.20332	0.0346867	0.244493	-0.0424713	-0.234779	-0.274916	-0.163044	-0.129167	0.0324341	-0.0235568	0.0748908	0.0243246	0.0393804	0.0785197	-0.00821922	yellow|0.3264
687	SARS|P49591	yellow	0.179984	0.269146	0.3963	0.325511	0.0655257	-0.0796472	0.343008	0.207477	0.405238	0.0929295	0.00257612	-0.35135	-0.0724698	-0.12081	0.152555	0.0323886	0.0541511	-0.107575	-0.156256	-0.0478585	0.0567982	yellow|0.3255
2899	POTEE|Q6S8J3	yellow	0.203742	0.147164	0.0169963	0.323638	0.0425674	-0.00808391	0.290152	0.23916	-0.0183886	-0.0594475	-0.341979	-0.320501	-0.136684	0.0209818	-0.164871	-0.234002	-0.203767	-0.300114	-0.109703	0.0476559	-0.290857	yellow|0.3236
1689	PRKAA1|Q13131	yellow	0.145092	0.292356	0.298554	0.321939	0.0921969	-0.054508	0.27989	0.180429	0.0536248	-0.134071	-0.170031	-0.265369	-0.0307115	-0.100887	0.257337	-0.0460171	0.09822	-0.138698	0.0240309	0.152943	0.102184	yellow|0.3219
1992	GCA|H7C2Z6	yellow	0.0728818	0.14302	0.0472225	0.321754	0.133574	-0.043319	0.198466	0.0730428	-0.0126681	-0.212813	-0.276236	-0.154879	-0.0831922	-0.0414155	0.167523	0.144486	0.248581	-0.163718	0.102291	0.223595	0.10554	yellow|0.3218
3062	MIEN1|Q9BRT3	yellow	0.168731	0.255628	0.144998	0.318438	-0.0266313	-0.101277	0.206963	0.157581	0.0460266	-0.0930497	-0.314464	-0.213787	-0.0503646	-0.00971268	0.110513	-0.114401	0.121272	-0.169501	0.10759	0.171987	0.069899	yellow|0.3184
1047	COPA|P53621	yellow	-0.036177	0.0325648	0.258857	0.314452	0.26647	0.0153333	0.271098	0.0639886	0.246308	0.0342122	-0.116884	-0.267149	-0.224414	-0.144791	0.118455	0.274766	0.174959	-0.0684229	-0.0634418	-0.0425727	-0.0433046	yellow|0.3145
1348	GMPR2|A0A087WWM4	yellow	-0.106872	-0.12214	0.149643	0.311519	0.0952446	0.125705	0.225275	0.0379398	0.105794	0.218169	-0.0185419	-0.359677	-0.35976	-0.129594	-0.104037	0.0899217	-0.0451678	-0.0712588	-0.108448	-0.117513	-0.260219	yellow|0.3115
2018	UBE2V2|Q15819	yellow	0.303234	0.284043	0.148996	0.309472	0.0802725	-0.086555	0.221791	0.106016	0.269327	0.0106296	-0.134545	-0.162181	-0.00259393	-0.0217772	0.0772413	-0.195724	-0.0169683	-0.044486	-0.205167	0.0611295	0.0312461	yellow|0.3095
2193	TBCE|Q15813	yellow	0.133341	0.196136	0.293181	0.305117	-0.114536	-0.10129	0.162512	-0.00695636	0.0530505	-0.250711	-0.270489	-0.235473	-0.0867979	-0.161692	0.283518	-0.125377	0.141642	0.0570605	0.0884543	0.217706	0.192735	yellow|0.3051
2434	ATP5E|P56381	yellow	0.166493	-0.144309	0.188798	0.304852	0.0445492	-0.00355763	0.133449	-0.0399817	-0.0264458	0.00812718	-0.201092	-0.352231	-0.426037	-0.202624	-0.231769	-0.229207	-0.179191	-0.00196281	-0.192958	0.191557	-0.528085	yellow|0.3049
833	PTPLAD1|Q9P035	yellow	0.248043	0.275072	0.27591	0.302395	0.137458	-0.00245699	0.304119	0.0715226	-0.147345	-0.418716	-0.344098	-0.372887	-0.194037	-0.135182	0.306995	-0.120615	0.0825299	-0.0737362	0.00169344	0.311575	0.153716	yellow|0.3024
1509	AIP|O00170	yellow	0.287556	0.187365	0.225598	0.298948	0.213436	0.0267291	0.255675	0.20267	0.235755	0.199204	-0.0478721	-0.328064	-0.164589	-0.0448546	-0.0539152	-0.102941	-0.122817	-0.15235	-0.222525	-0.0451859	-0.216117	yellow|0.2989
3509	MTMR10|Q9NXD2	yellow	0.104708	0.197575	0.0679195	0.297271	0.165526	0.0314549	0.256279	0.0901336	0.0226414	-0.0856283	-0.150422	-0.230846	-0.100523	0.00820159	0.102582	0.0105461	0.033564	-0.19912	0.0988112	0.0848175	0.0126831	yellow|0.2973
1126	HUWE1|Q7Z6Z7-2	yellow	0.071488	0.333892	0.164554	0.289778	0.0836559	-0.161179	0.177367	0.0832726	0.159213	-0.140749	-0.19906	-0.166499	-0.0524881	-0.0961421	0.245127	0.165612	0.321653	-0.0693612	0.127561	0.135392	0.276433	yellow|0.2898
1171	MAP1LC3B|H3BTL1	yellow	0.189407	0.324535	0.31308	0.287858	0.129532	0.0239174	0.299831	0.159702	0.193823	-0.14511	-0.160098	-0.223845	0.0484993	0.00625859	0.321	0.00492009	0.0864949	-0.0672371	-0.152763	0.0175641	0.272897	yellow|0.2879
239	BSN|Q9UPA5	turquoise	-0.355571	-0.317516	-0.442367	-0.760256	-0.0913792	-0.124273	-0.711715	-0.415983	-0.0536047	0.109664	0.524336	0.869528	0.384732	0.122431	-0.135441	0.20513	0.0865247	0.398839	0.140376	-0.148832	0.193968	turquoise|0.8695
142	SEPT5|Q99719	turquoise	-0.288844	-0.182386	-0.518352	-0.710814	-0.207743	-0.205288	-0.723941	-0.385909	-0.265663	-0.113161	0.268765	0.863438	0.446943	0.215982	-0.133238	0.066023	0.115202	0.348683	0.395197	0.139464	0.189434	turquoise|0.8634
297	DLG4|P78352-3	turquoise	-0.274613	-0.196613	-0.407364	-0.731344	-0.178638	-0.178668	-0.673476	-0.381556	-0.118253	-0.0481096	0.309827	0.85805	0.458413	0.176267	-0.0565237	0.120185	0.12166	0.382976	0.240361	-0.0103922	0.308046	turquoise|0.8581
520	SYNGAP1|Q96PV0	turquoise	-0.202483	-0.103639	-0.468333	-0.621998	-0.176148	-0.245418	-0.631113	-0.3231	-0.0539292	-0.0773027	0.210383	0.852	0.483932	0.198297	0.00749521	0.133679	0.184335	0.291374	0.300411	0.00779581	0.361997	turquoise|0.852
75	SYT1|P21579	turquoise	-0.275274	-0.0834614	-0.541419	-0.727585	-0.163423	-0.108733	-0.530439	-0.149013	-0.0424756	0.0101548	0.316435	0.840699	0.639741	0.37828	-0.0402766	0.155301	0.0405001	0.217435	0.170307	-0.119468	0.334261	turquoise|0.8407
128	STX1A|Q16623	turquoise	-0.362724	-0.22023	-0.632571	-0.646912	-0.0677833	-0.0893467	-0.629296	-0.247562	-0.148258	0.123535	0.349286	0.840334	0.44717	0.374919	-0.245579	0.130515	-0.0157058	0.172286	0.19205	-0.132154	0.0887357	turquoise|0.8403
2643	SLC30A3|Q99726	turquoise	-0.298031	-0.0721757	-0.504675	-0.643646	-0.208728	-0.237406	-0.637201	-0.27039	-0.191197	-0.130151	0.188162	0.810729	0.502688	0.245468	-0.050064	0.1275	0.195081	0.206689	0.411603	0.097712	0.278059	turquoise|0.8107
474	GRIA2|P42262	turquoise	-0.384775	-0.325947	-0.28562	-0.650545	-0.198484	-0.26532	-0.749176	-0.545696	-0.0931478	-0.0534874	0.282304	0.800205	0.227898	-0.0362137	-0.0524775	0.222303	0.242637	0.505129	0.273628	0.0365926	0.232265	turquoise|0.8002
497	KIAA1045|Q9UPV7	turquoise	-0.371173	-0.239199	-0.473056	-0.601536	-0.29238	-0.279289	-0.751175	-0.343113	-0.112664	0.136964	0.274076	0.796122	0.33399	0.193641	-0.303812	0.0612586	0.0866519	0.332652	0.25003	0.00527297	0.0194057	turquoise|0.7961
418	CORO1A|P31146	turquoise	-0.203591	-0.00315719	-0.662825	-0.620426	-0.222438	-0.259462	-0.60476	-0.155659	-0.109362	-0.00899578	0.171621	0.792792	0.503016	0.304696	-0.154852	-0.00122952	0.0807887	0.134621	0.289691	0.0448268	0.16991	turquoise|0.7928
641	SYNPO|Q8N3V7-3	turquoise	-0.298131	-0.310825	-0.345361	-0.646053	-0.211553	-0.197334	-0.722849	-0.488718	0.0358987	0.019636	0.414693	0.787814	0.274312	0.0197797	-0.0862074	0.185736	0.112585	0.479085	0.20847	-0.0271944	0.1754	turquoise|0.7878
119	ATP6V0A1|Q93050-1	turquoise	-0.123169	0.00755625	-0.495117	-0.691532	-0.370069	-0.255958	-0.626886	-0.164814	-0.235289	-0.153011	0.0564191	0.78576	0.583507	0.320777	-0.129318	-0.135071	0.0208821	0.234679	0.468476	0.17331	0.23085	turquoise|0.7858
1051	ANKS1B|Q7Z6G8-3	turquoise	-0.338611	-0.205743	-0.370073	-0.603839	-0.15089	-0.217826	-0.648552	-0.391301	-0.141352	-0.0522479	0.237025	0.770542	0.323611	0.152732	-0.141742	0.143721	0.125109	0.369364	0.285955	0.0160273	0.171514	turquoise|0.7705
245	ATP6V0D1|P61421	turquoise	-0.249347	-0.0759555	-0.39566	-0.659833	-0.415554	-0.2706	-0.684445	-0.255861	-0.229896	-0.168028	0.0953781	0.767662	0.490111	0.228235	-0.140612	-0.0726441	0.0815003	0.313624	0.512786	0.218558	0.206211	turquoise|0.7677
252	SLC17A7|Q9P2U7	turquoise	-0.186264	-0.00615413	-0.534477	-0.614902	-0.285035	-0.208833	-0.54256	-0.0414897	-0.146739	-0.0095569	0.16279	0.752182	0.603108	0.412536	-0.220014	-0.0257947	-0.0282309	0.109645	0.37563	0.000450992	0.142627	turquoise|0.7522
259	CAP2|P40123	turquoise	-0.232383	0.00782491	-0.463365	-0.466454	-0.0363065	-0.209197	-0.521124	-0.268214	0.0348739	-0.0276366	0.232164	0.750333	0.423993	0.190345	0.0824841	0.243802	0.273711	0.207387	0.263365	0.0157919	0.402622	turquoise|0.7503
829	HOMER1|Q86YM7	turquoise	-0.153553	-0.119115	-0.282365	-0.602459	-0.201571	-0.218053	-0.598532	-0.392735	0.0093216	-0.113286	0.27379	0.749792	0.3596	0.00979346	0.10202	0.122542	0.19393	0.414995	0.175903	0.0577629	0.34735	turquoise|0.7498
674	AP3B2|Q13367	turquoise	-0.255779	-0.0704575	-0.488676	-0.58238	-0.288416	-0.207451	-0.634911	-0.276204	-0.239259	-0.15989	0.144401	0.74471	0.42381	0.199271	-0.0558298	0.0199436	0.099648	0.226158	0.337961	0.173463	0.207771	turquoise|0.7447
124	AP2A1|O95782-2	turquoise	-0.216569	0.11251	-0.379781	-0.446869	-0.255966	-0.363398	-0.632738	-0.28619	-0.243419	-0.256335	-0.0556138	0.736411	0.455664	0.205172	0.0266396	0.0397469	0.257673	0.206603	0.60032	0.328529	0.359961	turquoise|0.7364
432	ACTN2|P35609-2	turquoise	-0.0793564	0.0053725	-0.430411	-0.49062	-0.486293	-0.415667	-0.664727	-0.276206	0.0096841	-0.18308	-0.0103283	0.736327	0.473518	0.151969	-0.0594803	-0.135478	0.107995	0.313203	0.365767	0.188699	0.272427	turquoise|0.7363
205	ACTN1|P12814-3	turquoise	-0.136459	-0.0539	-0.317994	-0.586728	-0.191093	-0.215262	-0.531008	-0.296476	-0.0146753	-0.103758	0.184846	0.733763	0.445603	0.17187	0.0141012	0.072651	0.0825931	0.327971	0.26575	0.0222267	0.330469	turquoise|0.7338
141	SEPT11|D6RGI3	turquoise	-0.215092	-0.0941719	-0.448245	-0.613213	-0.0508588	-0.0238131	-0.474339	-0.214881	-0.140284	-0.00254928	0.276721	0.729526	0.490239	0.312496	-0.0746451	0.0833156	-0.0173855	0.262243	0.142475	-0.0672335	0.253638	turquoise|0.7295
1201	VGF|O15240	turquoise	-0.348355	-0.304008	-0.306968	-0.583079	-0.246584	-0.281401	-0.755226	-0.592774	0.0366644	-0.0545832	0.332925	0.728366	0.158669	-0.102673	0.0227054	0.224478	0.271032	0.580694	0.222235	0.0863998	0.242987	turquoise|0.7284
438	DMXL2|Q8TDJ6	turquoise	-0.165876	0.0976525	-0.226277	-0.53304	-0.360436	-0.388403	-0.597063	-0.298702	-0.0474913	-0.253419	0.0142741	0.727041	0.491345	0.0694569	0.0982422	0.0249395	0.247644	0.338516	0.419866	0.185928	0.486536	turquoise|0.727
248	AP2A2|O94973	turquoise	-0.192701	0.14947	-0.460011	-0.592906	-0.279113	-0.212161	-0.512234	-0.0890334	-0.270237	-0.209112	0.0973589	0.726811	0.602227	0.323824	-0.0350715	-0.0457209	0.065256	0.13174	0.538644	0.17664	0.368294	turquoise|0.7268
1365	NECAB2|Q7Z6G3	turquoise	-0.222011	-0.0136187	-0.578231	-0.595919	-0.281323	-0.108556	-0.490693	-0.0168346	-0.0553989	0.0841691	0.188214	0.723742	0.59356	0.377153	-0.170359	-0.024565	-0.0574695	0.05265	0.238623	-0.0687883	0.150327	turquoise|0.7237
2542	LINGO1|Q96FE5-2	turquoise	-0.290586	-0.0351317	-0.384259	-0.559072	-0.16065	-0.282562	-0.56493	-0.283898	-0.0634815	-0.147775	0.221576	0.723651	0.4501	0.125853	0.063228	0.218405	0.231153	0.255304	0.312305	0.0782098	0.401555	turquoise|0.7237
103	AP2B1|P63010	turquoise	-0.208106	0.0605974	-0.464256	-0.495658	-0.253603	-0.336432	-0.607988	-0.252486	-0.32667	-0.283085	-0.0865383	0.721386	0.409598	0.238243	-0.128245	-0.0473685	0.15287	0.18576	0.686407	0.342196	0.200362	turquoise|0.7214
732	WASF1|Q92558	turquoise	-0.265515	-0.0629228	-0.589187	-0.570903	-0.125088	-0.112929	-0.51107	-0.0803623	-0.195319	0.0031998	0.215321	0.721328	0.517122	0.368474	-0.187429	0.0236309	-0.0648385	0.0309984	0.301923	-0.0477151	0.175797	turquoise|0.7213
305	HPCAL1|P37235	turquoise	-0.227423	-0.0860656	-0.601428	-0.60421	0.00643857	-0.0541625	-0.434544	-0.0882221	-0.236572	0.0141065	0.281835	0.720987	0.496976	0.369587	-0.16465	0.145212	0.0113346	0.0122664	0.269916	-0.0501559	0.185812	turquoise|0.721
110	SIRPA|P78324	turquoise	-0.310222	-0.359217	-0.427131	-0.648595	-0.175481	-0.0233371	-0.645536	-0.325292	-0.123751	0.18116	0.473425	0.716363	0.312808	0.216243	-0.322748	0.0419108	-0.104439	0.3723	0.22419	-0.0857209	-0.0622163	turquoise|0.7164
1084	SH3GL1|Q99961	turquoise	-0.147865	-0.249486	-0.392374	-0.585345	-0.10232	-0.121739	-0.570876	-0.310948	-0.103662	-0.0120661	0.305346	0.714917	0.323161	0.139165	-0.13619	0.015772	-0.000829748	0.268825	0.205655	-0.0325793	0.0883075	turquoise|0.7149
586	CACNA2D1|P54289-2	turquoise	-0.231342	-0.0980219	-0.530043	-0.608382	-0.0335867	-0.0562139	-0.447919	-0.0864954	-0.136806	0.123509	0.349527	0.714629	0.511162	0.383854	-0.22231	0.0890144	-0.0925344	0.0838239	0.136538	-0.177189	0.139764	turquoise|0.7146
398	PAK1|Q13153	turquoise	-0.128973	0.0339823	-0.424923	-0.483581	-0.189297	-0.221977	-0.448333	-0.127912	0.140919	0.041813	0.2536	0.708272	0.560994	0.299913	0.0695668	0.0946333	0.115218	0.147523	0.166072	-0.0155751	0.357448	turquoise|0.7083
647	BAIAP2|Q9UQB8-3	turquoise	-0.128594	-0.0688077	-0.497857	-0.527222	-0.336695	-0.228825	-0.555885	-0.119552	-0.00595089	0.013432	0.16923	0.7049	0.484041	0.35779	-0.273611	-0.0405851	-0.0131306	0.15822	0.299002	-0.0277366	0.0598708	turquoise|0.7049
1210	OLFM1|Q99784	turquoise	-0.331638	-0.31871	-0.188916	-0.551863	-0.0489804	-0.246348	-0.721201	-0.642708	-0.0941999	-0.0692983	0.335672	0.704816	0.106252	-0.151026	0.0203287	0.239588	0.235968	0.532227	0.16826	0.0760194	0.212394	turquoise|0.7048
190	AP2M1|Q96CW1-2	turquoise	-0.154199	-0.0188428	-0.384032	-0.560935	-0.250756	-0.39893	-0.627761	-0.27029	-0.26488	-0.252577	0.0370994	0.703529	0.406234	0.157773	-0.110984	-0.0513025	0.10208	0.243914	0.476651	0.237295	0.177565	turquoise|0.7035
292	DPP6|P42658-2	turquoise	-0.155117	-0.180852	-0.359597	-0.597457	-0.443324	-0.262461	-0.669532	-0.306695	-0.146724	-0.108432	0.130739	0.702853	0.411103	0.203843	-0.163597	-0.110426	0.0176802	0.361154	0.338365	0.134633	0.133713	turquoise|0.7029
582	AP3D1|O14617-5	turquoise	-0.195879	0.116855	-0.364139	-0.489077	-0.282999	-0.301267	-0.559796	-0.262745	-0.16615	-0.345892	-0.0386873	0.702591	0.459767	0.20441	0.125583	0.0760019	0.277532	0.267254	0.626191	0.290539	0.455334	turquoise|0.7026
2229	ICAM5|Q9UMF0	turquoise	-0.267043	-0.0570617	-0.63464	-0.613988	-0.0351315	0.0396169	-0.362077	0.103245	-0.184737	0.166382	0.306162	0.699027	0.608388	0.4904	-0.273108	0.105323	-0.116539	-0.0982836	0.211244	-0.266498	0.117609	turquoise|0.699
1110	PLXNA1|Q9UIW2	turquoise	-0.282744	-0.0961474	-0.456368	-0.549934	-0.147759	-0.0738511	-0.488317	-0.200947	-0.119625	-0.0116803	0.252939	0.698893	0.456593	0.272434	-0.11268	0.15443	0.105451	0.161572	0.264785	-0.0873628	0.247626	turquoise|0.6989
389	TLN2|Q9Y4G6	turquoise	-0.336929	-0.373079	-0.311804	-0.534811	0.0243888	-0.00565738	-0.541439	-0.375885	-0.0509624	0.112057	0.381907	0.694917	0.282312	0.169389	-0.0997866	0.283182	0.0959102	0.291729	0.139669	-0.116023	0.125064	turquoise|0.6949
84	PACSIN1|Q9BY11	turquoise	-0.334591	-0.321877	-0.536804	-0.55302	-0.0364008	0.0157157	-0.53208	-0.125021	-0.0658821	0.415174	0.519021	0.688571	0.3755	0.388477	-0.451682	0.117571	-0.136327	0.0743333	0.0509456	-0.300187	-0.15102	turquoise|0.6886
467	SV2B|Q7L1I2	turquoise	-0.120024	0.0685292	-0.482494	-0.536309	-0.28028	-0.223374	-0.485	-0.0821752	-0.226363	-0.184359	0.0578422	0.688469	0.561245	0.337735	-0.00774837	-0.0422295	0.0898416	0.101553	0.407328	0.186034	0.298847	turquoise|0.6885
238	CADM3|Q8N126	turquoise	-0.31226	-0.224877	-0.403398	-0.558774	-0.288884	-0.141146	-0.615876	-0.237812	-0.182135	0.0212916	0.277357	0.684614	0.396866	0.261896	-0.205465	0.0313725	0.0258795	0.235502	0.367816	0.0794763	0.1114	turquoise|0.6846
419	DCLK1|O15075	turquoise	-0.210871	-0.129312	-0.293784	-0.419784	-0.217676	-0.358479	-0.638579	-0.456285	0.0410976	-0.12056	0.101066	0.682728	0.211528	-0.105995	0.0603469	0.137147	0.32758	0.386079	0.268063	0.187664	0.228791	turquoise|0.6827
1182	HPCA|P84074	turquoise	-0.184212	-0.101332	-0.540141	-0.47806	-0.126236	-0.214853	-0.474478	-0.20788	-0.0827191	-0.0623522	0.125931	0.680125	0.387762	0.20029	-0.0735239	0.148417	0.168377	0.0729473	0.300404	0.0140224	0.216833	turquoise|0.6801
1037	ERC2|O15083	turquoise	-0.194587	-0.0674259	-0.456567	-0.622218	0.0577455	-0.0445817	-0.40478	-0.125493	-0.140137	-0.0133702	0.261478	0.677705	0.474103	0.269419	-0.0323692	0.141189	0.0406929	0.103437	0.0855052	-0.126524	0.26339	turquoise|0.6777
738	PCLO|Q9Y6V0-5	turquoise	-0.235109	-0.182407	-0.283	-0.641265	0.00847619	0.033287	-0.422969	-0.273991	0.0244604	0.0926066	0.535784	0.672657	0.397442	0.0971341	0.0279322	0.274085	0.0771369	0.288245	0.035692	-0.257087	0.346448	turquoise|0.6727
157	RAB3A|P20336	turquoise	-0.148459	-0.0878661	-0.317045	-0.697001	-0.343484	-0.179132	-0.541757	-0.148206	-0.122605	0.0116497	0.335226	0.670651	0.531827	0.246808	-0.165426	-0.0721705	-0.103879	0.259402	0.258533	-0.0831939	0.188521	turquoise|0.6707
161	SV2A|Q7L0J3	turquoise	-0.315172	-0.229538	-0.436132	-0.654588	-0.253568	-0.132065	-0.587159	-0.233044	-0.230235	0.0569672	0.23824	0.669348	0.352393	0.192655	-0.254447	0.0119501	-0.0591818	0.225053	0.360178	-0.0237041	0.0186158	turquoise|0.6693
140	IDH2|P48735	turquoise	-0.296672	-0.266136	-0.430178	-0.507667	-0.0742742	-0.106775	-0.556418	-0.486972	-0.18072	-0.109448	0.193965	0.665014	0.153812	-0.028338	0.0216917	0.214843	0.289811	0.402503	0.361571	0.130179	0.202417	turquoise|0.665
477	CD47|Q08722	turquoise	-0.31669	-0.14786	-0.428861	-0.523664	-0.225735	-0.239717	-0.656973	-0.346218	-0.364208	-0.167983	0.106384	0.662038	0.270443	0.168501	-0.131974	0.070035	0.152421	0.267395	0.647045	0.292191	0.121691	turquoise|0.662
344	SLC25A22|Q9H936	turquoise	-0.196724	-0.0153914	-0.459862	-0.501819	-0.416687	-0.35368	-0.597037	-0.241683	-0.150066	-0.214539	-0.030611	0.660195	0.392737	0.15636	0.00434005	-0.00836885	0.195312	0.28859	0.420694	0.229762	0.212299	turquoise|0.6602
408	DNAJC6|O75061-4	turquoise	-0.16483	-0.0202204	-0.297369	-0.392745	-0.25522	-0.340873	-0.624353	-0.402258	-0.0489179	-0.212027	0.0514948	0.656191	0.288713	0.0109312	0.0817285	0.0737149	0.281929	0.379397	0.496816	0.280285	0.301834	turquoise|0.6562
1950	SCAI|Q8N9R8	turquoise	-0.278089	-0.171747	-0.290632	-0.542758	0.0352135	-0.11159	-0.532413	-0.442852	-0.233714	-0.218156	0.233108	0.650308	0.206767	-0.0394397	0.0872011	0.208751	0.213147	0.327065	0.328005	0.133647	0.286998	turquoise|0.6503
678	KRAS|P01116-2	turquoise	-0.328715	-0.220094	-0.404012	-0.533146	-0.194078	-0.0775956	-0.539565	-0.22362	-0.0463804	0.152494	0.368101	0.64798	0.361945	0.302563	-0.254277	0.136958	0.0405328	0.253394	0.204348	-0.111646	0.0375849	turquoise|0.648
16	STXBP1|P61764	turquoise	-0.156427	-0.0780347	-0.357136	-0.480815	-0.130579	-0.234185	-0.596746	-0.290169	-0.262974	-0.056019	0.209525	0.645788	0.343273	0.221824	-0.0834845	-0.0963447	-0.00163954	0.209686	0.252012	0.108726	0.139377	turquoise|0.6458
1347	KIAA1211L|Q6NV74	turquoise	-0.193602	-0.240986	-0.404907	-0.552195	-0.10668	-0.0968763	-0.572594	-0.260032	-0.19486	0.105637	0.377001	0.640153	0.285912	0.201156	-0.277051	-0.0473551	-0.127082	0.236283	0.218984	-0.0282174	-0.0258468	turquoise|0.6402
937	SGIP1|Q9BQI5	turquoise	-0.425528	-0.450601	-0.231288	-0.549057	0.00900138	-0.0708205	-0.587418	-0.514979	-0.0470845	0.127606	0.447832	0.639399	0.0889058	-0.0435256	-0.148409	0.344842	0.182953	0.438843	0.101516	-0.112816	0.0889894	turquoise|0.6394
271	DNM1L|O00429-6	turquoise	-0.202552	0.134564	-0.145133	-0.428418	-0.312269	-0.423548	-0.596916	-0.389763	-0.0032699	-0.326715	0.0794301	0.638801	0.34443	-0.0128587	0.191934	0.0996876	0.348862	0.43975	0.542554	0.291285	0.457963	turquoise|0.6388
734	WDR7|Q9Y4E6	turquoise	-0.176342	0.00724078	-0.190175	-0.440662	-0.398309	-0.386006	-0.586959	-0.310312	-0.00492466	-0.25827	0.0431971	0.638803	0.393418	0.0250721	0.0607749	-0.0132294	0.225636	0.371089	0.422319	0.244916	0.346956	turquoise|0.6388
1485	SYT12|Q8IV01	turquoise	-0.283176	-0.292599	-0.126398	-0.500838	-0.216918	-0.364844	-0.731329	-0.672187	0.0180762	-0.206941	0.224743	0.637515	0.0544937	-0.274548	0.142526	0.195082	0.352569	0.612903	0.213839	0.160895	0.283541	turquoise|0.6375
1830	GRIA3|P42263	turquoise	-0.264218	-0.23267	-0.17505	-0.503509	-0.0626524	-0.227169	-0.590953	-0.476636	-0.109534	-0.0908108	0.235358	0.637499	0.214071	-0.0534458	0.0487875	0.208046	0.258546	0.433053	0.222477	0.083372	0.270245	turquoise|0.6375
786	PIP5K1C|O60331-4	turquoise	-0.120113	-0.0847241	-0.324611	-0.483473	-0.387227	-0.289083	-0.600113	-0.184311	-0.0413205	0.0238788	0.155066	0.637349	0.415458	0.22285	-0.279598	-0.18415	-0.086832	0.27855	0.280212	0.066498	-0.0174507	turquoise|0.6373
2621	SEPT5|G3XAH0	turquoise	-0.26241	-0.227699	-0.357133	-0.520889	-0.0761142	0.0287739	-0.49675	-0.237249	-0.180194	-0.0219837	0.366328	0.635075	0.348997	0.159046	-0.0779314	0.0816235	-0.0120149	0.205931	0.135017	-0.00693353	0.111989	turquoise|0.6351
859	SHANK3|Q9BYB0	turquoise	-0.167062	-0.175071	-0.276732	-0.539705	0.0228641	-0.10321	-0.430563	-0.29303	-0.0590846	1.42e-05	0.315518	0.63358	0.357022	0.11131	-0.0491106	0.147105	0.0375787	0.288753	0.102306	-0.105216	0.246417	turquoise|0.6336
517	CTBP1|Q13363	turquoise	-0.265033	-0.00222184	-0.312882	-0.583388	0.0544994	-0.0325662	-0.351199	-0.119428	-0.032037	0.0307126	0.356847	0.633229	0.505569	0.266993	0.0644342	0.247243	0.106929	0.17603	0.133093	-0.19594	0.421318	turquoise|0.6332
940	CASKIN1|Q8WXD9	turquoise	-0.401375	-0.470544	-0.193759	-0.591519	-0.217292	-0.146473	-0.691006	-0.550097	0.0161389	0.083647	0.397064	0.632796	0.0568609	-0.149936	-0.155304	0.226262	0.133879	0.548359	0.118614	-0.0585104	0.0414484	turquoise|0.6328
804	PRKCE|Q02156	turquoise	-0.368449	-0.128865	-0.319523	-0.428468	-0.113827	-0.207244	-0.490373	-0.320194	-0.0955165	-0.138426	0.193556	0.63236	0.309639	0.0570456	0.04844	0.305699	0.249368	0.257374	0.290939	0.0636855	0.328389	turquoise|0.6324
331	ATP6V1C1|P21283	turquoise	-0.174114	0.090596	-0.392677	-0.450373	-0.387299	-0.373513	-0.585444	-0.19969	-0.167896	-0.186057	-0.036013	0.631277	0.387153	0.138247	-0.0778585	-0.0407023	0.207943	0.179334	0.554563	0.249915	0.228473	turquoise|0.6313
839	ABR|Q12979	turquoise	-0.322376	-0.14255	-0.563666	-0.38769	-0.053586	-0.161254	-0.480967	-0.258379	-0.221009	-0.176949	0.0159456	0.631329	0.294726	0.195149	0.0242715	0.198445	0.231324	0.0181266	0.344034	0.151906	0.208023	turquoise|0.6313
1044	AP3M2|P53677	turquoise	-0.263928	-0.0863795	-0.389123	-0.482801	-0.144653	-0.12079	-0.440357	-0.100432	-0.036812	0.0529628	0.211157	0.629259	0.442973	0.268039	-0.15651	0.132594	0.0517841	0.132805	0.208149	-0.0696243	0.222153	turquoise|0.6293
193	CRYM|Q14894	turquoise	-0.240272	-0.0921801	-0.495695	-0.478313	0.0308143	-0.104435	-0.412588	-0.0904778	-0.0838694	0.0926585	0.335506	0.627566	0.450931	0.29448	-0.108803	0.221739	0.0957254	-0.0166563	0.148567	-0.153069	0.191725	turquoise|0.6276
97	SEPT7|Q16181	turquoise	-0.247966	-0.217051	-0.428332	-0.444213	0.0253621	-0.00707121	-0.457065	-0.24453	-0.108885	0.107694	0.263809	0.625512	0.298464	0.237546	-0.217871	0.137282	0.0170613	0.218267	0.0985401	-0.0511866	0.017341	turquoise|0.6255
339	CYFIP2|Q96F07-2	turquoise	-0.0638612	0.235771	-0.505776	-0.459229	-0.224966	-0.271706	-0.425814	-0.0748146	-0.360995	-0.379674	-0.129223	0.624299	0.532671	0.33329	0.064211	-0.0808021	0.15021	0.0444319	0.640361	0.327871	0.371868	turquoise|0.6243
649	CADM1|A0A087X105	turquoise	-0.229028	-0.0819168	-0.389555	-0.638063	-0.2921	-0.0211937	-0.445586	-0.0515887	-0.166719	0.0221837	0.291738	0.616092	0.513723	0.299131	-0.103574	0.0392229	-0.00117901	0.174109	0.310753	-0.00480176	0.24465	turquoise|0.6161
166	SEPT3|Q9UH03-2	turquoise	-0.162193	-0.036899	-0.527956	-0.489746	-0.118415	0.0575625	-0.330478	0.0862843	-0.117037	0.12021	0.282705	0.616006	0.596025	0.492059	-0.213148	-0.0401303	-0.162131	-0.0216977	0.138385	-0.107621	0.0689815	turquoise|0.616
427	SH3GLB2|Q9NR46-2	turquoise	-0.102721	-0.147546	-0.215722	-0.401071	-0.366439	-0.190556	-0.549425	-0.271261	0.00193731	-0.0965989	0.0896433	0.614441	0.359483	0.0880108	-0.172592	-0.0854317	0.0226818	0.283506	0.28435	0.15519	0.0527851	turquoise|0.6144
2029	PVRL1|Q15223	turquoise	-0.217051	-0.0963244	-0.492372	-0.512465	-0.0903442	-0.0742762	-0.41015	-0.120368	-0.143199	0.0168852	0.271577	0.609447	0.430295	0.302283	-0.113016	0.081902	0.0033529	0.0700324	0.256266	-0.0346149	0.173503	turquoise|0.6094
455	GPM6B|Q13491-4	turquoise	-0.412645	-0.249468	-0.639169	-0.444533	-0.102193	0.0121966	-0.507416	-0.130018	-0.270287	0.150726	0.166463	0.609179	0.2647	0.327631	-0.359162	0.102864	-0.0207673	0.0020744	0.283046	-0.020539	-0.146962	turquoise|0.6092
633	GNB5|O14775-2	turquoise	-0.281765	-0.248904	-0.207303	-0.49132	0.019101	-0.152158	-0.556027	-0.479509	-0.309853	-0.142736	0.292876	0.602986	0.171049	-0.0873428	-0.0243019	0.135871	0.12901	0.376746	0.186524	0.123938	0.172305	turquoise|0.603
15	CLTC|Q00610-2	turquoise	-0.104625	0.27747	-0.248801	-0.442767	-0.298433	-0.34813	-0.44291	-0.0587364	-0.134884	-0.273762	-0.0411428	0.601563	0.599104	0.270974	0.0920311	-0.0903878	0.083154	0.144714	0.496225	0.213617	0.430444	turquoise|0.6016
342	ATL1|Q8WXF7	turquoise	-0.303001	-0.00521787	-0.451546	-0.428676	-0.167606	-0.159415	-0.399252	-0.0555013	0.0408153	0.112314	0.195962	0.597064	0.467844	0.295319	-0.102397	0.195803	0.166677	0.0194	0.293651	-0.0938906	0.253321	turquoise|0.5971
2178	SYNGR1|B5MCD7	turquoise	-0.333787	-0.245173	-0.387095	-0.564536	-0.312821	-0.0747003	-0.52521	-0.149814	-0.15779	0.0265762	0.192858	0.596894	0.34173	0.212499	-0.201502	0.0233311	-0.0824702	0.20385	0.133624	-0.0744033	0.0203941	turquoise|0.5969
39	GAP43|P17677	turquoise	-0.282019	-0.33484	-0.36942	-0.569602	-0.284495	-0.0178416	-0.539971	-0.0977101	0.0822152	0.482884	0.588258	0.596063	0.365267	0.271907	-0.499072	-0.0258229	-0.253643	0.178135	-0.085202	-0.363367	-0.186269	turquoise|0.5961
301	PSD3|E5RJ29	turquoise	-0.0546814	-0.0136573	-0.551506	-0.597875	-0.143471	0.003391	-0.296926	0.139428	-0.131318	0.179171	0.312111	0.596051	0.616984	0.508521	-0.276003	-0.083163	-0.275277	-0.0422502	0.116428	-0.211287	0.0456907	turquoise|0.5961
1514	AVL9|Q8NBF6	turquoise	-0.199767	0.0315903	-0.445056	-0.457949	-0.1139	-0.116853	-0.408731	-0.0503016	-0.148377	-0.0139541	0.194724	0.59473	0.481215	0.317041	0.00663803	0.0373551	0.0347624	0.0392219	0.287504	0.0147124	0.170958	turquoise|0.5947
1177	CD200|U3KQG5	turquoise	-0.123945	0.139637	-0.451103	-0.41936	-0.0805172	-0.155519	-0.381727	-0.123144	-0.248371	-0.276306	-0.0219798	0.593507	0.481534	0.316895	0.123948	0.123275	0.181893	0.0804122	0.528903	0.210182	0.389009	turquoise|0.5935
1138	PPP1R9B|D3DTX6	turquoise	-0.328365	-0.163432	-0.320378	-0.515599	-0.0475047	-0.083983	-0.418146	-0.256362	-0.0258989	-0.0311559	0.268857	0.588901	0.322229	0.103766	0.0621283	0.286222	0.196163	0.231443	0.121442	-0.0645056	0.312464	turquoise|0.5889
2521	ATCAY|Q86WG3	turquoise	-0.190734	-0.0750949	-0.302701	-0.659054	-0.0967107	0.100774	-0.366299	-0.101558	-0.12685	0.0535007	0.373184	0.587294	0.462393	0.243936	-0.0757135	0.0393109	-0.121958	0.198618	0.0653563	-0.136233	0.24593	turquoise|0.5873
180	SNCA|P37840-2	turquoise	-0.232854	-0.124005	-0.449906	-0.564131	-0.227868	-0.0551908	-0.409626	0.0747697	0.087413	0.34075	0.492006	0.585652	0.524074	0.347678	-0.283793	0.0215836	-0.142504	0.0543689	0.0366633	-0.298263	-0.00535865	turquoise|0.5857
196	PALM|O75781	turquoise	-0.212883	-0.23936	-0.421065	-0.567702	-0.028451	0.226636	-0.312797	-0.0206307	0.0560918	0.28456	0.57228	0.585662	0.470521	0.348252	-0.236359	0.0620258	-0.250832	0.100001	-0.162124	-0.368419	0.00668775	turquoise|0.5857
656	KIAA0513|O60268	turquoise	-0.0570731	-0.0173938	-0.264808	-0.549044	-0.317731	-0.277587	-0.559621	-0.274218	-0.0326851	-0.143848	0.143085	0.585045	0.332647	0.00105425	0.0147764	-0.0522072	0.180833	0.309383	0.32519	0.166943	0.253681	turquoise|0.585
320	CAMKV|Q8NCB2	turquoise	-0.285641	0.0237554	-0.713912	-0.473315	0.273365	0.1048	-0.197428	0.149388	-0.334284	0.0372905	0.180245	0.583109	0.49745	0.551579	-0.108808	0.284532	0.0603148	-0.299895	0.266842	-0.11287	0.180772	turquoise|0.5831
1358	ABI2|Q9NYB9-2	turquoise	-0.256759	-0.052494	-0.43111	-0.413096	-0.00582169	-0.0458355	-0.35576	-0.128198	-0.106579	-0.0401918	0.159309	0.58226	0.368322	0.244797	-0.0135424	0.202695	0.138298	0.0559462	0.265651	0.0150544	0.198407	turquoise|0.5823
762	PPFIA3|O75145	turquoise	-0.32952	-0.126013	-0.316845	-0.46466	-0.0393963	-0.156423	-0.48447	-0.238878	-0.0655548	0.0395026	0.226435	0.580545	0.277479	0.140507	-0.0793509	0.258443	0.179799	0.210239	0.204046	-0.0457483	0.147524	turquoise|0.5805
760	RAB35|Q15286	turquoise	-0.0454466	0.121756	-0.43381	-0.461601	-0.300437	-0.231683	-0.482705	-0.154755	-0.384804	-0.28291	-0.0294332	0.580173	0.432233	0.197856	0.0425884	-0.161967	0.10566	0.133805	0.53406	0.294942	0.320517	turquoise|0.5802
776	NECAP1|Q8NC96	turquoise	-0.108809	0.0351749	-0.293837	-0.423727	-0.275074	-0.120236	-0.450917	-0.143725	-0.0393938	-0.0916327	0.195438	0.579681	0.453183	0.114644	0.0103139	-0.00810308	0.0673777	0.195585	0.218808	0.0892917	0.278773	turquoise|0.5797
120	ATP6V1B2|P21281	turquoise	-0.176339	0.128471	-0.282518	-0.506168	-0.475149	-0.207158	-0.41854	0.0208082	0.0737573	0.0779296	0.210705	0.579485	0.615515	0.296211	-0.0738228	-0.112384	-0.0584987	0.171042	0.143304	-0.117437	0.346111	turquoise|0.5795
173	CRMP1|Q14194-2	turquoise	-0.148058	0.0366605	-0.641009	-0.454984	0.107554	0.0260556	-0.272878	0.0969767	-0.158145	0.100656	0.31848	0.577851	0.528549	0.485642	-0.101242	0.107072	-0.0785162	-0.186022	0.080164	-0.15125	0.163895	turquoise|0.5779
1127	PCDH1|Q08174-2	turquoise	-0.0949044	0.0503023	-0.51936	-0.513703	-0.232208	-0.0345759	-0.310037	0.0804517	-0.0680746	0.0195278	0.169117	0.577396	0.570443	0.440855	-0.052305	-0.0853249	-0.117677	-0.034182	0.112871	-0.143478	0.209715	turquoise|0.5774
1223	ACTR3B|Q9P1U1	turquoise	-0.120342	-0.0841777	-0.34623	-0.449378	-0.235877	-0.177515	-0.491933	-0.219902	-0.0617118	-0.0320176	0.0912795	0.576953	0.283435	0.131362	-0.169005	-0.00329225	0.0498406	0.216178	0.331376	0.0581292	0.0440668	turquoise|0.577
236	SYNJ1|O43426-2	turquoise	0.0312865	0.172715	-0.20461	-0.399427	-0.600823	-0.492677	-0.588508	-0.163811	0.118408	-0.107134	0.0694927	0.575943	0.483581	0.12716	-0.0216824	-0.276477	0.0876061	0.315474	0.385197	0.23344	0.275298	turquoise|0.5759
1835	DLGAP1|O14490	turquoise	-0.278806	-0.372415	-0.316518	-0.441735	-0.00537321	-0.0983304	-0.515412	-0.286177	0.0312432	0.278961	0.397111	0.574558	0.176635	0.0857551	-0.30154	0.183127	0.00195041	0.246601	-0.00838099	-0.1987	-0.116489	turquoise|0.5746
519	LETM1|O95202	turquoise	-0.131114	-0.171783	-0.0930794	-0.525304	-0.306112	-0.155992	-0.537473	-0.415452	0.067698	-0.0561342	0.276997	0.574529	0.255295	-0.0540963	0.069212	0.0604493	0.126953	0.567104	0.162053	0.0281713	0.332376	turquoise|0.5745
1002	SCAMP5|Q8TAC9	turquoise	-0.153491	-0.0363103	-0.385407	-0.458815	-0.201284	-0.136889	-0.382592	-0.107745	-0.183417	-0.0872097	0.0224217	0.571787	0.407595	0.275799	-0.197769	-0.00239788	-0.0183829	0.114428	0.405352	0.111257	0.11119	turquoise|0.5718
38	MAP2|P11137-3	turquoise	-0.223377	-0.278487	-0.159887	-0.516975	-0.209016	-0.0909519	-0.495222	-0.332024	0.379982	0.198845	0.568646	0.571737	0.2554	-0.112157	0.0294994	0.244154	0.128869	0.411007	-0.0420017	-0.230032	0.203816	turquoise|0.5717
94	ATP2B1|P20020-4	turquoise	-0.166039	-0.0743274	-0.224	-0.452949	-0.0419771	-0.302044	-0.500005	-0.33321	-0.141415	-0.137985	0.0838603	0.570745	0.250014	0.0268517	-0.0621403	0.0328462	0.12212	0.267645	0.282318	0.150381	0.153798	turquoise|0.5707
683	AAK1|Q2M2I8	turquoise	-0.269715	-0.329908	-0.0724005	-0.493835	-0.205413	-0.209051	-0.60384	-0.499736	0.147927	0.0464303	0.369119	0.570682	0.148402	-0.130363	0.0348964	0.206498	0.209129	0.537869	0.1414	-0.0145551	0.199943	turquoise|0.5707
2568	GNG4|P50150	turquoise	-0.25532	-0.054312	-0.612891	-0.521164	0.0377739	0.077136	-0.280865	0.0369691	-0.253614	0.0450011	0.179919	0.564815	0.462305	0.480496	-0.198592	0.159951	-0.0132382	-0.115442	0.340995	-0.109888	0.116308	turquoise|0.5648
2215	SHANK2|E7EUA2	turquoise	-0.159614	-0.206965	-0.230674	-0.428413	-0.116451	-0.219407	-0.508226	-0.369217	-0.00983188	-0.0964577	0.206868	0.563891	0.163439	-0.0994917	0.0407572	0.113163	0.216992	0.350275	0.170564	0.105235	0.135667	turquoise|0.5639
2517	SYNGR3|O43761	turquoise	-0.227637	-0.208417	-0.458978	-0.567421	-0.26658	-0.108914	-0.490592	-0.0805385	-0.16386	0.118062	0.185929	0.561018	0.301044	0.27311	-0.360618	-0.0874301	-0.155702	0.158641	0.139481	-0.0366194	-0.143089	turquoise|0.561
72	GPM6A|P51674	turquoise	-0.393659	-0.179899	-0.539581	-0.48523	0.0528818	0.0939878	-0.412566	-0.117706	-0.322737	0.1767	0.28292	0.560472	0.245213	0.294493	-0.259687	0.172721	-0.00090415	-0.00474313	0.247828	-0.106416	0.0155492	turquoise|0.5605
1221	DGKB|B5MBY2	turquoise	-0.180776	-0.13182	-0.297821	-0.541607	-0.277838	-0.0697738	-0.387607	-0.137583	-0.100249	-0.0774217	0.209008	0.559771	0.426655	0.196047	-0.0921822	0.0323427	-0.0317372	0.161444	0.219139	-0.0645732	0.237562	turquoise|0.5598
122	RTN1|Q16799	turquoise	-0.245548	-0.147349	-0.418726	-0.462384	0.0969887	0.0369127	-0.380415	-0.0971978	-0.076632	0.197234	0.523743	0.557444	0.325245	0.264956	-0.259073	0.156692	-0.088279	0.0300211	0.0558645	-0.169592	0.00400993	turquoise|0.5574
1448	RAPGEF4|Q8WZA2	turquoise	-0.209517	-0.0919326	-0.144141	-0.46453	-0.00606195	-0.151941	-0.429667	-0.324979	-0.0333474	-0.104972	0.273506	0.557101	0.279874	0.0121525	0.100034	0.204926	0.182757	0.33444	0.132395	-0.0276506	0.31659	turquoise|0.5571
1764	FBXL16|Q8N461	turquoise	-0.470523	-0.35324	-0.337777	-0.36398	-0.0290511	-0.106297	-0.496886	-0.336601	-0.116214	-0.0240965	0.166515	0.556612	0.0994433	0.0323814	-0.065268	0.460943	0.392127	0.213147	0.295789	0.0457043	0.0586905	turquoise|0.5566
694	SH3GL3|Q99963-4	turquoise	-0.105532	0.114594	-0.491896	-0.405241	-0.148472	0.00765283	-0.255098	0.196645	-0.0321154	0.173057	0.203195	0.55655	0.63171	0.498411	-0.207382	-0.0515349	-0.11474	-0.11792	0.156911	-0.156826	0.121672	turquoise|0.5565
2077	SLC39A10|Q9ULF5	turquoise	-0.341423	-0.312723	-0.225741	-0.467426	-0.198558	-0.130925	-0.507349	-0.311796	-0.0707518	0.0715556	0.302495	0.556477	0.198405	-0.0171593	-0.140586	0.183544	0.112814	0.306908	0.120842	-0.0328916	0.0548445	turquoise|0.5565
1264	GABBR1|Q9UBS5	turquoise	-0.16981	0.0214789	-0.284147	-0.398035	-0.0183108	-0.173723	-0.377346	-0.216242	-0.121036	-0.227732	0.0419916	0.556254	0.325944	0.0976344	0.120749	0.234953	0.273408	0.178532	0.350196	0.161374	0.383434	turquoise|0.5563
788	SLC4A10|Q6U841-2	turquoise	-0.434286	-0.427679	-0.166545	-0.355874	-0.0380888	-0.145706	-0.574646	-0.552743	0.0738095	0.148916	0.331027	0.555001	0.000929163	-0.132507	-0.102736	0.411203	0.312615	0.478823	0.0979772	-0.104784	0.0544174	turquoise|0.555
711	EPN1|Q9Y6I3-3	turquoise	-0.281237	-0.271739	-0.356612	-0.442586	0.00283995	0.0161831	-0.459288	-0.2009	0.0127903	0.245622	0.523747	0.554628	0.250448	0.211656	-0.230618	0.134587	-0.0647267	0.162	0.100265	-0.118031	-0.0769311	turquoise|0.5546
470	NEGR1|Q7Z3B1	turquoise	-0.210544	-0.0801798	-0.523919	-0.525349	0.323651	0.0641039	-0.260443	-0.0180046	-0.176056	0.148434	0.43856	0.553633	0.433937	0.381168	-0.0652616	0.249199	-0.0252818	-0.113269	0.0785877	-0.217486	0.177864	turquoise|0.5536
2039	NGEF|Q8N5V2-3	turquoise	-0.381248	-0.144856	-0.281276	-0.308875	0.119285	-0.202116	-0.454952	-0.393129	-0.0930784	-0.152741	0.148962	0.552056	0.139028	-0.0487768	0.196748	0.469788	0.48176	0.193518	0.254392	0.128967	0.321957	turquoise|0.5521
1584	AGAP2|F8VVT9	turquoise	-0.286101	-0.129468	-0.454603	-0.422405	0.0442699	-0.112393	-0.418369	-0.226623	-0.0851903	-0.0508875	0.197988	0.550762	0.236614	0.131481	-0.00661264	0.2443	0.148698	0.0842395	0.218247	-1.51e-05	0.147222	turquoise|0.5508
159	SYP|P08247	turquoise	-0.101436	0.00292456	-0.431793	-0.502094	-0.33999	-0.235484	-0.472486	-0.0551432	-0.219218	-0.0815827	0.0531898	0.550026	0.404811	0.18709	-0.187339	-0.183243	-0.0398581	0.0992456	0.399749	0.135357	0.0243229	turquoise|0.55
1349	NUMBL|A0A0C4DGH3	turquoise	-0.16824	0.00279751	-0.418055	-0.397799	-0.195951	-0.178196	-0.398069	-0.122207	-0.19629	-0.200663	0.00288258	0.545633	0.375937	0.228636	0.0246745	0.0854659	0.177506	0.0301009	0.479396	0.195493	0.205049	turquoise|0.5456
1345	SGTB|Q96EQ0	turquoise	-0.166739	-0.283941	-0.125671	-0.331611	-0.195272	-0.347808	-0.621948	-0.611557	0.0445563	-0.0662616	0.23797	0.545009	0.0318007	-0.278864	0.0180273	0.134945	0.304495	0.514644	0.275032	0.187239	0.127921	turquoise|0.545
247	NRCAM|Q92823	turquoise	-0.212901	0.00237772	-0.515812	-0.284145	0.0495047	-0.0104775	-0.243609	-0.0606772	-0.0400559	0.0202097	0.0913965	0.54354	0.335607	0.276239	0.0274759	0.220895	0.136749	-0.0382161	0.134933	-0.0856313	0.199405	turquoise|0.5435
773	PTK2B|Q14289	turquoise	-0.1344	-0.0442506	-0.272306	-0.382119	-0.274022	-0.110079	-0.400746	-0.164251	-0.0589288	-0.0925994	0.104238	0.542726	0.425525	0.209884	0.0144371	-0.00614753	0.063768	0.178157	0.244057	0.0822572	0.276806	turquoise|0.5427
194	SPTBN2|O15020	turquoise	-0.0802742	-0.0774916	-0.129879	-0.395141	-0.243851	-0.184954	-0.391108	-0.15987	0.06754	-0.0736777	0.121212	0.541208	0.377092	0.109254	0.0374279	0.0815306	0.0997165	0.249584	0.159307	0.0280699	0.265314	turquoise|0.5412
1027	GPRIN1|Q7Z2K8	turquoise	-0.23367	-0.198112	-0.518993	-0.599694	0.0778789	0.161038	-0.277908	0.0791685	-0.0175513	0.306559	0.552327	0.540908	0.428768	0.383647	-0.178313	0.18177	-0.126416	-0.0498175	-0.0946853	-0.424076	0.0690565	turquoise|0.5409
2697	CRMP1|Q14194	turquoise	-0.230688	-0.0538969	-0.572133	-0.446769	0.0857949	-0.0250762	-0.308632	0.00353171	-0.197717	0.0861593	0.231291	0.540667	0.349315	0.381972	-0.144739	0.121265	0.00163591	-0.0821294	0.130842	-0.0681091	0.0493663	turquoise|0.5407
1968	PSD3|B4DKF8	turquoise	-0.170121	-0.180185	-0.465742	-0.55621	-0.167498	-0.0212592	-0.409566	-0.00345918	-0.0698645	0.330467	0.41587	0.536947	0.389588	0.370698	-0.37883	-0.0467838	-0.245242	0.0936394	0.012434	-0.30096	-0.0945898	turquoise|0.5369
2092	NRN1|Q9NPD7	turquoise	-0.19307	-0.0926694	-0.180666	-0.371119	-0.112511	-0.18897	-0.45605	-0.357705	-0.0462033	-0.165399	0.104997	0.535951	0.212025	0.0121837	0.0446099	0.142576	0.26364	0.340597	0.400094	0.114009	0.235475	turquoise|0.536
652	DPP10|Q8N608-4	turquoise	-0.117793	0.0930832	-0.466138	-0.442509	-0.0509926	-0.0763578	-0.283951	0.0589892	-0.352581	-0.104624	0.0471471	0.534934	0.518798	0.414432	-0.100912	0.0433796	0.022711	-0.0897046	0.352956	0.0743149	0.256461	turquoise|0.5349
917	AGK|Q53H12	turquoise	-0.351623	-0.318742	-0.169855	-0.432521	0.108107	-0.0472541	-0.476741	-0.481854	-0.0117402	0.0720906	0.367185	0.534767	0.0420935	-0.098944	-0.00558571	0.351017	0.251852	0.446456	0.0750839	-0.0789171	0.168965	turquoise|0.5348
846	RGS7|P49802-3	turquoise	-0.337099	-0.368359	-0.230438	-0.424496	-0.036329	-0.0515832	-0.48172	-0.375979	-0.136858	0.138518	0.286734	0.531835	0.119017	0.0402847	-0.232208	0.138315	0.00764443	0.328233	0.110584	-0.0803083	-0.0440405	turquoise|0.5318
1739	SNAP25|P60880-2	turquoise	-0.0817119	0.0743529	-0.434262	-0.416477	-0.226782	-0.109729	-0.323176	0.0035066	0.0967909	-0.0422694	0.0882541	0.527318	0.434457	0.200616	-0.0135191	0.0649289	0.0919066	0.060165	0.248187	-0.00613431	0.241615	turquoise|0.5273
473	PRKCG|P05129	turquoise	-0.197991	-0.0416802	-0.411144	-0.380216	-0.501434	-0.147505	-0.389309	0.0840604	0.103603	0.136202	0.0750894	0.526811	0.515935	0.38187	-0.324558	-0.0783931	-0.111511	0.0432335	0.223142	-0.154242	0.00780187	turquoise|0.5268
854	PDE2A|O00408-2	turquoise	-0.0876163	0.0735762	-0.499738	-0.523683	-0.334175	-0.151849	-0.343437	0.117302	-0.161674	-0.0576595	-0.000364016	0.526184	0.590299	0.411758	-0.162169	-0.0997946	-0.0584401	-0.05707	0.332604	-0.031903	0.196238	turquoise|0.5262
2016	FAM81A|Q8TBF8	turquoise	-0.318114	-0.0911292	-0.341943	-0.36118	0.0125441	0.0231922	-0.305913	-0.135751	-0.211011	-0.0541709	0.132957	0.525247	0.304402	0.188791	0.00205689	0.208498	0.0996758	0.0496551	0.145536	-0.0482206	0.194236	turquoise|0.5252
1109	IQSEC2|Q5JU85	turquoise	-0.190941	-0.0980453	-0.298703	-0.420463	0.0929375	-0.0235708	-0.315248	-0.112115	-0.0398549	0.0524234	0.246614	0.524575	0.302591	0.20594	-0.0142784	0.189245	0.068055	0.0254783	0.0836355	-0.205887	0.236368	turquoise|0.5246
251	ADD2|P35612	turquoise	-0.152877	-0.210737	-0.211004	-0.335942	-0.0889858	-0.0375213	-0.362849	-0.119252	0.227118	0.325164	0.479822	0.52439	0.335285	0.205941	-0.241363	0.0973184	-0.0886236	0.1766	-0.0571867	-0.304341	-0.00951104	turquoise|0.5244
2045	GABBR2|O75899	turquoise	-0.202556	-0.102594	-0.346915	-0.433193	-0.00444485	-0.0112817	-0.361144	-0.157738	-0.0590139	0.121563	0.272447	0.523338	0.277363	0.183069	-0.214497	0.073625	-0.0192794	0.163999	0.0767901	-0.116402	0.048761	turquoise|0.5233
1372	LRRC57|Q8N9N7	turquoise	-0.0761948	0.119395	-0.435374	-0.403917	-0.223952	-0.125673	-0.287221	0.0264728	-0.188395	-0.222522	-0.0251216	0.522823	0.518481	0.399135	-0.00532337	-0.0772894	0.023304	0.0328928	0.28704	0.0935461	0.237706	turquoise|0.5228
1153	TBC1D24|Q9ULP9-2	turquoise	-0.278014	-0.0447064	-0.490454	-0.471117	-0.147469	-0.0529244	-0.343966	-0.0602469	-0.269376	-0.116709	0.0915514	0.522527	0.408009	0.295065	-0.0923838	0.132754	0.110476	0.0309013	0.465039	0.0856295	0.199263	turquoise|0.5225
1168	CAMK4|Q16566	turquoise	-0.396016	-0.203087	-0.397006	-0.424336	0.156956	-0.0339845	-0.40476	-0.22027	-0.149404	0.0643465	0.286668	0.521645	0.148232	0.13275	-0.0619123	0.336693	0.155729	0.0404792	0.121771	-0.0807787	0.0926581	turquoise|0.5216
174	ATP2A2|P16615	turquoise	-0.0763891	-0.122973	-0.0296329	-0.373054	-0.0364044	-0.33822	-0.530801	-0.523302	-0.083965	-0.15496	0.121307	0.520937	0.0763292	-0.197548	0.0584213	0.0858828	0.276184	0.420233	0.337728	0.183367	0.213699	turquoise|0.5209
700	PGM2L1|Q6PCE3	turquoise	-0.20368	0.148869	-0.578378	-0.30439	-0.194706	-0.152678	-0.318017	0.0148776	-0.0974773	-0.203236	-0.108588	0.520764	0.440481	0.310121	0.0403703	0.0946252	0.179618	-0.0903868	0.396024	0.179437	0.275137	turquoise|0.5208
2028	MGLL|Q99685	turquoise	-0.0955136	-0.0322842	-0.114879	-0.414133	-0.194834	-0.287684	-0.489334	-0.463573	-0.166808	-0.361286	-0.00689128	0.518666	0.20272	-0.106987	0.199043	0.0636462	0.302618	0.384906	0.38588	0.285056	0.415455	turquoise|0.5187
2071	FBXO41|Q8TF61	turquoise	-0.25124	-0.0901249	-0.257358	-0.376029	-0.0546407	-0.194102	-0.402375	-0.364734	-0.299723	-0.389293	-0.0619974	0.517432	0.242811	0.0123969	0.260319	0.238985	0.348567	0.262173	0.425191	0.251349	0.464244	turquoise|0.5174
380	DBN1|Q16643-3	turquoise	-0.228531	-0.119306	-0.154754	-0.466133	-0.0875941	-0.0948535	-0.340726	-0.150651	0.234471	0.183107	0.356221	0.512533	0.283667	0.0754268	-0.0635104	0.232976	0.0722301	0.245255	-0.0241579	-0.249891	0.187806	turquoise|0.5125
2146	AKAP5|P24588	turquoise	-0.262175	-0.310743	-0.369826	-0.544517	-0.00985802	0.0228105	-0.393716	-0.132792	0.00173697	0.302389	0.386497	0.511507	0.205719	0.14114	-0.338306	0.113087	-0.100363	0.12351	0.0210528	-0.276143	-0.104186	turquoise|0.5115
2628	C1orf95|F8WD64	turquoise	-0.0679558	0.135175	-0.556376	-0.367163	-0.25883	-0.174355	-0.319723	0.150855	-0.138331	-0.0617203	-0.0522258	0.51008	0.526729	0.472092	-0.154767	-0.16991	-0.0966972	-0.158256	0.305537	0.00527184	0.10326	turquoise|0.5101
413	FARSB|Q9NSD9	turquoise	-0.132951	-0.105815	-0.136277	-0.305871	-0.291855	-0.431107	-0.600952	-0.423011	0.0597096	-0.192443	0.0452309	0.507261	0.11351	-0.0703347	0.0771414	0.0424732	0.299984	0.390716	0.266698	0.17409	0.187201	turquoise|0.5073
2719	SLC4A7|Q9Y6M7-4	turquoise	-0.214182	-0.0256403	-0.190888	-0.379412	-0.154804	-0.213226	-0.432917	-0.321687	-0.107143	-0.20943	0.0755527	0.507014	0.240684	-0.018201	0.21814	0.172736	0.29304	0.272423	0.26595	0.0791756	0.436472	turquoise|0.507
2195	GRIN2B|Q13224	turquoise	-0.331453	-0.0952218	-0.27901	-0.400178	-0.143691	-0.22891	-0.44497	-0.280349	-0.223727	-0.228314	-0.0535085	0.504342	0.164544	0.00380935	0.0726885	0.201433	0.302803	0.19008	0.39934	0.185395	0.24548	turquoise|0.5043
31	HK1|P19367	turquoise	0.0233598	0.0433841	-0.194538	-0.488003	-0.362477	-0.376352	-0.548654	-0.291899	-0.178064	-0.218945	0.0626379	0.503768	0.341286	0.0741298	-0.0327292	-0.20346	0.0461988	0.440149	0.370589	0.252391	0.270945	turquoise|0.5038
807	NCALD|P61601	turquoise	-0.171837	-0.0448117	-0.269619	-0.192197	0.185136	-0.221969	-0.431334	-0.400048	-0.167148	-0.173287	0.110995	0.501897	0.0987995	-0.0278296	0.136128	0.273553	0.411744	0.147984	0.392065	0.244421	0.266458	turquoise|0.5019
405	CTNNB1|P35222	turquoise	-0.201569	-0.0840619	-0.361618	-0.401466	-0.106401	0.0731196	-0.284649	-0.182218	-0.220396	-0.26992	-0.109591	0.501228	0.286919	0.14799	0.0629047	0.135536	0.17922	0.130091	0.44396	0.21228	0.20957	turquoise|0.5012
906	GABRB2|P47870-1	turquoise	-0.240478	-0.147241	-0.0751181	-0.400936	0.00918675	-0.175137	-0.450944	-0.483002	-0.16826	-0.316977	0.0976129	0.500752	0.125512	-0.143689	0.301126	0.258748	0.309172	0.41843	0.209429	0.196154	0.40716	turquoise|0.5008
231	GNAI1|P63096	turquoise	-0.154833	0.00746711	-0.425135	-0.193643	-0.311766	-0.282649	-0.491709	-0.212374	-0.215693	-0.110552	-0.148594	0.500063	0.258826	0.226252	-0.175844	-0.143641	0.0690906	0.12769	0.485223	0.273088	0.0636564	turquoise|0.5001
146	ACTN4|O43707	turquoise	-0.152459	-0.200511	-0.100486	-0.256857	-0.0585517	-0.36907	-0.579033	-0.608683	0.0206184	-0.158562	0.0477965	0.498055	-0.0528539	-0.273544	0.0248872	0.137704	0.325447	0.447085	0.252917	0.289531	0.0997005	turquoise|0.4981
524	GNAZ|P19086	turquoise	-0.196922	-0.0658021	-0.399917	-0.381	0.0525577	-0.0863327	-0.367428	-0.0644464	-0.234947	-0.0276056	0.0765725	0.496856	0.3379	0.411998	-0.162533	0.0790388	-0.0476639	-0.0331085	0.287438	0.0451501	0.0162765	turquoise|0.4969
1149	DLG3|Q92796	turquoise	-0.29467	-0.276499	-0.16808	-0.366952	-0.00529012	-0.0774298	-0.421448	-0.301137	0.080542	0.163889	0.3151	0.494964	0.134216	0.0132652	-0.0713074	0.259008	0.171933	0.316708	0.00368887	-0.0699761	0.109976	turquoise|0.495
491	CRIP2|P52943	turquoise	-0.181208	-0.104546	-0.479065	-0.452619	-0.164758	-0.00856273	-0.308195	0.0486966	-0.00846464	0.283034	0.353765	0.492385	0.432352	0.284907	-0.375692	0.0475727	-0.121476	-0.0568221	0.146753	-0.181823	-0.095065	turquoise|0.4924
3562	ERBB2IP|Q96RT1-3	turquoise	-0.0915991	0.0218286	-0.244494	-0.349404	-0.13047	-0.260169	-0.424508	-0.35375	0.0643999	-0.201293	0.0903889	0.491826	0.241056	-0.0065411	0.204868	0.173534	0.347833	0.349119	0.282366	0.206572	0.344119	turquoise|0.4918
1115	CALB1|P05937	turquoise	-0.00674027	-0.0192981	-0.400766	-0.447895	-0.307296	-0.0911274	-0.315784	0.00982866	-0.0909912	0.0285385	0.100754	0.486793	0.450197	0.30378	-0.20684	-0.13188	-0.1066	0.0257205	0.293769	-0.0359878	0.0627997	turquoise|0.4868
532	KIF5C|O60282	turquoise	-0.29903	-0.244669	-0.287888	-0.315528	-0.00891174	-0.112211	-0.469435	-0.401457	0.0474067	0.0597973	0.213901	0.485289	0.0487943	-0.0696673	-0.019298	0.279373	0.306688	0.331771	0.0704095	0.040299	0.135784	turquoise|0.4853
2765	PRRT1|Q99946	turquoise	-0.417943	-0.375782	-0.3178	-0.392231	0.0287623	0.121031	-0.368396	-0.223415	0.0491558	0.143533	0.389502	0.484409	0.146328	0.11717	-0.117681	0.421039	0.116276	0.212836	0.0536639	-0.191608	0.046822	turquoise|0.4844
1274	ASAP1|Q9ULH1	turquoise	-0.0387808	-0.0432825	-0.187534	-0.3325	-0.218536	-0.188616	-0.391665	-0.258935	0.0290798	-0.136818	0.0605507	0.483659	0.255041	0.0551995	0.0250303	-0.0553137	0.106856	0.358859	0.162469	0.0874614	0.219574	turquoise|0.4837
1284	GRM3|Q14832	turquoise	-0.167503	-0.00105139	-0.0113455	-0.311634	-0.350517	-0.367939	-0.470634	-0.368196	0.106982	-0.195353	0.0622598	0.483459	0.238348	-0.102419	0.107906	0.109002	0.26938	0.450587	0.274825	0.148057	0.368495	turquoise|0.4835
982	SLC6A17|Q9H1V8	turquoise	-0.0725303	0.106224	-0.247222	-0.449206	-0.261422	-0.134346	-0.284158	0.0150657	-0.0141877	-0.100149	0.168296	0.482541	0.521566	0.185625	-0.00294434	-0.0176486	-0.0560959	0.0927138	0.179378	-0.0363298	0.306265	turquoise|0.4825
2471	PDXP|Q96GD0	turquoise	-0.0677872	0.144431	-0.391876	-0.375659	0.0248301	-0.133433	-0.249393	0.103016	-0.0895697	0.0167161	0.158898	0.482403	0.513181	0.400602	-0.144831	0.0198879	-0.0488445	-0.0732873	0.246524	-0.0165018	0.15541	turquoise|0.4824
2634	KIAA1549L|Q6ZVL6	turquoise	-0.201035	-0.154877	-0.246086	-0.410831	0.0305041	-0.137592	-0.424032	-0.331811	-0.200999	-0.0746353	0.146953	0.481642	0.133565	0.0508702	-0.0243823	0.133388	0.120543	0.243324	0.244662	0.154684	0.107529	turquoise|0.4816
171	VAMP2|J3QRU4	turquoise	-0.27938	-0.193231	-0.379496	-0.538479	-0.099007	0.162867	-0.274857	0.0244119	0.076536	0.241685	0.420296	0.479936	0.413901	0.325643	-0.205722	0.115687	-0.158313	0.069743	-0.0765373	-0.336526	0.030165	turquoise|0.4799
1089	PPFIA2|G3V200	turquoise	-0.176966	-0.0863825	-0.488645	-0.334324	0.00870332	-0.0457507	-0.341653	-0.0797787	-0.13578	0.0556521	0.0798466	0.479314	0.232692	0.261379	-0.177629	0.101381	0.0604793	-0.00600972	0.113169	-0.0779329	0.00247041	turquoise|0.4793
2056	PTPRN|Q16849	turquoise	-0.219463	0.0496262	-0.386416	-0.462536	-0.0339287	0.0470778	-0.249413	0.0169669	-0.187702	-0.0724394	0.183981	0.478769	0.452313	0.336674	0.0432115	0.147699	0.0123505	0.00875214	0.214732	-0.121485	0.346473	turquoise|0.4788
1033	PACS1|Q6VY07	turquoise	-0.191165	0.02281	-0.417666	-0.337222	-0.00688199	-0.0135918	-0.233624	0.013455	-0.0587986	-0.0419971	0.156728	0.478042	0.427366	0.326056	-0.0350831	0.223573	0.130331	-0.0260999	0.224315	-0.0418002	0.219945	turquoise|0.478
2043	PHACTR1|Q9C0D0	turquoise	-0.163612	0.0439523	-0.345441	-0.281227	-0.118712	-0.232445	-0.33775	-0.047657	0.0420861	0.0361991	0.128274	0.476803	0.34534	0.135008	-0.0748845	0.0618908	0.107733	0.0106786	0.168337	0.0518721	0.139101	turquoise|0.4768
78	CAMK2A|Q9UQM7-2	turquoise	0.0384014	0.197392	-0.392471	-0.346802	-0.0632094	-0.254317	-0.371046	-0.049643	-0.299575	-0.14251	0.0435043	0.476159	0.382134	0.271329	-0.0358421	-0.189281	0.00660751	-0.0555602	0.25665	0.216118	0.155407	turquoise|0.4762
908	MINK1|Q8N4C8-3	turquoise	-0.483162	-0.23078	-0.289293	-0.282833	-0.0491809	0.0805583	-0.312795	-0.156102	-0.0186425	0.060633	0.210809	0.471394	0.174045	0.0947405	-0.00908023	0.392093	0.221012	0.105755	0.117547	-0.0600448	0.0957583	turquoise|0.4714
1134	CHCHD6|Q9BRQ6	turquoise	-0.196132	-0.279765	-0.140823	-0.353171	-0.311708	-0.181046	-0.516815	-0.352356	0.122199	0.188716	0.235408	0.469519	0.127076	-0.0199178	-0.128241	0.0984969	0.144152	0.391	0.081985	-0.137646	0.0527591	turquoise|0.4695
1881	ARL15|A0A087WUW9	turquoise	-0.0235798	0.00546346	-0.214934	-0.365642	-0.267099	-0.23039	-0.368824	-0.127637	-0.0664676	-0.0840513	0.108123	0.468263	0.376634	0.166787	-0.0579385	-0.0577907	0.0238439	0.180548	0.253515	0.0297262	0.21704	turquoise|0.4683
451	SEPT6|Q14141-2	turquoise	-0.251195	-0.353069	-0.0277997	-0.461342	0.0587545	-0.0246209	-0.427572	-0.431463	-0.0143312	0.127423	0.418043	0.467851	0.102216	-0.0544101	-0.0499558	0.219761	0.0669122	0.445014	0.0149883	-0.0960139	0.142162	turquoise|0.4679
2590	MAL2|Q969L2	turquoise	-0.102938	-0.0745508	-0.30943	-0.486786	-0.134169	-0.0622697	-0.328482	-0.112708	-0.235146	-0.145105	0.179079	0.467329	0.316583	0.180364	0.000478658	-0.0660073	-0.0543426	0.196538	0.0579952	0.0259993	0.145181	turquoise|0.4673
1060	SYT7|F5H126	turquoise	0.00082418	-0.069862	-0.148881	-0.416494	-0.408357	-0.330105	-0.504124	-0.282374	-0.158653	-0.283558	-0.0290894	0.466934	0.287901	0.0268842	0.0197071	-0.171756	0.0702134	0.327764	0.223092	0.237182	0.20356	turquoise|0.4669
621	SCG2|P13521	turquoise	-0.117161	0.0378664	-0.341245	-0.501224	0.0189226	0.00916223	-0.249189	0.0284327	-0.037856	0.0845705	0.363293	0.464807	0.422304	0.256785	-0.0703933	0.0412232	-0.116503	0.0422533	-0.00286038	-0.187454	0.240228	turquoise|0.4648
851	ARHGEF2|Q92974-3	turquoise	-0.24294	-0.0843049	-0.124654	-0.228843	-0.0514719	-0.248691	-0.403502	-0.4043	0.049114	-0.19601	0.0320098	0.46284	0.0921597	-0.166233	0.195775	0.325245	0.362693	0.213943	0.269775	0.148171	0.345357	turquoise|0.4628
169	OXCT1|P55809	turquoise	-0.241101	-0.164527	-0.2858	-0.390545	-0.0708197	-0.0528016	-0.344937	-0.174891	0.0479678	0.0228436	0.284485	0.462128	0.238761	0.0189243	0.0659408	0.286385	0.212223	0.192871	0.0434636	-0.0916332	0.233837	turquoise|0.4621
747	SCN2A|Q99250-2	turquoise	-0.0331616	0.221883	-0.362271	-0.265891	-0.189054	-0.258069	-0.345919	0.0820648	-0.237581	-0.138314	-0.0770272	0.459268	0.461194	0.423282	-0.197242	-0.157482	-0.041733	-0.107581	0.446093	0.209987	0.085527	turquoise|0.4593
2994	OLFM3|Q96PB7-3	turquoise	-0.210219	-0.255412	-0.0438647	-0.395807	-0.119991	-0.142184	-0.48657	-0.419227	-0.115293	-0.0269914	0.281075	0.455307	0.100551	-0.109156	-0.0650826	0.041	0.0386668	0.409393	0.012212	0.0213569	0.0641221	turquoise|0.4553
1382	CPNE5|Q9HCH3	turquoise	-0.139402	0.120844	-0.526251	-0.233268	-0.060653	-0.14663	-0.29812	0.0270358	-0.131466	-0.144129	-0.0884353	0.455189	0.37981	0.39484	-0.118953	0.0672165	0.0729595	-0.13012	0.349986	0.142701	0.0998706	turquoise|0.4552
1393	ARFGAP1|Q8N6T3-2	turquoise	-0.22417	-0.103585	-0.173369	-0.358314	0.0856188	-0.0246831	-0.271561	-0.200292	0.0789035	0.128128	0.374679	0.453697	0.292279	0.120338	0.00027894	0.268016	0.0256462	0.181421	0.029793	-0.214578	0.191597	turquoise|0.4537
2093	RFTN1|Q14699	turquoise	-0.1679	-0.039876	-0.330449	-0.373014	0.212843	-0.0777876	-0.272716	-0.153018	-0.0470428	-0.00141643	0.201091	0.452861	0.243939	0.0983075	0.072367	0.277413	0.207931	0.0200987	0.105375	-0.0682061	0.221208	turquoise|0.4529
692	PPP5C|P53041	turquoise	0.0192483	0.11208	-0.114384	-0.355051	-0.151148	-0.147034	-0.297961	-0.111857	0.116685	-0.0456314	0.34292	0.452298	0.410607	0.0652631	0.131087	-0.00697371	0.0520959	0.22301	0.142748	-0.0123886	0.35653	turquoise|0.4523
1200	LIN7A|O14910	turquoise	-0.234349	-0.0974878	-0.304768	-0.420583	0.129685	0.00643806	-0.331779	-0.145735	-0.220064	-0.0171506	0.1714	0.452125	0.192957	0.158399	-0.0539142	0.0926064	0.0496355	0.0583859	0.111015	0.00749596	0.088035	turquoise|0.4521
606	IQSEC1|A0A087WWK8	turquoise	-0.230617	-0.0654882	-0.235152	-0.268927	0.0458341	-0.064096	-0.298532	-0.127095	0.041355	0.00580557	0.200468	0.449909	0.294218	0.126574	0.0468407	0.198847	0.109343	0.119748	0.0552302	-0.015284	0.161787	turquoise|0.4499
463	ARPC1A|Q92747	turquoise	-0.0496803	0.148531	-0.29286	-0.345012	-0.0764189	-0.156707	-0.214982	0.0404879	-0.0691143	-0.105655	0.0613704	0.449243	0.427274	0.259691	-0.0771458	0.0225098	0.0487212	0.000443612	0.18409	0.0296155	0.213498	turquoise|0.4492
1048	NECAB1|Q8N987	turquoise	-0.232817	-0.0055341	-0.366563	-0.228033	0.0380615	-0.128158	-0.315177	-0.091849	0.119947	0.142665	0.20301	0.449152	0.277577	0.191344	-0.024593	0.230675	0.103478	0.0177576	0.118458	-0.0419468	0.107659	turquoise|0.4492
399	CADM2|Q8N3J6-2	turquoise	-0.153393	-0.163064	-0.0999791	-0.358037	-0.231396	-0.241726	-0.511162	-0.352189	-0.154813	-0.0656677	0.17338	0.447533	0.165393	-0.0607917	-0.0223864	-0.0287777	0.147573	0.342692	0.32561	0.226806	0.125404	turquoise|0.4475
890	ARHGEF7|Q14155-3	turquoise	-0.108756	0.125644	-0.248546	-0.403888	-0.105736	-0.105933	-0.255837	0.0448739	-0.0202123	0.0244763	0.148357	0.446271	0.474274	0.257445	0.0351964	0.0431093	0.0149388	0.00829413	0.0743586	-0.103811	0.36423	turquoise|0.4463
1112	CAPZB|P47756-2	turquoise	-0.0818119	0.0450208	-0.208027	-0.402468	-0.0526527	-0.129494	-0.334507	-0.105766	-0.065081	0.0777642	0.228246	0.445187	0.326541	0.16306	-0.0512835	-0.0275509	-0.00229665	0.171181	0.0161649	-0.0415448	0.155516	turquoise|0.4452
969	MADD|Q8WXG6-7	turquoise	-0.0936114	0.0581278	-0.212508	-0.388859	0.02213	0.0071995	-0.201932	-0.0878741	0.0630104	0.0132113	0.259808	0.442335	0.381002	0.171659	0.0992926	0.187761	0.106704	0.0954404	0.0846935	-0.113551	0.361032	turquoise|0.4423
988	CDC42BPB|Q9Y5S2	turquoise	-0.157017	0.161057	-0.33772	-0.288298	-0.0476094	-0.0371729	-0.16487	0.0417662	-0.0238906	-0.0544549	0.0399429	0.440918	0.460004	0.282701	0.148997	0.194943	0.145939	-0.0454776	0.231606	-0.0400533	0.378551	turquoise|0.4409
394	RAB14|P61106	turquoise	-0.223136	-0.0476784	-0.237171	-0.306206	-0.0805982	-0.127761	-0.409994	-0.152872	-0.0454384	0.15966	0.218123	0.44029	0.228369	0.15654	-0.190474	0.0843816	0.0446148	0.126619	0.20066	-0.0142956	0.0819154	turquoise|0.4403
2196	DLGAP3|O95886	turquoise	-0.163203	-0.128919	-0.292129	-0.410387	-0.0270502	0.0125289	-0.328602	-0.12831	-0.0158242	0.121029	0.229115	0.4398	0.272268	0.222295	-0.239578	0.0175661	-0.124751	0.172118	0.082063	-0.0997126	-0.00722383	turquoise|0.4398
992	GSK3B|P49841	turquoise	-0.235087	-0.261	-0.101048	-0.202233	-0.0308325	-0.242131	-0.440115	-0.460084	0.115466	0.00286251	0.162102	0.438907	-0.00873481	-0.127484	-0.0262307	0.198712	0.300416	0.435736	0.193073	0.118412	0.0653115	turquoise|0.4389
1331	GRIN1|Q05586	turquoise	-0.262537	-0.284421	-0.130391	-0.337126	-0.00477455	-0.0722198	-0.418923	-0.356629	-0.05253	0.00891924	0.164858	0.43846	0.0238522	-0.112548	0.027867	0.274953	0.231625	0.288174	0.159745	0.0620081	0.0992411	turquoise|0.4385
1489	RAB12|Q6IQ22	turquoise	-0.14137	-0.0409073	-0.396281	-0.416375	-0.0238906	-0.017387	-0.303419	-0.0326108	-0.00194049	0.172999	0.27902	0.437992	0.309345	0.261921	-0.178912	0.0973838	-0.023079	0.0356098	0.155286	-0.17566	0.0952518	turquoise|0.438
2648	KCNMA1|A0A0A0MSE6	turquoise	-0.12504	-0.0299824	-0.165575	-0.342364	-0.00595826	-0.136925	-0.314194	-0.217501	-0.0447154	-0.0666702	0.136509	0.437587	0.22072	0.0443043	0.0955021	0.167561	0.148517	0.172423	0.195259	-0.0183401	0.269185	turquoise|0.4376
383	CDC42|P60953-1	turquoise	-0.147298	0.0585142	-0.310234	-0.265075	-0.170853	-0.112074	-0.348627	-0.141775	-0.284176	-0.218128	0.00300305	0.436544	0.280087	0.156784	0.0517383	-0.044728	0.124934	0.149229	0.423176	0.236669	0.223032	turquoise|0.4365
887	ABLIM2|Q6H8Q1-9	turquoise	-0.157911	-0.216804	-0.0405277	-0.461388	0.0293322	-0.0448603	-0.356597	-0.314971	0.130351	0.166118	0.458972	0.436222	0.159924	-0.0282503	-0.0100815	0.230816	0.0140293	0.364528	-0.0520727	-0.168961	0.126089	turquoise|0.4362
2524	BRK1|Q8WUW1	turquoise	-0.126362	0.154118	-0.389489	-0.267074	-0.0690047	-0.144992	-0.289269	0.0199127	-0.243684	-0.141025	-0.0631018	0.435617	0.316098	0.247437	-0.113861	-0.0100753	0.0529649	-0.0474727	0.45088	0.162298	0.115787	turquoise|0.4356
1842	GABRG2|P18507-2	turquoise	-0.164011	-0.0526442	0.0240196	-0.255073	-0.0465303	-0.257998	-0.362559	-0.385858	0.00489462	-0.292669	0.11901	0.43405	0.143138	-0.154769	0.195489	0.189076	0.293016	0.419963	0.27246	0.1892	0.310319	turquoise|0.434
3161	SHISA7|A6NL88	turquoise	-0.0815511	0.0137535	-0.267898	-0.424809	-0.14364	-0.0489985	-0.261308	-0.0649904	-0.0722098	-0.0959822	0.135649	0.430509	0.361465	0.168367	-0.00475607	-0.0373037	0.00385999	0.0781633	0.0993453	0.0103389	0.221148	turquoise|0.4305
254	ARHGDIA|P52565	turquoise	-0.0773006	0.08158	-0.486464	-0.299744	-0.284643	-0.0925897	-0.224419	0.175413	0.131128	0.175854	0.150073	0.430243	0.468766	0.434452	-0.238169	-0.100621	-0.124391	-0.148317	0.134282	-0.18767	0.0278462	turquoise|0.4302
724	SLC2A3|P11169	turquoise	-0.125546	-0.0403239	-0.20548	-0.317504	-0.358746	-0.315534	-0.440408	-0.166576	0.0720962	0.0960569	0.0557112	0.430026	0.244482	0.175934	-0.251034	-0.153631	-0.0652696	0.291009	0.215489	0.0486383	-0.0446069	turquoise|0.43
2483	GRM2|Q14416	turquoise	0.020373	0.209183	-0.309627	-0.354044	-0.269035	-0.26292	-0.299983	-0.0649861	-0.130143	-0.247536	-0.166638	0.43	0.396647	0.180552	0.07508	-0.133068	0.0712598	0.0319957	0.332729	0.112137	0.276838	turquoise|0.43
21	YWHAZ|P63104	turquoise	-0.264292	-0.171126	-0.50086	-0.359378	0.00774683	0.115275	-0.239808	0.176942	0.147133	0.512005	0.387628	0.42953	0.33303	0.419911	-0.473688	0.0326504	-0.291396	-0.132415	-0.168856	-0.432263	-0.277995	turquoise|0.4295
2081	ITPKA|P23677	turquoise	-0.117558	-0.00385669	-0.176229	-0.405351	-0.191069	-0.215823	-0.328912	-0.195032	-0.105501	-0.130693	0.105021	0.427929	0.247966	-0.0204224	0.0986124	0.099038	0.140648	0.196641	0.160892	0.049022	0.33498	turquoise|0.4279
2723	TECPR1|Q7Z6L1	turquoise	-0.376809	-0.20685	-0.241048	-0.337126	-0.0844198	0.00220352	-0.311459	-0.206292	-0.0603402	0.0111265	0.226275	0.426928	0.244454	0.102976	0.0348035	0.353512	0.176057	0.198072	0.155556	-0.0689031	0.235124	turquoise|0.4269
975	USP7|Q93009-3	turquoise	-0.0350685	0.180096	-0.133016	-0.268601	-0.143624	-0.248261	-0.312227	-0.123917	-0.0301588	-0.189158	0.00999278	0.426297	0.350997	0.0622218	0.24199	0.061482	0.249818	0.170176	0.227111	0.177626	0.425639	turquoise|0.4263
518	DMTN|Q08495	turquoise	-0.134006	-0.110424	-0.178339	-0.227948	-0.046082	0.0360554	-0.277536	-0.0517658	0.227165	0.262513	0.460656	0.425603	0.31209	0.222323	-0.0779275	0.0914092	-0.0810604	0.0831007	-0.069466	-0.213365	0.0609882	turquoise|0.4256
875	EPS15L1|Q9UBC2-2	turquoise	-0.230989	-0.105155	-0.210431	-0.349948	-0.0705261	0.0573033	-0.240127	-0.059557	0.0129126	0.210941	0.271524	0.422998	0.352815	0.248405	-0.0814015	0.104762	-0.0424832	0.170076	-0.106567	-0.244131	0.171582	turquoise|0.423
1339	PAK3|O75914-2	turquoise	-0.0527179	0.105221	-0.393834	-0.328706	-0.0712254	-0.0650604	-0.220082	0.0639525	-0.0354686	0.00140308	0.17572	0.421006	0.420998	0.255882	0.0899853	0.026895	0.0678783	-0.108715	0.13014	-0.0129203	0.235699	turquoise|0.421
1677	CAMKK2|Q96RR4	turquoise	-0.0458118	0.0069316	-0.245932	-0.171289	-0.0481715	-0.357571	-0.424966	-0.339885	-0.0533094	-0.223254	-0.0304445	0.420999	0.0812453	-0.058213	0.0681496	0.0493417	0.298098	0.18631	0.214651	0.248961	0.145345	turquoise|0.421
2154	PALM|O75781-2	turquoise	-0.109667	-0.0856977	-0.234797	-0.397507	-0.0147392	0.0961271	-0.229563	-0.109625	-0.00357897	-0.0043372	0.326563	0.419283	0.27523	0.138866	0.0871961	0.144308	0.0362755	0.0784629	0.0263587	-0.146565	0.229319	turquoise|0.4193
2252	CAPN5|A0A087X0C8	turquoise	-0.124125	0.0681538	-0.346914	-0.378731	0.0621956	-0.0132799	-0.169106	-0.00661281	-0.0779381	-0.065569	0.0729739	0.419189	0.326937	0.249392	0.0462065	0.188604	0.053343	-0.0235341	0.188704	-0.0809881	0.181977	turquoise|0.4192
2290	TTYH1|Q9H313-3	turquoise	-0.317066	-0.194033	-0.246622	-0.196031	-0.0286009	0.0245092	-0.304371	-0.197925	-0.179124	-0.020136	0.117738	0.417339	0.106241	0.0785496	-0.0682079	0.168449	0.097835	0.119611	0.19822	0.0737983	0.0542252	turquoise|0.4173
2594	ACTN4|H7C144	turquoise	-0.186553	-0.134151	-0.0534517	-0.233161	0.0753852	-0.0874098	-0.332306	-0.352927	0.0207661	-0.108974	0.146983	0.414823	0.0935373	-0.0137935	0.0502248	0.23203	0.160164	0.326222	0.0971293	0.0108218	0.192195	turquoise|0.4148
2647	RIMS1|Q86UR5-3	turquoise	-0.0515272	-0.0903707	-0.199671	-0.327248	-0.11608	-0.0689809	-0.257402	-0.0823008	-0.069141	-0.0543049	0.0472979	0.414226	0.284543	0.12602	-0.0105441	0.0267241	0.066108	0.08508	0.0941055	-0.0544715	0.164959	turquoise|0.4142
2299	NPTXR|O95502	turquoise	-0.124199	0.0321077	-0.451668	-0.356324	-0.189218	-0.093761	-0.295574	0.108727	-0.139175	0.0316622	0.070767	0.413235	0.454838	0.373119	-0.224939	-0.10295	-0.101126	-0.0969747	0.115402	-0.0852121	0.0256367	turquoise|0.4132
325	MAPRE3|Q9UPY8	turquoise	-0.0420848	0.0134466	-0.11823	-0.212158	-0.229238	-0.280727	-0.403706	-0.257926	-0.00311	-0.151226	0.088014	0.413105	0.207456	-0.00439555	0.147939	0.0338809	0.204853	0.222356	0.232964	0.280511	0.237714	turquoise|0.4131
1954	AGAP3|Q96P47-2	turquoise	-0.00881189	0.102391	-0.379009	-0.317911	-0.166337	-0.0718132	-0.230411	0.166431	-0.0113537	0.156286	0.17588	0.411541	0.455001	0.392969	-0.173007	-0.0961103	-0.109698	-0.105383	0.0169634	-0.167435	0.0789531	turquoise|0.4115
525	FARSA|Q9Y285	turquoise	0.00908117	0.0534978	0.0265823	-0.165748	-0.137232	-0.385374	-0.393153	-0.333848	0.208926	-0.194733	0.127819	0.409025	0.199489	-0.094754	0.235909	0.108952	0.314567	0.340028	0.194221	0.169615	0.3448	turquoise|0.409
717	GPHN|Q9NQX3	turquoise	-0.344558	-0.344085	-0.0386617	-0.402221	0.0487976	-0.0822646	-0.392971	-0.350062	-0.0100543	0.127849	0.426464	0.408416	0.017117	-0.161185	-0.0204458	0.361786	0.193796	0.310142	-0.0283408	-0.173111	0.107555	turquoise|0.4084
2053	UNC13A|H7BXE5	turquoise	-0.0695703	0.172784	-0.334924	-0.236573	-0.0274503	-0.178492	-0.263493	-0.0579063	-0.236793	-0.21805	-0.0940594	0.406578	0.289678	0.226166	0.115293	0.00954871	0.0909857	-0.0488814	0.425576	0.23567	0.2135	turquoise|0.4066
188	RTN3|O95197-2	turquoise	-0.409844	-0.254413	-0.0508895	-0.242486	0.071567	-0.0848642	-0.39493	-0.32697	0.186389	0.133218	0.444386	0.40632	0.0767076	-0.0574145	0.0311787	0.448234	0.219724	0.230202	0.017507	-0.151482	0.211614	turquoise|0.4063
2389	CCNY|Q8ND76	turquoise	-0.0290779	-0.0140851	-0.218944	-0.283942	-0.286983	-0.222151	-0.363218	-0.174536	-0.106227	-0.226403	-0.0786074	0.406144	0.271893	0.0884412	0.0778548	-0.0834752	0.110556	0.164632	0.282544	0.214861	0.205641	turquoise|0.4061
789	NRXN3|Q9Y4C0-4	turquoise	-0.108216	-0.040177	-0.0785487	-0.351899	-0.0534742	-0.0942942	-0.241241	-0.139772	0.0794448	0.0441451	0.261616	0.405442	0.301292	-0.0405708	0.031947	0.133223	0.0741388	0.165848	0.0421998	-0.135514	0.211214	turquoise|0.4054
540	ATP6V1D|Q9Y5K8	turquoise	-0.091441	0.103412	-0.152539	-0.39789	-0.385589	-0.188925	-0.318442	-0.0289095	-0.0231638	-0.05372	0.15794	0.402886	0.391283	0.116639	0.0606252	-0.0817	0.0258063	0.164856	0.0780757	-0.0418927	0.329772	turquoise|0.4029
719	HYOU1|Q9Y4L1	turquoise	-0.0447824	-0.0710261	0.0430618	-0.262624	-0.276761	-0.281024	-0.366452	-0.245647	0.363221	-0.0158262	0.202965	0.402077	0.233944	-0.121792	0.260908	0.167829	0.364125	0.344108	-0.0209116	-0.05275	0.33672	turquoise|0.4021
475	OTUB1|Q96FW1	turquoise	-0.118225	0.0771452	-0.201676	-0.155305	-0.290021	-0.314136	-0.360317	-0.195678	0.0109428	-0.258464	-0.131452	0.401365	0.196904	0.069226	0.128936	0.0478572	0.312131	0.166698	0.43462	0.289744	0.252109	turquoise|0.4014
1225	RAPGEF2|Q9Y4G8	turquoise	-0.153389	0.0564422	-0.403833	-0.329206	0.153191	-0.00489855	-0.175128	-0.00368277	-0.144196	-0.0393869	0.154963	0.399612	0.322457	0.281593	-0.00916837	0.194179	0.0448053	-0.129776	0.0977683	-0.0750544	0.277076	turquoise|0.3996
564	AP2S1|P53680	turquoise	-0.123902	0.00290105	-0.249828	-0.325829	-0.0347167	-0.0383542	-0.171648	0.0231621	0.0298843	0.0205504	0.0772944	0.398584	0.400802	0.321019	-0.0680098	0.0387508	-0.07216	0.110078	0.0143109	-0.121134	0.140202	turquoise|0.3986
1419	SMAP1|Q8IYB5	turquoise	-0.185188	-0.0075075	-0.09142	-0.262	-0.232316	-0.105712	-0.323375	-0.0757766	0.0774965	0.0968005	0.226877	0.397236	0.278091	0.131256	-0.052161	0.00592639	0.0259844	0.215069	0.0425012	-0.0150188	0.1103	turquoise|0.3972
2516	TSPAN7|P41732	turquoise	-0.042358	-0.0393244	-0.063464	-0.274075	0.0030442	-0.146683	-0.253621	-0.296912	-0.0250959	-0.156324	0.209549	0.395456	0.242125	0.0258806	0.203458	0.180258	0.192037	0.258894	0.151664	0.122964	0.357965	turquoise|0.3955
529	RHOB|P62745	turquoise	-0.122204	0.0356344	-0.193514	-0.181589	-0.209128	-0.0407008	-0.304503	-0.0859139	-0.136856	-0.000938861	-0.0374393	0.394716	0.257658	0.26405	-0.15195	-0.0647446	0.0544545	0.0706708	0.334318	0.122152	0.0875827	turquoise|0.3947
909	GRIPAP1|Q4V328	turquoise	-0.33454	0.00218236	-0.240576	-0.267341	-0.000407146	-0.0135562	-0.164416	0.0475371	0.144045	0.139314	0.254024	0.393422	0.360169	0.291971	-0.00961369	0.308738	0.079645	0.0186587	-0.0501175	-0.31041	0.250236	turquoise|0.3934
1476	CEP170B|Q9Y4F5	turquoise	-0.149798	-0.00557204	-0.263628	-0.202071	-0.0345961	-0.141335	-0.338289	-0.101645	0.0145942	0.0366214	0.107908	0.392709	0.209934	0.213163	-0.0769679	0.169706	0.153086	0.0417974	0.216325	-0.00346732	0.0706831	turquoise|0.3927
2041	ROGDI|Q9GZN7	turquoise	-0.0220621	0.226365	-0.115367	-0.251544	-0.210711	-0.30186	-0.306353	-0.161528	-0.0865052	-0.368342	-0.0801481	0.392379	0.328613	0.0309731	0.262253	0.0241317	0.326735	0.20598	0.338539	0.3354	0.473103	turquoise|0.3924
2639	GRIA3|P42263-2	turquoise	-0.307142	-0.21403	-0.130578	-0.282012	-0.142162	-0.190462	-0.452587	-0.364767	-0.133338	-0.0236203	0.0821717	0.391378	0.00540095	-0.148853	-0.0859192	0.0707434	0.165669	0.364545	0.253003	0.253811	0.0121517	turquoise|0.3914
547	DPYSL4|O14531	turquoise	-0.195031	-0.00226137	-0.263863	-0.300329	0.15399	0.00494245	-0.124445	0.0477459	0.00487412	0.167691	0.335443	0.390463	0.350626	0.238676	-0.103612	0.250796	-0.0051865	-0.105687	-0.0488289	-0.292197	0.17875	turquoise|0.3905
632	DLG1|Q12959-9	turquoise	-0.142841	-0.163692	-0.213057	-0.244204	0.0910861	-0.0582139	-0.272009	-0.121229	0.108728	0.222805	0.303753	0.385791	0.207286	0.143272	-0.260489	0.143595	-0.0578154	0.111187	-0.0437167	-0.217062	-0.0159411	turquoise|0.3858
125	TNR|Q92752	turquoise	-0.230691	-0.143821	-0.457397	-0.249936	-0.150769	0.0910017	-0.260688	0.00269591	-0.16618	0.0972751	0.0346738	0.385152	0.264594	0.38579	-0.247602	-0.0636766	-0.207008	0.00833471	0.134697	-0.0864776	-0.126426	turquoise|0.3852
893	HGS|O14964	turquoise	-0.232904	-0.073802	-0.327227	-0.150676	0.0550881	-0.0224457	-0.260737	-0.0699353	0.0853359	0.193542	0.193474	0.385116	0.206449	0.24616	-0.120563	0.232449	0.140928	0.00279902	0.0838373	-0.0851082	0.01851	turquoise|0.3851
1749	BCAS3|Q9H6U6-2	turquoise	-0.04377	0.0287191	-0.163984	-0.372691	-0.19905	-0.0748664	-0.316482	-0.0549063	-0.0761398	0.0742606	0.211913	0.385133	0.328629	0.122757	-0.148192	-0.16772	-0.132874	0.136125	0.099897	-0.0222921	0.0394186	turquoise|0.3851
2219	USP11|G5E9A6	turquoise	-0.237712	-0.0893985	-0.266215	-0.28311	0.15513	0.038885	-0.223996	-0.123489	-0.0695208	-0.0331127	0.164912	0.38471	0.200654	0.183259	0.103999	0.304153	0.143699	0.0514013	0.0623843	-0.0494058	0.252437	turquoise|0.3847
1966	SORBS2|O94875-11	turquoise	-0.187132	-0.0314996	-0.516324	-0.312704	0.358376	0.11447	-0.145433	0.0395342	-0.168646	0.0669222	0.18339	0.383473	0.220564	0.344556	-0.0745829	0.239821	0.0144653	-0.181302	0.107372	-0.103755	0.00727746	turquoise|0.3835
2838	RAB3B|P20337	turquoise	-0.142297	-0.0164426	-0.256728	-0.253925	-0.18365	-0.261659	-0.327147	-0.164424	-0.0746839	-0.147441	-0.0629066	0.381352	0.204807	0.0853958	0.00331831	0.0698206	0.200959	0.122391	0.281758	0.143954	0.167633	turquoise|0.3814
2543	C9orf172|C9J069	turquoise	-0.0915232	0.0047113	-0.177808	-0.248695	-0.105118	-0.142051	-0.291253	-0.230983	-0.0976884	-0.195354	0.0315333	0.380053	0.20773	0.0514598	0.171635	0.0973455	0.177488	0.173348	0.142603	0.0323142	0.316769	turquoise|0.3801
2391	EFR3B|Q9Y2G0	turquoise	-0.124884	-0.224984	-0.0397823	-0.429335	-0.273732	-0.0161423	-0.331216	-0.219138	-0.0547712	0.000728639	0.213133	0.379939	0.231006	0.0355881	-0.073083	0.0573142	-0.0473965	0.327218	0.102181	-0.0559327	0.148801	turquoise|0.3799
106	SH3GL2|Q99962	turquoise	-0.0599091	-0.0102657	-0.294777	-0.363684	-0.0138996	0.0664191	-0.182141	0.126269	0.00272199	0.285218	0.344315	0.378872	0.451919	0.385352	-0.14085	-0.0531825	-0.271756	-0.051475	-0.0864543	-0.278067	0.0533097	turquoise|0.3789
668	EEA1|Q15075	turquoise	-0.376122	-0.37064	-0.193488	-0.241602	-0.0374905	-0.0490019	-0.330125	-0.216286	0.363474	0.346616	0.321558	0.378716	0.0469278	0.0620787	-0.203821	0.368798	0.14733	0.255042	-0.15132	-0.31872	-0.0744347	turquoise|0.3787
40	STX1B|P61266-2	turquoise	-0.308021	-0.384262	-0.0103738	-0.268351	-0.039343	-0.124525	-0.500938	-0.391861	0.0227053	0.292052	0.366977	0.377849	0.0052103	0.0498617	-0.344522	0.0695005	-0.0945195	0.391801	-0.0741954	-0.138824	-0.20555	turquoise|0.3778
2965	TMEM163|Q8TC26	turquoise	-0.142636	-0.222647	-0.095796	-0.33213	-0.196206	-0.058513	-0.370448	-0.256881	0.00647738	0.023856	0.177679	0.376866	0.156724	0.0270591	-0.0279426	0.0223977	0.0426713	0.278438	0.032009	-0.0632053	0.069871	turquoise|0.3769
2228	CLTA|P09496-3	turquoise	-0.236874	-0.164464	-0.25498	-0.346011	-0.04961	0.0825817	-0.245548	0.0379349	0.17926	0.373262	0.410224	0.376271	0.293848	0.306059	-0.330174	0.0450929	-0.276471	0.0966589	-0.144898	-0.370892	-0.104674	turquoise|0.3763
1794	CPNE4|Q96A23	turquoise	-0.0880006	0.0141177	-0.266798	-0.25098	-0.092865	-0.20866	-0.304126	-0.0992416	-0.0510228	-0.0461734	0.0597172	0.371845	0.17415	0.160884	-0.0799063	0.0193056	0.168984	0.0304668	0.301073	0.0903986	0.0589256	turquoise|0.3718
352	CTNNA2|P26232-2	turquoise	-0.209669	-0.0709917	-0.326786	-0.389613	0.133987	0.35426	-0.0410825	-0.0277008	-0.149511	-0.119804	0.0726095	0.371327	0.264969	0.192413	0.127085	0.234485	0.011762	0.0155871	0.102086	-0.0425122	0.22123	turquoise|0.3713
955	RAB18|Q9NP72	turquoise	-0.163542	0.0482729	-0.314209	-0.183771	-0.132575	-0.166224	-0.258461	-0.0118329	0.0036083	0.0401867	-0.00203401	0.37111	0.28307	0.302347	-0.114956	0.107983	0.117944	0.0213585	0.308841	0.0424937	0.0838116	turquoise|0.3711
197	RTN4|Q9NQC3	turquoise	-0.141892	-0.158994	-0.054724	-0.158768	-0.18248	-0.301991	-0.479543	-0.410176	0.232018	0.0330749	0.276986	0.370581	-0.0405351	-0.258474	-0.00320786	0.132264	0.260942	0.383625	0.184846	0.146304	0.0585776	turquoise|0.3706
661	ROCK2|O75116	turquoise	-0.284693	-0.318462	-0.0455357	-0.304021	-0.130453	-0.152325	-0.481058	-0.394557	0.164512	0.168034	0.272857	0.369362	-0.0403377	-0.152632	-0.123423	0.163295	0.0993384	0.346859	0.00203293	-0.113386	0.0198951	turquoise|0.3694
2565	GABRB1|P18505	turquoise	-0.15905	-0.0722527	-0.269901	-0.254028	-0.151961	-0.170565	-0.393894	-0.203365	-0.341781	-0.239644	-0.0637579	0.369025	0.126174	0.06714	0.00431114	-0.0213036	0.0938008	0.125864	0.353657	0.321169	0.08664	turquoise|0.369
1600	ERO1L|Q96HE7	turquoise	-0.0724331	-0.0550018	-0.0280894	-0.325593	-0.108042	-0.197093	-0.318663	-0.323443	0.052766	-0.230101	0.0585254	0.368763	0.191063	-0.0503876	0.271291	0.109238	0.222371	0.315427	0.101764	0.0919473	0.415001	turquoise|0.3688
926	CSNK2A1|E7EU96	turquoise	-0.254202	-0.122281	-0.131719	-0.247289	-0.0215059	-0.10626	-0.278929	-0.306874	-0.0180394	-0.244559	-0.00368173	0.368662	0.105921	-0.0549872	0.225148	0.301275	0.355257	0.217928	0.185539	0.151267	0.285917	turquoise|0.3687
1908	MARK1|Q9P0L2	turquoise	-0.209271	-0.131578	-0.152075	-0.187319	-0.104612	-0.226206	-0.348299	-0.314625	0.0418942	-0.0210683	0.13435	0.368262	0.0939592	-0.068047	-0.0900821	0.117932	0.146614	0.27623	0.0595457	0.0276937	0.0858399	turquoise|0.3683
2027	NF1|P21359-2	turquoise	-0.216008	-0.150919	-0.198243	-0.22174	-0.046421	-0.138993	-0.32473	-0.318966	-0.144693	-0.20923	0.00389061	0.364702	0.0360894	-0.0353392	0.0940045	0.181516	0.217054	0.261195	0.246242	0.12849	0.209674	turquoise|0.3647
1029	FAM49A|Q9H0Q0	turquoise	-0.0629446	0.0785075	-0.250615	-0.122939	0.0157521	-0.0530828	-0.144224	-0.0405533	0.201643	-0.0311506	0.0629274	0.363387	0.279503	0.187693	0.148926	0.13813	0.129797	0.047532	0.0561886	-0.000658842	0.297356	turquoise|0.3634
2757	CAMK2D|Q13557-12	turquoise	-0.138218	-0.00429624	-0.13267	-0.209987	-0.080096	-0.115506	-0.293778	-0.22256	-0.134626	-0.178639	0.054291	0.363443	0.188318	0.00940969	0.148533	0.134656	0.233401	0.16117	0.386664	0.170325	0.32508	turquoise|0.3634
2238	ATP6AP1|Q15904	turquoise	-0.0493457	0.0282244	-0.367843	-0.405274	-0.168599	-0.0421752	-0.255543	0.036864	-0.28581	-0.191213	-0.0562939	0.360776	0.289579	0.200714	-0.0897154	-0.133379	-0.0524757	-0.0492193	0.192978	0.118703	0.0313768	turquoise|0.3608
77	CAMK2B|Q13554-2	turquoise	0.0381207	0.187862	-0.269383	-0.34418	-0.0173414	-0.196312	-0.275726	0.0262836	-0.119294	0.0082466	0.129138	0.359894	0.350925	0.291104	-0.201336	-0.170054	-0.141485	-0.0411005	0.237205	0.0460229	0.0472001	turquoise|0.3599
3107	RAB15|P59190	turquoise	-0.0243582	0.0719973	-0.183649	-0.316878	-0.112924	-0.0283715	-0.219329	-0.00234795	0.00635573	-0.0645724	0.138762	0.359665	0.303684	0.193512	0.00684306	-0.0360116	0.00592823	0.0868267	0.181655	0.0216738	0.205319	turquoise|0.3597
447	GDAP1|Q8TB36	turquoise	0.00941446	0.0773312	-0.0795563	-0.267993	-0.427274	-0.402747	-0.398121	-0.200406	-0.0507849	-0.261288	-0.0811993	0.358178	0.246617	-0.0289407	0.0695257	-0.120715	0.113635	0.342932	0.359337	0.310742	0.270952	turquoise|0.3582
349	NPTN|Q9Y639-5	turquoise	-0.204651	-0.210866	-0.20549	-0.403676	0.0404131	-0.0685435	-0.337377	-0.184274	-0.236213	-0.0825861	0.137255	0.355279	0.0653408	-0.00478563	-0.104908	0.0823396	0.0301139	0.130436	0.198589	0.113791	-0.0698825	turquoise|0.3553
1896	NRAS|P01111	turquoise	-0.0886135	-0.0189613	-0.200683	-0.288785	-0.167729	-0.114797	-0.247977	-0.0816086	0.167406	0.0477585	0.0554727	0.354983	0.287148	0.152248	-0.082298	0.103674	0.064564	0.139453	0.0610785	-0.126285	0.14623	turquoise|0.355
1363	CTNND1|O60716-5	turquoise	-0.187191	-0.236899	-0.139572	-0.276199	0.0290898	0.0698894	-0.265696	-0.295843	-0.0540877	-0.0371377	0.147165	0.354533	0.039084	-0.122672	0.0612936	0.229854	0.20924	0.234164	0.0544458	-0.0161882	0.167659	turquoise|0.3545
2672	SVOP|Q8N4V2	turquoise	-0.0671882	-0.0333284	-0.230624	-0.322758	-0.106109	-0.0829321	-0.271376	-0.0963194	-0.0742667	0.028403	0.10712	0.35452	0.250742	0.131015	-0.098545	0.0115999	-0.0228736	0.108253	0.183539	-0.00981135	0.0690001	turquoise|0.3545
2186	WDR13|Q9H1Z4	turquoise	-0.0449485	0.166085	-0.199985	-0.174008	0.00328896	-0.125763	-0.199398	-0.0861227	-0.112972	-0.248362	-0.0244547	0.353608	0.298219	0.119439	0.259022	0.0789846	0.159372	0.0644518	0.30826	0.151582	0.392706	turquoise|0.3536
2453	DOCK3|Q8IZD9	turquoise	-0.146053	-0.0838946	-0.202817	-0.196763	-0.0080707	-0.231138	-0.370136	-0.305236	-0.0954399	-0.154564	0.00439446	0.352029	0.0416968	0.0255107	0.100322	0.0988962	0.219432	0.20444	0.23242	0.176691	0.143958	turquoise|0.352
2296	MPRIP|H0Y2S9	turquoise	-0.28542	-0.290087	-0.161414	-0.261391	0.120736	0.0505416	-0.298079	-0.244738	-0.0038677	-0.00350721	0.20718	0.351718	-0.0188252	-0.0332947	0.0463532	0.309705	0.128273	0.134778	0.0249241	-0.0705172	0.0475812	turquoise|0.3517
1387	NBEA|Q5T321	turquoise	-0.0959065	0.143947	-0.183841	-0.196435	-0.0347204	-0.299317	-0.291309	-0.187794	-0.1639	-0.286198	-0.0457239	0.351619	0.175663	-0.0295476	0.252566	0.164255	0.337475	0.105624	0.359173	0.244047	0.411998	turquoise|0.3516
991	PPM1H|Q9ULR3	turquoise	-0.0435721	0.00308798	-0.0994608	-0.288655	0.141142	-0.0193652	-0.203862	-0.158139	-0.0168278	0.0563442	0.285744	0.350466	0.246753	0.0845903	0.126506	0.110241	0.0979479	0.144785	0.0138233	-0.0830204	0.279174	turquoise|0.3505
840	TWF2|Q6IBS0	turquoise	-0.0458614	0.118392	-0.14129	-0.311299	-0.187477	-0.104908	-0.153361	0.0643612	-0.0053839	-0.0587807	0.0856959	0.349552	0.397134	0.313943	-0.0111743	-0.0834953	-0.167218	0.0658765	-0.0346996	-0.131801	0.205922	turquoise|0.3496
1093	NT5DC3|Q86UY8	turquoise	-0.0607009	-0.0965099	-0.0299514	-0.294286	-0.475022	-0.288194	-0.417354	-0.192431	-0.0188667	-0.149876	0.0347537	0.349389	0.24178	0.0581385	-0.0606069	-0.193473	-0.0207338	0.344044	0.127498	0.157087	0.088241	turquoise|0.3494
393	CLTB|P09497-2	turquoise	-0.162343	-0.146988	-0.139461	-0.34223	-0.0841631	-0.0170524	-0.270366	-0.00674138	0.187454	0.362426	0.368941	0.349024	0.264234	0.203769	-0.223111	0.00815266	-0.117127	0.130057	-0.202921	-0.290246	-0.00145481	turquoise|0.349
3240	DGKI|E7EM72	turquoise	-0.129331	-0.0241411	-0.145869	-0.286873	-0.091222	-0.147989	-0.306729	-0.157985	0.0057792	-0.0593841	0.0735357	0.348461	0.174961	0.0740918	0.100523	0.0948368	0.11771	0.153753	0.181054	0.0791526	0.177624	turquoise|0.3485
1425	PPP2R5E|Q16537-2	turquoise	-0.203388	0.124474	-0.216898	-0.260639	-0.0111316	-0.169151	-0.303671	-0.168013	-0.22245	-0.261428	-0.0655839	0.347558	0.1605	0.0288035	0.152361	0.119324	0.214277	0.121432	0.333647	0.260012	0.246631	turquoise|0.3476
2449	NDRG2|Q9UN36-2	turquoise	-0.281413	-0.156899	-0.102824	-0.21369	-0.14567	-0.00867366	-0.329064	-0.25344	-0.0352072	-0.0721072	0.0376521	0.34702	0.0783766	-0.0138711	0.173165	0.20404	0.223666	0.253621	0.258527	0.10912	0.203534	turquoise|0.347
2686	SLC25A27|O95847	turquoise	-0.180249	-0.037277	-0.337422	-0.285838	-0.0921331	-0.069397	-0.245238	-0.0281236	-0.0805642	0.0439221	0.0943456	0.344859	0.257145	0.271319	-0.0500674	0.0330775	0.027611	0.0644784	0.168129	0.0228232	0.0629396	turquoise|0.3449
783	PI4KA|J3KN10	turquoise	-0.207648	-0.297375	-0.056499	-0.417208	-0.31808	-0.14563	-0.482732	-0.3571	-0.260146	-0.126643	-0.0269145	0.344478	0.0407872	-0.110681	-0.110847	-0.0158219	0.0117923	0.340517	0.297633	0.137509	-0.016714	turquoise|0.3445
2048	TMOD1|P28289	turquoise	-0.0641046	0.110551	-0.131592	-0.315317	-0.0551848	0.0150293	-0.132675	-0.0118098	-0.0926219	-0.146548	0.16141	0.342733	0.377533	0.134053	0.212946	0.0831653	0.0500533	0.0480268	0.0539328	-0.0429381	0.469677	turquoise|0.3427
1469	PPP1R12A|O14974	turquoise	-0.0727227	0.0829933	-0.119424	-0.158493	0.00149938	-0.0794203	-0.212798	-0.0978568	0.0596788	0.0222917	0.204649	0.342219	0.293202	0.0863693	0.0523008	0.0346989	0.0529962	0.0871098	0.0531614	-0.00702824	0.225942	turquoise|0.3422
403	DYNLL2|Q96FJ2	turquoise	-0.184982	-0.0066767	-0.100795	-0.0614467	-0.0756925	-0.240681	-0.336183	-0.252277	0.0443708	0.0540548	0.00688164	0.341193	0.0765501	-0.00743571	-0.0919554	0.116572	0.225592	0.225188	0.320753	0.120592	0.0905845	turquoise|0.3412
2098	CA4|P22748	turquoise	-0.146722	-0.0717241	-0.432781	-0.290174	0.0546982	-0.0416977	-0.291633	-0.0957215	-0.324076	-0.141828	-0.0180087	0.341048	0.124024	0.168351	-0.144999	0.00460454	0.0191854	-0.0431578	0.245251	0.168823	-0.130325	turquoise|0.341
1446	LZTFL1|Q9NQ48	turquoise	-0.0499795	0.0444486	-0.252502	-0.241505	-0.00025228	-0.115556	-0.218516	-0.0530678	-0.0203689	-0.0280474	0.095528	0.340891	0.219532	0.0796371	0.0319672	0.0908912	0.17819	-0.0520595	0.123877	-0.00753424	0.228932	turquoise|0.3409
2870	CACNG8|Q8WXS5	turquoise	-0.156057	-0.223543	-7.55e-05	-0.326068	-0.10835	-0.094762	-0.354044	-0.315262	-0.0175216	-0.0111776	0.26063	0.340887	0.0525463	-0.0825404	-0.0395259	0.110412	0.0875652	0.308397	0.0966162	-0.0242098	0.122673	turquoise|0.3409
2536	EIF3K|K7EMQ9	turquoise	0.042228	0.070559	-0.0834927	-0.289023	-0.329115	-0.329488	-0.330914	-0.140106	-0.0918669	-0.153852	-0.104342	0.340841	0.269042	0.0954255	-0.00554825	-0.272662	-0.0810585	0.232599	0.151562	0.18889	0.119089	turquoise|0.3408
338	NDRG2|Q9UN36	turquoise	-0.406933	-0.370675	-0.097025	-0.19481	-0.182826	0.037431	-0.442496	-0.388404	-0.0600765	0.0020052	0.0636486	0.339894	-0.114972	-0.147652	-0.0861326	0.182193	0.183143	0.323572	0.184311	0.136986	-0.0829115	turquoise|0.3399
901	ITPR1|Q14643-3	turquoise	-0.0757952	-0.0641018	-0.0235707	-0.226023	0.00824446	-0.167115	-0.290704	-0.281361	-0.14158	-0.2034	0.0193231	0.339845	0.104102	-0.136607	0.155456	0.139915	0.277141	0.183576	0.280158	0.149164	0.274048	turquoise|0.3398
1654	LPHN1|O94910-2	turquoise	-0.183534	-0.332677	-0.231177	-0.377511	-0.103649	-0.0369986	-0.366595	-0.244702	-0.0189215	0.0787846	0.237243	0.339013	0.0376456	0.00979767	-0.216589	0.0762189	-0.0242474	0.238303	0.0256491	-0.058775	-0.126495	turquoise|0.339
2570	GABRB3|P28472-4	turquoise	-0.147064	-0.0433014	-0.151713	-0.29778	-0.0776123	-0.0811336	-0.229891	-0.0237661	-0.0488988	0.0314335	0.103909	0.338585	0.224446	0.145191	-0.0839494	0.0922654	0.00366602	0.0308439	0.223028	-0.0356197	0.150099	turquoise|0.3386
1962	EMD|P50402	turquoise	-0.239766	-0.325427	-0.272005	-0.26359	-0.021875	0.0343695	-0.30409	-0.145462	0.0266302	0.282346	0.295802	0.338527	0.0474819	0.117605	-0.32389	0.142326	-0.0743491	0.13916	-0.0355879	-0.186197	-0.242849	turquoise|0.3385
2374	BSCL2|Q96G97-4	turquoise	-0.250591	-0.200783	-0.0417231	-0.211421	-0.0902575	-0.181925	-0.35698	-0.328055	0.130389	0.0254225	0.222982	0.337297	0.0494772	-0.143092	0.0922948	0.266246	0.310574	0.265192	0.0886495	-0.00906568	0.165462	turquoise|0.3373
1551	ARHGAP44|Q17R89-3	turquoise	-0.060519	-0.0437144	0.0182131	-0.296244	-0.22577	-0.146218	-0.337176	-0.193634	0.0139776	-0.0984882	0.0873454	0.333975	0.167069	-0.055017	0.0512339	-0.0418488	0.0246543	0.28249	0.140982	0.0475637	0.146206	turquoise|0.334
665	BSG|P35613-2	turquoise	-0.0895841	-0.157586	-0.180574	-0.189194	0.171878	-0.0284956	-0.298462	-0.182386	-0.165414	0.0833535	0.145525	0.333749	0.0532659	0.100459	-0.184184	0.0190861	-0.0231532	0.093266	0.107163	0.0255628	-0.104169	turquoise|0.3337
948	RAP2A|P10114	turquoise	-0.0495445	0.0394869	-0.216687	-0.311233	-0.0776286	-0.0366191	-0.218063	0.0139766	-0.203123	-0.0407215	0.122343	0.332255	0.347259	0.234471	-0.0169888	-0.12272	-0.177593	0.0248369	-0.0743861	-0.0782336	0.142479	turquoise|0.3323
3077	CNKSR3|G9CGD6	turquoise	-0.097049	0.0909803	-0.153316	-0.234169	0.0226911	-0.0166841	-0.196394	-0.0925496	-0.0597537	-0.0320141	0.196387	0.331929	0.255093	0.0801873	0.105913	0.141047	0.10493	0.0815839	0.091994	0.0534651	0.274353	turquoise|0.3319
3468	GRIA2|P42262-2	turquoise	-0.202571	0.0493939	-0.157562	-0.203009	-0.2304	-0.155591	-0.257913	-0.0624543	0.0770413	0.106881	0.0376154	0.331655	0.229186	0.0779414	-0.0466401	0.0239189	0.0634861	0.157391	0.119402	0.00838746	0.128029	turquoise|0.3317
3012	C2CD4C|Q8TF44	turquoise	-0.0653376	0.0133086	-0.28748	-0.370832	-0.00869234	-0.00153643	-0.175151	-0.0065792	-0.0884788	-0.0184365	0.0922858	0.329761	0.316248	0.231349	-0.0479958	0.0205949	-0.0206043	0.00843343	0.0300218	-0.0777411	0.104478	turquoise|0.3298
2454	ASTN1|O14525-2	turquoise	-0.17282	-0.134326	-0.151435	-0.274212	-0.00933824	-0.0347161	-0.255619	-0.253467	0.0303972	-0.00433252	0.165848	0.329727	0.148602	0.0465724	0.0950959	0.183491	0.120411	0.184071	0.0427305	-0.0702634	0.230022	turquoise|0.3297
204	MYO5A|Q9Y4I1-2	turquoise	-0.14763	0.305839	-0.088397	-0.176262	-0.130995	-0.318367	-0.216124	-0.0423361	0.0619326	-0.247331	-0.111127	0.329349	0.330934	0.141028	0.2025	0.128988	0.227861	0.03954	0.351408	0.142434	0.452081	turquoise|0.3293
903	DBNL|Q9UJU6	turquoise	-0.233533	-0.113705	-0.129337	-0.274787	-0.095567	0.0496627	-0.192087	-0.0752634	0.233497	0.132181	0.256232	0.329277	0.185485	0.0378347	-0.102862	0.20201	-0.0330395	0.128201	-0.0258828	-0.226578	0.112364	turquoise|0.3293
983	WDR47|O94967-3	turquoise	-0.0602632	0.2965	-0.278902	-0.247096	0.0271398	-0.0239563	-0.0804598	0.0852472	-0.178815	-0.255807	-0.0756226	0.328061	0.389894	0.28479	0.233006	0.0675998	0.154774	-0.152688	0.313601	0.120547	0.392124	turquoise|0.3281
3233	RPL34|P49207	turquoise	-0.231228	-0.227301	-0.0612002	-0.298158	-0.272604	-0.202255	-0.437829	-0.316145	-0.142585	-0.0922728	0.079816	0.327381	0.00590917	-0.142128	-0.0511638	0.084354	0.265819	0.306301	0.262961	0.122142	0.027759	turquoise|0.3274
3380	CAMK2N1|Q7Z7J9	turquoise	-0.196296	-0.0411087	-0.239809	-0.235721	0.00312912	0.00697527	-0.221289	-0.0347728	0.0479837	0.119811	0.239862	0.32609	0.214493	0.11512	0.039255	0.124528	0.0879889	0.05893	0.0236649	-0.0908103	0.0978903	turquoise|0.3261
1876	FAM126B|Q8IXS8	turquoise	-0.0833022	-0.174684	0.0145746	-0.33102	-0.219949	-0.0199024	-0.304173	-0.164686	0.0430483	0.0453039	0.187193	0.325941	0.162543	0.0391764	-0.143933	-0.0296128	-0.0679839	0.31409	0.106357	-0.0315952	0.0172236	turquoise|0.3259
2807	GRIA1|P42261-5	turquoise	-0.0500977	0.12698	-0.24329	-0.315581	-0.240281	-0.0887694	-0.182786	0.0574153	0.0485216	-0.0878605	0.00726565	0.325167	0.347136	0.198496	0.114364	-0.0658331	-0.027812	0.00222127	0.027919	-0.0256458	0.225908	turquoise|0.3252
2820	C10orf35|Q96D05	turquoise	-0.12812	0.0285892	-0.160882	-0.288185	-0.0135056	-0.0785292	-0.200106	-0.0990958	0.0135549	0.00845627	0.0765746	0.322631	0.227812	0.181906	0.0337197	0.115026	0.0824408	0.148318	0.133731	-0.0187244	0.204635	turquoise|0.3226
2614	HRAS|P01112	turquoise	-0.0965324	-0.0471076	-0.151262	-0.176893	-0.144166	-0.0616036	-0.306355	-0.174874	0.0131516	0.0456428	0.0912322	0.321532	0.137873	0.102191	-0.148334	0.0127363	-0.0511748	0.145248	0.153689	-0.0182283	0.0322749	turquoise|0.3215
1838	PGAM5|Q96HS1	turquoise	-0.140511	-0.0757066	-0.168774	-0.325064	0.159745	-0.0498269	-0.20058	-0.182563	-0.131079	-0.0885685	0.161044	0.32076	0.183537	0.0442374	0.143613	0.220627	0.185225	0.15167	0.0678961	0.0604161	0.212003	turquoise|0.3208
2486	SCN2B|O60939	turquoise	0.0356374	0.0486904	-0.258569	-0.230443	-0.206483	-0.194595	-0.354383	-0.0796752	-0.121586	-0.0729895	-0.0546235	0.320101	0.207174	0.11752	-0.0752913	-0.23405	-0.0876697	0.0322142	0.237088	0.199152	-0.00446995	turquoise|0.3201
1352	TTC7B|Q86TV6	turquoise	0.0384146	0.0507394	-0.084201	-0.265539	-0.312352	-0.240318	-0.30992	-0.144392	-0.126077	-0.176585	-0.112876	0.319854	0.270464	0.0995127	0.0237675	-0.187251	-0.0500872	0.173125	0.253573	0.165986	0.172907	turquoise|0.3199
2650	BRI3BP|Q8WY22	turquoise	-0.0602823	0.00410896	-0.214035	-0.255669	-0.0955833	-0.152555	-0.265676	-0.130201	0.00433488	-0.0890524	-0.0457611	0.319914	0.172633	0.0305796	0.0698417	0.0625161	0.0969763	0.162864	0.210249	0.0909744	0.163019	turquoise|0.3199
1383	SNX4|O95219	turquoise	-0.0433218	0.121254	-0.241561	-0.225681	-0.0295321	-0.09045	-0.110099	0.053712	-0.142351	-0.0771451	0.0530994	0.316972	0.336811	0.183561	-0.0276541	0.0245483	-0.0127584	-0.0610541	0.10378	-0.00709276	0.19558	turquoise|0.317
2924	MAST3|O60307	turquoise	-0.146117	-0.0156656	-0.242934	-0.110254	0.0981022	0.0234867	-0.114447	-0.0594581	-0.0177728	-0.135595	0.0759812	0.315988	0.215788	0.0939828	0.215363	0.267097	0.24665	-0.0906518	0.153434	0.03904	0.292047	turquoise|0.316
3494	PLXNC1|O60486	turquoise	-0.140472	0.0579046	-0.172447	-0.276482	-0.0993931	-0.0610169	-0.196562	-0.0501524	0.0618423	-0.00496262	0.10079	0.313388	0.217373	0.116104	0.0189176	0.117145	0.100197	0.0540664	0.147184	-0.0768028	0.203165	turquoise|0.3134
2130	ZC2HC1A|Q96GY0	turquoise	-0.0935006	-0.0381236	-0.11072	-0.261776	-0.128507	-0.0441205	-0.27215	-0.162361	0.0580761	0.0539822	0.31324	0.311574	0.168945	0.017308	0.0727823	0.0845356	0.0746782	0.176417	0.0316667	-0.0674945	0.226264	turquoise|0.3116
1854	CKAP4|Q07065	turquoise	-0.0442186	0.0437972	-0.104308	-0.108513	-0.00231962	-0.149972	-0.245036	-0.211612	0.0184933	-0.152263	0.0523933	0.311213	0.125437	0.00579235	0.200832	0.117786	0.220484	0.140577	0.187892	0.149327	0.240792	turquoise|0.3112
1395	KIAA1468|Q9P260-2	turquoise	-0.108592	0.0582382	0.00827071	-0.175847	-0.167635	-0.167579	-0.260601	-0.201376	-0.0943546	-0.272351	0.0246568	0.309348	0.197585	-0.0589484	0.237872	0.102731	0.21622	0.204985	0.171778	0.18601	0.387927	turquoise|0.3093
2209	PRKAR1B|P31321	turquoise	-0.0215195	0.0455879	-0.136151	-0.215722	-0.191678	-0.168759	-0.287187	-0.0201484	-0.0153142	0.00262687	0.0556603	0.307343	0.219751	0.142001	-0.107596	-0.108128	-0.00290065	0.0637025	0.0765231	0.0332088	0.0495312	turquoise|0.3073
721	ARPC5L|Q9BPX5	turquoise	-0.096712	0.0309127	-0.208622	-0.311472	-0.0186488	0.0942039	-0.0825386	0.123675	-0.0195491	0.140079	0.198816	0.306898	0.3586	0.272382	-0.0735063	0.021059	-0.112582	-0.00232491	-0.0488099	-0.246638	0.129194	turquoise|0.3069
931	SCAMP1|O15126	turquoise	-0.116149	-0.0441903	-0.19379	-0.341276	-0.014649	-0.00369888	-0.131062	0.0688505	0.0381242	0.050498	0.233728	0.305663	0.334167	0.215751	-0.0391962	0.176589	0.0142659	0.0287988	0.0634835	-0.057698	0.119709	turquoise|0.3057
1760	SRGAP2|B7ZM87	turquoise	-0.140283	-0.111185	-0.207603	-0.269693	-0.0840324	-0.00293922	-0.174357	-0.0478249	0.158682	0.060779	0.149764	0.305507	0.183232	0.138942	0.00275809	0.156382	0.0743414	0.101843	0.00130103	-0.143032	0.103334	turquoise|0.3055
1892	KIAA1244|Q5TH69	turquoise	-0.160578	-0.0147416	-0.189741	-0.176541	-0.171175	-0.0666745	-0.261822	-0.130197	-0.0277107	-0.188669	-0.0399332	0.305199	0.171025	0.0362601	0.182748	0.0811483	0.23984	0.13518	0.247762	0.203807	0.274953	turquoise|0.3052
605	PREP|P48147	turquoise	-0.202443	-0.179783	-0.0171522	-0.236156	0.124044	-0.0560017	-0.241274	-0.248865	0.0410293	0.137158	0.318499	0.30483	0.102337	0.0313436	-0.0643135	0.192244	0.0649871	0.215374	0.0574848	-0.155381	0.109996	turquoise|0.3048
817	TOM1L2|Q6ZVM7	turquoise	-0.196305	-0.0875611	-0.15306	-0.136936	0.0573276	0.0417649	-0.204458	-0.100862	0.060068	0.0765457	0.214194	0.304277	0.188091	0.156244	0.0524477	0.197843	0.0500996	0.0572126	-0.0113177	-0.106442	0.189958	turquoise|0.3043
3101	HECW2|Q9P2P5	turquoise	-0.204049	0.114587	-0.111771	-0.147302	0.0268048	-0.128209	-0.190731	-0.138129	-0.095627	-0.139713	-0.0207535	0.304254	0.199661	0.111845	0.0546989	0.123958	0.0738836	0.0658483	0.211219	0.120227	0.236561	turquoise|0.3043
143	YWHAH|Q04917	turquoise	0.00826861	-0.00947738	-0.3174	-0.188903	0.0101731	0.0447042	-0.0954268	0.152767	0.194799	0.260754	0.214918	0.303705	0.29802	0.258468	-0.120451	0.11357	0.0817168	-0.168764	0.0289346	-0.218823	0.0150686	turquoise|0.3037
2437	GPC1|P35052	turquoise	-0.169144	-0.0665635	-0.19007	-0.184543	-0.310311	0.0348405	-0.200068	-0.071033	-0.0984971	-0.0911848	-0.0288405	0.303693	0.22852	0.0815333	0.0325792	0.0216973	0.0790719	0.079332	0.242982	0.0539408	0.166023	turquoise|0.3037
327	PPP3R1|F6U1T9	turquoise	-0.0921598	0.0131807	-0.248754	-0.282642	0.107712	-0.029327	-0.141399	0.152178	-0.0657089	0.199439	0.245921	0.303067	0.345197	0.382217	-0.192509	0.0585001	-0.120915	-0.157599	-0.00753971	-0.25542	0.0558705	turquoise|0.3031
1697	MBOAT7|Q96N66	turquoise	-0.136221	-0.0806246	-0.302352	-0.234568	-0.130063	0.00149073	-0.217369	-0.0538247	-0.216854	-0.0609625	0.0249428	0.302765	0.171516	0.0962659	-0.0898896	0.0545485	0.0543869	0.0666007	0.200508	0.032009	0.0712826	turquoise|0.3028
1097	CLSTN1|O94985-2	turquoise	0.0825608	0.139987	-0.269407	-0.267774	0.0695112	0.00122362	-0.107537	0.0500179	-0.227607	-0.10454	0.0900087	0.299499	0.290145	0.167173	0.116495	-0.0760195	0.00651597	-0.109526	0.170871	0.0365918	0.220057	turquoise|0.2995
2954	PRMT8|Q9NR22-2	turquoise	-0.35216	-0.103679	-0.190512	-0.289845	-0.00206011	0.0766981	-0.152446	-0.0969866	-0.0403921	0.0250943	0.156068	0.298145	0.16717	0.113309	0.0751868	0.251959	0.11738	0.0861503	0.102688	-0.131328	0.221874	turquoise|0.2981
1164	NTRK2|Q16620-4	turquoise	-0.221755	-0.135325	-0.303448	-0.351867	0.133311	0.119567	-0.154759	-0.113414	-0.302428	-0.121591	0.12861	0.29779	0.151339	0.0827505	0.0487017	0.274437	0.0985043	0.007103	0.152534	-0.00369166	0.168188	turquoise|0.2978
1823	MKKS|Q9HB66	turquoise	-0.165229	-0.105313	-0.0615742	-0.240201	-0.174263	-0.102477	-0.281387	-0.202297	0.214492	0.147955	0.267145	0.29698	0.13048	-0.0496666	-0.0830779	0.127019	0.0705509	0.28677	-0.0425824	-0.107134	0.0837597	turquoise|0.297
3020	CNTNAP4|Q9C0A0-2	turquoise	-0.00682619	0.0171302	-0.245276	-0.28131	-0.0761488	-0.14163	-0.195978	-0.0454287	-0.105321	-0.0654742	0.0481409	0.291713	0.221298	0.131068	0.0284069	0.0199194	0.150813	0.0201914	0.265933	0.104115	0.23197	turquoise|0.2917
1131	ELAVL2|A0A0A0MRX1	tan	0.0252601	0.042762	0.148181	0.10446	0.151897	-0.140693	-0.0427625	-0.266558	0.0217	-0.27109	-0.124842	-0.00489944	-0.1325	-0.257734	0.551774	0.208954	0.362117	0.192452	-0.00819794	0.275388	0.32319	tan|0.5518
1545	RPL9|P32969	tan	0.125031	0.219108	0.142723	0.0474865	-0.0363505	-0.0557746	0.101965	-0.0261532	-0.00665811	-0.32681	-0.125637	-0.0686834	0.0483287	-0.15056	0.544899	0.0697327	0.311572	0.00616277	0.154246	0.178286	0.464333	tan|0.5449
1038	DDX3X|O00571-2	tan	-0.0206258	0.0742952	0.187604	0.103346	0.239916	0.0199864	0.187494	-0.0775351	0.114151	-0.197575	-0.0770915	-0.122617	-0.115514	-0.210723	0.514844	0.297759	0.289282	0.0995597	-0.108996	0.0246635	0.357693	tan|0.5148
1259	RPN2|P04844-2	tan	0.0782696	0.101384	0.236777	0.0677705	-0.0399001	-0.101124	-0.0188598	-0.114841	0.21839	-0.16375	-0.0604358	-0.0249133	-0.0366805	-0.207477	0.510533	0.116805	0.326708	0.139478	0.0860111	0.0890889	0.332521	tan|0.5105
3218	RPL37A|P61513	tan	-0.00384229	0.146384	0.195447	0.157752	0.0313886	-0.167365	-0.00805534	-0.16945	-0.0549738	-0.367768	-0.199124	-0.0293708	-0.103466	-0.250614	0.5009	0.113192	0.381378	0.131097	0.106431	0.333951	0.316107	tan|0.5009
701	EIF5A|P63241	tan	0.0764924	0.187681	0.0959567	-0.0279673	0.00291358	-0.0431103	0.0880891	0.0141472	0.226678	-0.175705	0.0592633	0.0299271	0.14371	-0.0257446	0.475523	0.075947	0.127616	0.0335337	-0.0810556	0.0377624	0.390985	tan|0.4755
2159	EIF3M|Q7L2H7	tan	0.0826515	0.220088	0.139089	0.115441	0.0417062	-0.0445992	0.169867	0.0179814	0.0170805	-0.232366	-0.149435	-0.131323	0.009511	-0.097955	0.46198	0.0816015	0.164039	-0.0598239	0.128234	0.178886	0.326402	tan|0.462
1928	NEDD8|Q15843	tan	0.191274	0.165992	0.0716302	0.0112873	-0.0220763	-0.0208706	0.0596216	-0.0548721	-0.0572959	-0.363323	0.0250893	-0.00456923	0.0817423	-0.168908	0.457555	-0.0614589	0.0799363	0.0275545	0.00230836	0.244536	0.270039	tan|0.4576
2451	DCTN6|O00399	tan	0.144283	0.346757	0.163222	0.15325	0.0339121	-0.00560787	0.283577	0.165496	0.210202	-0.128425	-0.142227	-0.114267	0.148639	0.0384853	0.45749	0.0526488	0.110209	-0.117838	-0.0786692	-0.0559573	0.457888	tan|0.4575
3139	SEC61A2|F8W776	tan	-0.0141391	0.174859	0.00669029	-0.102303	-0.0134179	-0.097067	0.0344259	-0.00280842	0.0201317	-0.309608	-0.0811014	0.0463005	0.129031	-0.00327629	0.454093	0.0573124	0.115863	-0.0299373	0.066499	0.0315836	0.312673	tan|0.4541
2730	LYPLA1|O75608	tan	0.125298	0.110277	0.21858	0.098849	-0.020549	-0.136631	0.0436543	-0.145187	0.15557	-0.285868	-0.123568	-0.0443293	-0.0387593	-0.144213	0.439047	0.0403303	0.228033	0.138166	-0.000980165	0.0860778	0.313149	tan|0.439
867	VARS|P26640	tan	0.0703286	0.0427573	0.330338	0.187972	0.109535	-0.179033	0.0610781	-0.194992	0.102055	-0.205815	-0.120064	-0.186531	-0.231992	-0.350682	0.432328	0.206863	0.347122	0.171241	0.0416616	0.214405	0.258745	tan|0.4323
2162	EIF3F|O00303	tan	0.102032	0.141691	-0.0297115	-0.0683819	-0.0353789	-0.101299	0.000509035	0.0107935	0.0191263	-0.234309	-0.115458	0.00101533	0.0679685	-0.0485837	0.431918	0.0330642	0.117522	-0.084737	0.00797794	0.0641886	0.227754	tan|0.4319
1909	FXR1|B4DXZ6	tan	0.060038	0.0417594	0.171955	0.0723386	0.0776125	0.00899114	0.0835429	-0.0729246	0.0512282	-0.165746	-0.0398805	-0.136014	-0.11623	-0.239013	0.412965	0.0480233	0.133077	0.0351506	-0.0931292	0.0532572	0.195908	tan|0.413
2200	PNMAL2|Q9ULN7-5	tan	0.154778	0.164497	0.0021512	-0.107247	0.0290721	-0.0413137	-0.0365823	-0.0559039	-0.104341	-0.302802	-0.0151174	0.117568	0.135498	-0.0115639	0.408212	-0.0383847	0.101712	0.00703124	0.0982483	0.182775	0.346285	tan|0.4082
989	RPS7|P62081	tan	-0.0857899	0.014345	0.2582	0.243259	0.219609	-0.0383967	0.165062	-0.0893276	0.303837	-0.0665036	-0.0556789	-0.159472	-0.20975	-0.18689	0.407685	0.383687	0.393895	0.0484291	-0.116574	0.0562954	0.217935	tan|0.4077
2553	SLIRP|Q9GZT3-2	tan	-0.0232317	0.121312	0.0060079	-0.0232176	-0.130439	-0.066465	0.0429191	-0.04436	0.129282	-0.235085	-0.160443	0.0480189	0.134712	-0.0359111	0.398158	0.158103	0.247756	0.0838836	0.123084	0.0565181	0.447467	tan|0.3982
2682	STT3B|Q8TCJ2	tan	0.0126199	0.207422	0.0906557	0.0841402	0.0309454	-0.15419	-0.0102435	-0.0444069	0.250585	-0.100351	-0.0568287	0.0615219	0.104248	-0.044145	0.388424	0.214333	0.2658	0.0947091	0.00965817	0.0711744	0.310312	tan|0.3884
2479	SEC23A|F5H365	tan	0.151107	0.269701	0.0420333	0.0582062	0.0450928	-0.114054	0.0414265	0.00327662	-0.0582361	-0.327422	-0.193512	-0.0111099	0.0527289	-0.0998951	0.381346	-0.0345989	0.204739	-0.0396997	0.174671	0.203186	0.30593	tan|0.3813
907	ACOT9|Q9Y305	tan	0.124739	0.188616	0.116414	0.000805369	-0.0220719	0.0527064	0.109738	0.0560326	-0.0944524	-0.187604	-0.0923685	-0.0257607	0.122565	-0.0566498	0.366901	-0.0501587	0.0942146	0.0278064	0.0377583	0.168805	0.364079	tan|0.3669
3608	NBAS|A2RRP1-2	tan	0.0955654	0.15015	0.0528749	-0.0724276	0.0108069	-0.0750692	0.0520773	0.0420392	-0.0191072	-0.199534	-0.127237	-0.0175934	0.0951406	0.00155804	0.364983	0.0472547	0.120585	-0.0878906	0.116948	0.089173	0.224795	tan|0.365
2217	DPM1|O60762	tan	0.00575152	0.0231898	0.0790044	0.0746437	-0.0233125	-0.0786068	-0.0181892	-0.199911	-0.0605333	-0.264694	-0.143942	-0.0123997	-0.135372	-0.177158	0.359893	0.115996	0.209503	0.0992393	0.109276	0.158309	0.211307	tan|0.3599
322	ST13|P50502	tan	0.134332	0.215076	0.101116	0.190382	0.17503	-0.0636151	0.112233	-0.10228	0.274294	-0.128562	-0.101476	-0.00955512	0.0174757	-0.0456253	0.35955	0.118772	0.295975	0.0869466	0.0515388	0.211736	0.239685	tan|0.3595
1404	RAB4B|P61018	tan	0.0307524	0.189536	0.147057	0.052619	-0.00292792	0.020368	0.111857	0.0370578	0.0329072	-0.165736	-0.115582	-0.081808	0.0542844	-0.0118243	0.350666	0.151578	0.268589	-0.0140897	0.170647	0.129188	0.298773	tan|0.3507
3500	UBQLN4|Q9NRR5	tan	0.0896929	0.188969	-0.022002	-0.00911262	-0.0431931	-0.0613128	0.0486736	0.0727534	-0.0694773	-0.168845	-0.23072	-0.0084134	0.0821972	-0.0697036	0.348102	-0.101264	0.0855435	-0.0648834	0.010952	0.0886724	0.234361	tan|0.3481
2741	FAU|P62861	tan	0.0176634	0.112561	0.0798076	0.040713	0.0148356	-0.0608907	-0.0124501	-0.162841	-0.106441	-0.322054	-0.101687	-0.0448723	-0.0780456	-0.21508	0.344147	0.123735	0.386196	0.0555387	0.167898	0.321442	0.227233	tan|0.3441
2506	HTRA2|O43464-2	tan	0.147564	0.135434	0.0915336	-0.0317583	-0.0931922	-0.0612612	-0.0115854	-0.090961	-0.102192	-0.330608	-0.190093	-0.0284144	-0.00908549	-0.134395	0.343972	-0.149356	0.109051	0.131544	0.129331	0.218061	0.24767	tan|0.344
3691	CAND2|O75155	tan	0.0647351	0.213843	0.0558297	0.0132401	-0.0161554	-0.000637175	0.113491	0.0339517	-0.00902076	-0.238817	-0.14742	-0.0271567	0.0768227	0.0402272	0.341319	0.0169003	0.0203005	-0.0538591	0.018751	0.133231	0.240393	tan|0.3413
1800	RPS24|P62847-2	tan	-0.0547786	0.141587	0.0562046	0.0700241	0.0670239	-0.160453	-0.0507843	-0.132083	-0.0530372	-0.255745	-0.0679162	0.0556869	0.0244991	-0.139698	0.335663	0.17057	0.315608	0.0360424	0.173797	0.210686	0.319625	tan|0.3357
1849	CIAPIN1|Q6FI81	tan	0.111379	0.0460085	0.107935	0.00952064	-0.145239	-0.0978603	-0.064764	-0.170091	0.0332891	-0.265277	-0.134908	-0.0219903	-0.0906042	-0.19542	0.324488	0.00472956	0.253283	0.208274	0.0973323	0.25829	0.217473	tan|0.3245
2896	LNPEP|Q9UIQ6-2	tan	0.0664151	-0.00266614	0.126107	-0.00428095	-0.0055141	-0.040765	-0.0353437	-0.156587	-0.0791643	-0.216415	-0.0692904	-0.0027085	-0.0502213	-0.189152	0.320681	0.0111754	0.19264	0.121627	0.0175302	0.12142	0.223368	tan|0.3207
2401	FDXR|P22570-4	tan	-0.0132444	0.0882974	0.0321387	-0.0312677	0.126195	0.115939	0.120438	-0.0295749	-0.0649887	-0.218552	-0.0331744	-0.0262279	-8.16e-05	-0.148895	0.317188	0.133975	0.184127	0.0162589	-0.02307	0.0610445	0.251899	tan|0.3172
2980	SPECC1|Q5M775	tan	0.00748003	0.0902931	0.12826	0.0881672	0.106584	0.0288798	0.0419855	-0.122553	0.00256796	-0.275714	-0.0586739	-0.0171991	-0.0540466	-0.200479	0.314769	0.201134	0.241564	0.0533765	0.119295	0.194364	0.20057	tan|0.3148
3481	ADCY9|O60503	tan	0.151876	0.168422	0.200584	0.102707	-0.0755533	-0.020316	0.0809077	-0.0220154	-0.0103551	-0.227607	-0.166865	-0.0758436	-0.002359	-0.0994641	0.301663	-0.0450415	0.129151	0.0231617	0.155771	0.215144	0.261845	tan|0.3017
3384	ZNF365|Q70YC5	tan	0.0353532	0.101151	0.107815	-0.023312	0.0627662	0.0604926	0.114731	0.00221461	0.0772186	-0.105806	-0.00437624	-0.0418943	0.0427313	-0.0425116	0.301099	0.0696934	0.00957529	0.0103318	-0.0996852	-0.0414467	0.231364	tan|0.3011
1474	AASDHPPT|Q9NRN7	tan	-0.10133	0.113392	0.0982001	0.04052	0.085567	-0.0145102	0.0735847	-0.0152043	-0.00785959	-0.228217	-0.0638777	-0.044563	-0.0313784	0.0306063	0.300075	0.149033	0.16402	-0.0238587	0.143363	0.121036	0.261229	tan|0.3001
1478	RPS13|P62277	tan	0.124393	0.0120349	0.239861	0.149157	0.0229973	0.000135901	0.048464	-0.113914	0.0197479	-0.161955	0.039385	-0.164547	-0.213321	-0.256137	0.279399	0.0743117	0.288304	0.0728264	-0.0251126	0.0722504	0.124263	tan|0.2794
282	PEA15|Q15121	salmon	0.32047	0.470829	-0.267959	0.17951	0.162444	0.307985	0.605884	0.817799	0.0194653	0.129583	-0.143106	-0.263197	0.413153	0.601586	-0.0735131	-0.180127	-0.339983	-0.754998	-0.147011	-0.244439	-0.0229416	salmon|0.8178
498	ATP8A1|Q9Y2Q0-2	salmon	0.189766	0.507269	-0.349038	-0.0126036	0.0820859	0.170306	0.368133	0.791475	-0.17512	0.073057	-0.176414	-0.0571715	0.536245	0.68753	-0.181536	-0.232455	-0.359318	-0.700978	0.0906	-0.134717	-0.013208	salmon|0.7915
367	FHL1|Q13642-1	salmon	0.133101	0.2364	-0.156182	0.166336	0.311902	0.48208	0.680528	0.782623	-0.00599621	0.349129	-0.00604166	-0.399809	0.135267	0.489055	-0.216411	-0.0129977	-0.35912	-0.684693	-0.294121	-0.402896	-0.222314	salmon|0.7826
707	MAPK3|P27361	salmon	0.296538	0.510775	-0.0172738	0.366605	0.0268445	0.195257	0.581566	0.773677	-0.0299406	0.0741554	-0.256817	-0.395402	0.274424	0.468435	-0.0603382	-0.289903	-0.316775	-0.655833	-0.0203687	-0.0754887	-0.0437207	salmon|0.7737
126	UBA1|P22314-2	salmon	0.400596	0.603329	0.0258572	0.312358	0.228566	0.175168	0.636204	0.758989	0.102244	0.0908279	-0.12132	-0.409771	0.271154	0.40336	0.0150984	-0.250052	-0.333487	-0.61037	-0.159379	-0.160341	0.0193706	salmon|0.759
280	DPYSL3|Q14195-2	salmon	0.174721	0.338948	-0.395812	0.0323543	0.218128	0.410405	0.532249	0.749229	0.0639815	0.252864	0.089509	-0.110353	0.442342	0.621956	-0.126178	-0.0526614	-0.313939	-0.70462	-0.180879	-0.401416	-0.00868621	salmon|0.7492
250	NPEPPS|E9PLK3	salmon	0.46352	0.612941	-0.00466998	0.171233	0.0278237	0.177708	0.589672	0.720019	0.149221	0.0224729	-0.163579	-0.318138	0.377466	0.357531	0.0657637	-0.358006	-0.304221	-0.483491	-0.130891	-0.0951158	0.101226	salmon|0.72
625	GLOD4|Q9HC38-2	salmon	0.133217	0.300702	-0.276909	0.0870935	0.273162	0.289131	0.456884	0.711414	0.174045	0.384369	0.177263	-0.128506	0.348745	0.519776	-0.176773	0.00753833	-0.278647	-0.594706	-0.210109	-0.373027	-0.103728	salmon|0.7114
224	MAPK1|P28482	salmon	0.23786	0.628239	-0.363281	0.11064	0.0306322	0.0826574	0.403509	0.703894	-0.290261	-0.185749	-0.441023	-0.120403	0.446356	0.538335	0.0535686	-0.227265	-0.103046	-0.703849	0.326539	0.14321	0.171395	salmon|0.7039
153	VCP|P55072	salmon	0.202523	0.488243	-0.065283	0.166924	0.186139	0.217342	0.532992	0.677121	0.153369	0.152682	-0.118946	-0.237109	0.360137	0.491422	0.0511968	-0.0865088	-0.266151	-0.56482	-0.203008	-0.266292	0.115293	salmon|0.6771
872	CPE|P16870-2	salmon	0.131699	0.265234	-0.14469	-0.042236	0.00857502	0.23177	0.390138	0.656998	0.0538398	0.230387	0.0603735	-0.115481	0.419587	0.501763	-0.177877	-0.104695	-0.335969	-0.430089	-0.192154	-0.367996	0.0244347	salmon|0.657
1133	TMEM30A|Q9NV96	salmon	0.0717963	0.296255	-0.37862	-0.135376	0.0423397	0.201314	0.237228	0.656899	-0.128365	0.173496	-0.0549455	0.0293073	0.463901	0.58235	-0.228166	-0.132209	-0.300535	-0.544533	0.036307	-0.210498	-0.0487732	salmon|0.6569
291	WDR1|O75083	salmon	0.191258	0.418629	-0.182377	0.00786806	0.0409161	0.267298	0.451128	0.647562	0.0734487	0.0205269	-0.0695524	-0.107097	0.433556	0.428433	0.0092939	-0.128608	-0.221803	-0.492633	-0.0973724	-0.239681	0.115551	salmon|0.6476
53	GPI|P06744	salmon	0.224819	0.526345	0.0252334	0.184148	0.0318391	0.0703005	0.430191	0.639201	0.0348793	0.00165141	-0.102501	-0.277372	0.330519	0.404824	0.0857082	-0.180747	-0.210394	-0.525607	-0.0191546	-0.0247429	0.128531	salmon|0.6392
34	ENO1|P06733	salmon	0.157926	0.0959013	-0.057004	0.124873	-0.0451785	0.408723	0.538663	0.612782	-0.0105767	0.198884	-0.125762	-0.408704	0.0705507	0.272748	-0.114262	-0.233437	-0.402924	-0.439013	-0.410121	-0.321533	-0.228431	salmon|0.6128
892	ADIRF|Q15847	salmon	-0.011796	-0.0603248	-0.227952	-0.00409457	0.0996456	0.555335	0.408509	0.608361	0.0279178	0.496328	0.245674	-0.193924	0.153581	0.433573	-0.345858	-0.0629761	-0.390122	-0.491318	-0.363501	-0.538668	-0.33317	salmon|0.6084
2403	DKK3|Q9UBP4	salmon	0.32356	0.404488	-0.0573759	0.170892	0.140853	0.200794	0.48548	0.601903	0.0442855	0.0992326	-0.109017	-0.265129	0.275328	0.392068	-0.0802196	-0.301576	-0.392088	-0.423636	-0.201513	-0.224268	-0.011148	salmon|0.6019
183	SCRN1|Q12765	salmon	0.042209	0.0332537	-0.0355793	0.0897112	0.175802	0.474205	0.459733	0.600109	0.0453158	0.440658	0.200845	-0.312586	0.0828354	0.324332	-0.364851	-0.129081	-0.504968	-0.394394	-0.389467	-0.421862	-0.364746	salmon|0.6001
92	PYGB|P11216	salmon	0.0543399	0.195357	-0.0278017	0.263495	0.148403	0.329559	0.492315	0.590353	-0.110353	0.202402	-0.102111	-0.375698	0.0277636	0.370946	-0.208219	-0.139041	-0.331316	-0.51218	-0.114445	-0.187257	-0.282068	salmon|0.5904
371	MAP2K1|Q02750	salmon	0.340951	0.426809	0.0173727	0.291151	-0.104018	-0.0297446	0.339395	0.588797	-0.0764321	-0.0318867	-0.35309	-0.325631	0.150873	0.333199	-0.0963504	-0.439794	-0.28621	-0.47263	0.0213926	0.0633292	-0.135297	salmon|0.5888
630	NSFL1C|Q9UNZ2	salmon	0.114696	0.180683	-0.141874	0.0012923	0.23475	0.428874	0.387038	0.576181	0.141404	0.44066	0.349885	-0.128461	0.253753	0.362572	-0.250514	-0.104805	-0.39371	-0.441382	-0.369456	-0.485109	-0.148998	salmon|0.5762
670	CPNE6|O95741	salmon	-0.0951486	0.0830578	-0.383322	-0.143717	0.0654446	0.338936	0.275991	0.552157	-0.0606825	0.139226	-0.0103815	0.0270653	0.329751	0.492055	-0.144234	0.126058	-0.105032	-0.490157	0.0259247	-0.289602	-0.0293277	salmon|0.5522
1659	ISOC1|Q96CN7	salmon	0.209276	0.403196	-0.177681	0.169348	0.12517	0.0607899	0.32304	0.539191	0.0450417	0.112597	-0.0801948	-0.132872	0.242665	0.376959	-0.0675361	-0.0970918	-0.12727	-0.459561	-0.0522854	-0.0960715	-0.0472852	salmon|0.5392
335	CAP1|Q01518	salmon	0.165059	0.323635	-0.126609	0.263363	0.101306	0.236675	0.468043	0.538718	0.16756	0.229448	-0.0687923	-0.267876	0.119593	0.209407	-0.000634876	-0.102912	-0.0899076	-0.450926	-0.133591	-0.127237	-0.0372768	salmon|0.5387
1951	FABP7|O15540	salmon	0.167783	0.0733461	0.00538518	0.0803255	0.0847228	0.467477	0.493443	0.534935	-0.0253883	0.148025	0.0734172	-0.368395	0.0385353	0.140622	-0.0962702	-0.162728	-0.340126	-0.372959	-0.336044	-0.27895	-0.19393	salmon|0.5349
3617	GNAL|P38405-3	salmon	0.170807	0.164876	-0.137851	0.0618781	0.255943	0.419228	0.433476	0.524631	-0.0778998	0.244123	0.0367562	-0.256783	0.120021	0.304469	-0.100572	-0.105514	-0.303533	-0.496389	-0.316276	-0.387819	-0.122931	salmon|0.5246
1013	CSTB|P04080	salmon	0.316135	0.366282	-0.0739392	0.331967	0.0372399	0.112097	0.408753	0.523598	-0.179175	-0.053251	-0.447287	-0.342478	6.86e-05	0.288656	-0.11168	-0.414087	-0.269068	-0.474776	0.0610697	0.0890541	-0.213903	salmon|0.5236
781	GNPDA1|P46926	salmon	0.210657	0.386457	-0.100919	0.156973	0.186652	0.103338	0.380938	0.522236	0.00620072	-0.00461374	-0.111909	-0.129413	0.340621	0.368653	0.0182361	-0.0990067	-0.143982	-0.400142	0.0697193	-0.0399117	0.0935342	salmon|0.5222
1711	PTRHD1|Q6GMV3	salmon	0.153967	0.126005	-0.0399261	0.116003	0.0620129	0.324621	0.411449	0.499693	-0.00640082	0.250296	-0.093567	-0.315857	0.0236807	0.256492	-0.167207	-0.198884	-0.310621	-0.368999	-0.231156	-0.208146	-0.241113	salmon|0.4997
1430	TXNRD1|Q16881-3	salmon	0.22254	0.360682	-0.0898601	0.111173	-0.104026	0.0413919	0.291521	0.492884	-0.0552542	-0.0659005	-0.220698	-0.109961	0.277248	0.261536	0.0253148	-0.283235	-0.148674	-0.349861	0.0627428	0.0144492	0.0624264	salmon|0.4929
465	PHPT1|Q9NRX4	salmon	-0.0677868	-0.018119	-0.236762	0.04585	0.378296	0.49145	0.431808	0.485016	0.04162	0.419184	0.194445	-0.160762	0.0695416	0.367585	-0.266858	0.14279	-0.261432	-0.452481	-0.329898	-0.461055	-0.286294	salmon|0.485
434	USP5|P45974-2	salmon	0.116118	0.428994	-0.0149406	0.287042	-0.0615354	-0.0473366	0.298866	0.469249	0.231218	-0.0126592	-0.241375	-0.165626	0.243962	0.280937	0.0967075	-0.0649211	-0.0321826	-0.354234	-0.0931051	-0.0684184	0.151028	salmon|0.4692
971	CCDC6|Q16204	salmon	0.169436	0.235396	0.113005	0.173806	-0.0291516	0.0981133	0.29275	0.462844	0.132502	0.210191	-0.0581074	-0.234164	0.135299	0.297222	-0.201938	-0.235656	-0.344688	-0.267693	-0.225514	-0.202726	-0.192418	salmon|0.4628
1124	TPD52L2|O43399-3	salmon	0.216007	0.0963388	0.138791	0.208259	-0.0329962	0.151788	0.328403	0.436199	0.191944	0.363934	0.00667607	-0.300489	0.0563356	0.234434	-0.303574	-0.280613	-0.438277	-0.262346	-0.307274	-0.295565	-0.327804	salmon|0.4362
653	TPT1|P13693	royalblue	-0.0643269	0.0641812	0.226922	0.159108	-0.0972413	-0.0665823	0.109972	0.000574372	0.638093	0.182657	0.10264	-0.0954295	-0.0357533	-0.140237	0.089938	0.205701	0.191225	0.136494	-0.193928	-0.187909	0.142385	royalblue|0.6381
48	MAP1B|P46821	royalblue	-0.0400554	-0.0903064	0.266304	0.19627	-0.13113	-0.211907	-0.137756	-0.242418	0.636684	0.193444	0.20124	0.00496949	-0.125478	-0.235479	0.082948	0.159185	0.183292	0.224511	-0.149315	-0.0756434	0.026916	royalblue|0.6367
96	MAP1A|E9PGC8	royalblue	0.20373	0.180406	0.361531	0.255346	0.0641138	-0.221096	0.136898	0.06661	0.598851	0.28063	0.225691	-0.208658	-0.0934841	-0.187722	0.00895422	0.00690564	-0.0062739	-0.00585039	-0.319411	-0.237613	0.0091114	royalblue|0.5989
662	CDC37|Q16543	royalblue	0.344807	0.0500518	0.149917	0.203002	-0.127249	-0.0616236	0.142869	0.11451	0.543843	0.290227	0.0795508	-0.166921	0.00276489	0.0054032	-0.129432	-0.156712	-0.135179	0.0161369	-0.262817	-0.217395	-0.183232	royalblue|0.5438
1175	PSMC3|R4GNH3	royalblue	-0.0326371	0.180651	0.160119	0.224318	0.260107	0.176413	0.363941	0.263415	0.52134	0.265136	0.134322	-0.221452	0.0376354	0.147322	0.0535671	0.233577	-0.0513857	-0.143716	-0.302716	-0.324087	0.0281372	royalblue|0.5213
745	EEF1B2|P24534	royalblue	-0.16714	-0.290872	0.173021	0.0270617	0.0817601	0.0805259	-0.00464872	-0.081876	0.52082	0.308137	0.232612	-0.0384301	-0.177849	-0.0759949	-0.0904404	0.310325	0.0960299	0.113971	-0.200687	-0.30762	-0.132932	royalblue|0.5208
1741	TTC1|Q99614	royalblue	0.113383	0.0529679	0.223203	0.0352731	-0.155345	-0.0991924	-0.0686445	-0.112114	0.502299	0.0539277	0.105549	0.0757915	0.0948335	-0.100374	0.154879	0.00807612	0.149894	0.190451	-0.055771	-0.000557315	0.213148	royalblue|0.5023
1376	EIF2S1|P05198	royalblue	0.145936	0.239605	0.0998703	0.16935	0.125953	0.0333532	0.304521	0.222203	0.492616	0.0892506	-0.0300914	-0.158637	0.0842141	0.0830147	0.226002	0.167528	0.125701	-0.13001	-0.156915	-0.158338	0.215561	royalblue|0.4926
542	BCAP31|P51572	royalblue	0.208092	0.0295068	0.217838	0.149226	-0.01664	0.0220408	0.157553	0.105228	0.484112	0.335651	0.139546	-0.190111	-0.0519007	-0.0584827	-0.150145	-0.108877	-0.100407	0.0770146	-0.165629	-0.122501	-0.176262	royalblue|0.4841
800	DYNC1I1|O14576-2	royalblue	0.100391	0.193083	0.123846	0.0128073	-0.229653	-0.228748	-0.0791455	0.0243515	0.464643	0.221374	0.106352	0.044698	0.150626	-0.028109	0.00211844	-0.182438	-0.0915859	0.138327	-0.0690868	-0.120514	0.0873302	royalblue|0.4646
508	PPP1R7|Q15435	royalblue	0.0367914	0.13284	0.024749	-0.112369	-0.0836365	0.0154317	0.0361747	0.0799523	0.450688	0.127671	0.199427	0.147729	0.303773	0.0797661	0.108254	0.0603791	-0.0560358	0.0902987	-0.113391	-0.108179	0.166092	royalblue|0.4507
929	USO1|O60763	royalblue	0.116777	0.0866428	0.213933	0.132172	-0.0504579	0.0145634	0.10632	0.0480514	0.437014	0.153417	0.0247538	-0.121614	-0.0200278	-0.0911827	0.10006	-0.00960335	0.0374048	0.107957	-0.259862	-0.142423	0.107137	royalblue|0.437
1619	STAT1|P42224	royalblue	-0.109003	0.0312791	-0.00312693	0.0632458	0.0238888	0.0879039	0.117331	0.0536308	0.41792	0.100958	-0.0160097	-0.0340886	0.0253501	0.0894078	0.045791	0.25751	0.173691	0.011816	-0.108987	-0.115261	0.0530535	royalblue|0.4179
3035	SEP15|O60613	royalblue	-0.00722317	0.0102699	0.136826	-0.0220328	-0.0903322	-0.0819843	-0.0027115	-0.062799	0.410698	0.0895919	0.100613	0.0120156	0.00871892	-0.0803785	0.124553	0.154607	0.148961	0.151198	-0.103568	-0.118314	0.125918	royalblue|0.4107
871	PRKCSH|P14314-2	royalblue	0.201965	0.121627	0.0374948	-0.0142395	0.0839612	-0.0105042	0.113724	0.0917504	0.394827	0.131235	0.165234	0.0219783	0.157225	0.0304477	0.0983451	-0.0569664	-0.0470582	0.0778421	-0.245144	-0.171678	0.0839357	royalblue|0.3948
2901	HLA-A|P01892	royalblue	-0.10345	-0.161484	0.0244485	0.0107815	0.0838463	0.0382731	0.0595413	-0.0533119	0.383513	0.234031	0.175686	-0.0538893	-0.127407	-0.0598543	-0.0223147	0.23144	0.15411	0.0753581	-0.079243	-0.163579	-0.134297	royalblue|0.3835
814	CSDE1|O75534	royalblue	-0.209272	-0.137876	0.247101	0.135136	-0.0254655	-0.0417985	-0.0239194	-0.141412	0.344498	0.00671845	-0.0563128	-0.0768141	-0.185598	-0.207505	0.194469	0.272378	0.25252	0.172676	-0.0627727	0.0188058	0.0721706	royalblue|0.3445
1786	NDUFAF2|Q8N183	royalblue	0.103623	-0.115173	0.153904	0.00920028	-0.0902762	-0.0391845	-0.0141254	-0.0661873	0.337739	0.184615	0.0895806	-0.0588179	-0.0838643	-0.0434588	-0.131634	-0.0214403	-0.0763303	0.175819	-0.186731	-0.145134	-0.126644	royalblue|0.3377
1789	HDLBP|A0A024R4E5	royalblue	0.0162396	0.0845002	0.211258	0.118851	0.0122167	-0.00718012	-0.00385528	-0.107972	0.334745	-0.0475005	0.0176898	-0.0176839	-0.0792626	-0.125156	0.226297	0.116727	0.179417	0.13269	-0.0568524	-0.00326593	0.164602	royalblue|0.3347
1217	SYT2|Q8N9I0	red	0.235192	-0.0545628	0.898842	0.437925	-0.169418	-0.157092	0.160371	-0.199657	0.270247	-0.0768972	-0.140952	-0.552809	-0.511753	-0.611196	0.199966	-0.174488	0.0743883	0.387932	-0.225952	0.160459	-0.0659905	red|0.8988
739	KCNAB2|Q13303	red	0.351247	0.225461	0.743746	0.526582	-0.0137596	-0.171052	0.292654	-0.0187536	0.232997	-0.219108	-0.311463	-0.493353	-0.297395	-0.328485	0.254531	-0.164671	0.0491753	0.106682	-0.129722	0.176769	0.104933	red|0.7437
2179	KCNA2|P16389	red	0.194095	0.00362315	0.725973	0.561046	0.0399328	-0.0986858	0.228031	-0.131802	0.178261	-0.0112948	-0.141813	-0.540845	-0.504904	-0.437543	0.11815	-0.128658	0.00875635	0.13851	-0.240278	0.135886	-0.116433	red|0.726
89	ANXA6|P08133	red	0.234669	0.0712995	0.714391	0.471615	-0.0947398	-0.250127	0.157009	-0.167497	0.30183	-0.0886845	-0.250737	-0.455383	-0.436263	-0.481274	0.211038	-0.104976	0.116912	0.206606	-0.176875	0.185038	-0.0169349	red|0.7144
1398	PVALB|P20472	red	0.14007	-0.0826914	0.712301	0.38437	-0.109763	-0.180984	0.0593369	-0.280985	0.253502	-0.130789	-0.136605	-0.397613	-0.553421	-0.624511	0.222342	-0.0645126	0.164807	0.380271	-0.146188	0.221294	-0.0711942	red|0.7123
2646	ACAN|P16112-2	red	0.10664	-0.131293	0.707592	0.51139	0.118028	0.0960775	0.352466	-0.0938631	0.209079	0.00312954	-0.0630324	-0.626541	-0.600298	-0.493566	0.135602	0.0197853	0.0371238	0.149513	-0.256869	0.0885875	-0.230868	red|0.7076
1106	ADAM23|E7EWD3	red	0.199828	0.0283139	0.693402	0.497186	-0.0911874	-0.193896	0.106619	-0.155653	0.175344	-0.0885589	-0.183904	-0.409192	-0.375343	-0.39607	0.0219455	-0.223019	-0.0169937	0.229579	-0.0823771	0.225634	-0.138993	red|0.6934
2341	KCNA1|Q09470	red	0.281222	0.179774	0.655092	0.520226	-0.0563595	-0.0787384	0.301237	0.0380573	0.29886	-0.102054	-0.213539	-0.491473	-0.300686	-0.324586	0.154376	-0.116446	0.0263871	0.0785717	-0.180088	0.0569957	0.0129853	red|0.6551
1246	HAPLN4|Q86UW8	red	0.0243976	-0.197124	0.653959	0.112118	-0.171559	-0.240903	-0.19657	-0.534135	0.120179	-0.17865	0.0041372	-0.135874	-0.440092	-0.650576	0.183891	-0.00322245	0.193258	0.551514	-0.040783	0.216397	0.0787596	red|0.654
639	ADAM22|Q9P0K1	red	0.15076	-0.0236837	0.652736	0.377736	0.00306364	-0.10912	0.114336	-0.111381	0.0629573	0.0350643	-0.0262588	-0.385027	-0.393002	-0.339647	-0.0315805	-0.172089	-0.0740189	0.148375	-0.120725	0.056589	-0.196269	red|0.6527
754	ACSL6|Q9UKU0	red	0.147261	0.0310383	0.637691	0.183582	-0.200511	-0.357261	-0.0826378	-0.454224	0.117334	-0.418161	-0.24144	-0.202441	-0.359801	-0.629527	0.413559	-0.0236967	0.336042	0.540557	0.125104	0.408598	0.315746	red|0.6377
793	ESYT1|Q9BSJ8	red	0.187578	0.100393	0.598033	0.269022	-0.0630299	-0.0194427	0.233245	0.02435	0.206029	-0.0904668	-0.0240917	-0.340471	-0.125066	-0.222789	0.21714	-0.0406887	-0.0231439	0.0945539	-0.193779	0.0204274	0.130378	red|0.598
414	CAMK2G|Q13555-6	red	0.245815	0.124146	0.596501	0.412761	0.217676	0.146609	0.499544	0.208046	0.105884	0.0534242	-0.1069	-0.610001	-0.28438	-0.125275	0.0758118	-0.103629	-0.22256	-0.103392	-0.369146	-0.0946551	-0.149279	red|0.5965
55	ALDOC|P09972	red	-0.0671785	-0.222478	0.590968	0.269252	-0.157889	0.0570512	0.0532321	-0.204411	0.30074	0.154986	0.124311	-0.301928	-0.361526	-0.431281	0.00984827	0.0408894	0.0214463	0.343391	-0.194757	-0.0295392	-0.155868	red|0.591
1341	SLC25A25|Q6KCM7-4	red	0.211113	0.0195953	0.579006	0.133348	-0.0922272	-0.0848989	0.120135	-0.191663	0.128529	-0.205303	-0.0851585	-0.280968	-0.283168	-0.470157	0.363927	-0.013724	0.169465	0.302385	-0.126355	0.0949395	0.234941	red|0.579
1985	SCN1B|Q07699	red	0.0165986	-0.150167	0.577131	0.222625	0.13058	-0.0276272	0.00387503	-0.343014	0.0470756	-0.000572326	0.0790038	-0.241968	-0.458772	-0.443992	0.13129	0.0865302	0.103675	0.284407	-0.128521	0.132444	0.00487089	red|0.5771
2863	EML2|O95834-3	red	0.0712056	0.0565908	0.556402	0.330472	-0.0649733	-0.0481015	0.201743	-0.060432	0.123468	-0.139959	-0.136089	-0.372683	-0.315074	-0.407296	0.189419	-0.0190782	0.0772707	0.151032	-0.0838197	0.0812623	0.0565357	red|0.5564
3417	SCN4B|Q8IWT1	red	0.132901	0.016382	0.553709	0.383674	-0.0437765	-0.131111	0.148936	-0.0615083	0.183349	0.0166463	-0.0980371	-0.419907	-0.35353	-0.370602	0.0791457	-0.102992	0.0177545	0.129244	-0.220915	0.0494163	-0.108952	red|0.5537
2318	ANKRD29|Q8N6D5	red	0.0236816	0.0774757	0.5445	0.332922	0.0211507	-0.0613348	0.191692	-0.0255978	0.0506981	-0.0349108	-0.162522	-0.375449	-0.301105	-0.338131	0.203714	-0.022451	0.101004	0.0730605	-0.103731	0.0952041	0.0323697	red|0.5445
256	PRDX5|P30044-2	red	0.154828	0.095199	0.543019	0.236882	-0.192842	-0.177662	0.106754	-0.0349833	0.337092	-0.00616056	-0.127456	-0.30575	-0.16587	-0.256857	0.153501	-0.124107	0.0102152	0.228893	-0.177955	0.0458008	0.054331	red|0.543
1988	SCN1A|P35498-3	red	0.041018	-0.119563	0.542752	0.215004	0.0536985	0.0204411	0.107394	-0.168864	0.279018	0.179488	0.177483	-0.251059	-0.322624	-0.325703	0.05895	0.0522645	0.00213744	0.194255	-0.281303	-0.117693	-0.0279187	red|0.5428
1269	VAMP1|F5GZV7	red	0.045483	-0.182583	0.539917	0.236937	0.0154185	0.0970812	0.135378	-0.0703485	0.199676	0.231762	0.114176	-0.369005	-0.369732	-0.332011	-0.168717	-0.0277947	-0.0659512	0.17452	-0.221864	-0.0898407	-0.231178	red|0.5399
889	CMPK1|P30085	red	0.288085	0.156638	0.525878	0.427535	0.0730452	-0.0155082	0.391734	0.0918467	0.212184	-0.0930821	-0.222071	-0.525677	-0.290365	-0.278913	0.230289	-0.107539	-0.0222856	-0.0746652	-0.192026	-0.00316845	-0.00196993	red|0.5259
1186	MPP1|Q00013-3	red	0.18662	-0.0162523	0.5114	0.24231	0.0778465	0.00159991	0.189174	-0.0941181	0.23467	-0.0397921	0.0237246	-0.285973	-0.227087	-0.246374	0.176626	0.0235162	0.0677992	0.137204	-0.193288	0.0109303	0.0531093	red|0.5114
151	HSPA12A|O43301	red	0.198282	0.162771	0.502172	0.441531	-0.299968	-0.45143	-0.10412	-0.197374	0.296364	-0.188687	-0.336372	-0.20441	-0.252016	-0.295643	0.188784	-0.254839	0.153445	0.239002	0.00397847	0.334412	0.0309523	red|0.5022
1014	STK39|Q9UEW8-2	red	0.112264	0.115248	0.496244	0.379587	-0.122693	-0.294517	0.0699488	-0.180501	0.327573	-0.100677	-0.150081	-0.25352	-0.242607	-0.40812	0.231689	-0.0144386	0.236948	0.21335	-0.0589495	0.119327	0.117949	red|0.4962
172	FH|P07954-2	red	0.000313727	-0.101109	0.490526	0.147245	-0.0730012	-0.029733	0.0674113	-0.157417	0.391916	0.141072	0.124864	-0.189456	-0.150811	-0.278661	0.0316488	0.0499793	0.0536166	0.385491	-0.311157	-0.109887	0.00846389	red|0.4905
504	PC|P11498	red	0.170438	-0.0687451	0.479195	0.170912	-0.229576	-0.119858	0.114237	-0.21361	0.250849	-0.12843	-0.173557	-0.314537	-0.310449	-0.430215	0.144936	-0.123606	0.0663294	0.366091	-0.0856223	0.100183	0.0109354	red|0.4792
111	GOT1|P17174	red	0.100797	0.103765	0.461623	0.192469	0.00559199	-0.132182	0.147171	-0.00673943	0.124476	-0.0242386	0.0630506	-0.31034	-0.153189	-0.219147	0.125075	-0.0163307	-0.0486287	0.0884618	-0.17928	0.0125473	0.0304703	red|0.4616
25	HSPA8|P11142	red	0.399018	0.162293	0.453965	0.200781	-0.286683	-0.356837	-0.0192755	-0.118677	0.475596	0.0538419	-0.0620753	-0.164231	-0.121312	-0.274921	0.0408383	-0.331411	-0.000726201	0.296924	-0.161009	0.102328	-0.0562445	red|0.454
1819	CADPS|H0YFP0	red	0.0343869	-0.171205	0.447937	0.0472072	-0.0691904	0.0268848	0.0759736	-0.184557	0.185854	-0.097572	-0.0111441	-0.191595	-0.226489	-0.394811	0.297686	0.0767919	0.0664926	0.282626	-0.12022	0.0154148	0.0936555	red|0.4479
690	LGI1|O95970	red	0.0910065	0.0883941	0.439278	0.0798378	-0.0476506	-0.103754	0.0181739	-0.106074	0.0852178	-0.0164822	-0.0362177	-0.200536	-0.184326	-0.253245	0.062509	-0.151547	0.0197074	0.245216	-0.0346437	0.141382	0.0112324	red|0.4393
74	PRDX2|P32119	red	0.262299	0.179174	0.438245	0.275297	-0.0716111	0.0513738	0.361088	0.281572	0.316481	0.177574	0.0382782	-0.419819	-0.0583083	-0.0397782	-0.029187	-0.153537	-0.23051	-0.0488606	-0.324012	-0.233404	-0.0828686	red|0.4382
1492	CAST|P20810-9	red	0.179483	0.125479	0.434699	0.295532	0.173749	0.165516	0.333463	0.0833171	0.383374	0.0555345	0.150316	-0.324618	-0.105145	-0.151717	0.199708	0.0354999	-0.0108883	0.0579825	-0.288326	-0.141084	0.107953	red|0.4347
2201	CRTAC1|A0A0C4DFP6	red	0.154132	0.113467	0.433558	0.260205	0.0374793	0.0311539	0.199043	0.0197807	0.116262	-0.11507	-0.0943331	-0.303402	-0.230788	-0.269156	0.20101	-0.0531221	0.0918052	0.0237966	-0.144523	0.0918379	0.0637968	red|0.4336
3377	KCNC3|E7ETH1	red	0.115508	-0.0006516	0.425432	0.248724	0.00779867	-0.0949629	0.173864	-0.0558719	0.00493251	-0.0908979	-0.123325	-0.369801	-0.293679	-0.314923	0.177518	-0.0586789	0.012776	0.141587	-0.107669	0.13981	-0.00234188	red|0.4254
2786	CLEC2L|P0C7M8	red	0.0557291	0.111668	0.42474	0.216664	-0.139028	-0.24816	-0.0190643	-0.184189	0.102489	-0.205105	-0.179523	-0.124806	-0.170953	-0.296903	0.156777	-0.0855768	0.0949941	0.21843	0.0665897	0.195281	0.0811385	red|0.4247
2387	ETHE1|O95571	red	0.113787	-0.00301801	0.420524	0.193711	-0.00368805	-0.0395701	0.116466	-0.130532	0.208314	-0.121439	-0.0259133	-0.212024	-0.197439	-0.299371	0.258545	-0.0164741	0.143426	0.16043	-0.113398	0.069556	0.101974	red|0.4205
546	GARS|P41250	red	0.291532	0.392237	0.420307	0.306242	-0.117031	-0.20281	0.214787	0.12683	0.0787171	-0.315031	-0.197137	-0.303832	-0.0140238	-0.143015	0.34726	-0.180646	0.0922547	-0.0489303	0.0778174	0.245757	0.282171	red|0.4203
805	CLASP1|Q7Z460	red	0.0650711	-0.0542951	0.418182	0.0950519	-0.0157433	-0.080538	0.0202078	-0.167859	0.170107	0.00948095	0.0183947	-0.132311	-0.149584	-0.238982	0.157979	0.011613	0.0325484	0.164672	-0.088453	-0.0365168	0.0583956	red|0.4182
2598	EPB41L3|Q9Y2J2	red	-0.0674262	-0.240244	0.398862	0.199898	0.0149207	0.0264011	0.0426312	-0.19005	0.0817506	0.207067	0.108146	-0.282385	-0.412916	-0.339817	-0.0865355	0.00144806	-0.108318	0.154553	-0.187133	-0.0291247	-0.258712	red|0.3989
1226	PPIF|P30405	red	-0.0142323	-0.128878	0.388012	0.194692	0.184367	0.0895686	0.221984	-0.176353	0.34164	0.0821452	0.0928523	-0.232845	-0.222711	-0.325446	0.250915	0.353422	0.203261	0.257787	-0.281769	-0.1299	0.22086	red|0.388
2058	SLC25A13|Q9UJS0	red	-0.0310477	-0.0519839	0.381681	0.124262	0.0446261	-0.110348	0.00891993	-0.266901	0.0534608	-0.196024	-0.131134	-0.161163	-0.28204	-0.284422	0.280293	0.143142	0.237663	0.281427	-0.0220694	0.0784013	0.165198	red|0.3817
1535	FIS1|Q9Y3D6	red	0.0337831	0.0878286	0.376934	0.143765	-0.0387614	-0.147972	-0.0211152	-0.181343	0.0727999	-0.199999	-0.00399467	-0.091193	-0.0555907	-0.128395	0.272842	0.0317381	0.124546	0.251569	0.0327816	0.175769	0.225814	red|0.3769
873	DCXR|Q7Z4W1	red	0.128668	-0.0206655	0.375208	0.0187392	-0.158132	-0.0622049	0.0485511	-0.171441	0.0700695	-0.156293	-0.0563774	-0.153985	-0.143323	-0.262739	0.260449	-0.0706093	0.0454836	0.314978	-0.172989	0.0573011	0.15447	red|0.3752
548	EEF1G|P26641	red	0.0538222	0.0391975	0.368889	0.133854	-0.122163	-0.12389	-0.00482001	-0.128137	0.182755	-0.215063	-0.171758	-0.115141	-0.230769	-0.33323	0.314046	0.0707192	0.296162	0.240741	0.0325109	0.21046	0.134404	red|0.3689
753	HAPLN1|P10915	red	0.0482418	-0.00174175	0.366821	0.211749	-0.135166	0.0218829	0.115361	-0.072741	-0.0526546	-0.0702554	-0.107876	-0.246414	-0.186044	-0.205117	0.037336	-0.147581	-0.0517208	0.152881	-0.016373	0.0951251	-0.0573308	red|0.3668
950	FN3K|Q9H479	red	0.297654	0.13892	0.363897	0.358115	-0.0446314	-0.141001	0.160118	-0.0424782	0.215719	-0.143701	-0.180047	-0.235874	-0.110894	-0.136886	0.21858	-0.0907708	0.0790361	0.0672888	-0.0401032	0.152649	0.0204653	red|0.3639
1976	GSTZ1|A0A0C4DFM0	red	-0.0229073	0.0146393	0.362014	0.292295	0.118865	0.0869308	0.285394	-0.00132961	0.306741	0.0572818	0.0326813	-0.279254	-0.154757	-0.171496	0.239123	0.22556	0.112665	0.0740849	-0.297607	-0.177454	0.181387	red|0.362
3040	RAB37|A8MSP2	red	-0.00947166	-0.125487	0.360224	0.143766	-0.0225316	0.0676857	0.134416	0.00242725	0.115633	0.151406	-0.016012	-0.238598	-0.222263	-0.148996	-0.0921257	-0.0560802	-0.0815403	0.118386	-0.168971	-0.119095	-0.138303	red|0.3602
3525	KCNC1|P48547-2	red	0.136476	0.0426009	0.356243	0.146988	-0.0267548	0.0223889	0.133451	0.0213398	0.0179136	0.0483468	-0.0521227	-0.290174	-0.216231	-0.177531	0.0298341	-0.17356	-0.154672	0.0608347	-0.0483241	0.0470833	-0.062833	red|0.3562
1831	HSD17B10|Q99714	red	0.122921	0.114741	0.348836	0.0691243	-0.180476	-0.0650233	0.122047	-0.0765928	0.103549	-0.308001	-0.27173	-0.166072	-0.0387643	-0.218447	0.394755	-0.0474631	0.0896043	0.273916	0.0108384	0.187058	0.343458	red|0.3488
488	ETFA|P13804	red	0.0194407	-0.135248	0.345751	0.020683	-0.214651	0.0306727	0.0741003	-0.131779	0.19731	-0.0534724	-0.00460243	-0.18469	-0.128663	-0.225272	0.155798	-0.0448792	-0.062254	0.311677	-0.138817	-0.0451759	0.0431503	red|0.3458
2336	EGFR|P00533	red	0.0560847	-0.0911202	0.3438	0.0931658	0.181001	0.0758157	0.118651	-0.183477	0.0202285	-0.187055	-0.0492103	-0.148614	-0.202202	-0.226892	0.306321	0.105801	0.0729378	0.178814	-0.076871	0.0522569	0.146623	red|0.3438
1889	DIP2B|Q9P265	red	-0.0270973	-0.131304	0.343247	0.181929	-0.0280939	-0.0590338	-0.0437587	-0.225885	0.073259	0.0986223	0.0623247	-0.173095	-0.329504	-0.301715	-0.065536	0.0387895	0.060927	0.226462	0.0158258	0.0529518	-0.14404	red|0.3432
880	EEF1D|P29692-2	red	-0.0501231	-0.0151486	0.342625	0.164276	0.0334565	0.0484877	0.139982	-0.016846	0.294994	0.0806165	-0.00368815	-0.170371	-0.177002	-0.176955	0.141631	0.137452	0.0951765	0.111076	-0.21163	-0.0987557	0.0955988	red|0.3426
978	ASRGL1|Q7L266	red	-0.111849	-0.115938	0.340911	0.195578	0.043505	0.0917519	0.166804	-0.0262968	0.116499	0.120184	0.0684807	-0.266645	-0.232741	-0.219584	0.0479344	0.119717	-0.0217598	0.124458	-0.24137	-0.0938058	-0.0572974	red|0.3409
1287	ACADM|B7Z9I1	red	-0.0983451	-0.102521	0.340705	0.176274	0.140552	0.0751487	0.107474	-0.146534	0.176911	-0.00859958	0.0272692	-0.18673	-0.252217	-0.232791	0.0772389	0.17591	0.080229	0.211709	-0.168185	-0.0418866	-0.0288704	red|0.3407
1439	GSTK1|Q9Y2Q3	red	-0.0559697	-0.0171492	0.339368	0.11302	0.027216	0.0786953	0.103792	-0.206658	0.165699	-0.218632	-0.0637895	-0.0520364	-0.0735345	-0.202187	0.343895	0.198425	0.184621	0.278397	-0.0914745	0.00798539	0.349672	red|0.3394
1362	HARS|P12081-4	red	0.101557	0.131908	0.334725	0.161707	-0.0585015	-0.12966	0.097868	0.0424582	0.306037	-0.0424468	0.0376608	-0.0676474	0.032008	-0.142271	0.225127	0.0904749	0.229593	0.0526072	-0.0931354	0.0521813	0.18129	red|0.3347
2828	NOL3|H3BM67	red	0.124216	-0.0291402	0.330734	0.115029	-0.0682247	-0.00678496	0.114262	-0.0379927	0.123512	0.0601865	0.0272082	-0.198195	-0.164434	-0.204254	0.0477939	-0.0202294	0.0321218	0.144804	-0.043532	-0.0189829	-0.011655	red|0.3307
2927	HCN2|Q9UL51	red	0.0922488	0.0265543	0.32784	0.117755	-0.172221	-0.155812	-0.00857979	-0.154153	0.254353	-0.122114	-0.0140646	-0.0758785	-0.086769	-0.281865	0.0968331	0.000464001	0.195045	0.24833	0.0412035	0.0960012	0.126279	red|0.3278
2936	ANXA6|E5RK69	red	0.101834	-0.0933776	0.326676	0.278138	0.0398952	0.037025	0.15625	-0.0505814	0.2289	0.146338	-0.0197862	-0.28862	-0.317956	-0.227103	-0.0284676	-0.0203308	0.0164105	0.0672099	-0.233087	-0.0672996	-0.179387	red|0.3267
2470	EPDR1|Q9UM22	red	0.0850681	0.122279	0.324978	0.197722	-0.0321241	-0.0929762	0.119974	-0.0144589	-0.0413322	-0.219017	-0.179781	-0.25524	-0.149904	-0.16844	0.206311	-0.0809456	0.125794	0.0484206	0.0605932	0.19735	0.0466416	red|0.325
315	SOD2|A0A0C4DFU2	red	0.334314	-0.0339562	0.323857	0.209615	-0.0393415	-0.0519306	0.204709	-0.0858128	0.131322	-0.138388	-0.109527	-0.325338	-0.202848	-0.298176	0.268954	-0.147383	0.0118871	0.136173	-0.268232	0.100454	0.031739	red|0.3239
1495	SORT1|Q99523	red	0.0772124	0.0177508	0.322094	0.18087	0.0341422	-0.0608102	0.09495	-0.1048	0.0873952	-0.104234	-0.0927701	-0.174915	-0.154539	-0.215576	0.126404	-0.0226377	0.0710869	0.0518331	-0.0501703	0.0563217	0.0946627	red|0.3221
2144	SLC6A11|P48066	red	0.0531547	-0.0951398	0.313135	0.139369	0.150129	-0.036644	0.0632993	-0.164679	-0.148328	-0.163253	-0.162207	-0.252079	-0.379846	-0.352568	0.108442	0.0397041	0.207057	0.0927982	-0.0171792	0.249227	-0.122999	red|0.3131
2065	PEX5L|Q8IYB4-5	red	0.162336	0.0983358	0.3006	0.217077	-0.156788	-0.29326	-0.0394263	-0.238889	0.158314	-0.24919	-0.213637	-0.057261	-0.127106	-0.258724	0.230665	-0.0734577	0.201274	0.280805	0.121974	0.299116	0.193886	red|0.3006
3231	KCNC2|Q96PR1-4	red	0.0922655	0.112823	0.295751	0.0754823	-0.0194765	-0.0268005	0.105363	-0.0113875	0.197663	-0.0293877	0.047785	-0.123195	-0.0521705	-0.213055	0.216998	-0.0329645	0.0361952	0.15987	-0.16255	-0.00289874	0.205122	red|0.2958
58	NCAM1|P13591	purple	-0.163445	-0.153017	-0.658947	-0.47495	-0.0435331	0.16065	-0.204795	0.256708	0.00316089	0.452142	0.408554	0.489006	0.524106	0.63118	-0.460975	-0.0190115	-0.344527	-0.162464	-0.0848192	-0.381166	-0.186042	purple|0.6312
28	GNAO1|P09471	purple	-0.219017	-0.0575141	-0.530363	-0.476811	0.0394387	0.103264	-0.262026	0.138967	-0.305656	0.161038	0.233804	0.435752	0.444044	0.588927	-0.29577	-0.0418837	-0.278004	-0.150302	0.127811	-0.183765	-0.0562785	purple|0.5889
553	PRNP|P04156-2	purple	-0.0189091	0.137435	-0.306653	-0.0692505	0.217901	0.272398	0.179605	0.436043	-0.0288717	0.303748	0.271247	0.0751458	0.354049	0.553912	-0.288013	0.0586126	-0.343595	-0.379972	0.00646445	-0.289755	-0.142314	purple|0.5539
283	GNB2|P62879	purple	-0.280035	-0.0915998	-0.444661	-0.353178	0.0427447	0.202823	-0.155367	0.0885681	-0.118537	0.148939	0.157701	0.349742	0.339391	0.544198	-0.260324	0.129871	-0.154963	-0.0926825	0.128068	-0.222267	-0.00822046	purple|0.5442
476	NCAM2|H9KV31	purple	0.0609231	0.22869	-0.417589	-0.0329879	-0.0342148	0.0459339	0.137359	0.431373	-0.030041	-0.0108376	-0.132172	0.0964889	0.383714	0.539576	-0.107957	-0.0801173	-0.106746	-0.407705	0.177872	-0.0512246	-0.00533219	purple|0.5396
340	EHD3|Q9NZN3	purple	0.17764	0.38159	-0.248318	-0.0592989	0.0111322	-0.189323	-0.0445883	0.27293	-0.0334071	-0.0217934	-0.0857607	0.222869	0.432116	0.534006	-0.0705047	-0.271564	-0.194117	-0.263054	0.139083	0.0631469	0.0769906	purple|0.534
494	FLOT1|O75955	purple	0.0233464	0.177732	-0.285998	-0.144551	-0.0140562	0.233099	0.129452	0.374492	-0.0234566	0.230101	0.0675318	0.0842512	0.342403	0.530456	-0.223172	-0.0965967	-0.262431	-0.283677	-0.0339128	-0.255141	-0.0451684	purple|0.5305
571	FLOT2|Q14254	purple	-0.0525334	0.153829	-0.333429	-0.213394	-0.0485898	0.20388	0.0619628	0.323839	-0.106414	0.154943	0.0544278	0.165589	0.369474	0.523704	-0.152949	-0.0326704	-0.178654	-0.26602	0.0644136	-0.185045	0.0319323	purple|0.5237
858	GMFB|P60983	purple	0.0521778	0.271306	-0.342631	-0.0508323	0.0358398	0.0330173	0.0954558	0.400795	-0.090226	-0.0260788	-0.131964	0.11598	0.389756	0.523474	-0.060314	-0.0970478	-0.106589	-0.417098	0.134589	-0.0017487	0.0206135	purple|0.5235
382	PRKAR2B|P31323	purple	-0.107509	-0.08432	-0.327725	-0.366564	0.100624	0.154464	-0.0940513	0.200191	0.0910651	0.378947	0.352634	0.345084	0.424954	0.509982	-0.301556	-0.0169475	-0.297337	-0.0843781	-0.128087	-0.393616	-0.101999	purple|0.51
1065	DNAJB2|P25686	purple	0.197734	0.276928	-0.17851	-0.0173474	-0.068865	0.0731704	0.146663	0.494633	-0.0789759	0.242802	-0.00133272	0.00630831	0.342019	0.501213	-0.225359	-0.33879	-0.358918	-0.407411	-0.00788721	-0.164163	-0.105593	purple|0.5012
511	PIP4K2B|P78356	purple	0.12443	0.256356	-0.218069	0.0779355	0.0745122	0.0742497	0.140864	0.333783	-0.0690085	0.0237059	-0.112774	0.0883181	0.305092	0.49816	-0.125634	-0.130667	-0.224436	-0.269485	0.102859	-0.00106685	-0.0258098	purple|0.4982
493	GNAS|P63092	purple	-0.184775	0.0747836	-0.200005	0.0771001	0.404316	0.355113	0.338556	0.420284	-0.210205	0.117139	-0.0228346	-0.115082	0.11477	0.497104	-0.179953	0.159442	-0.228457	-0.470269	-0.0745953	-0.245694	-0.130425	purple|0.4971
515	GNG2|P59768	purple	0.0430874	0.204421	-0.345725	-0.179581	-0.123258	-0.0210226	-0.0446574	0.301669	-0.0350028	0.0404063	-0.0776989	0.196762	0.372627	0.495357	-0.103192	-0.0759407	-0.0261575	-0.195908	0.253303	0.0171818	0.0375395	purple|0.4954
466	GNAI2|P04899	purple	-0.0727735	0.0513557	-0.476749	-0.0812025	-0.133808	0.060139	-0.050757	0.242972	-0.190178	0.0301103	-0.133446	0.237432	0.288219	0.490819	-0.335027	-0.0279833	-0.0383725	-0.278116	0.290233	-0.019182	-0.16607	purple|0.4908
1787	GNG10|P50151	purple	-0.0599105	0.12647	-0.343558	0.0112965	0.254116	0.255848	0.268701	0.391817	-0.164552	0.137897	0.00571022	0.0250844	0.256859	0.486983	-0.103826	0.182507	-0.0332197	-0.429125	0.0974641	-0.152863	0.0366751	purple|0.487
1984	RAB27B|O00194	purple	0.107699	0.369318	-0.203231	-0.175958	-0.0332196	0.0987372	0.20443	0.500491	-0.0445685	-0.0158365	-0.0828515	0.0539635	0.466682	0.486967	0.0491371	-0.0818265	-0.153366	-0.335588	0.0319582	-0.100261	0.244686	purple|0.487
1334	MTURN|Q8N3F0	purple	-0.0340419	0.204237	-0.199023	-0.0184206	0.145191	0.134876	0.137949	0.328708	-0.0593483	0.0592437	0.0258505	0.0848253	0.343007	0.486606	-0.0652158	0.00191303	-0.250405	-0.31949	0.031732	-0.155568	0.164433	purple|0.4866
148	IGSF8|Q969P0	purple	0.0238262	0.297483	-0.264419	0.0657619	0.127569	-0.0427807	0.0632012	0.24187	-0.106468	-0.0438343	-0.051126	0.158528	0.364751	0.478483	0.100549	-0.0033517	-0.0226347	-0.246803	0.124877	0.0519673	0.231354	purple|0.4785
2375	GNB4|Q9HAV0	purple	0.00868051	0.176356	-0.457213	-0.115875	0.0492943	0.0377743	0.012878	0.310982	-0.118731	0.0961915	-0.0502223	0.164408	0.281113	0.472221	-0.212531	-0.0768064	-0.133201	-0.285905	0.150451	-0.116993	-0.0955558	purple|0.4722
29	GNB1|P62873	purple	-0.124431	-0.035317	-0.379686	-0.131558	0.0420971	0.0728674	-0.0884985	0.146375	-0.197195	0.237487	0.0615331	0.178122	0.198835	0.458438	-0.372207	-0.090367	-0.279231	-0.198817	0.136907	-0.104479	-0.219782	purple|0.4584
1219	PRKACB|P22694-6	purple	0.158712	0.358576	-0.233176	-0.0366582	0.176537	0.056338	0.197207	0.390637	-0.167542	0.028917	-0.0162747	0.0663961	0.415904	0.457574	-0.0172867	-0.126913	-0.204004	-0.381795	0.0170481	-0.0897374	0.167631	purple|0.4576
756	SOGA3|E9PJP2	purple	0.0722646	0.0759595	-0.248417	-0.238675	0.0176202	0.0101384	-0.0940089	0.217641	-0.0299745	0.372267	0.235733	0.180306	0.265442	0.448085	-0.417334	-0.244705	-0.454235	-0.118034	-0.133663	-0.182694	-0.230137	purple|0.4481
852	NPTX1|Q15818	purple	0.233368	0.17725	-0.254121	-0.116681	-0.0384742	0.00999295	0.06678	0.370738	-0.189202	0.0783882	-0.0648339	0.0630075	0.307103	0.443392	-0.231734	-0.310483	-0.335237	-0.350909	-0.0401159	-0.0838259	-0.0928211	purple|0.4434
1305	SCG3|Q8WXD2	purple	-0.167676	-0.0543093	-0.329307	-0.335528	0.201765	0.193232	-0.0682251	0.158906	-0.0963568	0.195297	0.323999	0.31851	0.36131	0.434534	-0.188722	0.158634	-0.21017	-0.13728	-0.0216001	-0.288487	0.0330328	purple|0.4345
782	SBF1|O95248	purple	0.0839165	0.291292	-0.176672	-0.163938	0.00991157	-0.0308536	0.0569033	0.287798	0.0274689	-0.0425247	-0.00374557	0.159284	0.416968	0.430393	-0.0277837	-0.106548	-0.147234	-0.218584	0.0995998	-0.123525	0.194644	purple|0.4304
1299	CALB2|P22676	purple	0.0082617	0.227363	-0.215639	-0.134026	0.130575	0.180557	0.227394	0.44526	-0.173468	-0.015599	0.00286651	0.0684916	0.375939	0.42461	-0.029676	-0.0273914	-0.170447	-0.381567	0.0100634	-0.132008	0.122709	purple|0.4246
368	PFKL|P17858	purple	0.0143544	0.323072	-0.156302	0.00220159	-0.0668398	0.0810185	0.176792	0.338482	-0.0897649	-0.0253916	-0.13677	0.0456619	0.363912	0.424057	0.0754237	-0.0757175	-0.0732747	-0.226246	0.149849	-0.0250441	0.243672	purple|0.4241
811	PGRMC1|O00264	purple	-0.0121837	0.0591893	-0.275061	-0.0117862	-0.0562014	0.044741	-0.0319978	0.298912	-0.0129337	0.225823	-0.049931	0.052986	0.145665	0.420201	-0.363554	-0.299212	-0.364341	-0.205259	-0.135044	-0.124564	-0.357754	purple|0.4202
2332	MBLAC2|Q68D91	purple	0.133341	0.259804	-0.291001	-0.0316506	-0.0554108	-0.0988247	-0.0206645	0.238601	-0.0298438	0.0518664	-0.112839	0.160848	0.302351	0.415682	-0.146754	-0.139425	-0.141219	-0.285845	0.150344	0.00408515	0.045795	purple|0.4157
5	SPTAN1|Q13813-2	purple	-0.0514025	0.0478403	-0.159214	0.0271412	0.0612236	0.336753	0.208184	0.344105	-0.0100027	0.183429	-0.0126602	0.0516965	0.231841	0.408653	-0.084981	-0.00685054	-0.193535	-0.29252	-0.171003	-0.229098	-0.0413857	purple|0.4087
1220	STX7|O15400-2	purple	0.120272	0.244497	-0.126766	0.0344088	0.0355619	0.0850542	0.143309	0.350784	-0.00917501	0.0956736	-0.0542623	-0.0229826	0.238968	0.400533	-0.110881	-0.195108	-0.196138	-0.310464	-0.0426304	-0.128626	-0.0578226	purple|0.4005
11	SPTBN1|Q01082	purple	-0.105569	0.0620881	-0.178449	0.0966199	0.119167	0.371224	0.246853	0.321788	-0.0278024	0.132532	-0.051201	0.0258808	0.217378	0.39796	-0.0811407	0.061211	-0.156725	-0.298044	-0.0438053	-0.136867	-0.019669	purple|0.398
1091	ATP9A|O75110	purple	0.0915753	0.153127	-0.118796	-0.0759308	0.0610488	0.123135	0.182091	0.303602	0.00589696	0.0217742	-0.0288951	-0.00962432	0.257297	0.37579	-0.0289992	0.025441	-0.066781	-0.239993	-0.0507841	-0.131946	0.0861068	purple|0.3758
2822	BRCC3|P46736-2	purple	-0.0571222	0.158976	-0.200798	-0.0944808	-0.0311062	0.0967516	0.0345943	0.179357	0.0471476	-0.0280362	-0.0866422	0.152822	0.243178	0.362642	0.0538222	0.0476294	-0.0171995	-0.111539	0.0686095	-0.062989	0.154791	purple|0.3626
1529	UBQLN2|Q9UHD9	purple	0.0105867	0.142675	-0.33279	-0.105518	0.108464	0.0731092	0.0191219	0.214117	0.106877	0.152851	0.112886	0.161428	0.258265	0.362369	-0.0759797	0.0586879	-0.0791443	-0.183494	-0.0390565	-0.17142	-0.00138119	purple|0.3624
1181	CDH2|P19022-2	purple	-0.0950948	0.0158913	-0.229236	-0.156836	0.218252	0.32332	0.166805	0.252435	-0.0583422	0.0787324	0.0720263	0.079693	0.220893	0.350749	-0.0866523	0.120738	-0.126801	-0.265381	-0.0775907	-0.251899	0.0292065	purple|0.3507
1076	PDE1A|P54750-4	purple	0.118369	0.319951	-0.147995	-0.0147457	-0.197668	-0.0429544	0.119185	0.409733	0.184329	0.0851295	-0.155751	0.0154569	0.331085	0.348142	-0.0900823	-0.173472	-0.120271	-0.263916	0.0707425	-0.135407	0.0376583	purple|0.3481
2406	SLC6A7|Q99884	purple	0.068884	0.114261	-0.135967	-0.127708	-0.0847056	0.0477994	0.0833479	0.280915	0.165341	0.206546	0.0342819	0.0604673	0.27687	0.342945	-0.267497	-0.141823	-0.23661	-0.176815	-0.00846457	-0.204665	-0.0931273	purple|0.3429
2329	KBTBD11|O94819	purple	-0.232546	-0.114857	-0.184284	-0.195378	0.230385	0.367808	0.0848782	0.112113	-0.138703	0.0945714	0.247034	0.141512	0.211225	0.341355	-0.0280854	0.233632	-0.124235	-0.0723355	-0.0975546	-0.247207	0.0666373	purple|0.3414
2225	PRUNE|Q86TP1	purple	0.0265982	0.192883	-0.112783	-0.109357	0.0808977	0.0735684	0.129244	0.229067	-0.019612	0.0198121	0.0242887	0.0623948	0.261245	0.340809	-0.0275365	-0.00760567	-0.129352	-0.18572	-0.00599685	-0.110356	0.112345	purple|0.3408
1651	RAP1GAP2|Q684P5-3	purple	0.061663	0.262135	-0.251439	-0.0948684	0.151978	0.0828667	0.111501	0.238408	0.00538546	-0.0239212	-0.00461116	0.127621	0.280468	0.332127	0.200336	0.0906111	0.0198008	-0.26758	0.000643483	-0.0946315	0.27938	purple|0.3321
1052	GUK1|Q16774	purple	-0.0090483	0.198986	-0.202967	-0.0700118	-0.0515145	0.0456178	0.00496303	0.168329	0.173514	0.0807681	-0.0159695	0.165075	0.310937	0.329454	0.163224	-0.00886788	-0.0775552	-0.138766	-0.0846378	-0.104198	0.217858	purple|0.3295
870	ME1|P48163	purple	0.078804	0.214769	-0.211214	-0.108309	-0.11219	0.00174034	0.119201	0.344395	0.161811	0.070786	-0.0689631	0.0444594	0.314373	0.322083	-0.0436527	-0.105511	-0.0855299	-0.208288	-0.0214494	-0.183783	0.0429245	purple|0.3221
1769	WFS1|O76024	purple	-0.148419	0.046044	-0.193896	-0.0991846	0.213655	0.325338	0.247878	0.308617	-0.0388994	0.167243	0.172755	0.00219249	0.200592	0.316287	-0.0594399	0.237851	-0.0705537	-0.31422	-0.0881986	-0.281345	0.0146294	purple|0.3163
569	ACTR3|P61158	purple	0.0682446	0.217473	-0.186286	-0.0782489	0.0400042	0.173158	0.281522	0.406905	0.169502	0.157126	0.0104941	-0.0202154	0.295132	0.313613	-0.111775	-0.00654017	-0.147016	-0.22674	-0.057742	-0.234932	0.0230442	purple|0.3136
3004	CACNA1B|B1AQK6	purple	-0.0824725	0.0400062	-0.270336	-0.0903231	0.111093	0.0686765	0.0245194	0.22463	-0.113788	0.149245	-0.0323791	0.0503367	0.101442	0.304702	-0.222186	0.0152343	-0.139557	-0.234417	0.08602	-0.10778	-0.152212	purple|0.3047
486	LASP1|Q14847	pink	-0.253082	-0.404847	-0.333897	-0.384184	0.217791	0.339924	-0.19142	-0.0144662	0.164972	0.60116	0.774929	0.328516	0.0997383	0.153945	-0.435442	0.201306	-0.232289	0.0164674	-0.302407	-0.536235	-0.32087	pink|0.7749
27	BASP1|P80723	pink	-0.281941	-0.358667	-0.410273	-0.54706	0.0428375	0.149594	-0.353603	-0.000473347	0.128205	0.646225	0.762633	0.504943	0.331209	0.344769	-0.516356	0.100767	-0.287612	0.0668181	-0.236241	-0.598237	-0.227064	pink|0.7626
842	PPP1R1B|Q9UD71	pink	-0.265999	-0.431609	-0.202728	-0.363314	0.264484	0.625861	-0.00611345	0.0521484	-0.0945434	0.422198	0.75512	0.17907	0.0853072	0.17914	-0.253086	0.198519	-0.332179	-0.0408631	-0.313926	-0.497416	-0.218381	pink|0.7551
2792	COX17|Q14061	pink	-0.0798886	-0.313268	0.0873087	-0.263154	0.187394	0.223316	-0.0684315	-0.118248	0.219273	0.375169	0.753473	0.0868827	-0.0221345	-0.123674	-0.0761091	0.146803	-0.159962	0.23866	-0.352915	-0.380055	-0.0830681	pink|0.7535
616	TCEAL3|Q969E4	pink	-0.167202	-0.384851	-0.145297	-0.220564	0.536655	0.430402	0.063533	-0.0177253	0.10287	0.517471	0.740174	0.0897956	-0.0604917	0.0489622	-0.227669	0.343326	-0.181982	-0.0427299	-0.366623	-0.531076	-0.258708	pink|0.7402
750	NRGN|Q92686	pink	-0.122226	-0.211111	-0.0293449	-0.216296	0.173832	0.200925	-0.104739	-0.0669243	0.174801	0.385978	0.728296	0.17363	0.0613479	-0.0531941	-0.103076	0.147324	-0.117355	0.0869058	-0.317916	-0.358602	-0.074303	pink|0.7283
578	CTTN|Q14247	pink	-0.366698	-0.480234	-0.104979	-0.380025	0.142997	0.219864	-0.312139	-0.310724	0.217636	0.359165	0.723719	0.380583	0.00662103	-0.115255	-0.15201	0.419003	0.0444448	0.27833	-0.172233	-0.365307	-0.0709051	pink|0.7237
100	SNCB|Q16143	pink	-0.151666	-0.394558	0.0821075	-0.29064	0.0511273	0.108899	-0.187026	-0.225008	0.104835	0.294094	0.70881	0.168584	0.0227329	-0.152716	-0.114752	0.21462	-0.0432934	0.241687	-0.159217	-0.253302	-0.0520877	pink|0.7088
1437	ENSA|O43768-2	pink	-0.19832	-0.425913	-0.0258303	-0.243993	0.066681	0.134776	-0.25335	-0.273731	0.268843	0.369287	0.695553	0.200154	-0.0813666	-0.192129	-0.147326	0.229126	-0.0496573	0.296479	-0.231226	-0.297133	-0.17729	pink|0.6956
1433	HN1|Q9UK76	pink	-0.0319575	-0.202304	-0.0794002	-0.354559	-0.13095	0.0482206	-0.250429	-0.0801454	0.28351	0.314509	0.688173	0.301767	0.215889	0.0161408	-0.0761076	0.0829179	-0.106246	0.197473	-0.213929	-0.340079	0.076017	pink|0.6882
1343	PTMS|P20962	pink	-0.0457935	-0.176693	-0.0335166	-0.221414	0.305034	0.297314	0.126614	0.19145	0.144932	0.496731	0.680345	-0.0333778	0.0453864	0.114641	-0.276654	0.100027	-0.324254	-0.0949792	-0.430328	-0.5327	-0.236464	pink|0.6803
849	CHGB|P05060	pink	-0.0636006	-0.091415	-0.315682	-0.395657	0.131013	0.289501	-0.0246553	0.291583	0.047314	0.504172	0.665912	0.241931	0.384532	0.419022	-0.347344	-0.0265148	-0.423316	-0.179174	-0.264436	-0.521328	-0.144967	pink|0.6659
2611	PITHD1|Q9GZP4-2	pink	-0.0549661	-0.144731	0.0260559	-0.214652	0.0918274	0.206264	0.000958841	0.0316269	0.223055	0.293079	0.660232	0.102475	0.132541	0.00776182	0.0490279	0.162523	-0.0872018	0.0741514	-0.267877	-0.335057	0.0635597	pink|0.6602
261	PRRT2|Q7Z6L0	pink	-0.319682	-0.303385	-0.236166	-0.433296	0.176355	0.127894	-0.333935	-0.148063	-0.0499927	0.381401	0.656985	0.456885	0.191806	0.208347	-0.312123	0.205649	-0.169193	0.0916179	-0.132721	-0.373003	-0.0964766	pink|0.657
2530	CCK|P06307	pink	0.0722076	0.0283139	-0.0291477	-0.267724	0.128077	0.159458	0.0531485	0.225051	0.0791645	0.279022	0.620067	0.0867534	0.268682	0.161607	-0.131004	-0.0499742	-0.265771	-0.0705013	-0.272588	-0.334497	0.00945402	pink|0.6201
608	NEBL|O76041-2	pink	-0.248912	-0.482559	0.0358887	-0.187911	0.248559	0.527716	0.0469647	-0.0553435	0.0756189	0.455157	0.613998	0.0168314	-0.13527	-0.0284008	-0.291277	0.199325	-0.273232	0.113785	-0.398995	-0.45985	-0.345057	pink|0.614
115	STMN1|P16949	pink	-0.160501	-0.149892	-0.369217	-0.350914	0.171532	0.142672	-0.181693	0.0413347	0.195521	0.304183	0.61272	0.420634	0.318666	0.22039	-0.0454547	0.248923	-0.0391233	-0.07649	-0.195678	-0.321047	0.0998209	pink|0.6127
803	EIF4B|P23588	pink	-0.100193	-0.290538	0.0354181	-0.0894725	0.247543	0.241367	-0.0653385	-0.0769728	0.252406	0.489621	0.601593	0.0161465	-0.132836	-0.0824387	-0.217458	0.163106	-0.119202	0.0967547	-0.298471	-0.376533	-0.263093	pink|0.6016
834	KIAA1107|Q9UPP5-2	pink	-0.274393	-0.38857	0.150944	-0.251585	0.0906784	0.0118178	-0.35849	-0.477555	0.210612	0.207916	0.598474	0.31562	-0.0960243	-0.315385	0.0303306	0.314144	0.103548	0.441804	-0.108027	-0.142105	0.0328105	pink|0.5985
162	MAP6|Q96JE9	pink	-0.0334077	-0.237324	0.0712199	-0.199993	-0.139755	0.0599365	-0.219269	-0.0536335	0.298835	0.420715	0.585191	0.193109	0.110901	0.000291039	-0.255388	-0.0832441	-0.315243	0.197982	-0.345915	-0.337903	-0.182233	pink|0.5852
356	OPCML|Q14982-2	pink	-0.347301	-0.264706	-0.281401	-0.444235	0.142449	0.0812231	-0.338615	-0.145382	0.0680194	0.308844	0.56996	0.497944	0.253539	0.206354	-0.190498	0.319124	-0.0470224	0.164571	-0.0783619	-0.308312	0.0492116	pink|0.57
1292	SERBP1|Q8NC51-3	pink	-0.135763	-0.23955	0.0997424	-0.121719	0.297254	0.170682	-0.00525564	-0.21941	0.258207	0.203634	0.568512	0.0528345	-0.0904379	-0.235439	0.247265	0.442862	0.19889	0.165959	-0.254939	-0.215167	0.163001	pink|0.5685
2783	SERPINB6|P35237	pink	-0.182544	-0.377067	0.0106069	-0.249077	0.142181	0.15706	-0.135579	-0.282437	0.0140711	0.0692602	0.56295	0.148748	-0.0711722	-0.236053	0.0617223	0.362166	0.116258	0.251972	-0.0551875	-0.101311	0.0599161	pink|0.563
758	TMSB10|P63313	pink	0.215719	0.0358735	0.00875179	-0.165451	0.0343543	0.202174	0.148124	0.293272	0.331813	0.325677	0.555661	0.0367905	0.329484	0.23194	-0.0227774	-0.0706208	-0.284025	-0.0713806	-0.373413	-0.420894	0.0643666	pink|0.5557
152	MARCKS|A0A087WZH7	pink	-0.220109	-0.208814	-0.581036	-0.367744	0.401075	0.45528	0.0547208	0.278161	-0.0680859	0.555456	0.549384	0.257483	0.252578	0.493499	-0.378579	0.202321	-0.302693	-0.307927	-0.305336	-0.593267	-0.212948	pink|0.5494
49	ANK2|Q01484	pink	-0.162332	-0.0669158	-0.226041	-0.461694	0.169951	0.325413	0.0174652	0.220199	0.037944	0.347308	0.542203	0.318422	0.452826	0.408293	-0.148971	0.173539	-0.26043	-0.107977	-0.226729	-0.482329	0.124788	pink|0.5422
1571	MAP4|F8W9U4	pink	-0.325003	-0.326236	-0.121168	-0.371582	0.330322	0.232959	-0.287676	-0.368078	-0.123343	0.0492073	0.538559	0.394642	-0.0046134	-0.141646	0.106336	0.391883	0.127153	0.22738	-0.0462409	-0.111268	0.170723	pink|0.5386
1890	PPP1R2|P41236	pink	-0.227913	-0.273956	-0.0356531	-0.284546	0.104924	0.260461	-0.0970356	-0.115835	0.22019	0.186834	0.534686	0.231851	0.117625	0.00978373	0.0949787	0.347201	0.048279	0.156119	-0.165095	-0.254024	0.11205	pink|0.5347
2199	CDV3|Q9UKY7-2	pink	-0.113649	-0.147704	-0.0175289	-0.17304	0.168875	0.23369	-0.0961226	-0.055794	-0.0336765	0.202829	0.509482	0.151154	0.0423633	-0.0537585	-0.0661376	0.120677	-0.145936	0.0795018	-0.136382	-0.173335	-0.036147	pink|0.5095
2407	CNBP|P62633-2	pink	-0.190605	-0.222843	0.0458271	-0.0834879	0.392079	0.188497	0.0540419	-0.0958732	0.129639	0.340158	0.492775	0.00355512	-0.0908137	-0.0808636	-0.0320465	0.385338	0.0753584	0.0830578	-0.248852	-0.292672	-0.0081085	pink|0.4928
1501	MTDH|Q86UE4	pink	-0.0690542	-0.258463	0.118461	-0.111744	0.27811	0.146497	-0.059359	-0.265842	0.209777	0.168938	0.487594	0.0348673	-0.173051	-0.258429	0.126957	0.356107	0.151874	0.22707	-0.209942	-0.153231	0.0403693	pink|0.4876
1046	BCL2L13|Q9BXK5	pink	0.0443502	-0.252785	0.226211	-0.186256	-0.169892	0.102471	-0.0247938	-0.0596668	0.328434	0.276957	0.484024	0.00722994	0.0553483	-0.145903	0.0060381	0.0481795	-0.114451	0.298008	-0.318779	-0.290093	0.0482525	pink|0.484
1692	FMN2|Q9NZ56	pink	-0.207329	-0.301242	-0.133468	-0.264763	0.148147	0.241447	-0.164267	-0.152419	0.0227591	0.216117	0.482663	0.277651	0.0135864	-0.0115754	-0.123182	0.205367	-0.00636205	0.0642141	-0.0743617	-0.224205	-0.0693812	pink|0.4827
266	OXR1|Q8N573-8	pink	-0.0275993	-0.117191	0.060524	-0.377817	-0.212757	-0.0947203	-0.306667	-0.234481	0.286366	0.146458	0.482609	0.372734	0.230216	-0.10751	0.106387	0.0109378	-0.0244137	0.388383	-0.177294	-0.21858	0.265124	pink|0.4826
249	DNAJC5|Q9H3Z4	pink	-0.24291	-0.24041	-0.192181	-0.430895	-0.126106	0.0962385	-0.228512	-0.0263748	0.100745	0.265675	0.479187	0.380557	0.38411	0.251026	-0.229535	0.0528153	-0.238181	0.159255	-0.172523	-0.341281	0.034346	pink|0.4792
3121	CCDC124|Q96CT7	pink	-0.0544002	-0.257459	-0.00347127	-0.216046	0.138286	0.192996	-0.0599023	-0.116646	0.136896	0.287208	0.475869	0.117397	-0.00518848	-0.105551	-0.109455	0.167954	-0.0581422	0.122586	-0.231883	-0.268312	-0.0612291	pink|0.4759
1322	PDAP1|Q13442	pink	0.084316	-0.047232	-0.0441004	-0.197566	0.130901	0.172459	0.0224356	0.0718964	0.055775	0.111558	0.466333	0.119579	0.19207	0.0407825	0.0279982	0.00649143	-0.125673	0.0408266	-0.208877	-0.232535	0.0849483	pink|0.4663
3508	EIF4EBP2|Q13542	pink	-0.185257	-0.243302	0.03112	-0.187704	0.153914	0.197027	-0.0645381	-0.114514	0.195559	0.274456	0.457615	0.146655	-0.0291791	-0.0668973	-0.0788038	0.20586	-0.0533174	0.177744	-0.232231	-0.313075	-0.122365	pink|0.4576
537	REEP5|Q00765	pink	-0.259226	-0.350844	-0.113902	-0.268729	0.156422	0.122351	-0.110103	-0.101812	0.0638381	0.368445	0.455258	0.14873	0.00465987	0.000618759	-0.336092	0.251117	-0.0972814	0.0754978	-0.00295972	-0.201291	-0.222993	pink|0.4553
91	TMSB4X|P62328	pink	0.00992672	-0.0780876	-0.0186021	-0.138941	0.0776473	0.222807	0.0927627	0.160532	0.0968977	0.161618	0.455168	0.0127022	0.144842	0.0533084	0.0478524	0.0607421	-0.178439	-0.0824222	-0.2937	-0.284257	0.0275762	pink|0.4552
2574	COX8A|P10176	pink	-0.239135	-0.541874	-0.0373487	-0.292148	0.0475375	0.095405	-0.265944	-0.297426	-0.00260622	0.322485	0.453009	0.115983	-0.219861	-0.2375	-0.291548	0.151579	-0.0944504	0.326439	-0.23732	-0.273402	-0.30599	pink|0.453
2337	C11orf58|O00193	pink	-0.193462	-0.147139	0.0368605	-0.0419696	0.256609	0.0881901	-0.0549214	-0.10094	0.0376156	0.297114	0.447079	0.0510316	-0.0934832	-0.110793	-0.0431396	0.225575	-0.00903412	0.0658566	-0.2614	-0.215435	-0.0603869	pink|0.4471
191	SNCG|O76070	pink	-0.159299	-0.272539	0.0981347	-0.211806	-0.292867	-0.0949931	-0.322218	-0.19175	0.343657	0.365651	0.44591	0.245609	0.0662142	-0.0537654	-0.244812	-0.00332563	-0.0608888	0.345988	-0.130367	-0.260068	-0.113414	pink|0.4459
2265	REEP2|Q9BRK0-2	pink	-0.176309	-0.209883	0.0195271	-0.157085	-0.0222102	0.0584206	-0.174901	-0.133253	0.118114	0.176682	0.443833	0.190833	0.0634235	-0.0895265	0.0343017	0.155393	0.0440337	0.190473	-0.0645591	-0.14687	0.0986306	pink|0.4438
363	TPM4|P67936	pink	-0.173615	-0.314774	-0.118296	-0.125485	0.36464	0.421597	0.119644	0.0369953	0.0316701	0.351483	0.442267	0.0356565	0.0292077	0.129164	-0.0940448	0.289629	-0.135383	-0.114695	-0.280151	-0.459713	-0.0872387	pink|0.4423
713	PRKAR2A|P13861	pink	-0.299634	-0.316683	-0.0880857	-0.19355	0.269432	0.23192	-0.0647136	-0.111317	0.0484822	0.309305	0.441319	0.170619	0.00607764	0.061895	-0.0706755	0.315435	-0.0796189	0.0344402	-0.282671	-0.377607	-0.0442773	pink|0.4413
3466	HNRNPK|P61978	pink	-0.195417	-0.196349	-0.00897247	-0.144728	0.191556	0.154874	-0.0130688	-0.0820992	0.165006	0.326678	0.440557	0.0926232	-0.0116822	-0.0238792	-0.133863	0.27878	0.023669	0.113101	-0.187543	-0.315361	-0.0479901	pink|0.4406
1850	ARPP19|P56211	pink	-0.207863	-0.250094	-0.123462	-0.164812	0.0938931	0.0263052	-0.177637	-0.0992842	0.208007	0.299497	0.436815	0.240469	0.0549543	-0.0171633	-0.0955139	0.194926	0.0166604	0.0700487	-0.108345	-0.227359	-0.0765938	pink|0.4368
1940	TOM1L2|B7Z2U2	pink	-0.236349	-0.507521	-0.072836	-0.276501	-0.0630782	0.136394	-0.253734	-0.181137	0.143455	0.392801	0.429593	0.184187	-0.0294162	-0.00717674	-0.344454	0.101329	-0.209325	0.219517	-0.265456	-0.383576	-0.313977	pink|0.4296
185	EPB41L1|Q9H4G0	pink	-0.267482	-0.123054	-0.301253	-0.331824	0.308426	0.250226	-0.0960976	0.119625	-0.188401	0.25533	0.428613	0.316913	0.290295	0.401005	-0.199734	0.216463	-0.125393	-0.181029	0.0332484	-0.222374	-0.028073	pink|0.4286
330	CPLX2|Q6PUV4	pink	-0.0994289	-0.297056	0.184641	-0.167504	0.0685935	-0.0452884	-0.310417	-0.351487	0.116771	0.282518	0.422619	0.135689	-0.161376	-0.178427	-0.1574	0.018077	-0.154653	0.319917	-0.238395	-0.133263	-0.207841	pink|0.4226
1970	TCEAL5|Q5H9L2	pink	-0.151193	-0.108453	-0.294784	-0.369523	0.155689	0.130835	-0.154875	0.025544	-0.0225922	0.193881	0.416322	0.347911	0.238452	0.166531	-0.0698457	0.191539	0.0191631	-0.0242164	-0.0322828	-0.311544	0.0921776	pink|0.4163
2317	FAM169A|Q9Y6X4	pink	-0.0676728	-0.291001	-0.19482	-0.105659	0.298029	0.169533	-0.0303085	-0.0199275	0.117487	0.406246	0.410758	0.0628466	-0.0674902	0.0707621	-0.291475	0.167917	-0.0820987	-0.0496254	-0.166696	-0.318525	-0.276654	pink|0.4108
1963	RABL6|Q3YEC7	pink	-0.25028	-0.176844	0.0450059	-0.220896	0.133381	0.152928	-0.0491164	-0.120017	0.0208408	0.0712123	0.392304	0.141276	0.0256472	-0.0552412	0.169409	0.312746	0.110998	0.108006	-0.0705356	-0.211415	0.208104	pink|0.3923
2275	RLTPR|Q6F5E8-2	pink	-0.012812	-0.140112	-0.0381312	-0.258886	-0.0779794	-0.00177238	-0.18552	-0.00779065	0.0747375	0.227346	0.388923	0.186622	0.178419	0.15395	-0.243428	-0.135808	-0.232516	0.104929	-0.113122	-0.213386	-0.0646601	pink|0.3889
1942	MXRA7|P84157-2	pink	-0.248418	-0.372351	0.00296583	-0.10213	0.185244	0.0462447	-0.145835	-0.165157	0.108632	0.393194	0.388284	0.100259	-0.123365	-0.0571749	-0.226505	0.243403	0.0190864	0.12467	-0.194202	-0.328911	-0.18185	pink|0.3883
1455	EIF4E|P06730-2	pink	-0.144785	-0.290455	-0.13125	-0.163408	0.11581	-0.0229451	-0.193365	-0.156832	0.143393	0.378103	0.380036	0.155511	-0.0691793	-0.0457094	-0.225704	0.147222	0.0107151	0.128349	-0.0993125	-0.216709	-0.223444	pink|0.38
81	TPPP|O94811	pink	-0.12902	-0.237262	-0.331083	-0.164988	0.0114291	0.0731544	-0.227216	-0.010302	0.0290977	0.351307	0.375943	0.23374	0.107331	0.26909	-0.366879	-0.0634643	-0.291582	-0.058135	-0.174234	-0.281467	-0.250483	pink|0.3759
1700	HOPX|Q9BPY8	pink	-0.220672	-0.178835	-0.119164	-0.202424	0.107111	0.23884	0.00646378	0.0288574	0.101148	0.245906	0.374372	0.120335	0.129505	0.12542	-0.0392952	0.302956	-0.0480468	0.00988312	-0.108257	-0.33701	0.0576252	pink|0.3744
1170	PPM1A|P35813	pink	-0.137254	-0.195918	0.0269416	-0.032166	0.207756	0.0687602	-0.107554	-0.151956	0.169418	0.354874	0.372353	0.0801163	-0.135237	-0.116827	-0.205737	0.15084	-0.0404257	0.161804	-0.202792	-0.1876	-0.176517	pink|0.3724
1566	GRM5|P41594	pink	-0.157576	-0.030252	-0.215935	-0.198728	0.273426	0.304227	0.165771	0.266357	-0.0747295	0.279744	0.354734	0.0718035	0.178243	0.269413	-0.193488	0.190309	-0.254391	-0.227593	-0.157409	-0.367306	-0.0892942	pink|0.3547
1581	CLINT1|Q14677-3	pink	-0.128214	-0.188096	-0.207564	-0.212467	0.121572	0.0375453	-0.103021	-0.0121867	0.216973	0.33145	0.348848	0.204736	0.125034	0.149515	-0.147568	0.196712	-0.0048372	0.0735898	-0.10559	-0.28964	-0.0831353	pink|0.3488
2156	ELAVL4|P26378-4	pink	-0.203711	-0.326676	-0.0620692	-0.170553	0.245882	0.0290405	-0.191746	-0.239983	-0.0495531	0.154416	0.333276	0.141925	-0.124233	-0.0830687	-0.135323	0.220327	-0.00606694	0.135034	-0.0393805	-0.155839	-0.142433	pink|0.3333
2251	PURB|Q96QR8	pink	-0.193709	-0.134734	-0.31378	-0.299951	0.204615	0.160273	-0.0782239	0.0479304	-0.101717	0.185036	0.32701	0.225138	0.117852	0.130418	-0.112738	0.131791	-0.0647855	-0.0557969	-0.11218	-0.233973	-0.0413897	pink|0.327
233	RAB1B|Q9H0U4	pink	-0.13763	-0.143094	-0.233901	-0.399396	-0.0550065	0.143772	-0.121332	0.136566	-0.180892	0.268156	0.322458	0.214019	0.254423	0.287571	-0.257311	-0.105566	-0.251355	-0.0367616	-0.0166279	-0.169304	-0.0999451	pink|0.3225
2520	NME1|P15531	pink	-0.041523	-0.157002	-0.0201147	-0.186339	0.00323565	0.0968437	-0.0424044	0.0117449	0.0585776	0.300537	0.304893	0.00854783	-0.0392888	-0.00213057	-0.25869	-0.00125354	-0.161513	0.0708289	-0.251088	-0.307793	-0.140976	pink|0.3049
961	STX12|Q86Y82	pink	-0.123385	-0.12285	-0.342375	-0.274973	0.108573	0.217177	-0.0501371	0.201179	0.0808826	0.33988	0.300679	0.207309	0.200337	0.337661	-0.375216	0.0208629	-0.302669	-0.180739	-0.217739	-0.383182	-0.25927	pink|0.3007
1045	RCN2|Q14257	pink	-0.184267	-0.116234	-0.244523	-0.227768	0.1096	0.0624686	-0.0559432	0.0558843	0.284125	0.260012	0.297165	0.225604	0.179939	0.207132	-0.0356673	0.318039	0.0909488	-0.0364889	-0.119221	-0.399833	0.0826522	pink|0.2972
642	RPS3A|P61247	midnightblue	-0.0372427	0.131094	0.0773466	0.147612	0.0940128	-0.225549	-0.0505842	-0.245523	0.113271	-0.323319	-0.184684	0.0529243	-0.122192	-0.273728	0.410067	0.388183	0.736926	0.141997	0.403668	0.36052	0.372956	midnightblue|0.7369
765	RPS4X|P62701	midnightblue	-0.174468	-0.0819406	0.0300289	0.0586135	0.044913	-0.128947	-0.105012	-0.301296	0.119195	-0.165105	-0.0847427	0.0763901	-0.197348	-0.287906	0.199971	0.389625	0.671697	0.181293	0.194151	0.153746	0.1603	midnightblue|0.6717
944	RPL3|P39023	midnightblue	-0.000388862	0.0205817	0.0627906	-0.000304058	0.026571	-0.317519	-0.13855	-0.303744	0.0702963	-0.230421	-0.154644	0.0976191	-0.0913954	-0.291761	0.337457	0.238664	0.66914	0.20734	0.174453	0.243547	0.305984	midnightblue|0.6691
973	RPS11|P62280	midnightblue	-0.13564	-0.034681	0.0834671	0.031802	0.0656837	-0.0892622	-0.143305	-0.294903	0.072845	-0.190265	0.00411168	0.102544	-0.142237	-0.262833	0.328814	0.347579	0.623139	0.236049	0.261783	0.238885	0.269712	midnightblue|0.6231
1311	RPS16|P62249	midnightblue	-0.0789269	-0.010197	0.180599	0.140956	0.0492377	-0.198827	-0.1167	-0.343733	-0.0169382	-0.350647	-0.239303	-0.0140861	-0.228581	-0.30159	0.368697	0.312535	0.618986	0.238707	0.262468	0.411209	0.222475	midnightblue|0.619
827	GNB2L1|P63244	midnightblue	-0.0839131	-0.096595	0.00652099	-0.0101582	0.0876971	-0.168186	-0.098251	-0.282835	0.243116	-0.0820899	-0.00345372	0.113156	-0.112596	-0.198981	0.239135	0.455317	0.600365	0.201167	0.14593	0.0112045	0.204237	midnightblue|0.6004
1542	RPS17L|P0CW22	midnightblue	-0.159618	0.0574596	-0.0179088	0.0399895	0.0833253	-0.0749393	-0.0934063	-0.208067	0.0507373	-0.163051	-0.00267568	0.120257	-0.0331242	-0.192682	0.322324	0.399194	0.597233	0.106142	0.214918	0.130157	0.372615	midnightblue|0.5972
1209	OAT|P04181	midnightblue	-0.123035	0.0315604	0.159129	0.0428109	-0.0210389	-0.126991	-0.0310142	-0.283573	0.124829	-0.346471	-0.180398	-0.000450075	-0.117159	-0.322138	0.515379	0.341068	0.590956	0.290782	0.0678081	0.24641	0.442095	midnightblue|0.591
1265	RPL23A|P62750	midnightblue	-0.050936	-0.0710766	0.0612659	0.100168	0.0932929	-0.171889	-0.0870626	-0.222576	0.221872	-0.0672247	-0.0851837	0.0389261	-0.182158	-0.190451	0.201318	0.370541	0.576404	0.17137	0.0327484	0.0441643	0.17317	midnightblue|0.5764
1402	RPL11|P62913-2	midnightblue	-0.202531	-0.114094	-0.0069578	-0.100712	-0.0119562	-0.294946	-0.272911	-0.337816	-0.048927	-0.23758	-0.110115	0.14856	-0.155538	-0.24326	0.233107	0.272647	0.569465	0.203879	0.174078	0.263647	0.156639	midnightblue|0.5695
919	RPL10A|P62906	midnightblue	-0.200323	-0.0339141	-0.0151716	-0.0703379	0.0287622	-0.122017	-0.10801	-0.22307	-0.0504573	-0.268966	-0.0203172	0.144948	-0.0213988	-0.187036	0.32157	0.321984	0.563975	0.206349	0.202033	0.259382	0.301768	midnightblue|0.564
1053	RPS2|P15880	midnightblue	-0.0236203	0.0972772	0.0788204	0.137747	-0.0204631	-0.211083	-0.0708571	-0.219398	-0.0064252	-0.46417	-0.271402	-0.00961904	-0.151587	-0.210821	0.359951	0.217411	0.556464	0.105022	0.40325	0.453515	0.267124	midnightblue|0.5565
1123	G3BP2|Q9UN86	midnightblue	-0.130657	-0.02363	0.0701054	-0.0419312	-0.0168752	-0.20455	-0.231898	-0.367133	0.156449	-0.284524	-0.00953049	0.220013	-0.00530549	-0.291199	0.460569	0.379702	0.554712	0.301003	0.145396	0.279785	0.487209	midnightblue|0.5547
1438	RPL27|P61353	midnightblue	-0.0145088	0.0235568	0.14199	0.191407	0.167936	-0.141311	0.0454969	-0.172373	0.0731666	-0.149935	-0.166574	-0.121054	-0.235224	-0.261649	0.322373	0.29299	0.528453	0.0179031	-0.0719862	0.164576	0.171185	midnightblue|0.5285
970	RPL5|P46777	midnightblue	-0.0477549	-0.0161126	0.0542271	0.0128928	0.0582878	-0.148	-0.102885	-0.19161	0.00574391	-0.223686	-0.020616	0.132405	-0.0224751	-0.177866	0.229947	0.245983	0.513863	0.108974	0.111409	0.154135	0.154115	midnightblue|0.5139
1095	RPL12|P30050	midnightblue	-0.175814	-0.132415	-0.00868194	-0.029965	0.115704	-0.0743515	-0.119452	-0.235207	0.245886	-0.00907896	0.0905066	0.141438	-0.0633162	-0.216214	0.267326	0.400604	0.505805	0.122655	-0.0522807	-0.00620848	0.221259	midnightblue|0.5058
364	DNM3|Q9UQ16-3	midnightblue	-0.166641	0.0551745	0.0056707	-0.120162	-0.15609	-0.393872	-0.384524	-0.403784	-0.0347684	-0.309748	-0.107111	0.325069	0.0712109	-0.169915	0.314248	0.17363	0.488922	0.338189	0.363204	0.331088	0.422724	midnightblue|0.4889
1500	RPL14|P50914	midnightblue	0.0800214	0.15368	0.131302	0.0945059	-0.0389992	-0.205571	-0.0248065	-0.125513	0.0040637	-0.339241	-0.332965	-0.00737404	-0.0560739	-0.166448	0.274457	0.0883758	0.488507	0.0661026	0.279689	0.353693	0.254561	midnightblue|0.4885
1184	RPL31|P62899	midnightblue	-0.182777	-0.0443607	1.73e-07	-0.0400251	-0.0865817	-0.197428	-0.21596	-0.238987	0.184606	0.0703673	0.0938446	0.116029	-0.104988	-0.213207	0.118733	0.242775	0.486448	0.196178	0.131885	0.037836	0.108037	midnightblue|0.4864
2068	RPL23|P62829	midnightblue	-0.053984	0.0760891	0.0524854	0.073539	0.004603	-0.212256	-0.0717786	-0.181879	0.0279262	-0.236713	-0.186227	0.0246506	-0.0996811	-0.188543	0.321715	0.171521	0.482259	0.135999	0.26136	0.283168	0.288587	midnightblue|0.4823
1670	RPL24|C9JNW5	midnightblue	-0.0815563	-0.0378545	0.0596603	-0.0306211	0.0253125	-0.185785	-0.0687842	-0.207857	0.0348415	-0.1032	-0.039664	0.0676657	-0.0550071	-0.188113	0.240682	0.228361	0.480241	0.126288	0.101737	0.113171	0.230622	midnightblue|0.4802
960	NARS|O43776	midnightblue	-0.254002	0.0218288	0.125587	0.174646	0.00966924	-0.107367	0.0185997	-0.0672041	0.198416	-0.0978873	-0.131241	-0.0157066	-0.0795997	-0.0733868	0.14971	0.392572	0.455707	0.0171331	0.287697	0.0943014	0.179464	midnightblue|0.4557
2555	PCYOX1L|Q8NBM8	midnightblue	-0.0898874	0.139483	-0.0253733	-0.158915	-0.24643	-0.383414	-0.360146	-0.255467	-0.0606412	-0.415067	-0.159976	0.328361	0.175339	-0.0310573	0.361008	0.0892784	0.453663	0.237403	0.372134	0.345125	0.427546	midnightblue|0.4537
1147	RPL30|P62888	midnightblue	-0.131397	-0.00155486	0.0146245	0.0412192	0.132405	-0.20341	-0.154886	-0.248989	-0.0611349	-0.274577	-0.119437	0.0903666	-0.12878	-0.159183	0.155328	0.248557	0.444929	0.151425	0.361415	0.2638	0.133657	midnightblue|0.4449
1687	RPL10|X1WI28	midnightblue	-0.123537	0.0370209	-0.101557	-0.083735	-0.164776	-0.164039	-0.169536	-0.130589	-0.153027	-0.150849	-0.162166	0.138082	-0.0141248	-0.10475	0.0646168	0.0702681	0.430603	0.0750515	0.290027	0.224152	0.11128	midnightblue|0.4306
723	PSMD2|Q13200	midnightblue	-0.2142	0.166597	0.00243485	0.0164301	0.0216768	-0.174639	-0.104435	-0.0850271	0.0155545	-0.195188	-0.14992	0.158536	0.0847023	-0.0511995	0.271588	0.301615	0.420522	0.0649233	0.196464	0.169454	0.371338	midnightblue|0.4205
808	RPSA|C9J9K3	midnightblue	-0.0889165	-0.042621	0.104031	0.181124	0.0928431	-0.193703	-0.0632835	-0.239753	0.0593151	-0.213044	-0.189531	-0.0542946	-0.266628	-0.247262	0.104098	0.263289	0.412098	0.0625985	0.11246	0.207987	0.0193235	midnightblue|0.4121
3069	MRPL49|Q13405	midnightblue	-0.150229	-0.0700962	0.17268	0.00721014	-0.0072332	-0.100241	-0.130229	-0.289536	0.101526	-0.206662	-0.061187	0.067158	-0.119561	-0.243513	0.244347	0.205694	0.385763	0.288583	0.0516892	0.123862	0.193006	midnightblue|0.3858
2443	RPS27L|Q71UM5	midnightblue	-0.0245916	-0.0341257	0.0827696	0.173426	0.106921	-0.0961004	0.00704089	-0.141141	0.0645561	-0.0954822	-0.124818	-0.0570285	-0.215686	-0.19484	0.0901988	0.197866	0.354216	0.0900171	0.119987	0.211278	-0.00620643	midnightblue|0.3542
95	SYN2|A0A087WW96	magenta	0.115089	0.31578	-0.514342	-0.428548	-0.251584	0.0667225	-0.0250725	0.471343	-0.0475354	0.0420235	0.0778311	0.430282	0.830587	0.651387	-0.0687157	-0.189588	-0.21606	-0.292105	0.164626	-0.144205	0.255933	magenta|0.8306
496	SLC8A2|Q9UPR5	magenta	-0.0647359	0.210099	-0.52571	-0.556858	-0.177072	-0.0234279	-0.287885	0.192491	-0.173408	-0.0254067	0.201082	0.591827	0.729671	0.515495	-0.119125	-0.0555003	-0.129018	-0.116786	0.317657	-0.0210199	0.240995	magenta|0.7297
211	GDA|Q9Y2T3	magenta	-0.0685592	0.233076	-0.561612	-0.465604	-0.253214	-0.0782685	-0.221329	0.220465	-0.0184918	-0.014719	0.156567	0.569051	0.717216	0.433798	-0.0608195	-0.0400555	-0.081225	-0.12051	0.169917	-0.102084	0.312515	magenta|0.7172
635	ARHGAP1|Q07960	magenta	0.0260979	0.343369	-0.347746	-0.295032	0.0194288	0.182188	0.108729	0.405737	-0.0856983	0.0369202	0.0965549	0.333677	0.699793	0.541787	0.0486309	-0.0189846	-0.1754	-0.308144	0.0386247	-0.188417	0.336083	magenta|0.6998
217	ATP2B4|P23634	magenta	0.0459095	0.383059	-0.473022	-0.254087	0.0405951	0.105007	0.141378	0.602112	-0.113284	0.0675516	-0.00718362	0.229226	0.672624	0.708965	-0.107548	-0.0660593	-0.217585	-0.478343	0.068753	-0.194759	0.14228	magenta|0.6726
619	RAB3C|Q96E17	magenta	0.0311494	0.135947	-0.281887	-0.467882	-0.28841	0.0438696	-0.142995	0.198933	0.107594	0.106797	0.297992	0.416761	0.665518	0.364649	-0.0715744	-0.114887	-0.184829	0.0461536	0.0084583	-0.276576	0.249784	magenta|0.6655
23	SYN1|P17600	magenta	-0.0374696	-0.0543585	-0.445808	-0.594764	-0.0813255	0.230732	-0.182764	0.257568	0.0200323	0.369747	0.577565	0.508324	0.665182	0.534061	-0.239779	-0.0592289	-0.343994	-0.103264	-0.127354	-0.457298	0.0738383	magenta|0.6652
341	RAB2A|P61019	magenta	0.0165173	0.293089	-0.322526	-0.298698	-0.120675	-0.120812	-0.166744	0.15667	0.0986572	0.015083	0.124623	0.459857	0.643123	0.391117	0.115557	0.00150668	0.081307	-0.0292166	0.196862	-0.0586766	0.464092	magenta|0.6431
640	CNRIP1|Q96F85	magenta	-0.0509319	0.160623	-0.491925	-0.37263	-0.083177	0.031482	-0.0833409	0.26777	-0.113062	0.0282307	0.0934831	0.40433	0.61727	0.516584	-0.0432786	-0.0383836	-0.129678	-0.204378	0.136049	-0.0624445	0.200415	magenta|0.6173
766	FKBP1A|P62942	magenta	0.164848	0.372779	-0.268208	-0.218613	-0.154914	-0.147163	-0.0495206	0.252536	0.00975642	-0.0679961	0.0325055	0.300822	0.614064	0.4225	0.0428184	-0.130992	-0.062136	-0.106474	0.207114	-0.00886582	0.362327	magenta|0.6141
705	VAT1L|Q9HCJ6	magenta	0.0682858	0.304951	-0.422822	-0.232196	-0.104821	0.170617	0.208135	0.602437	-0.0198464	0.125831	0.0725875	0.118586	0.613222	0.612977	-0.131527	-0.0878723	-0.240497	-0.421624	0.0863048	-0.241014	0.12342	magenta|0.6132
333	NCKAP1|Q9Y2A7	magenta	0.080425	0.423619	-0.470168	-0.320176	-0.0948451	-0.202133	-0.203659	0.121606	-0.27064	-0.385177	-0.252308	0.514405	0.60565	0.416274	0.123283	-0.140054	0.0737007	-0.131771	0.537666	0.330917	0.39552	magenta|0.6056
293	HPRT1|P00492	magenta	0.0406571	0.354574	-0.305365	-0.318875	-0.158576	-0.230913	-0.217209	0.129008	-0.0982857	-0.157418	0.00385343	0.435154	0.60363	0.373274	0.128667	-0.053108	0.0799332	-0.0714996	0.39184	0.155152	0.417792	magenta|0.6036
44	DNM1|Q05193-2	magenta	0.0348234	0.224726	-0.395561	-0.44023	-0.0438379	-0.0841035	-0.258775	0.188517	-0.0329499	0.134697	0.212043	0.490492	0.594409	0.521191	-0.244142	-0.184758	-0.268863	-0.0920147	0.111572	-0.100336	0.0684513	magenta|0.5944
775	CAMK2D|E9PBG7	magenta	-0.0159282	0.195082	-0.552025	-0.307069	0.0155862	0.00912905	-0.0838593	0.343725	-0.093934	0.137145	0.0731909	0.397732	0.593763	0.615302	-0.253309	-0.128215	-0.24306	-0.324535	0.0469468	-0.133714	0.0119997	magenta|0.5938
685	WDR37|Q9Y2I8	magenta	0.0107887	0.173414	-0.328855	-0.287758	0.0181634	0.112659	0.0723142	0.311613	-0.105993	-0.00336298	0.120588	0.276705	0.576855	0.496615	0.00310417	-0.0271662	-0.220168	-0.210122	0.0447011	-0.103628	0.229551	magenta|0.5769
30	UCHL1|P09936	magenta	0.189682	0.446393	-0.0842769	-0.11318	-0.22395	-0.0652797	0.078355	0.383049	0.029446	-0.0294475	0.0216291	0.112434	0.576401	0.396483	0.116149	-0.233214	-0.207381	-0.221297	0.0844049	-0.0375998	0.358545	magenta|0.5764
956	RAP2B|P61225	magenta	-0.0562344	0.0961125	-0.325381	-0.380776	-0.202129	0.0255743	-0.158548	0.231055	-0.197092	0.0676565	0.110283	0.355376	0.571943	0.470437	-0.167807	-0.176188	-0.290855	-0.130551	0.0386358	-0.197449	0.138436	magenta|0.5719
71	ATP6V1A|P38606	magenta	-0.0168223	0.284764	-0.177918	-0.294943	-0.484042	-0.367077	-0.323395	0.0596433	0.13707	-0.130996	-0.0762238	0.417027	0.568787	0.250265	0.0289596	-0.192396	-0.0352217	0.128232	0.282984	0.174684	0.314857	magenta|0.5688
785	HPCAL4|Q9UM19	magenta	0.0194995	0.248687	-0.514237	-0.312528	-0.0206395	-0.131348	-0.141618	0.196364	-0.111891	-0.0780187	-0.015892	0.457023	0.564924	0.463419	-0.00368197	0.0337033	0.0998095	-0.237678	0.309695	0.0411957	0.282299	magenta|0.5649
278	PRKCB|P05771-2	magenta	0.15927	0.415676	-0.218061	-0.15144	-0.0855445	-0.161963	0.0549193	0.299241	0.0947624	-0.0983692	-0.097131	0.258705	0.551397	0.385092	0.0102649	-0.0907659	-0.048237	-0.152787	0.278276	0.0119818	0.314136	magenta|0.5514
130	NAPB|Q9H115	magenta	0.214094	0.392032	-0.163912	-0.0979742	-0.2514	-0.162916	-0.0426568	0.259581	0.141313	-0.045151	-0.0973299	0.224046	0.550757	0.382565	-0.042429	-0.208241	-0.0619066	-0.0943253	0.304912	0.0847791	0.213293	magenta|0.5508
1544	STK32C|Q86UX6	magenta	-0.136654	0.218392	-0.354726	-0.331088	-0.0544919	0.0136165	-0.117802	0.192138	-0.0512641	-0.0621057	0.0905228	0.419926	0.524929	0.397927	-0.0233661	0.0372903	-0.0510614	-0.0844656	0.179632	-0.142288	0.338055	magenta|0.5249
673	LANCL2|Q9NS86	magenta	0.0807181	0.0847039	-0.191376	-0.318996	-0.192621	0.0375272	-0.162919	0.0681462	-0.0807544	-0.0752525	0.0846459	0.376982	0.506195	0.2822	0.0333443	-0.140125	-0.111814	0.0332213	0.0970551	-0.0276992	0.280684	magenta|0.5062
985	CASK|O14936-4	magenta	0.0640227	0.249964	-0.176856	-0.34824	0.0629713	-0.0330082	-0.0525987	0.101246	-0.173416	-0.130454	0.0515492	0.367163	0.505759	0.231477	0.105366	-0.0067014	0.0436479	-0.0315411	0.146058	-0.0116688	0.400949	magenta|0.5058
957	TPRG1L|Q5T0D9	magenta	0.100789	0.227357	-0.125536	-0.202161	-0.252364	-0.056631	-0.057399	0.28212	-0.14994	-0.115385	-0.0769489	0.191857	0.503735	0.392123	-0.0532263	-0.242674	-0.182024	-0.164396	0.177866	0.0474398	0.172037	magenta|0.5037
145	MYH10|P35580-4	magenta	0.0429664	0.268887	-0.256465	-0.261584	-0.148449	-0.106235	-0.0298216	0.226535	0.111992	-0.0300542	-0.051936	0.300136	0.501767	0.307418	-0.0134835	-0.0230816	-0.0319486	-0.120964	0.110157	-0.119504	0.280325	magenta|0.5018
816	VPS26B|Q4G0F5	magenta	0.151323	0.19972	-0.270413	-0.355766	-0.136772	0.0841167	-0.0655096	0.237392	-0.0529317	0.0723409	0.046812	0.302853	0.493865	0.376468	-0.131538	-0.175221	-0.168209	-0.100929	0.132968	-0.068795	0.105744	magenta|0.4939
133	SNAP91|E9PDG8	magenta	-0.0113303	0.190108	-0.159317	-0.225614	-0.203244	-0.147519	-0.173361	0.0782663	0.0753981	-0.00961136	0.135706	0.326185	0.48728	0.170281	0.0255677	-0.0360127	-0.0158784	0.0428106	0.164595	0.0374295	0.297661	magenta|0.4873
2597	SCN3B|Q9NY72	magenta	-0.0234289	0.105232	-0.465131	-0.309912	-0.109913	0.0122111	-0.0998285	0.204885	-0.12995	-0.0668213	-0.0243378	0.352023	0.48567	0.434436	-0.0713125	-0.0417383	-0.0760317	-0.1989	0.221952	0.00645234	0.108732	magenta|0.4857
563	ACTR2|P61160-2	magenta	0.0362591	0.286963	-0.383585	-0.265886	-0.0125088	-0.0490036	-0.0438393	0.205588	-0.0511246	-0.161769	-0.122024	0.344507	0.480553	0.346306	0.0468964	0.010346	0.0337311	-0.17167	0.292614	0.0483583	0.222704	magenta|0.4806
720	GIT1|Q9Y2X7-3	magenta	-0.046003	0.190616	-0.330751	-0.306011	-0.0578119	-0.0425838	-0.131556	0.149722	-0.0965287	-0.0561453	0.0128177	0.37237	0.480108	0.37381	-0.0927471	-0.0276298	-0.111169	-0.139069	0.218131	-0.101789	0.240548	magenta|0.4801
1139	AP1M1|Q9BXS5	magenta	0.0700507	0.303293	-0.0908704	-0.184879	-0.121281	-0.154511	-0.0833488	0.0746413	0.0364311	-0.203415	-0.0146598	0.300931	0.459139	0.190549	0.259308	-0.0115828	0.120052	0.0434915	0.172688	0.0742209	0.447187	magenta|0.4591
1466	RAB23|Q9ULC3	magenta	-0.104657	0.144451	-0.370108	-0.300701	-0.0153673	0.120505	0.00579108	0.221741	-0.170483	-0.122639	0.0145294	0.287421	0.458223	0.350114	0.0131963	0.0301517	0.00303488	-0.172059	0.103885	-0.0883949	0.240781	magenta|0.4582
3044	RASAL1|O95294-4	magenta	-0.0148155	0.151689	-0.270203	-0.222806	-0.268292	-0.19834	-0.209807	0.123811	0.0566456	-0.0191558	0.0492912	0.342885	0.456757	0.254527	-0.0546245	-0.0989866	0.0175428	0.0132132	0.207497	0.0194603	0.235368	magenta|0.4568
558	ARPC4|P59998	magenta	0.0464136	0.28418	-0.175228	-0.245389	-0.0530648	-0.124182	-0.0658579	0.156211	0.00653594	-0.135917	0.0430649	0.313669	0.452578	0.252467	0.154448	-0.0797175	-0.0198532	-0.0414434	0.126716	0.0158763	0.341019	magenta|0.4526
1236	EPHA4|P54764	magenta	0.179664	0.198889	-0.144133	-0.36179	-0.227022	-0.221875	-0.216261	0.0282091	-0.0961745	-0.061458	0.101256	0.320361	0.44506	0.236702	0.00419739	-0.258021	-0.120645	0.0448084	0.20905	0.0497644	0.252888	magenta|0.4451
1480	MCTS1|Q9ULC4	magenta	0.0716443	0.230805	-0.0804442	-0.152843	-0.193285	-0.0768126	-0.0134606	0.133362	0.254791	0.0150579	0.0958033	0.202434	0.442716	0.246716	0.102561	-0.0768223	-0.0485981	0.0309389	0.0593543	-0.105959	0.313375	magenta|0.4427
387	DPYSL5|Q9BPU6	magenta	0.0459929	0.304473	-0.159037	-0.0158097	-0.126773	-0.0487259	0.0112063	0.268886	0.167765	0.0675397	0.0392077	0.182443	0.43104	0.311799	0.0407937	-0.0982061	-0.0888652	-0.219538	0.0709861	-0.09139	0.197839	magenta|0.431
1499	WDFY1|Q8IWB7	magenta	-0.154546	0.129111	-0.299613	-0.270603	-0.00600637	0.0455391	-0.045743	0.208839	-0.113148	0.0923303	0.0672575	0.29766	0.428105	0.36142	-0.0244103	0.0441017	-0.0557723	-0.120496	0.0996494	-0.0861198	0.181367	magenta|0.4281
2190	ATP6V0D2|Q8N8Y2	magenta	0.0423144	0.186121	-0.17326	-0.321336	-0.028635	-0.0215373	-0.06219	0.0213798	-0.0665131	-0.247286	0.0762122	0.287499	0.427236	0.166813	0.283404	0.0275383	0.0934313	0.0502297	0.0977415	0.0589992	0.438187	magenta|0.4272
1023	SYN1|P17600-2	magenta	-0.0187375	-0.000965868	-0.128252	-0.356383	-0.107663	0.121275	-0.0910971	0.0930916	0.0780728	0.0899191	0.338289	0.311694	0.426015	0.209488	0.0602199	0.0323921	-0.0691763	0.0459493	-0.11993	-0.206649	0.287235	magenta|0.426
798	TPD52|P55327-4	magenta	0.0116888	0.137912	-0.229967	-0.259077	0.0341308	0.000564785	-0.118363	0.136896	0.00229586	0.188574	0.301014	0.326019	0.422138	0.328055	-0.199611	-0.00483104	-0.159998	-0.099122	0.0437578	-0.150118	0.0655755	magenta|0.4221
1464	NCOA7|Q8NI08-2	magenta	0.102387	0.134861	-0.148245	-0.219654	-0.157788	0.0149185	0.00182111	0.270681	0.0474986	0.0870327	0.119219	0.179323	0.411057	0.348668	-0.124007	-0.147079	-0.24806	-0.144558	-0.0017072	-0.197726	0.106046	magenta|0.4111
1758	SRM|P19623	magenta	0.0159295	0.153666	-0.292504	-0.235314	-0.229148	0.0462572	-0.0992869	0.118296	-0.0964384	-0.162637	-0.0196296	0.308484	0.405621	0.256055	0.160982	-0.0500958	0.10166	-0.1042	0.286486	0.12704	0.283863	magenta|0.4056
733	USP14|P54578	magenta	0.0841844	0.335832	-0.159414	-0.124379	-0.252745	-0.235262	-0.0997802	0.229305	0.139148	-0.045585	-0.0464013	0.229035	0.403433	0.158423	0.0303155	-0.124667	0.0769773	-0.122429	0.208062	0.0269715	0.273463	magenta|0.4034
203	ATP6V1E1|P36543	magenta	0.150892	0.395495	0.05708	0.00441334	-0.1664	-0.145993	0.0265313	0.181245	0.291517	0.0559458	-0.0243467	0.14207	0.392101	0.201838	0.107075	-0.189725	-0.0976045	-0.00153116	-0.0635939	0.0197023	0.254822	magenta|0.3921
2681	SGSM1|A0A087X241	magenta	-0.0283477	0.0277606	-0.29671	-0.329321	-0.133487	0.0287807	-0.122432	0.190776	-0.0577103	0.157187	0.146232	0.310497	0.390404	0.34797	-0.206341	-0.0978123	-0.192232	-0.10797	-0.00729998	-0.135232	-0.00706379	magenta|0.3904
589	CAPZA2|P47755	magenta	0.118898	0.129172	-0.101548	-0.175702	0.0746012	0.0266855	0.0628559	0.214352	0.175332	0.183955	0.164653	0.171185	0.390006	0.336012	-0.0594121	0.00350165	-0.208286	-0.160893	-0.102082	-0.337244	0.120165	magenta|0.39
2126	SCG5|C9J650	magenta	0.207564	0.237605	-0.0522394	-0.220159	0.0210863	0.0360183	0.00899711	0.202153	-0.0354881	0.0584653	0.261543	0.13766	0.373241	0.206667	0.0458569	-0.144176	-0.137412	-0.0891607	-0.10476	-0.125049	0.23124	magenta|0.3732
1929	PDE12|F6T1Q0	magenta	0.0458044	0.263238	-0.0927164	-0.150217	0.0799794	0.05131	0.0891555	0.184544	-0.0184746	-0.156638	0.0608156	0.137152	0.368933	0.184362	0.267226	0.0828495	0.0214625	-0.102767	0.0399004	-0.0202625	0.398566	magenta|0.3689
702	AK4|P27144	magenta	0.204279	0.240304	-0.126058	-0.178948	-0.349952	-0.0305875	0.0303893	0.227696	0.0947575	-0.0522591	-0.130267	0.100244	0.361843	0.229007	0.00137862	-0.261022	-0.15991	0.0420294	0.0312506	0.00773954	0.137053	magenta|0.3618
1156	YKT6|O15498	magenta	0.064643	0.115584	-0.231269	-0.176377	-0.0367688	0.075804	0.0236116	0.169413	0.114898	0.0174613	0.00480176	0.196816	0.349394	0.266919	-0.00319241	0.0436867	-0.00547069	-0.0665323	0.0289624	-0.0974944	0.124092	magenta|0.3494
137	AMPH|P49418	magenta	0.0353705	0.0192132	-0.0165156	-0.186125	-0.134272	0.143082	0.00995193	0.265567	0.140533	0.287181	0.307271	0.0829177	0.348462	0.289011	-0.180738	-0.10193	-0.333562	-0.0429881	-0.228328	-0.323069	-0.0334911	magenta|0.3485
1686	EIF2AK2|P19525	magenta	-0.107957	0.204133	-0.0867645	-0.145184	-0.0390005	0.0139409	0.091859	0.142174	0.112814	-0.189502	0.00340073	0.134496	0.320813	0.111847	0.342527	0.245343	0.279837	-0.0476574	0.0427762	-0.00165125	0.443261	magenta|0.3208
698	RAB1A|P62820	magenta	0.0379579	-0.0270165	-0.20235	-0.17781	0.0390104	0.166764	0.0526562	0.20365	0.130467	0.257222	0.258862	0.143929	0.312755	0.327667	-0.0980731	-0.00288719	-0.22546	-0.131413	-0.201163	-0.262131	0.0609784	magenta|0.3128
1247	RABEP1|Q15276	magenta	0.0359209	0.225393	-0.0446488	-0.0510062	-0.0646228	-0.0674208	-0.00195305	0.0963904	0.113408	-0.0859313	-0.0143251	0.144576	0.310121	0.204958	0.168144	-0.0482742	0.0331309	-0.0468931	0.059164	0.0823731	0.245696	magenta|0.3101
671	PPP2R2A|P63151	magenta	0.103843	0.250917	-0.142599	-0.00640413	-0.181867	-0.148419	0.0227926	0.208698	0.124738	0.0393671	-0.118252	0.0893915	0.296705	0.276488	-0.0387826	-0.171029	-0.0822667	-0.167561	0.0372702	-0.100785	0.119164	magenta|0.2967
3072	CCDC90B|Q9GZT6-2	magenta	0.0971293	0.151183	-0.0847192	-0.12586	-0.094678	0.00391008	0.00962156	0.16662	0.0487385	-0.0180473	0.0781205	0.105775	0.289874	0.220869	-0.010191	-0.120868	-0.0555767	-0.0364726	-0.015617	-0.0894684	0.11312	magenta|0.2899
1674	RAB2B|Q8WUD1	magenta	0.175437	0.214292	0.0527075	-0.0251934	-0.209261	-0.134183	-0.00806355	0.123812	0.0403065	-0.195594	-0.102444	0.0673468	0.287666	0.124716	0.133183	-0.11445	0.0356067	-0.0386464	0.193425	0.129636	0.203661	magenta|0.2877
2584	RTN4|Q9NQC3-3	lightyellow	0.177729	0.239016	-0.0827008	0.0303028	-0.140936	-0.263883	-0.14571	-0.108073	-0.411267	-0.558865	-0.399117	0.0731179	0.0123993	-0.102097	0.244703	-0.226908	0.235043	-0.0437109	0.495639	0.686277	0.166969	lightyellow|0.6863
234	SLC25A4|P12235	lightyellow	-0.0119244	-0.102223	0.125846	-0.145353	-0.412131	-0.386006	-0.472838	-0.521384	-0.297754	-0.47879	-0.234388	0.193453	-0.14972	-0.40538	0.107841	-0.145294	0.239584	0.525657	0.564834	0.649266	0.110813	lightyellow|0.6493
1429	HSP90AB4P|Q58FF6	lightyellow	0.30367	0.0563052	0.202938	0.347306	-0.0607177	-0.228644	-0.0109913	-0.169116	-0.107678	-0.387364	-0.432258	-0.247024	-0.342011	-0.284699	0.166961	-0.241863	0.172198	0.0286972	0.161608	0.633425	-0.125443	lightyellow|0.6334
730	GPX4|P36969-2	lightyellow	0.150697	0.168516	0.106711	0.189772	-0.200394	-0.269874	-0.105916	-0.16053	-0.118659	-0.412155	-0.356269	-0.0404312	-0.0869441	-0.164626	0.230015	-0.12197	0.260692	0.138087	0.504041	0.63083	0.117521	lightyellow|0.6308
395	RAN|P62826	lightyellow	0.0882804	0.289599	-0.0730367	0.0401472	-0.204575	-0.270292	-0.13457	-0.127314	-0.125013	-0.419118	-0.321372	0.107738	0.102648	-0.0319796	0.315164	-0.103936	0.264863	0.0786796	0.431427	0.608155	0.298338	lightyellow|0.6082
1640	ACTR10|Q9NZ32	lightyellow	0.148542	0.402727	0.0740597	0.153602	-0.178538	-0.345592	-0.0410556	-0.0966513	-0.175256	-0.532411	-0.490193	-0.00527755	0.0451101	-0.147113	0.386556	-0.107712	0.404984	0.0368018	0.446603	0.606028	0.425488	lightyellow|0.606
549	TXN|P10599	lightyellow	0.0967842	0.215716	-0.0932497	0.147751	-0.128115	-0.156461	-0.0624083	0.0349402	-0.324884	-0.31976	-0.344967	-0.0380275	-0.0165494	0.00846994	0.0480929	-0.200681	0.0979365	-0.0906243	0.305118	0.576353	-0.00844865	lightyellow|0.5764
731	PITPNA|Q00169	lightyellow	0.17664	0.187189	0.178397	0.185222	-0.180483	-0.228963	-0.0193875	-0.0951075	-0.187051	-0.376549	-0.372549	-0.100145	-0.11228	-0.18131	0.199194	-0.235089	0.0729296	0.0697818	0.31134	0.566855	0.0708684	lightyellow|0.5669
2801	WNK4|Q96J92-3	lightyellow	-0.00687289	0.0147268	0.0102627	0.131235	-0.124233	-0.23562	-0.197902	-0.207316	-0.364972	-0.380342	-0.291005	-0.0126389	-0.204137	-0.165553	0.0487023	-0.172416	0.158103	0.0983098	0.331679	0.564982	-0.0393801	lightyellow|0.565
3433	SLC7A8|H0Y2X7	lightyellow	0.0265667	-0.00972244	0.096268	0.0807059	-0.168172	-0.289096	-0.241521	-0.297366	-0.120274	-0.335482	-0.279598	0.0511463	-0.147171	-0.219554	0.0913231	-0.0992092	0.2125	0.265644	0.288605	0.537371	0.0514259	lightyellow|0.5374
468	RAP1GDS1|P52306	lightyellow	0.354822	0.463671	0.270526	0.300794	-0.175743	-0.415077	0.00675642	-0.0272341	-0.0409422	-0.390268	-0.432288	-0.113591	-0.00816633	-0.118243	0.265514	-0.301895	0.218749	0.0375406	0.397818	0.529635	0.244728	lightyellow|0.5296
2600	UBR3|Q6ZT12-4	lightyellow	0.0580869	0.0569982	0.0566044	0.0104973	-0.164327	-0.191315	-0.211776	-0.226172	-0.136587	-0.353548	-0.194852	0.0644153	-0.0646061	-0.119305	0.159954	-0.0973208	0.151576	0.242591	0.224766	0.517321	0.0779768	lightyellow|0.5173
1421	NDUFAB1|O14561	lightyellow	0.122377	0.0629421	0.242773	0.194998	-0.15047	-0.263277	-0.0660553	-0.258791	0.0129618	-0.379377	-0.335648	-0.0744617	-0.173248	-0.294744	0.109857	-0.159252	0.119912	0.337433	0.196845	0.509286	-0.00190059	lightyellow|0.5093
2185	TMEM33|P57088	lightyellow	0.149267	0.110982	-0.0150912	0.0430326	-0.106929	-0.386945	-0.171673	-0.210917	-0.270432	-0.371871	-0.368559	0.0437567	-0.125798	-0.212989	0.110626	-0.12683	0.241589	0.0917755	0.430512	0.493668	0.0277917	lightyellow|0.4937
2885	C6orf136|H7C5D3	lightyellow	0.160797	0.247075	0.157584	0.0714806	-0.128012	-0.224791	-0.0389184	-0.131297	-0.177557	-0.44293	-0.230998	0.0079034	0.0430924	-0.136548	0.246946	-0.192744	0.108756	0.171446	0.247463	0.485042	0.237409	lightyellow|0.485
102	VSNL1|P62760	lightyellow	0.016642	0.145477	0.143289	0.121925	-0.0294302	-0.473947	-0.292253	-0.279593	-0.11778	-0.255153	-0.295502	0.106096	-0.089019	-0.184761	0.13245	-0.0387428	0.308242	0.117988	0.394363	0.479741	0.136991	lightyellow|0.4797
2862	VKORC1L1|Q8N0U8	lightyellow	0.117537	0.191068	0.0159031	-0.0209607	-0.0229992	-0.207651	-0.101931	-0.179363	-0.109124	-0.406309	-0.168947	0.11445	0.055431	-0.0939017	0.334109	0.0246879	0.281772	0.154864	0.259794	0.453683	0.319272	lightyellow|0.4537
2300	MPC2|Q5R3B4	lightyellow	0.154627	0.0324079	0.14436	-0.0119847	-0.231292	-0.259042	-0.104155	-0.201588	-0.0885076	-0.378177	-0.253505	-0.0431581	-0.107878	-0.315136	0.196394	-0.168386	0.128324	0.271315	0.206191	0.438557	0.048604	lightyellow|0.4386
1782	TMED7|Q9Y3B3	lightyellow	-0.008191	-0.060077	-0.00218591	0.0454154	-0.0532187	-0.227656	-0.225367	-0.299557	-0.129011	-0.219572	-0.225934	0.0549361	-0.244413	-0.238942	-0.0316396	0.0600271	0.326354	0.161332	0.419519	0.426256	-0.115323	lightyellow|0.4263
1193	PDCD6|O75340	lightyellow	0.0120316	0.0877993	-0.0312542	0.0903951	-0.0129313	-0.0953372	-0.0277426	-0.144368	0.0127774	-0.291053	-0.222414	0.102328	0.0651004	-0.04737	0.224926	0.0741969	0.191796	0.0616137	0.270133	0.406483	0.193181	lightyellow|0.4065
1611	RDH11|Q8TC12	lightyellow	0.0914382	0.197621	0.116713	-0.00552563	-0.159414	-0.21393	-0.0927799	-0.137703	-0.0659577	-0.315169	-0.172334	0.0484123	0.0378899	-0.210137	0.271519	-0.0529141	0.280498	0.145116	0.209433	0.400558	0.281932	lightyellow|0.4006
3366	STRBP|Q96SI9-2	lightyellow	-0.0715416	0.0969128	-0.0303473	0.019958	-0.0932546	-0.158911	-0.0953247	-0.147591	-0.141004	-0.33605	-0.230619	0.0707139	-0.0243713	-0.0681189	0.260944	0.0535311	0.236693	0.0688588	0.364231	0.382264	0.227181	lightyellow|0.3823
52	YWHAG|P61981	lightgreen	-0.0607069	-0.327089	-0.0721683	-0.118089	0.0356851	0.0837717	-0.149793	-0.0267158	0.298055	0.695345	0.412811	0.0805178	-0.0950278	0.0332874	-0.564594	-0.0682336	-0.301457	0.05789	-0.307447	-0.415395	-0.520038	lightgreen|0.6953
73	CFL1|P23528	lightgreen	-0.131877	-0.0834837	-0.11611	0.120942	0.218735	0.14188	0.149846	0.255387	0.205559	0.651766	0.348226	-0.0808083	0.0111623	0.174071	-0.425646	0.124988	-0.247091	-0.2698	-0.31272	-0.41649	-0.35715	lightgreen|0.6518
64	YWHAE|P62258	lightgreen	-0.0204783	-0.0492432	-0.173847	-0.014027	0.312379	0.396095	0.298871	0.401703	0.278372	0.63428	0.391	-0.0559748	0.170172	0.376284	-0.329783	0.082001	-0.362254	-0.297891	-0.402278	-0.553871	-0.27885	lightgreen|0.6343
83	TPM3|P06753-4	lightgreen	-0.125754	-0.296271	-0.277218	-0.285265	0.162355	0.421441	0.0948604	0.271274	0.0222323	0.602664	0.433721	0.0675718	0.145742	0.396991	-0.494895	-0.00433349	-0.455817	-0.190317	-0.409428	-0.553214	-0.413483	lightgreen|0.6027
1375	NEDD8-MDP1|E9PL57	lightgreen	-0.220877	-0.282413	-0.0751625	-0.0569133	0.146093	0.146476	-0.0199488	0.0491969	0.131219	0.581699	0.406527	-0.0373497	-0.118262	0.0730511	-0.398479	0.0984273	-0.225098	-0.0430254	-0.197312	-0.338242	-0.429977	lightgreen|0.5817
212	TPM1|P09493-5	lightgreen	-0.0797006	-0.043853	0.0315075	-0.0557791	-0.041671	0.277051	0.193469	0.363856	0.272136	0.54777	0.305377	-0.0739705	0.191365	0.279005	-0.265112	-0.0177165	-0.320088	-0.156766	-0.407713	-0.529362	-0.17875	lightgreen|0.5478
3087	SIPA1L1|O43166-3	lightgreen	-0.0907368	-0.177838	-0.160911	-0.220884	0.175748	0.19443	0.0525163	0.157147	0.202983	0.54723	0.357067	0.0973212	0.116492	0.227031	-0.280908	0.134548	-0.234013	-0.0862	-0.254666	-0.520179	-0.195847	lightgreen|0.5472
32	CALM1|P62158	lightgreen	-0.135027	-0.160042	-0.0154542	0.00860937	0.253555	0.0255137	-0.0614662	-0.006408	0.309535	0.541295	0.302363	0.0624627	-0.0935034	-0.00276373	-0.244763	0.165161	-0.0435987	-0.0482446	-0.332892	-0.313952	-0.271137	lightgreen|0.5413
1103	DTD1|Q8TEA8	lightgreen	0.0124181	-0.0767593	0.00257665	0.0224897	0.252227	0.246582	0.218249	0.203128	0.309783	0.53774	0.387237	-0.0730151	0.0997876	0.18655	-0.150922	0.173717	-0.136822	-0.10619	-0.368585	-0.446158	-0.0675876	lightgreen|0.5377
223	AKAP12|Q02952	lightgreen	0.109574	-0.0398941	0.343528	0.273921	0.147335	0.356085	0.386966	0.29078	0.408887	0.508216	0.349111	-0.405829	-0.141274	-0.0203526	-0.115874	-0.0180211	-0.301348	-0.158465	-0.572734	-0.463684	-0.214857	lightgreen|0.5082
1536	MXRA7|P84157	lightgreen	-0.148873	-0.203706	-0.116965	-0.0386772	0.0600951	0.092142	-0.0184429	0.0549217	0.142901	0.502919	0.202852	0.0195557	-0.0544294	0.0730326	-0.279994	0.0807997	-0.0984787	-0.114208	-0.163081	-0.302045	-0.291775	lightgreen|0.5029
2642	SFN|P31947-2	lightgreen	-0.154374	-0.240917	-0.156452	-0.0803707	0.0166179	0.10101	-0.0819719	0.0150483	0.0794184	0.502848	0.21369	0.0615416	-0.0830596	0.0520597	-0.287587	0.0527637	-0.0756097	-0.0666767	-0.188645	-0.238564	-0.267145	lightgreen|0.5028
2913	MT3|P25713	lightgreen	-0.16143	-0.250615	-0.0411364	-0.110518	-0.0538066	0.0297064	-0.228894	-0.111062	0.140926	0.497011	0.364525	0.139577	-0.0676275	-0.00842464	-0.341123	0.0328878	-0.0737311	0.181741	-0.115545	-0.21356	-0.306767	lightgreen|0.497
258	LSAMP|Q13449	lightgreen	0.0249734	-0.0803919	0.0506925	0.115551	-0.034905	0.216238	0.154321	0.252192	0.380521	0.47776	0.279121	-0.104322	0.069308	0.23539	-0.244448	-0.0209308	-0.249428	-0.0536408	-0.358961	-0.413322	-0.230242	lightgreen|0.4778
3575	SUMO4|Q6EEV6	lightgreen	-0.1876	-0.228707	-0.00935967	-0.0253517	0.130763	0.238296	0.0996651	0.0736762	0.137947	0.461281	0.275424	-0.0614969	-0.0731996	0.0526159	-0.123491	0.16506	-0.152043	-0.0536094	-0.256484	-0.409584	-0.210142	lightgreen|0.4613
1030	DNAJB6|O75190-2	lightgreen	-0.0244096	-0.0436614	-0.157353	-0.00536139	0.0304926	0.0307822	0.00576222	0.169013	0.0348698	0.451543	0.0438227	-0.03341	-0.0344038	0.191143	-0.379778	-0.0869438	-0.221638	-0.123465	-0.00681054	-0.186776	-0.306487	lightgreen|0.4515
329	VAPA|Q9P0L0	lightgreen	0.0129942	0.0287166	-0.00606725	0.0560699	0.179471	-0.0110606	0.029622	0.0633352	0.327322	0.436047	0.264312	0.0210453	0.0327385	0.073093	-0.176307	0.0408104	-0.101096	0.0185479	-0.20521	-0.234358	-0.102211	lightgreen|0.436
2507	TPM1|F5H7S3	lightgreen	-0.0925696	-0.097742	-0.233058	-0.0511986	0.142947	0.242277	0.126595	0.154324	-0.0498125	0.420742	0.0993815	-0.0661257	0.00378267	0.137534	-0.245026	0.00419058	-0.174968	-0.174414	-0.151769	-0.219913	-0.220715	lightgreen|0.4207
1893	NEO1|Q92859-3	lightgreen	-0.159533	-0.15503	0.0893718	-0.0382551	0.139406	0.233926	0.0813687	0.0503553	0.118123	0.386514	0.284444	-0.044299	-0.0546304	0.00979335	-0.161126	0.172097	-0.157158	-0.0325374	-0.316931	-0.343279	-0.0688232	lightgreen|0.3865
1897	EIF3G|O75821	lightgreen	-0.144378	-0.158317	-0.0216848	-0.00401865	0.168259	0.27504	0.0825255	0.0562937	0.166871	0.340675	0.26893	-0.0655051	-0.119122	0.0530932	-0.202075	0.16028	-0.0545773	-0.0212192	-0.117651	-0.26981	-0.165176	lightgreen|0.3407
1797	DDX19A|Q9NUU7	lightgreen	-0.136084	-0.315078	-0.0124393	0.0410738	0.0587285	0.202835	-0.00586959	-0.0255577	0.0308252	0.33408	0.172223	-0.0385227	-0.190642	-0.0140642	-0.268273	0.0231499	-0.065504	0.027156	-0.269068	-0.264561	-0.330601	lightgreen|0.3341
2953	ZNF207|O43670-2	lightgreen	-0.123429	-0.157608	-0.0808274	-0.0818426	0.264113	0.229836	0.0502826	0.0291418	-0.0510885	0.331498	0.280804	0.0233442	-0.0517136	0.0239061	-0.182376	0.142432	-0.0574638	-0.0265595	-0.118427	-0.153075	-0.146759	lightgreen|0.3315
1744	TPD52L1|Q16890-5	lightgreen	-0.0837957	-0.0524606	-0.00385514	-0.0340987	0.0574754	0.32132	0.115266	0.14228	0.0187287	0.293764	0.238405	-0.0462293	0.000314712	0.082808	-0.116823	-0.00295513	-0.1518	-0.0510602	-0.188511	-0.259526	-0.127504	lightgreen|0.2938
435	AHNAK|Q09666	lightcyan	-0.0452065	-0.0541565	-0.1777	0.0322642	0.393968	0.848364	0.624668	0.554054	-0.121463	0.303681	0.184367	-0.310928	0.0670602	0.384823	-0.12778	0.0832967	-0.417479	-0.494816	-0.395851	-0.443972	-0.19591	lightcyan|0.8484
406	ADD3|Q9UEY8	lightcyan	-0.0638985	-0.0827778	0.00421437	0.160584	0.445658	0.821022	0.644044	0.457027	-0.12356	0.268757	0.133994	-0.418203	-0.0804415	0.225205	-0.0675234	0.132984	-0.357832	-0.416015	-0.414289	-0.380719	-0.211044	lightcyan|0.821
255	GJA1|P17302	lightcyan	-0.238136	-0.175254	-0.215913	-0.129293	0.302374	0.801193	0.362573	0.366797	-0.240645	0.23313	0.231215	-0.123553	0.0642343	0.239981	-0.133809	0.168945	-0.286979	-0.31946	-0.256471	-0.336136	-0.180248	lightcyan|0.8012
535	HEPACAM|Q14CZ8	lightcyan	-0.194342	-0.218575	-0.196439	0.0603412	0.438778	0.790913	0.441954	0.31385	-0.193243	0.287803	0.142848	-0.227734	-0.106231	0.299763	-0.18193	0.188485	-0.319598	-0.391503	-0.286336	-0.377211	-0.312951	lightcyan|0.7909
88	VIM|P08670	lightcyan	-0.0802429	-0.0942475	-0.0402518	0.101414	0.417965	0.745072	0.633433	0.405923	0.0177754	0.257679	0.148506	-0.385709	-0.108404	0.12859	0.00187151	0.287359	-0.182235	-0.411074	-0.398521	-0.425225	-0.0933758	lightcyan|0.7451
836	ABLIM1|F8W8M4	lightcyan	-0.0468813	-0.105955	-0.0505959	0.0703026	0.166846	0.728397	0.420272	0.362897	0.0186693	0.269133	0.131367	-0.257588	-0.00220544	0.188684	-0.0551843	0.0452313	-0.251749	-0.289526	-0.319174	-0.327059	-0.171537	lightcyan|0.7284
595	MAP4|E7EVA0	lightcyan	-0.144286	-0.332958	0.0236352	0.0636049	0.367821	0.723239	0.33074	0.17093	0.136409	0.437864	0.56769	-0.197489	-0.16209	0.00109396	-0.0448001	0.251825	-0.186157	-0.169433	-0.48398	-0.490407	-0.212477	lightcyan|0.7232
2035	CDC42EP4|Q9H3Q1	lightcyan	-0.184883	-0.200161	-0.146331	-0.105334	0.393349	0.715202	0.300003	0.210932	0.0119549	0.310895	0.411752	-0.0604136	0.0227299	0.172721	0.00461912	0.308424	-0.196106	-0.235786	-0.321791	-0.404752	-0.028816	lightcyan|0.7152
2124	PPAP2B|O14495	lightcyan	-0.311389	-0.344714	-0.211739	-0.164816	0.274562	0.698835	0.118708	0.0729408	-0.206662	0.273165	0.293352	-0.00796629	-0.115597	0.107004	-0.204878	0.192856	-0.221234	-0.122056	-0.226739	-0.280919	-0.261678	lightcyan|0.6988
936	MLC1|Q15049	lightcyan	-0.114636	-0.0976071	-0.244781	-0.0504973	0.344186	0.653771	0.355456	0.278092	-0.200546	0.109121	0.0710573	-0.114616	0.0286148	0.268573	-0.0646523	0.169751	-0.214042	-0.325156	-0.0698687	-0.238353	-0.101685	lightcyan|0.6538
2527	GNG12|Q9UBI6	lightcyan	0.0100173	-0.0830893	-0.136617	0.163624	0.254682	0.646685	0.551614	0.459611	0.0368987	0.343708	0.0450111	-0.345366	-0.082698	0.281681	-0.275957	0.0520085	-0.287713	-0.433865	-0.250399	-0.337163	-0.374433	lightcyan|0.6467
2478	GPRC5B|Q9NZH0	lightcyan	-0.16502	-0.0341461	-0.0969657	0.107062	0.332742	0.639585	0.280449	0.229671	-0.0464755	0.0998292	0.134017	-0.101628	-0.0157266	0.138831	9.26e-05	0.184219	-0.106257	-0.271558	-0.222642	-0.167556	-0.116258	lightcyan|0.6396
2384	DTNA|Q9Y4J8-13	lightcyan	0.101784	0.0236209	-0.0332777	0.0907861	0.286009	0.624652	0.444742	0.3423	-0.0278519	0.157786	0.102048	-0.243568	-0.0213356	0.180052	-0.0304311	0.0131127	-0.269532	-0.291389	-0.324953	-0.217517	-0.128847	lightcyan|0.6247
459	EPB41L2|O43491-4	lightcyan	0.0633662	-0.0853694	0.197488	0.344016	0.225068	0.618103	0.479354	0.230865	0.0805316	0.166056	0.0459376	-0.435941	-0.302009	-0.0985311	0.0157131	-0.00227066	-0.16736	-0.144257	-0.34715	-0.189964	-0.235949	lightcyan|0.6181
2804	CYBRD1|Q53TN4-3	lightcyan	-0.0946857	-0.158434	-0.0759243	0.03186	0.282401	0.606183	0.362146	0.314696	0.062949	0.311067	0.223856	-0.167395	0.0432467	0.261943	-0.160894	0.119927	-0.348182	-0.253362	-0.349626	-0.446512	-0.226692	lightcyan|0.6062
1008	SNTA1|Q13424	lightcyan	-0.118364	-0.095605	-0.000691151	0.011183	0.242793	0.601268	0.362485	0.172511	-0.213058	-0.0922357	-0.0303606	-0.169168	-0.0323881	0.0626299	0.182056	0.207356	-0.0930715	-0.188047	-0.124407	-0.136032	0.0700016	lightcyan|0.6013
150	ADD1|P35611-6	lightcyan	-0.272584	-0.373514	-0.19353	-0.240588	0.169274	0.598461	0.0343578	0.120936	0.0271416	0.434907	0.513155	0.145954	0.141197	0.273337	-0.27249	0.181868	-0.336402	-0.0676778	-0.376297	-0.528034	-0.208822	lightcyan|0.5985
998	SORBS1|Q9BX66-12	lightcyan	-0.106535	-0.295793	0.0265042	-0.126476	0.340155	0.582627	0.206475	0.0334388	0.0780335	0.269392	0.386722	-0.043107	-0.0493243	-0.0147431	-0.0353037	0.240313	-0.182645	-0.00445566	-0.450592	-0.410514	-0.0629253	lightcyan|0.5826
2644	FXYD1|O00168	lightcyan	-0.256057	-0.268188	-0.0960981	-0.0369123	0.151945	0.519434	0.0437344	0.0640409	-0.033109	0.247435	0.217571	0.0295777	-0.0577139	0.0937197	-0.179942	0.118316	-0.149801	-0.0783343	-0.227462	-0.27866	-0.179999	lightcyan|0.5194
1424	MARCKSL1|P49006	lightcyan	-0.176117	-0.360195	-0.144912	-0.0406567	0.292704	0.508091	0.219989	0.1574	0.0659479	0.577478	0.355004	-0.119315	-0.142831	0.160908	-0.476114	0.135739	-0.312002	-0.155133	-0.388942	-0.516689	-0.467915	lightcyan|0.5081
1547	CALD1|E7EX44	lightcyan	0.0439103	-0.126187	0.0357595	0.0478179	0.26763	0.478469	0.299477	0.142471	-0.020693	0.206004	0.244475	-0.220802	-0.120135	-0.0434305	-0.0370467	0.0684295	-0.152992	-0.124122	-0.244088	-0.234943	-0.130606	lightcyan|0.4785
2280	TNS1|E9PGF5	lightcyan	-0.0989244	-0.0742558	0.00121508	0.0909274	0.356253	0.466464	0.301746	0.113126	-0.203236	-0.0599574	0.0154089	-0.189479	-0.147652	0.0335118	0.0763746	0.137588	-0.0301216	-0.137162	-0.143489	-0.0385558	-0.0395671	lightcyan|0.4665
3136	ADD3|Q9UEY8-2	lightcyan	-0.0143075	-0.146828	0.0215228	0.0531931	0.256822	0.456704	0.310852	0.193011	0.0743297	0.274971	0.324166	-0.252165	-0.122112	-0.0223272	-0.0861844	0.117198	-0.188666	-0.176955	-0.304969	-0.342741	-0.214823	lightcyan|0.4567
648	CTNND2|Q9UQB3	lightcyan	-0.287945	-0.14652	-0.463956	-0.323503	0.076424	0.447821	-0.0866817	0.068618	-0.195476	0.104766	0.183403	0.360915	0.214352	0.274069	-0.15057	0.178968	-0.071714	-0.130028	0.0603498	-0.146471	-0.0167972	lightcyan|0.4478
1071	FARP1|Q9Y4F1	lightcyan	-0.208246	-0.0435017	-0.444227	-0.146271	0.246569	0.42746	0.116476	0.157457	-0.401692	-0.108448	-0.0422015	0.137672	0.110053	0.267681	0.0456907	0.2159	0.0391634	-0.320718	0.213832	0.00698248	0.0923386	lightcyan|0.4275
2821	HNRNPU|Q00839-2	lightcyan	-0.106885	-0.188189	-0.103461	0.00239105	0.353072	0.407681	0.20896	0.151166	0.139705	0.331743	0.367402	-0.0603983	-0.0090176	0.174038	-0.209811	0.25947	-0.254135	-0.173147	-0.278908	-0.44787	-0.200499	lightcyan|0.4077
2544	PPIL1|Q9Y3C6	lightcyan	-0.0833422	-0.137525	-0.0120432	0.0790074	0.291105	0.326802	0.309534	0.257639	0.225902	0.377623	0.204516	-0.208717	-0.0696035	0.153029	-0.219804	0.151475	-0.212485	-0.144949	-0.390605	-0.451228	-0.226233	lightcyan|0.3268
375	CCT5|P48643	grey60	0.385575	0.772466	-0.00421164	0.217811	0.0333255	-0.176099	0.303313	0.422265	0.190366	-0.14626	-0.265872	-0.0960228	0.334156	0.256986	0.275555	-0.186741	0.0556142	-0.329164	0.148748	0.169048	0.318619	grey60|0.7725
300	CCT2|P78371	grey60	0.381669	0.700957	0.0408806	0.117041	0.0748651	-0.101963	0.337782	0.40487	0.306207	-0.0471371	-0.0645363	-0.0754835	0.35206	0.203346	0.320609	-0.115901	0.0731433	-0.258933	-0.0959258	-0.0155654	0.38412	grey60|0.701
420	CCT7|Q99832	grey60	0.341857	0.670201	-0.0574745	0.126541	-0.12799	-0.363431	0.0527199	0.164515	0.0845308	-0.314291	-0.350729	0.0139425	0.270716	0.133943	0.257062	-0.244337	0.204039	-0.133422	0.358087	0.303925	0.388987	grey60|0.6702
439	CCT4|P50991	grey60	0.318648	0.648016	-0.016136	0.197582	-0.0835226	-0.299133	0.0804543	0.161108	-0.164542	-0.407985	-0.416288	-0.0487183	0.13665	0.0372605	0.263879	-0.205888	0.237844	-0.206171	0.448038	0.452324	0.372916	grey60|0.648
61	DYNC1H1|Q14204	grey60	0.251014	0.647882	0.122122	0.486283	-0.0185327	-0.226893	0.345836	0.281651	0.197807	-0.215141	-0.545637	-0.266862	0.0731273	0.109093	0.235818	-0.107075	0.172304	-0.266972	0.290461	0.310788	0.236575	grey60|0.6479
377	TCP1|P17987	grey60	0.312488	0.633577	-0.0644572	-0.011946	-0.0374282	-0.30168	0.11607	0.337948	0.10768	-0.133204	-0.181107	0.0471029	0.388615	0.280553	0.198102	-0.188533	0.0401311	-0.231634	0.117779	0.0963225	0.338784	grey60|0.6336
366	CCT3|P49368	grey60	0.339048	0.627991	-0.041603	0.136589	0.00223312	-0.15063	0.245601	0.328229	0.171384	-0.0880815	-0.183839	-0.0739142	0.26407	0.230184	0.161641	-0.185894	0.0318336	-0.257492	0.150705	0.146736	0.155451	grey60|0.628
1058	XPO1|O14980	grey60	0.239823	0.609922	-0.166729	0.0636053	-0.0125528	-0.30561	0.0671893	0.270789	-0.0382926	-0.260133	-0.389829	0.0918457	0.340401	0.310052	0.144538	-0.214156	0.0876141	-0.248402	0.445214	0.288088	0.267145	grey60|0.6099
318	CCT8|P50990	grey60	0.361284	0.598751	-0.0306502	0.190719	0.078361	-0.239634	0.194827	0.28964	0.198414	-0.0204755	-0.196034	-0.0852551	0.18895	0.210008	0.146997	-0.121006	0.0524714	-0.26404	0.0727558	0.123884	0.170741	grey60|0.5988
544	OLA1|Q9NTK5	grey60	0.342626	0.559163	0.240035	0.262603	-0.2945	-0.282843	0.160197	0.284903	0.174168	-0.191365	-0.411203	-0.19132	0.198266	0.115074	0.0598189	-0.4224	-0.135604	-0.105149	0.0663483	0.191036	0.149356	grey60|0.5592
263	CCT6A|P40227	grey60	0.298835	0.551494	-0.118465	-0.000141998	-0.0349664	-0.129346	0.178426	0.337529	0.0658645	-0.0350584	-0.0676427	-0.037362	0.302613	0.227841	0.184911	-0.267427	-0.147329	-0.265655	-0.0770188	-0.0631929	0.195738	grey60|0.5515
235	HINT1|P49773	grey60	0.246907	0.551061	0.211202	0.255937	0.00629371	-0.00111764	0.363968	0.340371	0.0989359	-0.1014	-0.160741	-0.24319	0.223401	0.113068	0.26829	-0.128155	-0.0998867	-0.196678	-0.145533	0.0396518	0.325781	grey60|0.5511
512	KPNB1|Q14974	grey60	0.153504	0.543432	-0.126854	0.167817	-0.0452578	0.0798767	0.352293	0.506039	-0.0901366	-0.136764	-0.324539	-0.170145	0.246754	0.322043	0.121656	-0.205191	-0.155752	-0.432492	0.181763	0.0620636	0.14071	grey60|0.5434
179	PFKP|Q01813	grey60	0.179322	0.527453	0.0144252	0.0773715	-0.290581	-0.271937	-0.00360617	0.16943	0.0764099	-0.161286	-0.209238	0.0776062	0.349815	0.154028	0.102802	-0.241151	0.00818552	-0.0200647	0.265243	0.250744	0.288615	grey60|0.5275
530	CAPZB|P47756	grey60	0.321545	0.485017	-0.0798132	0.0204602	-0.147666	-0.211665	0.0898525	0.230222	-0.000531324	-0.118936	-0.265206	0.0139657	0.260263	0.200919	0.0371373	-0.234965	0.0164021	-0.15929	0.293976	0.244376	0.158282	grey60|0.485
310	DCTN1|Q14203-6	grey60	0.176564	0.477722	0.130363	0.280687	0.0905927	-0.0306118	0.332063	0.299724	0.242523	0.011237	-0.145139	-0.17986	0.147595	0.212206	0.0774468	-0.0498315	-0.0670704	-0.219049	0.0445474	-0.0254551	0.194073	grey60|0.4777
1417	FSD1L|A0A0C4DG97	grey60	0.287418	0.475301	0.0499903	0.134245	-0.13343	-0.129593	0.185302	0.33567	0.163061	0.0275526	-0.164712	-0.110098	0.242096	0.126772	0.0122606	-0.223813	-0.106269	-0.198628	-0.0305041	-0.0157116	0.12334	grey60|0.4753
2512	MIF|P14174	grey60	0.32498	0.468045	-0.000695713	0.185924	-0.11196	-0.0558622	0.30313	0.333163	-0.191632	-0.321218	-0.350654	-0.258844	0.133593	0.0865763	0.243405	-0.348692	-0.111186	-0.318375	0.028122	0.236326	0.129373	grey60|0.468
2762	NDRG4|Q9ULP0-2	grey60	0.220792	0.465993	0.0933807	0.128827	-0.0613366	-0.0900487	0.202736	0.267097	-0.0629147	-0.192755	-0.201279	-0.0999949	0.274749	0.173185	0.171243	-0.243335	-0.118221	-0.212632	0.149359	0.0842593	0.252452	grey60|0.466
1286	PDE1B|Q01064	grey60	0.131634	0.462094	0.0408394	-0.00849922	-0.0323167	-0.0448772	0.105713	0.235692	-0.0568522	-0.273954	-0.163281	0.0919925	0.369513	0.233973	0.199292	-0.0945713	-0.00912609	-0.144766	0.169192	0.135101	0.38263	grey60|0.4621
1101	CUL5|Q93034	grey60	0.308407	0.460726	0.0364517	0.266296	0.016404	-0.0814189	0.204315	0.217223	-0.185771	-0.295287	-0.384855	-0.136743	0.10505	0.111426	0.199176	-0.288475	0.0295987	-0.296577	0.184698	0.286774	0.134706	grey60|0.4607
646	ARL8B|Q9NVJ2	grey60	0.301528	0.435135	0.178813	0.253644	0.123494	-0.00572359	0.319028	0.177965	-0.0616933	-0.374006	-0.357722	-0.279824	-0.00940659	0.0161805	0.318318	-0.149755	0.0291117	-0.180304	0.103769	0.227288	0.207593	grey60|0.4351
3646	MYH4|Q9Y623	grey60	0.155107	0.418446	0.092247	0.0404163	0.013748	0.0472052	0.209007	0.18475	0.0155327	-0.261103	-0.110454	-0.0666525	0.198525	0.0439602	0.434433	-0.0178087	0.112162	-0.153122	0.12727	0.103471	0.454627	grey60|0.4184
2069	WIPI2|Q9Y4P8-2	grey60	0.209103	0.416643	-0.143033	0.0561099	0.112483	0.0603867	0.248895	0.395713	0.04389	0.0510518	-0.0644037	-0.0367557	0.266718	0.290083	-0.0951202	-0.186083	-0.158347	-0.396946	0.0453186	-0.100716	0.0384933	grey60|0.4166
3310	ISYNA1|Q9NPH2	grey60	0.261507	0.404323	-0.0278389	0.0562503	-0.0368319	0.0759796	0.269945	0.311889	-0.0413435	-0.204991	-0.207722	-0.144845	0.185974	0.128211	0.199645	-0.195522	-0.103624	-0.242484	-0.0670879	0.00126554	0.270544	grey60|0.4043
592	NDRG4|Q9ULP0-3	grey60	0.322359	0.354581	0.118308	0.12831	-0.0696674	-0.0654884	0.208404	0.321968	-0.147603	-0.127984	-0.199519	-0.165602	0.197586	0.168773	0.11027	-0.317154	-0.130947	-0.216338	0.131717	0.130883	0.10799	grey60|0.3546
3213	PNPLA8|A0A0C4DG51	grey	0.0019239	0.205657	-0.0138832	-0.101828	-0.00895994	0.00681209	0.0662386	-0.00149695	-0.0787564	-0.222203	-0.117803	0.079941	0.182965	0.0175024	0.382934	0.119088	0.156762	-0.0340004	0.123209	0.088971	0.493829	grey|0.4938
2278	TCP11L1|Q9NUJ3	grey	0.0484181	0.296807	-0.0847928	-0.0617898	-0.15457	-0.19452	-0.10621	-0.0452977	-0.12486	-0.421398	-0.231869	0.203156	0.226095	0.0569324	0.39062	0.00913042	0.209448	-0.0242471	0.309311	0.326555	0.488022	grey|0.488
2082	PSMD8|R4GMR5	grey	-0.131555	0.196689	0.00077329	-0.0446836	0.0819525	-0.00959886	0.0505221	0.0238691	-0.108766	-0.245724	-0.105977	0.0673692	0.155699	0.0155454	0.337154	0.22061	0.183404	-0.0315612	0.111585	0.0864098	0.460195	grey|0.4602
2015	WDR11|Q9BZH6	grey	-0.0140043	-0.044167	0.0407618	0.266979	0.0923038	0.118595	0.198384	0.177918	-0.106226	0.15467	-0.0916568	-0.303189	-0.279098	-0.026921	-0.286106	-0.0899288	-0.0725095	-0.203544	0.0161454	0.0329657	-0.459236	grey|-0.4592
2631	SCOC|A0A0C4DGB0	grey	0.029643	0.22496	-0.0969942	-0.0795021	-0.0962453	-0.0382625	-0.00577992	0.0227373	0.0210975	-0.231386	-0.110858	0.167817	0.301886	0.0456282	0.275822	0.0365858	0.157709	-0.0297031	0.193923	0.0998534	0.456342	grey|0.4563
1993	SPRYD4|Q8WW59	grey	-0.0886434	0.133811	-0.0787281	-0.257116	-0.122552	-0.0961457	-0.119461	-0.0821058	0.0641083	-0.182283	0.0341319	0.263301	0.247394	0.0551901	0.183068	0.0857122	0.0996824	0.189635	0.08391	0.0465503	0.453657	grey|0.4537
384	GANAB|Q14697	grey	0.0716047	0.143279	0.133852	0.00565379	0.0468867	-0.132795	0.0221295	-0.147152	0.312038	-0.152783	-0.0267037	0.104421	0.132387	-0.0300577	0.438507	0.211907	0.317208	0.168812	-0.0414667	0.00383303	0.453465	grey|0.4535
868	NCEH1|Q6PIU2	grey	0.0224125	0.195525	0.207519	-0.0839495	-0.186884	-0.279324	-0.11368	-0.162518	0.129561	-0.254136	-0.121937	0.157334	0.172002	-0.0956507	0.307798	0.109782	0.259166	0.230704	0.0976809	0.105688	0.452019	grey|0.452
1019	GDAP1L1|Q96MZ0	grey	0.0170054	0.19886	0.00085378	-0.243998	-0.215139	-0.21275	-0.162044	-0.0320134	0.0123798	-0.25005	0.00859362	0.264013	0.39157	0.0431795	0.2938	0.00509305	0.127239	0.19636	0.269253	0.201749	0.448884	grey|0.4489
1852	INPP4A|Q96PE3-4	grey	0.166684	0.27273	0.0294026	-0.255288	-0.223336	-0.176244	-0.0928302	0.0188855	-0.0321193	-0.308819	-0.0893341	0.212266	0.359817	0.0488507	0.291337	-0.138499	0.0826217	0.170117	0.138727	0.147939	0.447341	grey|0.4473
573	MT2A|P02795	grey	0.176546	0.00646644	-0.0280077	0.0420238	0.131864	0.234591	0.226675	0.270571	0.0797447	0.38391	0.12044	-0.22706	-0.0308179	0.260549	-0.349804	-0.208949	-0.351697	-0.152176	-0.184876	-0.253949	-0.443408	grey|-0.4434
1662	VPS51|Q9UID3	grey	-0.10684	0.12351	-0.0368223	-0.198477	-0.225455	-0.26005	-0.29202	-0.22312	-0.0632295	-0.352469	-0.0947969	0.263997	0.135217	-0.107927	0.295214	0.0827916	0.279499	0.24811	0.319449	0.218035	0.436956	grey|0.437
1582	OCRL|Q01968	grey	-0.0605006	0.201677	0.0351542	-0.0958457	-0.0608236	0.175797	0.181807	0.249502	0.0672332	-0.0479671	0.0229544	0.0470356	0.355103	0.226371	0.225437	0.134724	-0.0203442	-0.0684011	0.00582198	-0.139403	0.431335	grey|0.4313
591	ATP6V1F|Q16864	grey	-0.00423771	0.225216	-0.0666426	-0.228363	-0.176832	-0.116221	-0.105435	0.0415055	0.17506	-0.122447	0.0480814	0.25085	0.378204	0.13722	0.293086	0.0129046	0.0401315	0.123682	0.0249248	-0.0225392	0.430439	grey|0.4304
581	MAP1LC3A|Q9H492	grey	0.153646	0.238574	-0.161199	-0.107802	-0.0950353	-0.104114	-0.0370177	0.0638335	0.104584	-0.111409	-0.0229793	0.258365	0.370781	0.161786	0.223084	-0.0250058	0.121446	-0.00353814	0.0301885	-0.0270908	0.430053	grey|0.4301
1119	CARS|P49589-3	grey	0.138445	0.367661	0.10282	-0.0563964	-0.0471568	-0.240256	-0.0744615	0.00400809	0.235391	-0.132767	-0.0127938	0.180873	0.22731	-0.0145806	0.260438	0.0119518	0.206064	0.0530318	0.038461	0.105315	0.415755	grey|0.4158
897	PFN2|P35080-2	grey	0.0976805	0.0739964	-0.132119	0.171844	0.0781157	0.194794	0.238024	0.365401	-0.227873	0.0581819	-0.239239	-0.217451	-0.0622193	0.228635	-0.23295	-0.277955	-0.322028	-0.376729	-0.156128	-0.00277327	-0.414307	grey|-0.4143
2205	NOVA2|Q9UNW9	grey	0.0828476	0.0373225	0.104646	-0.125877	0.00864231	-0.0763811	-0.0778886	-0.141472	0.0978484	-0.177126	0.101237	0.151255	0.16083	-0.0626026	0.32443	0.123446	0.107969	0.173191	0.00269885	0.0139118	0.412417	grey|0.4124
1409	PSMD12|O00232	grey	-0.0480513	0.212657	-0.0605082	-0.0502215	0.10846	-0.0168734	0.0804564	0.0844899	0.0304772	-0.115306	-0.0681493	0.0856105	0.177293	0.102413	0.276034	0.195858	0.238425	-0.110462	0.0426209	0.033588	0.411878	grey|0.4119
132	YWHAB|P31946-2	grey	-0.245507	-0.327561	-0.292315	-0.317277	-0.0734297	0.0954541	-0.237904	0.0293056	0.184475	0.517888	0.413149	0.288511	0.152868	0.268402	-0.593524	0.020987	-0.325338	0.0362293	-0.177774	-0.484989	-0.411289	grey|-0.4113
896	PFN2|P35080	grey	0.16112	-0.0421293	-0.0587117	0.113301	-0.0774546	-0.0511773	-0.0523007	0.0766118	0.00698552	0.0980733	-0.0785663	-0.0505904	-0.102966	0.0491705	-0.280742	-0.300538	-0.207733	-0.0393731	-0.0679309	0.100694	-0.409644	grey|-0.4096
2261	ARMC1|Q9NVT9	grey	0.074323	0.0786938	0.262016	0.0493369	0.0161337	-0.0887565	0.0429702	-0.187746	0.123964	-0.253328	-0.00829844	-0.0021519	0.00110292	-0.274825	0.392374	0.181649	0.294231	0.265777	0.0230769	0.142761	0.409213	grey|0.4092
99	TUBB3|Q13509	grey	0.0496589	0.22431	0.199591	0.0339832	-0.0470401	-0.168501	0.0101741	-0.09183	0.0508301	-0.26425	-0.0183278	0.014925	0.0812078	-0.155738	0.415416	0.0277678	0.207322	0.103402	-0.0152458	0.121952	0.408578	grey|0.4086
1397	TUBB8|Q3ZCM7	grey	0.143137	0.256967	0.0224911	-0.0620819	-0.0605834	-0.0733619	0.0419014	-0.032747	0.0912128	-0.128744	-0.0180178	0.0786235	0.21256	-0.0224525	0.261441	0.0311604	0.166814	0.064934	0.124821	0.0492031	0.408387	grey|0.4084
1470	CELF2|V9GYD9	grey	-0.072132	0.127243	-0.149478	-0.125215	0.167927	-0.0945403	-0.0745065	-0.122729	-0.0658115	-0.240462	-0.0229704	0.241602	0.104943	-0.0476274	0.379147	0.253513	0.428188	-0.0157935	0.217099	0.198949	0.406976	grey|0.407
1295	TIPRL|O75663	grey	0.00736737	0.20713	-0.0559335	-0.155918	-0.00100899	-0.0861262	-0.0546179	-0.0181431	0.00661411	-0.100479	-0.0327796	0.210855	0.28444	0.099309	0.228227	0.0864526	0.0546344	0.0372685	0.0812522	-0.00911068	0.405734	grey|0.4057
1064	MAP2K4|P45985	grey	0.0773971	0.280717	0.0298933	-0.135131	-0.197747	-0.268327	-0.20205	-0.12032	-0.0441916	-0.34134	-0.0964107	0.280911	0.242958	0.0159699	0.243158	-0.101478	0.188812	0.0949758	0.384279	0.264958	0.402458	grey|0.4025
1825	ATPIF1|Q9UII2	grey	0.116724	0.219456	0.111956	-0.0648316	-0.0335206	-0.0825875	-0.000813255	0.0331375	0.186948	0.0497306	0.159692	0.119479	0.211687	-0.015116	0.234668	-0.00177075	0.102125	0.136143	-0.13929	-0.0784476	0.400283	grey|0.4003
1709	MTOR|P42345	grey	0.0492397	0.283447	-0.178314	-0.122899	-0.00338832	-0.0698952	0.00100509	0.0163454	-0.0802428	-0.258791	-0.169977	0.191977	0.216618	0.122897	0.273107	0.0885644	0.2147	-0.0538323	0.264767	0.150335	0.397408	grey|0.3974
507	UBE2N|P61088	grey	0.0811375	-0.0040755	-0.160656	0.0587415	-0.11272	-0.0528854	-0.00397815	0.14393	-0.141399	0.0995078	-0.191803	-0.0976086	-0.0753015	0.0625068	-0.323397	-0.321383	-0.239301	-0.18161	-0.0175676	0.120556	-0.397152	grey|-0.3972
2034	HTT|P42858	grey	-0.157187	0.0168697	-0.044985	-0.272493	-0.0837345	-0.0234657	-0.0965518	-0.0163393	-0.0469327	-0.145536	0.0809946	0.25899	0.33174	0.159092	0.113062	0.158811	0.054064	0.099565	0.13383	-0.0385467	0.395841	grey|0.3958
1427	ARHGAP35|Q9NRY4	grey	-0.116002	0.136541	-0.053726	-0.20191	-0.165776	-0.096851	-0.115972	-0.0188398	0.170422	-0.127581	0.00866888	0.257234	0.251848	0.0412606	0.265267	0.18865	0.262474	0.0894089	0.0930019	0.025325	0.394247	grey|0.3942
2189	NRBP1|Q9UHY1	grey	-0.160299	0.0852652	-0.14958	-0.176649	0.0456988	0.0064865	-0.0931235	-0.0320765	0.0491093	-0.0883006	0.038872	0.259948	0.240219	0.209009	0.210184	0.272838	0.226069	0.0416944	0.0402948	-0.00938	0.386027	grey|0.386
1964	TXN2|Q99757	grey	-0.0840762	0.0284824	0.149825	-0.0984513	0.0101303	0.00905822	0.0476916	-0.0961532	0.249625	-0.0471214	0.0835115	0.059951	0.0884828	-0.0835237	0.296781	0.222369	0.158553	0.1704	-0.0849086	-0.0971149	0.384054	grey|0.3841
1388	RAB3GAP1|Q15042-3	grey	-0.0219837	0.124631	-0.124148	-0.168721	-0.118428	-0.120002	-0.188352	-0.0472653	-0.0313762	-0.157177	-0.0147763	0.262138	0.216674	0.00593668	0.141015	0.000139436	0.174856	0.0577758	0.198432	0.101557	0.377444	grey|0.3774
1493	ARHGAP26|Q9UNA1-2	grey	0.00147776	0.0738166	0.0255045	-0.194973	0.0976259	-0.0251639	-0.191037	-0.262333	-0.121625	-0.214793	0.092547	0.264162	0.11977	-0.0530491	0.302169	0.070478	0.133759	0.220526	0.198775	0.158922	0.376517	grey|0.3765
689	SYNE1|Q8NF91	grey	-0.0776191	0.017479	0.0638541	-0.182463	-0.0394138	0.042116	-0.0746555	-0.0791453	-0.0322361	-0.166682	0.0120616	0.167496	0.187293	0.0531211	0.243632	0.138178	0.0914108	0.106115	0.0105929	-0.111778	0.375849	grey|0.3758
374	ME3|Q16798	grey	0.0409092	0.216727	-0.123896	-0.150204	-0.408565	-0.236048	-0.149163	0.0164028	0.0698742	-0.23549	-0.173953	0.233103	0.351086	0.072349	0.22754	-0.116353	0.165229	0.168176	0.250065	0.173486	0.372268	grey|0.3723
1528	BCS1L|Q9Y276	grey	0.00915985	0.15503	0.0859226	-0.111113	-0.117931	-0.241341	-0.19274	-0.247004	-0.167602	-0.362194	-0.14257	0.166512	0.0479834	-0.165565	0.225493	-0.0396266	0.228232	0.264487	0.336634	0.365683	0.370099	grey|0.3701
1721	SMAP2|Q8WU79	grey	-0.174554	0.0227737	0.0684446	-0.0943936	-0.111725	-0.156763	-0.209409	-0.265286	-0.128972	-0.370587	-0.0448064	0.148196	-0.0147427	-0.179972	0.409129	0.170461	0.299015	0.252229	0.203628	0.30739	0.369896	grey|0.3699
1811	PPM1E|Q8WY54-2	grey	-0.110547	0.0215535	-0.0571628	-0.18493	-0.191853	-0.171349	-0.272129	-0.296334	0.0127888	-0.242004	0.000990774	0.247804	0.0542069	-0.20455	0.2915	0.166629	0.35676	0.235061	0.200021	0.209018	0.36949	grey|0.3695
1251	SRSF3|P84103-2	grey	-0.20966	-0.227881	-0.165179	-0.0188303	0.339041	0.163093	-0.094218	-0.0247437	-0.046782	0.385892	0.230395	0.0505023	-0.159776	0.0470251	-0.376622	0.15801	-0.0848153	-0.101361	-0.132611	-0.194001	-0.369238	grey|-0.3692
1471	PDK2|Q15119	grey	3.96e-05	0.116926	-0.123314	-0.216144	-0.177475	-0.0907582	-0.161549	-0.0777135	-0.0173699	-0.208911	-0.0208736	0.261062	0.292551	0.115743	0.231468	0.0271981	0.0826379	0.132977	0.184084	0.0940063	0.368067	grey|0.3681
1904	POR|P16435	grey	0.0485988	-0.146452	-0.115923	0.0278722	-0.0539743	0.0424418	-0.0282895	0.0078059	-0.136824	0.0584496	-0.111433	-0.110485	-0.17023	-0.00444125	-0.289417	-0.0947314	-0.125465	-0.104023	0.0494027	0.0335799	-0.366968	grey|-0.367
1162	RAB3GAP2|Q9H2M9	grey	0.0226695	0.279953	-0.0403584	-0.0848421	-0.218058	-0.207611	-0.0862956	-0.0225467	0.0190519	-0.331986	-0.18956	0.161185	0.211034	-0.0230963	0.25794	-0.0616037	0.206119	0.038976	0.330108	0.270495	0.366519	grey|0.3665
2267	CYB5A|P00167-2	grey	-0.0426147	-0.157915	0.0500709	0.212519	0.267821	0.27781	0.252205	0.118995	0.0561427	0.27809	0.0691467	-0.277249	-0.266795	0.00690302	-0.182737	0.0938728	-0.102496	-0.159457	-0.294262	-0.241786	-0.362121	grey|-0.3621
2831	SCRN3|Q0VDG4-2	grey	0.121673	0.271935	-0.0138637	0.00193046	-0.0991245	0.00371802	0.059086	0.0976572	-0.0594592	-0.214219	-0.127062	0.0297234	0.181176	0.100038	0.228453	-0.0554149	0.0551901	-0.0671715	0.153068	0.109252	0.361345	grey|0.3613
2233	GNL1|P36915	grey	-0.116796	0.10595	-0.0938949	-0.186309	-0.0924068	-0.0635008	-0.158451	-0.0591812	0.020256	-0.11481	0.00239095	0.264813	0.259217	0.156183	0.232911	0.0602467	0.0820351	0.0438556	0.14981	0.0201269	0.359669	grey|0.3597
2626	NCDN|Q9UBB6-2	grey	0.0293513	-0.0366232	0.0848434	0.0836068	0.139385	0.256974	0.214429	0.2653	0.100025	0.384081	0.22757	-0.161086	-0.0418524	0.15999	-0.333478	-0.046449	-0.216404	-0.164421	-0.230094	-0.261111	-0.357207	grey|-0.3572
219	ACOT7|O00154-4	grey	0.0826822	0.186293	0.152724	-0.0889531	-0.329381	-0.242895	-0.157164	-0.0544881	0.42649	-0.0527325	0.0435298	0.202039	0.261482	-0.0276695	0.174186	0.00622358	0.147589	0.288083	0.0564312	0.0316626	0.356469	grey|0.3565
3699	UBL5|Q9BZL1	grey	-0.0641135	-0.221491	-0.0244208	0.0511255	0.124969	0.139703	0.105994	-0.024689	-0.0413528	0.171592	0.0388126	-0.179024	-0.266523	-0.0743738	-0.246764	0.0245626	-0.122913	-0.0266371	-0.112508	-0.0669975	-0.3552	grey|-0.3552
1229	RPL15|P61313	grey	-0.0979982	0.0729316	-0.0340954	-0.217802	-0.168206	-0.113866	-0.160514	-0.0765464	-0.0253707	-0.139837	0.0091125	0.19227	0.174585	-0.0507586	0.193305	0.175459	0.371596	0.0479646	0.228622	0.00587219	0.355166	grey|0.3552
3697	TAMM41|Q96BW9-2	grey	-0.156863	0.032335	-0.0281629	-0.1296	-0.0576582	-0.197393	-0.223108	-0.229447	-0.110822	-0.287821	-0.1853	0.208642	0.0574904	-0.0681995	0.273155	0.172802	0.30578	0.161664	0.266439	0.164371	0.35506	grey|0.3551
3561	NGEF|Q8N5V2	grey	-0.181235	-0.291291	-0.0118843	-0.0037027	0.0610572	0.0917324	-0.0863393	-0.0437335	-0.0270498	0.209022	0.0293966	-0.00449322	-0.16477	0.0559685	-0.310692	0.0737163	-0.189248	0.00493541	-0.17197	-0.178767	-0.354847	grey|-0.3548
1775	NISCH|Q9Y2I1-4	grey	0.182346	0.347188	0.0421777	0.0392545	0.0998908	0.0318831	0.129828	0.126037	-0.00446235	-0.158106	-0.0390302	0.0118079	0.189929	0.090752	0.183255	-0.0183695	0.0857641	-0.130286	0.128467	0.0149695	0.353226	grey|0.3532
3705	RANBP2|P49792	grey	-0.0557344	-0.114925	0.00998113	0.104099	0.0796895	0.00601496	0.0140435	0.0141104	0.0192684	0.266732	0.0493773	-0.0838173	-0.170247	0.014617	-0.307104	-0.015953	-0.0825967	-0.0433113	-0.0351358	-0.161109	-0.352734	grey|-0.3527
2572	MT-ND4|P03905	grey	-0.0378853	0.0782585	0.11222	-0.131698	-0.0210512	-0.170103	-0.178097	-0.226711	-0.243711	-0.327558	-0.134395	0.147176	0.0527658	-0.110877	0.265416	0.0239389	0.163702	0.265263	0.300096	0.274173	0.351096	grey|0.3511
1564	TBC1D17|Q9HA65-3	grey	0.02469	0.327435	-0.0075423	0.147462	0.061147	-0.0242151	0.0908508	0.0408537	-0.0853045	-0.38078	-0.179894	0.0191276	0.136379	0.0642677	0.304159	0.0535107	0.150126	-0.0354734	0.197313	0.257356	0.350966	grey|0.351
2104	VPS16|Q9H269	grey	0.129227	0.304934	-0.0673891	-0.0297149	0.0198684	-0.137158	0.0300105	0.0387015	-0.0876132	-0.269003	-0.100652	0.077365	0.183313	0.0662597	0.208387	0.0143579	0.103992	-0.0780593	0.191078	0.134665	0.350807	grey|0.3508
1934	PRPS2|P11908	grey	-0.11804	0.0720977	-0.151702	-0.135396	0.0773422	-0.0272293	-0.0491011	-0.0947825	-0.0144425	-0.0635857	-0.00884676	0.202887	0.109604	-0.0487789	0.193209	0.276656	0.246204	0.0741184	0.190964	0.0411396	0.344258	grey|0.3443
70	LDHA|P00338	grey	0.166695	0.329815	-0.00249663	0.0347219	-0.357912	-0.34774	-0.142361	-0.0818122	0.0938742	-0.305668	-0.236877	0.122048	0.211801	-0.0432194	0.247168	-0.23437	0.0964027	0.186344	0.279615	0.372491	0.343321	grey|0.3433
369	EEF2|P13639	grey	0.308647	0.342308	0.164609	0.157119	0.025844	-0.306133	0.0936363	-0.0784189	0.203636	-0.349884	-0.281718	-0.147292	-0.0898234	-0.286128	0.412037	0.0345483	0.453078	0.0848927	0.16701	0.342911	0.343239	grey|0.3432
1152	VPS13C|Q709C8-2	grey	0.110167	0.31677	-0.0177524	0.0360284	0.0465849	0.0435551	0.179558	0.208945	-0.00262759	-0.259568	-0.111966	0.0394812	0.261426	0.194646	0.301343	0.0367302	0.0642868	-0.173161	0.14422	0.0441675	0.342702	grey|0.3427
2202	NUDT2|P50583	grey	-0.0344928	0.178767	-0.0566881	-0.0411805	-0.00903717	-0.0917203	-0.0402535	-0.0330493	-0.0136131	-0.167853	-0.102227	0.14023	0.139201	0.104092	0.261826	0.102073	0.194254	0.0816323	0.114764	0.0536728	0.342723	grey|0.3427
2268	PPP2R5C|Q13362-4	grey	-0.0312712	0.185309	-0.0675651	-0.176493	-0.117874	-0.115103	-0.136608	0.00258227	0.0793551	-0.121902	0.0710134	0.219877	0.25626	0.114454	0.164572	0.0452145	0.139062	0.0713564	0.205214	0.0469152	0.34262	grey|0.3426
1260	GMPS|P49915	grey	0.0499066	0.0226365	0.23361	-0.0898161	-0.0276039	-0.179771	-0.100533	-0.200466	0.199075	-0.12178	0.157245	0.0994746	0.0794433	-0.195862	0.30467	0.0833214	0.127159	0.256323	-0.058414	-0.0100328	0.341267	grey|0.3413
2083	LNP|Q9C0E8-2	grey	-0.00366009	0.118481	0.0189444	-0.152986	-0.139905	-0.185656	-0.190029	-0.160124	-0.042403	-0.228607	-0.0221724	0.247293	0.140624	-0.0650727	0.271942	-0.0124894	0.230461	0.143882	0.165853	0.144255	0.340394	grey|0.3404
1196	SNX12|Q9UMY4-2	grey	-0.0966085	-0.0909977	-0.00651889	0.080967	0.156185	0.0666215	0.0708836	0.0878875	0.050672	0.175149	0.0164326	-0.0733936	-0.0443535	0.187665	-0.330426	0.0143329	-0.235819	-0.0895266	-0.0501923	-0.0547322	-0.339831	grey|-0.3398
3347	MAN2C1|Q9NTJ4-3	grey	0.131309	0.354841	-0.0434765	0.0723545	0.0585402	-0.00380852	0.197186	0.209285	0.0879492	-0.116783	-0.14561	-0.0802399	0.228757	0.140822	0.259117	0.00234266	0.0426907	-0.185638	0.0632758	0.0797534	0.339621	grey|0.3396
1086	UBXN6|Q9BZV1	grey	-0.183283	0.0587319	-0.0535155	-0.187806	-0.141468	0.0276447	-0.131959	-0.06003	0.0674593	-0.0428767	0.0672608	0.22865	0.189399	0.0542927	0.17507	0.123915	0.126677	0.0862114	0.0345401	-0.119465	0.337382	grey|0.3374
2188	PTK2|E7ESA6	grey	0.0891126	0.1796	-0.139052	-0.169543	-0.150475	-0.0692709	-0.106712	0.0394505	-0.0224151	-0.118269	0.0413064	0.214291	0.330429	0.0750277	0.166821	-0.0326824	-0.00677091	-0.0564495	0.0773655	-0.00452902	0.336833	grey|0.3368
954	PSMC2|P35998	grey	-0.192775	0.126087	-0.0466729	-0.0315241	-0.00246755	-0.0351409	-0.0323781	-0.00237244	0.106541	-0.0969755	0.0140337	0.107767	0.101394	0.00134889	0.256323	0.280459	0.225367	0.0290545	0.0699877	-0.00657932	0.335251	grey|0.3353
2249	TMED9|Q9BVK6	grey	-0.240519	-0.276415	0.0385879	-0.084178	-0.0483154	-0.0469231	-0.216723	-0.121365	0.0897443	0.271419	0.175569	0.069424	-0.1218	-0.051418	-0.318892	0.0222024	-0.144361	0.144293	-0.11826	-0.112742	-0.333968	grey|-0.334
1750	RAB8A|P61006	grey	-0.091769	-0.116081	-0.147078	0.00984642	0.00532456	0.0868758	0.00712069	0.131732	-0.0904764	0.1595	-0.0641565	0.0133714	0.0140286	0.216498	-0.348926	-0.0807556	-0.206115	-0.093711	-0.037376	-0.0867831	-0.329283	grey|-0.3293
1637	NUCKS1|Q9H1E3	grey	0.0263306	-0.184489	-0.0255707	0.0133674	0.195789	0.121591	0.0936661	0.0644117	0.017247	0.251117	0.234401	-0.141957	-0.132581	0.010503	-0.16231	0.00643205	-0.231912	-0.107869	-0.290398	-0.254639	-0.329029	grey|-0.329
965	PSMD3|O43242	grey	-0.0553161	0.231025	0.0330674	-0.0537055	0.0911096	0.0439878	0.124458	0.0859911	-0.0436555	-0.236141	-0.112655	0.0285518	0.125427	0.0227294	0.265091	0.187072	0.216245	-0.0525898	0.0624841	0.00486894	0.328968	grey|0.329
2690	RASGRF1|Q13972-3	grey	-0.0800099	0.000814861	0.154544	-0.0595619	-0.146233	-0.157901	-0.191096	-0.259686	-0.0369864	-0.267851	-0.0692908	0.16722	0.0436089	-0.170749	0.254736	0.12484	0.221944	0.208734	0.261655	0.236182	0.328147	grey|0.3281
1234	GUCY1B3|Q02153	grey	0.172324	0.246085	0.0867157	0.0336181	-0.113442	-0.129229	0.0347959	0.020658	-0.00883794	-0.394129	-0.245394	-0.000780854	0.15404	-0.0187725	0.24763	-0.0609748	0.1391	0.0452738	0.256889	0.28972	0.327591	grey|0.3276
2399	CHID1|Q9BWS9-3	grey	0.0444569	0.137983	-0.113423	-0.143949	-0.12066	-0.0824197	-0.0820104	0.0458583	0.165714	-0.03599	-0.0246756	0.205385	0.271729	0.128794	0.182143	0.0802756	0.206713	0.000283582	0.0967113	-0.0489804	0.327403	grey|0.3274
951	ESYT2|H7BXI1	grey	0.0665067	0.126668	0.155714	0.0146751	-0.0254737	0.054651	0.100593	0.0917027	-0.0751859	-0.137026	-0.0727912	-0.0132283	0.179008	0.0800288	0.212698	0.0391568	0.0129178	-0.00576637	0.0648914	0.030386	0.326656	grey|0.3267
3016	ADCY1|Q08828	grey	-0.0676804	-0.142535	0.0770279	-0.0280392	-0.146147	-0.151716	-0.215975	-0.145359	0.00213412	0.174266	0.0885393	0.0360685	-0.146806	-0.0810673	-0.252525	-0.190021	-0.0988121	0.206854	-0.0184834	0.0255681	-0.326108	grey|-0.3261
1824	ATP6V1G2|O95670	grey	-0.274379	-0.363155	-0.165239	-0.316873	-0.121584	-0.0119989	-0.330935	-0.111526	0.229302	0.415456	0.34526	0.298446	0.097039	0.155987	-0.476006	0.0713778	-0.185925	0.213796	-0.0417753	-0.340566	-0.326007	grey|-0.326
3434	CISD3|P0C7P0	grey	0.0780048	0.172273	-0.084308	-0.161438	-0.115187	-0.0978958	-0.107098	-0.0298783	0.154863	-0.11068	0.0741507	0.249457	0.28464	0.1028	0.146269	-0.0531278	-0.00364774	0.128385	0.0269178	0.031221	0.325606	grey|0.3256
3176	UROD|P06132	grey	-0.0631012	0.0506436	0.126086	-0.131278	-0.137	0.0499543	0.0438994	0.0273595	-0.07154	-0.190349	-0.0237829	0.0404945	0.165604	-0.0492972	0.24641	0.0267458	0.0173321	0.0747719	-0.0476542	0.0487247	0.324612	grey|0.3246
1671	ARCN1|P48444	grey	0.172926	0.163516	0.168082	0.0539515	0.242826	0.102345	0.263766	0.110997	0.0293748	-0.105	0.0734915	-0.103209	0.0547604	-0.0439486	0.358773	0.126732	0.0679788	-0.0094901	-0.118955	-0.0661204	0.322194	grey|0.3222
3540	RASAL2|Q9UJF2-2	grey	-0.0381318	0.233289	-0.21553	-0.14769	-0.041112	-0.119454	-0.110725	-0.0437292	-0.115025	-0.193716	-0.124	0.253709	0.232648	0.115079	0.190374	0.115578	0.206219	-0.017855	0.304192	0.157978	0.320989	grey|0.321
2173	TM9SF3|Q9HD45	grey	0.00534126	0.208599	0.0659434	0.124254	0.0691563	0.0841544	0.194897	0.119632	0.150985	-0.0365074	-0.0573533	-0.0612421	0.118792	0.0390685	0.246273	0.138252	0.102892	-0.0874175	-0.0424614	-0.110073	0.320653	grey|0.3207
636	CON__P15636	grey	0.0501875	-0.0379868	0.0726508	0.234422	0.095087	0.146144	0.254983	0.195985	-0.0634302	0.165324	-0.0310972	-0.338628	-0.210016	-0.00520011	-0.115574	-0.0612498	-0.122342	-0.211554	-0.284217	-0.0787303	-0.320545	grey|-0.3205
2054	SPTB|P11277-2	grey	0.21258	0.175078	0.0848988	-0.0877032	0.12921	0.0231809	0.137464	0.0592773	0.0616104	-0.158436	0.081103	0.0335079	0.173899	0.020766	0.180311	0.046879	0.0717506	-0.0335385	-0.0260486	-0.11323	0.318892	grey|0.3189
2567	PPP1CA|P62136	grey	-0.136943	0.0437193	-0.0457774	-0.134649	0.00443972	-0.101796	-0.163614	-0.182594	0.165384	-0.185525	0.0854261	0.268255	0.149862	-0.0069632	0.17878	0.263972	0.263606	0.177779	0.18212	0.0974055	0.318776	grey|0.3188
1911	PTPRS|G8JL96	grey	0.0837493	0.118628	-0.00867442	-0.177778	-0.235801	-0.196282	-0.205117	-0.130395	-0.0232363	-0.219814	-0.113594	0.257632	0.270183	0.0564872	0.151484	-0.0587803	0.0945145	0.195413	0.152284	0.192643	0.316492	grey|0.3165
1713	OSBPL8|Q9BZF1-3	grey	0.00110942	0.138112	0.0660289	-0.00123152	-0.0834431	-0.199235	-0.077734	-0.163182	0.102838	-0.243642	-0.213855	0.135119	0.0680593	-0.110498	0.286566	0.11656	0.307628	0.165598	0.221227	0.131868	0.314681	grey|0.3147
2347	NDUFV3|P56181-2	grey	-0.0122491	-0.0788598	0.132825	-0.201672	-0.126068	-0.114594	-0.169984	-0.169964	0.0323693	-0.105861	0.157759	0.154013	0.103559	-0.074859	0.173292	0.0890352	0.132091	0.288696	-0.0460603	-0.0647641	0.314497	grey|0.3145
1498	EXOC5|O00471	grey	0.0716865	0.133161	0.010569	-0.0714201	-0.156185	-0.199541	-0.0846156	-0.0218409	0.0326336	-0.253228	-0.143791	0.125174	0.154506	-0.0554846	0.216459	0.0363963	0.176694	0.0162377	0.201503	0.171097	0.314249	grey|0.3142
3536	TRAPPC4|Q9Y296-2	grey	0.00723588	0.176423	-0.121904	-0.0820229	0.0669287	-0.00824714	0.0322825	0.0163287	-0.090674	-0.197166	-0.16371	0.129394	0.22838	0.123428	0.273804	0.0640629	0.17668	-0.0652511	0.103452	0.154375	0.314082	grey|0.3141
3367	USP24|Q9UPU5	grey	0.0916737	0.283283	0.175017	0.165919	-0.0298309	-0.0647879	0.109504	0.0463442	0.0946198	-0.118908	-0.103715	-0.0403504	0.146718	0.0188732	0.207437	-0.00697364	0.127113	-0.0463819	0.0814307	0.113649	0.313625	grey|0.3136
516	SFXN3|A0A0A0MS41	grey	-0.140659	0.0860796	-0.0635854	-0.265362	-0.273553	-0.102872	-0.148885	0.0243104	0.108913	-0.0511005	0.0457966	0.26147	0.363355	0.169429	0.140132	0.0121298	0.00628687	0.173464	-0.0263066	-0.054634	0.313417	grey|0.3134
1078	SRGAP3|O43295-2	grey	-0.0527937	0.144152	-0.169037	-0.188106	0.118657	-0.169224	-0.133719	-0.0599491	-0.181881	-0.197552	-0.00118638	0.259093	0.187473	0.109011	0.191451	0.0660787	0.0155019	-0.0139818	0.136779	0.0728568	0.311875	grey|0.3119
1788	ATP2B4|P23634-4	grey	-0.0892934	-0.176683	-0.278188	-0.154525	0.178176	0.206113	-0.0143556	0.171128	-0.0617048	0.224523	0.255507	0.101482	0.129809	0.199413	-0.25337	0.0215845	-0.247664	-0.207515	-0.178166	-0.218546	-0.30847	grey|-0.3085
1591	PRCP|P42785	grey	0.123239	0.231873	0.177362	0.114486	0.0161213	0.0611816	0.181797	0.0538112	-0.0556729	-0.263529	-0.143558	-0.102072	0.0355555	-0.0528489	0.257779	-0.0348427	0.144999	0.0558514	0.00856846	0.132354	0.308074	grey|0.3081
3685	PKP1|Q13835-2	grey	0.0227671	-0.0470875	-0.0122424	0.135686	-0.091933	0.0683452	0.101548	0.190279	-0.0534043	0.149468	-0.0539075	-0.197154	-0.106013	0.0472803	-0.217503	-0.129221	-0.137442	-0.152151	-0.0812443	-0.0818405	-0.307753	grey|-0.3078
82	PPP3CA|Q08209	grey	-0.14263	-0.0915312	-0.246943	-0.17483	0.140484	0.0978662	-0.137621	0.141416	-0.113788	0.399043	0.283341	0.200395	0.166737	0.335137	-0.461418	-0.0442179	-0.308875	-0.19929	-0.0594536	-0.280952	-0.307377	grey|-0.3074
2059	CSNK1D|P48730	grey	0.0572553	0.0109907	0.0484768	0.0861959	0.0668026	0.0260018	0.144363	0.176978	-0.0218685	0.286609	0.022661	-0.218455	-0.145545	0.0450711	-0.256006	-0.135694	-0.22924	-0.183702	-0.105437	-0.0997037	-0.30691	grey|-0.3069
2667	H0YIV9|H0YIV9	grey	-0.0920402	0.0489857	0.0121369	-0.107367	0.0170171	0.0437607	-0.0330116	0.00611034	0.153957	0.147252	0.202395	0.139662	0.129419	0.0417157	0.144269	0.115024	0.105362	0.0886684	-0.0752464	-0.180584	0.305879	grey|0.3059
1579	VPS13A|Q96RL7-4	grey	0.241078	0.287595	0.0474096	-0.023665	-0.129891	-0.0786052	0.061876	0.161347	0.0146745	-0.217188	-0.197956	0.0213156	0.256601	0.110861	0.235172	-0.123444	0.0513785	-0.0920084	0.195287	0.112026	0.305082	grey|0.3051
993	DYNC1LI1|Q9Y6G9	grey	0.0272573	0.222701	-0.0264675	-0.046895	-0.0572544	-0.259877	-0.0850786	-0.0560241	0.224808	-0.0887859	0.0267753	0.212328	0.224512	0.0423775	0.114509	0.0461275	0.165129	0.102472	0.185935	0.0426466	0.305039	grey|0.305
2210	LMAN2|Q12907	grey	0.0887011	0.200048	0.0115077	0.0265064	-0.0407343	-0.17645	0.012351	-0.00542728	0.0284066	-0.181979	-0.173771	0.0293583	0.0967138	0.050646	0.219184	0.0451898	0.218772	0.0172664	0.202583	0.124472	0.305033	grey|0.305
2428	GIPC2|Q8TF65	grey	0.20187	0.294165	0.133	0.210826	0.0449334	-0.00223283	0.233199	0.145823	-0.0175027	-0.216988	-0.199345	-0.184595	0.0410517	-0.0396876	0.374477	-0.0353105	0.158729	-0.152884	-0.0272567	0.131378	0.30484	grey|0.3048
1685	DNM1|Q05193	grey	-0.0527932	0.282626	-0.121564	-0.0594118	-0.104472	-0.120335	-0.0583871	0.078553	-0.2236	-0.264006	-0.164738	0.210666	0.299894	0.170876	0.0979179	0.0165438	0.102327	-0.0748419	0.427722	0.218181	0.304286	grey|0.3043
391	ARF4|P18085	grey	0.128959	0.363865	0.0132047	0.102702	-0.0167674	-0.113953	0.129047	0.166464	0.0285698	-0.249251	-0.246612	0.0291344	0.251518	0.17742	0.180789	-0.0821825	0.0289977	-0.101758	0.172657	0.196636	0.304201	grey|0.3042
2255	NDUFC1|O43677	grey	-0.239488	-0.366918	0.0616176	-0.112648	-0.0284973	0.0238091	-0.180938	-0.202957	0.0943326	0.103033	0.172581	0.0759282	-0.154291	-0.107996	-0.254957	0.134551	-0.0363625	0.274069	-0.149325	-0.11915	-0.30387	grey|-0.3039
431	DSTN|P60981	grey	-0.257942	-0.241876	-0.143086	-0.140613	-0.0804966	-0.0915664	-0.273028	-0.125695	0.137017	0.291901	0.213801	0.196885	-0.0195834	0.048341	-0.385805	0.0819884	-0.0954182	0.0431398	0.0394345	-0.215844	-0.302187	grey|-0.3022
1855	UBR4|Q5T4S7-3	grey	0.172356	0.374834	0.0883415	0.128429	-0.0808246	-0.140237	0.131937	0.116566	-0.0122368	-0.292398	-0.270547	-0.0377988	0.136634	0.0142769	0.215735	-0.0905273	0.120442	-0.0500716	0.205228	0.219371	0.302061	grey|0.3021
2021	AKR7A2|O43488	grey	0.133475	-0.000278321	-0.0487681	0.207003	-0.0476834	0.112996	0.295447	0.258521	0.0956872	0.0763089	-0.22024	-0.277629	-0.0717642	0.1536	-0.193348	-0.0922045	-0.168331	-0.235394	-0.0289269	-0.0574768	-0.301781	grey|-0.3018
3172	NTRK3|Q16288-5	grey	-0.0490329	0.145374	-0.169422	-0.221486	-0.0839396	-0.0779409	-0.149202	-0.0179654	-0.205354	-0.136289	-0.0175976	0.246539	0.217791	0.0934199	0.171927	-0.0684182	0.0900621	-0.0193854	0.270004	0.156112	0.300369	grey|0.3004
1457	KPNA1|P52294	grey	0.31112	0.38479	0.162603	0.225159	-0.0753484	-0.133913	0.178898	0.126859	0.0542277	-0.26488	-0.384802	-0.165335	0.0640301	0.00172745	0.320431	-0.17062	0.180609	-0.0440805	0.188405	0.288874	0.298464	grey|0.2985
2606	TRIM36|Q9NQ86-4	grey	-0.205616	-0.014584	0.00392672	-0.156665	-0.264344	-0.0562557	-0.189711	-0.148322	0.0575862	-0.0861864	0.0377242	0.244269	0.151871	-0.0246852	0.168866	0.100573	0.136724	0.167325	0.130217	-0.00813128	0.298519	grey|0.2985
2802	MT1E|P04732	grey	0.0753371	0.0730621	-0.0171071	0.0175984	0.101934	0.213371	0.216858	0.240759	0.0443936	0.286016	0.113645	-0.173957	-0.000925901	0.180856	-0.269183	-0.14499	-0.313498	-0.148714	-0.0936164	-0.206744	-0.297971	grey|-0.298
3484	MRPS30|Q9NP92	grey	-0.00783494	-0.14616	0.0872746	0.137166	-0.0426652	-0.0684922	-0.0827054	-0.14636	0.0185464	0.0608422	0.017493	-0.0730057	-0.26442	-0.209445	-0.0740078	-0.0247851	0.0562979	0.0523285	0.0823185	0.145092	-0.296908	grey|-0.2969
966	WARS|P23381	grey	0.0225692	0.0189117	-0.0127448	-0.163253	-0.280983	-0.117175	-0.232911	-0.166659	0.226595	-0.0434567	0.0404432	0.264005	0.162638	-0.0213108	0.19576	0.098	0.24802	0.198822	0.148006	0.0554508	0.296937	grey|0.2969
1491	EXOC7|Q9UPT5-1	grey	0.13492	0.0921131	0.0404909	-0.0434659	-0.0259057	0.0207358	0.0166487	-0.0182149	0.129836	-0.0639526	-0.00875018	0.0916864	0.159115	0.073184	0.218091	0.0253111	0.081492	0.0860638	-0.00552208	0.00230491	0.296405	grey|0.2964
2003	CHCHD4|Q8N4Q1	grey	-0.0560206	-0.247534	0.0579212	-0.0858728	-0.0528119	-0.0524739	-0.177911	-0.24603	0.10909	0.253677	0.190336	0.047693	-0.213842	-0.15177	-0.223671	-0.0317332	-0.0960377	0.279477	-0.15744	-0.0829665	-0.2957	grey|-0.2957
85	CNTN1|Q12860	grey	-0.232457	-0.234927	-0.359116	-0.0116342	0.145304	0.0940858	-0.126473	0.021589	-0.133593	0.248886	0.152268	0.182089	0.0546779	0.297651	-0.345528	0.0596932	-0.181889	-0.145638	0.00581837	-0.14549	-0.294758	grey|-0.2948
3550	GHITM|Q9H3K2	grey	0.00547938	0.0876383	0.311868	0.0907472	-0.0385708	-0.120602	0.0377823	-0.147372	0.246074	-0.0621958	-0.0541703	-0.0819204	-0.104787	-0.282388	0.321185	0.237432	0.30912	0.217394	0.00697073	0.0395397	0.294714	grey|0.2947
3090	TFCP2|Q12800-4	grey	0.0667334	0.0732732	0.172401	-0.04772	-0.122422	-0.150073	-0.112683	-0.19075	0.0704981	-0.164493	-0.0625251	0.112813	0.0275915	-0.13582	0.215294	-0.0302818	0.200847	0.260604	0.0325125	0.117178	0.293634	grey|0.2936
2246	RPS20|P60866	grey	-0.134391	-0.030464	0.0579343	-0.0371408	0.0913118	-0.101694	-0.160412	-0.278641	0.183313	-0.111542	0.019911	0.224212	0.0358653	-0.0938714	0.303429	0.328307	0.403186	0.228132	0.142609	0.101251	0.293537	grey|0.2935
2365	SLC30A1|Q9Y6M5	grey	0.0693614	0.138789	0.07455	-0.0636562	-0.126108	-0.050082	0.015048	-0.0294616	-0.0232316	-0.281396	-0.157207	0.0238481	0.122178	-0.0614257	0.245673	-0.00579805	0.12471	0.0713328	0.124871	0.102391	0.292595	grey|0.2926
1144	TMED10|P49755	grey	0.0882178	0.19238	0.134713	0.0672703	0.0767648	0.0191346	0.211467	0.105138	0.231375	-0.0772713	-0.0101472	-0.0182701	0.131056	0.00407483	0.330206	0.16938	0.159427	-0.0192214	-0.158434	-0.0778756	0.292161	grey|0.2922
841	KLC1|Q07866-8	grey	-0.127213	0.00427297	-0.139153	-0.131309	-0.0590534	-0.0569242	-0.190041	-0.207754	0.168767	-0.110528	-0.00906416	0.281771	0.094685	-0.0432357	0.18759	0.236128	0.335866	0.196343	0.128906	0.140617	0.291858	grey|0.2919
118	TUBA4A|P68366	grey	0.0113529	0.139162	0.169689	0.0506198	0.0215766	-0.177607	-0.0182137	-0.121604	0.0954657	-0.131967	0.0340085	0.0113153	0.0521234	-0.100872	0.195151	0.182297	0.191485	0.0969675	0.154426	0.076066	0.290721	grey|0.2907
1821	CETN2|P41208	grey	0.189034	0.29025	0.00642698	0.0311453	-0.00592946	0.134824	0.245673	0.232426	0.147719	-0.101266	-0.0580622	-0.0576749	0.247522	0.141641	0.219968	0.0317077	0.0233862	-0.163364	0.00520684	0.00581226	0.290361	grey|0.2904
2063	LRRFIP1|Q32MZ4-4	grey	0.0110457	0.0989582	0.129214	-0.0239475	-0.0407387	-0.076687	0.00567696	-0.0729313	0.228865	0.00623228	0.0755037	0.0547362	0.0639002	-0.0888579	0.205352	0.14296	0.139631	0.131327	-0.0375138	-0.0564187	0.290377	grey|0.2904
503	MAPRE2|Q15555	grey	-0.110784	-0.250219	-0.151707	-0.00632631	-0.132321	0.0656265	-0.0721521	-0.0135863	0.0696909	0.162226	0.108296	0.0397606	-0.0443037	0.0527921	-0.244165	0.0856326	-0.0519276	-0.0415404	0.0176557	-0.0488655	-0.289495	grey|-0.2895
3512	PTPN9|A0A0A0MR09	grey	-0.0850691	0.0157875	-0.0305653	-0.222043	-0.0365491	-0.0580052	-0.0453216	-0.0421373	0.00276941	-0.175795	0.00176938	0.200733	0.147427	0.0265501	0.199068	0.136686	0.179039	0.0866349	0.140581	-0.000435858	0.289273	grey|0.2893
2912	MIA3|Q5JRA6-2	grey	-0.125616	-0.249759	-0.0442728	0.00395899	0.00704762	0.0643829	-0.122356	-0.0167167	0.098484	0.311689	0.211469	0.042992	-0.0915869	0.0743249	-0.301629	0.0175236	-0.141351	0.0196762	-0.0933127	-0.170415	-0.288956	grey|-0.289
1488	PRMT1|E9PKG1	grey	-0.0935227	0.0476481	-0.0843275	-0.0772156	-0.0186795	-0.203778	-0.14107	-0.149363	0.140766	-0.11447	-0.0262078	0.200372	0.115869	-0.0302101	0.147692	0.263511	0.306324	0.0908771	0.231296	0.0440552	0.288321	grey|0.2883
1158	PTGES2|Q9H7Z7	grey	0.00815798	0.165413	0.103085	-0.0402356	0.102734	0.0545164	0.134439	0.0628713	0.115212	-0.0440011	0.0399756	0.00315223	0.0848712	-0.00792018	0.24244	0.176398	0.131738	0.0440308	-0.0583416	-0.0707497	0.287299	grey|0.2873
554	PPP3CB|P16298	grey	0.0634273	0.230339	-0.286122	-0.19819	-0.137886	-0.141216	-0.0745651	0.172862	0.0234542	-0.0687087	-0.0732482	0.275322	0.411616	0.266489	0.0781864	-0.0605619	0.0590427	-0.122354	0.090581	0.0259372	0.287148	grey|0.2871
2315	EDF1|O60869	grey	0.409803	0.189148	0.127137	0.28695	0.150459	0.0925355	0.291144	0.308609	0.093163	0.190579	0.0298617	-0.326435	-0.086159	0.0131212	-0.113281	-0.309922	-0.289943	-0.279729	-0.239605	-0.0478859	-0.286982	grey|-0.287
505	RAB10|P61026	grey	-0.0295653	-0.118906	-0.161372	-0.1109	-0.0141307	0.117575	-0.0603217	0.128076	-0.0607991	0.295393	0.196381	0.0905552	0.116088	0.293503	-0.354628	-0.184803	-0.289982	-0.0883977	-0.182084	-0.185204	-0.286558	grey|-0.2866
1061	KIF1A|Q12756-3	grey	-0.21975	-0.0800301	-0.013325	-0.115507	-0.149418	0.00592066	-0.197122	-0.130455	0.112158	-0.0727563	0.0997508	0.232395	0.12357	-0.0139795	0.200687	0.193432	0.249772	0.175011	0.0498604	-0.0157255	0.286352	grey|0.2864
1508	GUCY1A2|P33402	grey	0.0663977	0.077082	0.0384211	-0.128358	-0.194348	-0.220809	-0.106136	-0.14234	0.0355205	-0.281994	-0.0664215	0.101266	0.114355	-0.151255	0.276171	-0.00364538	0.154884	0.172535	0.111828	0.122013	0.286082	grey|0.2861
1653	PGP|A6NDG6	grey	0.0294189	0.120663	0.275712	0.0736185	-0.0835739	-0.0666682	0.129668	-0.00618886	0.175244	-0.135967	-0.0508061	-0.0991746	0.052313	-0.141382	0.249129	0.0806868	0.131776	0.0882196	0.015826	0.0783829	0.285064	grey|0.2851
3581	ENY2|Q9NPA8	grey	0.0814003	0.120499	0.0553946	-0.0524026	0.0377843	0.0481986	0.0518978	0.020873	0.00208706	-0.117476	0.068714	0.0403321	0.120279	0.0382324	0.258572	0.0974959	0.0387763	0.00801285	-0.0104065	0.0276832	0.283614	grey|0.2836
1818	SRP54|P61011	grey	0.21619	0.245696	0.0676686	0.0575394	0.0212584	0.0477494	0.243431	0.163484	0.012383	-0.203253	-0.153436	-0.160217	0.0839104	-0.00228976	0.329576	-0.0293742	-0.0138267	-0.166507	-0.000357526	0.0792437	0.28276	grey|0.2828
1555	PLCG1|P19174	grey	0.14366	0.327509	0.0136045	-0.0133097	0.0429941	0.131414	0.233007	0.288	-0.0394575	-0.147381	-0.0262813	0.00513801	0.32246	0.209732	0.208866	-0.0579149	-0.0811243	-0.228673	-0.0337909	-0.0457992	0.282005	grey|0.282
2094	COPE|O14579	grey	0.0612549	0.243254	0.21255	0.203338	0.119292	0.00626528	0.23197	0.0982793	0.180794	-0.116758	-0.0453351	-0.17167	-0.0133342	-0.048449	0.284347	0.177962	0.203913	-0.0929236	-0.0965382	0.00303103	0.281577	grey|0.2816
56	TUBB2A|Q13885	grey	-0.0288924	0.168276	-0.199503	-0.155042	-0.0770196	-0.194375	-0.110154	0.0521694	0.0931304	-0.0346873	0.0549316	0.249646	0.309914	0.185581	0.0695031	0.0423177	0.0580706	-0.0339771	0.135964	-0.0879759	0.281395	grey|0.2814
2818	ABCD3|P28288	grey	-0.0959798	-0.291263	0.156554	0.141588	0.140687	0.233771	0.12683	-0.0437327	0.174516	0.240695	0.159422	-0.161042	-0.272648	-0.151792	-0.145525	0.176478	0.00286832	0.0352308	-0.254657	-0.253692	-0.280381	grey|-0.2804
2263	IDI1|Q13907-2	grey	-0.220627	-0.0462251	0.0596647	-0.0626289	-0.163715	-0.0573175	-0.0260618	-0.0591185	0.333007	0.0219059	0.105064	0.0767274	0.0846524	-0.109058	0.175956	0.319686	0.252923	0.184691	-0.0404679	-0.165358	0.279113	grey|0.2791
2734	GRIN2A|Q12879	grey	-0.0646948	-0.0125084	0.0935618	-0.0754302	0.0779732	-0.0879016	-0.103104	-0.265576	0.0245515	-0.175641	0.00762744	0.155928	-0.0210433	-0.16039	0.24552	0.215195	0.239066	0.203311	0.154565	0.142725	0.278629	grey|0.2786
1267	UBE2M|P61081	grey	0.0427071	-0.0027872	0.00457621	0.137121	-0.156162	-0.133917	-0.0836185	0.0425562	0.0350195	0.107188	-0.116653	-0.0657496	-0.127031	-0.0133297	-0.145108	-0.19524	-0.0457661	-0.026653	-0.0273755	0.114942	-0.277519	grey|-0.2775
2379	CYB5B|J3KNF8	grey	0.0343201	-0.152739	0.00224181	8.42e-05	0.0152548	0.127634	0.104302	0.0968313	0.0550965	0.15998	0.0506491	-0.126199	-0.0905376	0.0131647	-0.249302	-0.0712324	-0.224978	-0.0698264	-0.256912	-0.157279	-0.277178	grey|-0.2772
1790	BRSK2|Q8IWQ3-4	grey	0.0404562	0.049245	0.0688487	-0.1617	-0.0164794	-0.0478675	-0.0487549	-0.0682955	0.157677	-0.112592	0.0626627	0.132827	0.138797	-0.0557467	0.206574	0.103157	0.0319284	0.0542693	0.0253856	-0.0293941	0.277207	grey|0.2772
1412	EXOC4|Q96A65	grey	0.133143	0.229147	-0.0101599	0.0223699	-0.00147156	-0.072544	0.031906	0.094067	0.0697783	-0.0978786	-0.0388364	0.0518591	0.165262	0.118462	0.170436	0.0210864	0.123653	-0.0756552	0.18864	0.0625504	0.276437	grey|0.2764
3166	ZYG11B|Q9C0D3	grey	0.120216	0.236205	0.00623475	0.00613127	-0.0869018	-0.00706934	0.0914037	0.0990309	-0.0046969	-0.0656726	-0.0791627	-0.000998737	0.15453	0.0422158	0.10759	-0.114962	0.0420781	-0.0479105	0.0988554	0.0568688	0.276289	grey|0.2763
2490	CDIPT|O14735-3	grey	-0.0477221	0.16756	-0.0848808	-0.0750045	-0.11035	-0.0813923	-0.0824533	-0.0330168	0.00449109	-0.228879	-0.158909	0.182713	0.195636	0.0727872	0.0899115	0.0443287	0.174187	0.093917	0.318154	0.121561	0.276214	grey|0.2762
1092	CUL2|Q13617	grey	0.230835	0.327465	0.045807	0.0506383	-0.0755534	-0.13339	0.1247	0.218559	0.235884	-0.0608481	-0.0643412	0.0246385	0.308655	0.196586	0.110201	-0.0760108	0.058147	-0.0724462	0.124656	0.016473	0.275797	grey|0.2758
1366	FSD1|Q9BTV5	grey	0.158945	0.195346	0.261305	0.0718571	-0.1077	-0.279295	-0.127257	-0.217423	0.131481	-0.114899	-0.0806319	0.0523422	-0.0206783	-0.15424	0.199517	-0.0626692	0.126907	0.289819	0.107411	0.167802	0.275021	grey|0.275
1517	DNAJA3|Q96EY1	grey	0.0203461	0.0462009	0.0168246	-0.167744	0.0431828	-0.0403997	-0.0753789	-0.0954372	-0.0742169	-0.175687	0.0801326	0.14206	0.121309	-0.00874166	0.27775	0.047188	0.11331	0.135503	0.0416711	0.0493912	0.274506	grey|0.2745
3686	LOC102725415|A0A087WWF1	grey	-0.203799	0.0209172	-0.000365727	-0.13555	0.0565791	-0.000999369	-0.0311226	-0.04572	0.0684397	-0.0284031	0.0640247	0.093468	0.0901485	0.0157096	0.196404	0.298551	0.242969	0.0415179	0.0231977	0.0240714	0.274281	grey|0.2743
1416	SH3KBP1|Q96B97	grey	0.0334117	0.0154611	0.0283363	-0.121917	-0.0163381	-0.109491	-0.124568	-0.103474	0.000933329	-0.114193	0.136997	0.162011	0.141104	0.0129198	0.202938	0.0527623	0.0934943	0.0818311	-0.0333975	0.0158968	0.274108	grey|0.2741
1549	AP3S1|Q92572	grey	-0.0384801	0.138815	-0.206547	-0.206401	-0.14926	-0.019664	-0.116638	0.0735314	-0.159258	-0.0986221	0.0804014	0.260287	0.310439	0.221315	0.0498576	-0.0500588	0.0476414	-0.0779725	0.250826	-0.00380843	0.274102	grey|0.2741
2313	USP46|H7BZK6	grey	-0.14238	0.127431	-0.153145	-0.0775134	0.050705	-0.0086639	-0.0253139	0.0058636	-0.215981	-0.182552	-0.133174	0.0619947	0.0626026	0.0616581	0.230266	0.1165	0.182893	-0.096959	0.195563	0.042086	0.273659	grey|0.2737
2921	TRIM32|Q13049	grey	-0.125642	0.122007	0.0168216	-0.126352	-0.146724	-0.12953	-0.12755	-0.0706951	-0.0855768	-0.190542	-0.0767938	0.173822	0.187337	0.0309079	0.149416	0.128579	0.162396	0.127035	0.273322	0.179999	0.273551	grey|0.2736
230	YWHAQ|P27348	grey	-0.115873	0.000930954	-0.191626	-0.0117428	-0.095553	-0.17294	-0.226253	-0.0625649	0.00384879	0.16254	-0.0786966	0.151589	-0.0261907	0.0809136	-0.345587	-0.0446439	0.0842309	0.00344615	0.399285	0.0961953	-0.272821	grey|-0.2728
186	CANX|P27824	grey	0.0819452	-0.123467	0.00411577	0.126165	0.168461	0.191905	0.250827	0.116128	0.234821	0.221189	-0.0527589	-0.225902	-0.189346	0.00596078	-0.0372292	0.0385044	-0.0473854	-0.0825774	-0.251995	-0.182149	-0.272253	grey|-0.2723
1843	TUBB2B|Q9BVA1	grey	-0.170574	-0.258928	0.0398611	0.0636109	0.0923111	0.329176	0.1463	0.00571198	-0.0220524	0.133283	-0.0119674	-0.194628	-0.308147	-0.138416	-0.118926	0.138452	-0.0116842	-0.0742694	-0.175605	-0.146655	-0.271282	grey|-0.2713
2665	GNB1|B3KVK2	grey	-0.225175	-0.231807	-0.241326	-0.291562	-0.0671164	0.0154952	-0.29669	-0.0886765	-0.084845	0.2157	0.226285	0.256034	0.0452821	0.166627	-0.394057	0.033063	-0.138575	0.0589803	0.216865	-0.139856	-0.271285	grey|-0.2713
1871	COPG1|Q9Y678	grey	0.188523	0.320566	0.188923	0.21192	-0.0437287	-0.0960112	0.204981	0.0891016	-0.165535	-0.493133	-0.46234	-0.219727	-0.0366653	-0.105182	0.41573	-0.0794508	0.186874	-0.11895	0.231592	0.388818	0.271245	grey|0.2712
1733	GNPDA2|Q8TDQ7	grey	0.166403	0.238674	0.151675	0.245624	0.0275895	0.0629848	0.247218	0.140743	-0.0151241	-0.217504	-0.130067	-0.178953	0.0395713	0.000713466	0.218648	0.0026898	0.04094	-0.152169	0.0555873	0.050533	0.271105	grey|0.2711
3053	IMPAD1|Q9NX62	grey	0.0466611	-0.123855	-0.00130954	0.0230637	0.056975	0.107502	0.0997317	0.107729	0.133374	0.32718	0.139636	-0.0804619	-0.0948761	0.0231281	-0.22026	-0.0373198	-0.258469	-0.0291815	-0.30959	-0.275576	-0.270708	grey|-0.2707
2253	GABARAPL1|F5GZY7	grey	-0.0306794	-0.0743569	-0.0131752	0.0796027	0.0154873	-0.0271072	-0.0934354	-0.0230993	-0.0794876	0.0835267	0.0464407	-0.0254119	-0.120334	0.00967999	-0.236275	-0.0746863	-0.112427	-0.0516289	0.118077	0.0272964	-0.270635	grey|-0.2706
294	THY1|E9PIM6	grey	0.102838	0.0794203	-0.109858	-0.21177	-0.258672	-0.382387	-0.428696	-0.303719	-0.221534	-0.303314	-0.0248296	0.291746	0.072409	-0.153806	0.156082	-0.133467	0.259305	0.264057	0.393399	0.424515	0.270396	grey|0.2704
3091	CNPY2|Q9Y2B0	grey	0.136935	0.169698	0.0950626	-0.0368714	-0.0603996	-0.056527	-0.0180401	-0.0367924	0.120375	-0.0423945	0.0299169	0.038959	0.0802418	-0.0450057	0.270896	-0.0819725	0.0600899	0.142959	-0.061824	0.0335316	0.269468	grey|0.2695
3515	RGS12|O14924-4	grey	0.0749977	0.104413	0.0529708	-0.0946258	-0.10222	-0.0945011	-0.0476941	0.0043422	0.0915076	-0.137715	0.00490179	0.121623	0.177896	0.0402702	0.252575	0.0077006	0.12728	0.0843646	0.0273712	-0.0131601	0.26899	grey|0.269
1568	RTCA|O00442	grey	0.268646	0.367555	0.238814	0.103163	-0.163938	-0.24438	0.0738198	0.0277172	-0.118469	-0.393904	-0.379647	-0.11099	0.0944413	-0.0379315	0.222147	-0.276345	0.00926126	0.0261926	0.289065	0.328891	0.268729	grey|0.2687
1420	PFDN2|Q9UHV9	grey	0.110734	0.275854	-0.100265	0.0953798	-0.0716877	-0.158794	0.0225812	0.0752412	-0.0868609	-0.205455	-0.18867	0.0294351	0.110671	0.117823	0.192279	0.00579788	0.175088	-0.145416	0.239227	0.260578	0.268207	grey|0.2682
3673	VPS41|P49754-2	grey	-0.0451863	0.152339	0.0234158	0.0584021	0.0861545	0.123782	0.187616	0.0317672	-0.0528	-0.124746	-0.0954565	-0.112311	0.0075724	-0.0431152	0.275429	0.189528	0.167204	-0.0948073	0.0216685	0.0852982	0.268005	grey|0.268
3092	TSC1|Q92574	grey	0.0721059	0.182446	-0.0160061	-0.00685307	-0.00563606	-0.0771062	-0.000391855	0.0431749	-0.0273806	-0.133356	-0.0341675	0.072763	0.157297	0.0497157	0.248279	-0.0343973	0.0575267	-0.0443848	0.0680974	0.0689186	0.267898	grey|0.2679
3329	CLDND1|D6RD48	grey	0.0448389	-0.00128414	0.0982647	0.262289	0.0562563	-0.00601067	0.128004	0.041278	0.169017	0.116005	-0.00778296	-0.215091	-0.173895	-0.0246068	-0.144096	-0.0807966	-0.177989	-0.0756813	-0.138182	-0.0832452	-0.265852	grey|-0.2659
3037	GAMT|Q14353	grey	0.102402	0.176852	0.166284	0.0775189	0.0595481	0.081227	0.279395	0.191017	0.167176	-0.103588	-0.0475181	-0.0999314	0.16651	0.0692963	0.251941	0.0346269	0.0107079	-0.12228	-0.0558455	-0.0624329	0.2657	grey|0.2657
1906	UBAP2L|Q14157-4	grey	0.0121677	0.0417959	0.0753046	0.0176709	0.0470212	-0.0608429	-0.0316863	-0.0500845	0.22306	-0.0593058	0.166946	0.0955942	0.089931	-0.020045	0.236914	0.156005	0.152138	0.0746962	-0.0755595	-0.00138464	0.265594	grey|0.2656
2748	PRAF2|O60831	grey	-0.0502652	0.0968793	-0.0317847	-0.133929	-0.0909568	-0.0861976	-0.136189	-0.0618018	0.0457261	-0.157822	-0.00374396	0.224457	0.190143	0.0113578	0.201136	0.0835026	0.189564	0.0900384	0.103251	0.0879474	0.26541	grey|0.2654
3696	MRPL44|Q9H9J2	grey	-0.101482	0.0521743	-0.0936906	-0.0574743	-0.093962	-0.0620496	-0.062864	-0.0639527	-0.0357678	-0.204809	-0.119896	0.130805	0.0588979	-0.0213932	0.210935	0.186827	0.230661	0.0723929	0.100568	0.176767	0.26519	grey|0.2652
1205	PPME1|Q9Y570	grey	0.178873	0.399718	-0.0240449	0.0987336	0.0708673	-0.131885	0.10767	0.106726	0.038947	-0.222224	-0.113223	0.0396643	0.192585	0.0421701	0.13814	-0.0806456	0.0776294	-0.145303	0.178217	0.195228	0.264677	grey|0.2647
3382	NDUFS6|D6RBT3	grey	0.150509	0.0432594	0.0385341	0.201958	0.119521	-0.0210347	0.157051	0.111361	-0.0266248	0.0454046	-0.124676	-0.244179	-0.167387	-0.00985648	-0.146888	-0.160412	-0.167038	-0.171083	-0.153026	0.0010124	-0.264593	grey|-0.2646
1946	ELMO1|Q92556	grey	0.0300123	0.312322	-0.0718669	0.22789	0.0314496	-0.0786748	0.104543	0.0744111	0.0404307	-0.180647	-0.242415	-0.0217733	0.0919429	0.0591919	0.248866	0.0637194	0.200794	-0.132102	0.125275	0.18095	0.263458	grey|0.2635
796	COX6C|P09669	grey	0.080165	-0.165674	0.122205	0.0585028	-0.0949751	-0.217684	-0.177276	-0.328469	-0.188956	-0.283143	-0.281124	-0.0841895	-0.335791	-0.359537	-0.0352939	-0.189663	0.029188	0.286508	0.0154708	0.371449	-0.262141	grey|-0.2621
2601	C16orf58|H3BR29	grey	-0.230381	-0.0521407	-0.129295	-0.161673	0.128262	0.0361465	-0.0523244	-0.0638059	0.110766	0.0265204	0.164611	0.255355	0.217669	0.142337	0.15593	0.335365	0.170509	0.0895368	0.0829454	-0.0894021	0.261587	grey|0.2616
184	BCAN|Q96GW7	grey	-0.011033	-0.0109278	-0.0374211	0.229368	0.10445	0.147202	0.160635	0.154472	0.105855	0.221911	0.00702439	-0.16297	-0.0516648	0.203228	-0.192357	-0.0169436	-0.192684	-0.132736	-0.0511656	-0.111335	-0.261504	grey|-0.2615
1183	STXBP5|Q5T5C0-2	grey	0.196849	0.191858	-0.00541673	-0.228411	-0.236014	-0.124213	-0.110295	0.0713346	0.0331919	-0.198342	-0.0225546	0.197461	0.339459	0.166411	0.0720409	-0.177368	-0.0653178	0.0211469	0.127626	0.0667531	0.260742	grey|0.2607
3038	ADO|Q96SZ5	grey	-0.13237	-0.185384	0.0553429	0.0940184	0.157064	0.0188299	-0.0200265	-0.0606485	0.0278571	0.159459	0.0113552	-0.0686789	-0.202759	-0.00414402	-0.24799	0.100995	-0.035861	0.0479864	-0.0358085	-0.0393112	-0.260354	grey|-0.2604
2528	MLF2|Q15773	grey	0.0775237	0.0525102	0.274739	-0.0292396	0.0737759	-0.125153	0.0188194	-0.0983948	0.30745	0.132022	0.235176	0.0164531	0.0607594	-0.0848229	0.133764	0.135084	0.0158675	0.216481	-0.15665	-0.125582	0.260393	grey|0.2604
3174	KALRN|O60229	grey	-0.0593582	0.0706461	-0.0717755	-0.197039	-0.158181	-0.0792514	-0.21601	-0.135996	-0.0670705	-0.202313	-0.0659211	0.227516	0.156694	-0.00799695	0.181382	0.0516499	0.1588	0.0982873	0.193333	0.109074	0.260024	grey|0.26
2914	FGFR1OP2|Q9NVK5	grey	0.0297591	-0.0713576	0.032173	0.135742	-0.0664624	-0.132768	-0.099034	-0.0705714	0.0885482	0.0530344	-0.0596085	-0.0242961	-0.146465	-0.0709575	-0.164977	-0.0805759	-0.00458431	-0.00887043	0.0635547	0.0671388	-0.257958	grey|-0.258
2972	MCEE|Q96PE7	grey	0.0747251	-0.0184827	0.114865	-0.100793	-0.113914	-0.0603116	-0.0587838	-0.101264	0.0102707	-0.129029	0.00230943	0.0674867	0.0980434	-0.0377973	0.178223	-0.0575886	0.0280348	0.173423	-0.0306588	0.0429168	0.257855	grey|0.2579
1458	VTA1|A0A087WY55	grey	0.0497442	-0.0124152	-0.0882956	0.0532992	0.0983774	0.0423797	0.0205262	0.0587592	0.0934164	0.180976	0.0508919	-0.00303156	-0.0221643	0.0532612	-0.245631	-0.0313152	-0.146524	-0.0525252	-0.0630555	-0.169423	-0.257082	grey|-0.2571
2353	ATP6AP2|O75787-2	grey	-0.130085	-0.0661137	-0.300655	-0.25762	-0.17263	-0.0715821	-0.299593	-0.00878773	-0.250722	-0.0200943	-0.0216206	0.279109	0.12652	0.199678	-0.305737	-0.127888	-0.117579	0.0380902	0.191133	0.122678	-0.257103	grey|-0.2571
2398	COL4A1|P02462-2	grey	-0.182469	-0.276187	-0.0533003	-0.0644705	0.0389228	0.290435	0.0765284	-0.0269022	-0.167439	0.0570252	0.0599269	-0.113981	-0.176275	-0.0835155	-0.15031	0.035363	-0.107544	0.00779952	-0.0265119	-0.00399618	-0.256818	grey|-0.2568
1354	HSDL1|Q3SXM5	grey	0.0112795	0.208713	0.0121704	-0.121663	-0.144232	-0.153866	-0.0354024	-0.0193159	-0.0824585	-0.316581	-0.23114	0.00145188	0.0731228	-0.114042	0.274507	0.0148438	0.207842	0.113018	0.221642	0.320074	0.256629	grey|0.2566
2563	SERINC1|Q9NRX5	grey	-0.000195347	-0.158021	-0.00323011	-0.116279	0.0927705	0.117088	0.0177607	0.0621212	0.0504368	0.248767	0.223023	-0.0825722	-0.0608242	0.0599981	-0.252422	-0.0295334	-0.133025	-0.0205668	-0.245545	-0.181283	-0.256394	grey|-0.2564
757	AK5|Q9Y6K8	grey	0.0540961	0.218234	-0.281307	-0.0119086	-0.0325984	-0.147308	-0.066008	0.0904126	0.118773	-0.202722	-0.239748	0.199402	0.237048	0.220529	0.196096	0.136571	0.295384	-0.110611	0.230853	0.195212	0.256067	grey|0.2561
856	SRCIN1|Q9C0H9-5	grey	0.137495	0.23624	-0.0266697	0.0979408	0.0341309	-0.212665	0.00345365	-0.0366853	0.168498	-0.0755261	-0.0848805	0.0698448	0.0838563	-0.0454351	0.243875	-0.0125119	0.135864	-0.0114095	0.0239056	0.146904	0.255651	grey|0.2557
3096	EIF3D|O15371-2	grey	0.0894808	0.226199	0.175293	0.113615	0.0807418	-0.0827906	0.142879	0.107492	0.00507881	-0.105526	-0.0544654	-0.0995898	0.048252	-0.094863	0.249169	0.0219598	0.130155	-0.0789272	0.0353672	0.0735267	0.255577	grey|0.2556
3416	CYP46A1|Q9Y6A2	grey	-0.106475	0.104981	-0.145962	-0.148409	-0.130077	-0.104847	-0.158595	-0.0160928	-0.0676789	-0.203562	-0.0878281	0.250525	0.229962	0.106871	0.170331	0.0475572	0.0753506	0.00633962	0.106706	0.0706489	0.255552	grey|0.2556
2826	NUDT4|Q9NZJ9	grey	-0.0887872	0.107031	-0.166798	-0.0978203	-0.187276	-0.0603459	-0.116443	0.0126053	0.0693635	-0.112336	-0.0183011	0.22945	0.240183	0.0570997	0.194501	0.0764035	0.157286	-0.0111012	0.0775644	0.0594933	0.255277	grey|0.2553
2	TUBA1B|P68363	grey	0.109288	0.374402	0.0112941	0.157202	0.0452152	-0.162083	0.121891	0.13294	0.220332	-0.0520754	-0.0867555	0.0138314	0.19439	0.16376	0.151599	-0.0124656	0.124621	-0.134251	0.0679189	0.00476766	0.255059	grey|0.2551
1630	SEC24C|P53992	grey	-0.170385	-0.065967	0.0658228	-0.196828	0.0831063	-0.022379	-0.150469	-0.231341	0.0628432	-0.0768811	0.175254	0.219893	0.0283902	-0.112934	0.230517	0.310467	0.258995	0.191923	0.0671889	-0.00842195	0.25477	grey|0.2548
2137	RMND1|Q9NWS8	grey	0.102321	0.0536629	0.0758474	-0.126371	-0.366567	-0.16944	-0.14697	-0.10728	-0.069557	-0.295067	-0.202291	0.0873954	0.105314	-0.111522	0.175784	-0.168438	0.139466	0.209053	0.187086	0.252506	0.254582	grey|0.2546
1006	ASNA1|A0A087WXS7	grey	0.0996959	0.276893	0.0869537	0.0979017	0.0717735	0.0230655	0.26363	0.226872	0.123185	-0.18069	-0.112849	-0.113551	0.133143	0.106584	0.205205	0.119258	0.141646	-0.145065	0.1014	0.0375234	0.254542	grey|0.2545
3493	PDE2A|O00408-4	grey	0.0340742	-0.0882399	-0.00881225	0.123754	-0.0671098	0.0567592	0.0588453	0.0153456	-0.0280864	0.01479	-0.0678753	-0.171335	-0.180809	-0.0774408	-0.13775	-0.133935	-0.0716384	0.0171154	0.0158441	0.0488905	-0.253935	grey|-0.2539
1434	UGGT1|Q9NYU2-2	grey	0.124811	0.099205	0.10419	-0.0014355	-0.210023	-0.268251	-0.115811	-0.209137	0.0939341	-0.290131	-0.237215	0.0844983	0.038114	-0.127305	0.27485	-0.0868692	0.190923	0.201561	0.125051	0.205912	0.25376	grey|0.2538
3446	DGKQ|H0YA20	grey	-0.0853236	-0.0195791	-0.0670139	-0.101064	-0.105313	-0.0594448	-0.140515	-0.113196	-0.0926707	-0.171365	-0.0235743	0.211685	0.11918	-0.036542	0.159724	0.134486	0.182982	0.0711597	0.241115	0.140503	0.253732	grey|0.2537
2256	ATXN2L|Q8WWM7-6	grey	-0.0878317	-0.137236	0.131508	-0.127028	0.187654	0.0755567	-0.0463307	-0.188042	0.17811	0.00696861	0.302921	0.0758643	-0.0425376	-0.200416	0.233911	0.281671	0.132848	0.213377	-0.163523	-0.117824	0.252884	grey|0.2529
1664	LYPLA2|O95372	grey	0.122498	0.251915	0.185928	0.0992636	0.0808409	0.0910855	0.227611	0.126577	0.142845	-0.0303454	0.0141018	-0.109805	0.105148	0.0495814	0.189557	0.0100855	-0.0499251	-0.0164653	-0.016272	-0.0372533	0.252318	grey|0.2523
1921	SRPK2|P78362	grey	0.138366	0.234447	-0.140402	0.0116334	0.0490252	-0.0537767	-0.0282774	-0.018152	0.0244529	-0.133069	-0.058068	0.151347	0.164197	0.0147732	0.193392	0.0485845	0.171056	-0.0426785	0.213296	0.159867	0.251686	grey|0.2517
2254	TSTA3|Q13630	grey	0.0242961	0.129899	0.104797	0.0890534	-0.138961	-0.0791138	0.062032	-0.000438349	0.0677026	-0.24896	-0.142821	-0.0278113	0.0552404	-0.109098	0.241658	0.0476265	0.18589	0.0150727	0.175755	0.228739	0.251556	grey|0.2516
1203	SNX2|O60749	grey	-0.0871369	-0.17108	0.0250177	0.0888865	0.219254	0.296146	0.150927	0.0521401	0.0577453	0.24381	0.175785	-0.105944	-0.130532	0.0731731	-0.18357	0.0657349	-0.140642	-0.0132314	-0.365287	-0.24105	-0.251496	grey|-0.2515
2557	CSPG5|O95196	grey	-0.136232	0.00493192	-0.154295	-0.22597	0.171863	0.0189844	-0.143146	-0.123579	-0.0942394	-0.0443696	0.261107	0.278239	0.170177	0.0470394	0.105808	0.168727	0.0787748	0.0865074	0.111004	0.0622026	0.251484	grey|0.2515
2323	AGAP1|Q9UPQ3-2	grey	0.056762	0.222291	-0.102925	-0.0613119	-0.00578187	-0.139798	-0.0848813	0.0717943	-0.110916	-0.228684	-0.0846756	0.139425	0.212963	0.110606	0.148839	-0.0295231	0.0935687	-0.0334722	0.204298	0.14639	0.251355	grey|0.2514
1233	RHEB|Q15382	grey	-0.0640835	-0.200212	-0.0583156	-0.035823	-0.0136175	-0.155711	-0.216349	-0.225377	-0.0934473	-0.0973175	-0.199745	0.0889207	-0.186593	-0.0998606	-0.101809	-0.00404896	0.141606	0.137804	0.125306	0.258737	-0.250784	grey|-0.2508
2046	UBA3|Q8TBC4-2	grey	-0.0873449	-0.0823732	0.120278	0.138887	0.12264	0.181515	0.231083	0.120941	0.0945243	0.234079	0.0156386	-0.244565	-0.188693	-0.0261167	-0.182398	0.10286	-0.00789977	-0.0974396	-0.0306657	-0.160467	-0.250424	grey|-0.2504
1626	LRRC40|Q9H9A6	grey	-0.230748	0.06233	-0.145098	-0.214729	0.0310093	-0.0510752	-0.154854	-0.0540791	0.0498948	-0.0794487	0.0966014	0.265624	0.208805	0.113586	0.0382754	0.219813	0.108051	0.0286477	0.140837	-0.0621126	0.250099	grey|0.2501
3084	GATSL2|A6NHX0	grey	-0.0807655	0.00197785	0.0509393	-0.178707	-0.037055	0.111048	-0.0525784	-0.0956993	0.0335818	-0.0905218	0.102949	0.11998	0.104201	0.00310954	0.197041	0.0701276	0.0195197	0.156595	-0.0375311	-0.0496194	0.249326	grey|0.2493
3281	PISD|Q9UG56	grey	-0.103204	0.0474273	-0.10473	-0.158875	0.0170831	-0.0513121	-0.0867134	-0.0420038	0.0232117	0.0102016	0.00691041	0.16189	0.122447	0.102678	0.12924	0.153169	0.0985189	-0.0858392	0.117516	0.00708904	0.248913	grey|0.2489
2950	ACSL4|O60488-2	grey	-0.0374231	0.141695	-0.171613	-0.0562354	-0.0460593	-0.0735765	-0.0782375	-0.0495321	0.0242973	-0.114175	-0.0869287	0.182989	0.16147	0.0636012	0.105309	0.0639159	0.141066	-0.0188538	0.214063	0.128403	0.248587	grey|0.2486
3324	SLC39A6|Q13433	grey	-0.0399604	0.0602928	-0.116447	-0.239186	-0.116073	-0.0271824	-0.191004	-0.0868465	-0.0280999	-0.137879	0.0248479	0.280342	0.21329	0.0941543	0.10161	-0.0195549	0.0547642	0.127279	0.106295	0.0354763	0.247727	grey|0.2477
1646	RPL26L1|Q9UNX3	grey	-0.166025	-0.21033	0.0880135	0.231083	0.110981	-0.185182	-0.131198	-0.251677	0.0717178	0.0333486	-0.0720892	-0.0648833	-0.404996	-0.215727	-0.0544648	0.271974	0.330232	0.0853543	0.135394	0.136806	-0.247395	grey|-0.2474
1810	SNX9|A0A087WYU1	grey	-0.0306151	0.215481	-0.0251331	0.134006	0.0423945	0.000413185	0.0707228	0.0612853	-0.0756793	-0.109717	-0.138478	-0.0159793	0.0264687	0.0145711	0.189586	0.0245316	0.151135	-0.134067	0.239108	0.172872	0.246814	grey|0.2468
2259	MROH1|E9PHY8	grey	-0.197384	-0.0394321	0.000947087	-0.126815	-0.0922857	-0.0956654	-0.138727	-0.11882	0.107945	-0.0275485	0.0275976	0.182987	0.0794849	-0.0293128	0.146332	0.229874	0.202321	0.152793	0.111924	-0.0648636	0.24587	grey|0.2459
3319	TBRG4|Q969Z0	grey	-0.180882	0.0766123	-0.010899	-0.0298646	-0.00372921	-0.0428742	-0.054391	-0.101341	0.0258708	-0.148277	-0.0484312	0.0582622	0.0159257	-0.0697088	0.242441	0.257281	0.269935	0.117364	0.142541	0.122233	0.245937	grey|0.2459
1676	CCDC132|Q96JG6	grey	-0.0600185	0.0381525	0.0290406	-0.217185	-0.139476	-0.161173	-0.239466	-0.123215	-0.0783488	-0.167647	0.0397476	0.256972	0.200561	0.0578655	0.112691	-0.0039416	0.0688645	0.148618	0.176403	0.0549775	0.24509	grey|0.2451
1693	RAB22A|Q9UL26	grey	-0.0781751	0.0743104	-0.0570142	-0.0432663	0.133682	0.170797	0.119807	0.123733	-0.0196532	-0.0444292	0.00250048	0.0828591	0.180218	0.142659	0.193464	0.199142	0.125932	-0.107562	-0.0740636	-0.104388	0.243023	grey|0.243
1056	PSMD13|Q9UNM6	grey	-0.128968	0.335423	-0.0227491	0.15732	0.177423	0.0330688	0.244089	0.233259	0.0551804	-0.0664901	-0.210435	-0.0889388	0.142709	0.154536	0.188365	0.198004	0.137278	-0.268554	0.0458855	-0.0441764	0.24287	grey|0.2429
2657	DLGAP4|Q9Y2H0-1	grey	-0.0615596	-0.0156117	-0.0501975	-0.227861	0.0152044	0.0377664	-0.0815714	-0.111206	-0.0107753	-0.154972	0.0676783	0.189487	0.084633	-0.0393632	0.243335	0.126288	0.121821	0.139398	0.0728168	0.0462509	0.242748	grey|0.2427
1143	PFDN6|O15212	grey	0.00185189	0.237856	-0.0762787	0.0202875	-0.0290203	-0.0601213	0.0501116	0.120182	-0.194701	-0.336115	-0.20722	0.0923427	0.214685	0.154267	0.219041	0.0357127	0.129222	-0.132753	0.145749	0.247953	0.241936	grey|0.2419
1266	LARP1|Q6PKG0	grey	-0.118588	-0.031174	-0.0459838	-0.0883919	-0.234655	-0.146286	-0.164078	-0.112919	0.0128291	-0.169453	-0.121027	0.14859	0.121611	-0.0389576	0.243257	0.0334332	0.117201	0.109886	0.110054	0.100314	0.241901	grey|0.2419
1952	TRIM3|O75382	grey	0.152115	0.314727	-0.0290488	0.0149188	0.0466473	0.0426221	0.163481	0.272101	0.110751	-0.0169399	0.0339715	0.0438286	0.268021	0.197482	0.122551	-0.115888	-0.0683006	-0.153662	-0.0800874	-0.0960312	0.241461	grey|0.2415
1959	RPL35|P42766	grey	-0.130957	-0.0815745	-0.0780612	-0.206807	-0.0415093	0.0620128	-0.0836955	-0.0577217	-0.0541228	-0.0195382	0.147986	0.181774	0.101584	-0.0362081	0.106691	0.21504	0.28787	0.0475409	0.0449811	-0.137631	0.241282	grey|0.2413
1235	HIBCH|Q6NVY1	grey	0.26077	0.213167	0.254588	0.194218	-0.0178083	-0.139467	0.204401	0.0550029	0.193497	-0.261377	-0.16147	-0.174874	0.00225316	-0.0950771	0.304618	0.0118625	0.247675	0.0512092	0.0471975	0.206831	0.241225	grey|0.2412
2676	TM9SF2|Q99805	grey	-0.156454	0.0656474	0.0418489	-0.051368	0.0714117	-0.14223	-0.0600527	-0.128749	0.0207928	-0.177183	-0.0326211	0.0771753	0.0511637	-0.0627862	0.195254	0.273155	0.282086	0.106899	0.151161	0.0785568	0.240908	grey|0.2409
1275	NDUFAF4|Q9P032	grey	-0.00874041	0.0431915	0.137048	-0.0678157	-0.126154	-0.164631	-0.181604	-0.223239	0.0597375	-0.188527	-0.104682	0.0880491	-0.0148797	-0.145415	0.234298	-0.0297493	0.135237	0.289005	0.0196805	0.243083	0.240636	grey|0.2406
611	RAB5B|P61020	grey	0.137561	0.0271152	-0.0617701	0.113711	0.0348743	0.14072	0.168884	0.228711	0.145463	0.244178	0.0463855	-0.0909862	0.072529	0.184194	-0.275141	-0.167043	-0.319772	-0.195293	-0.282751	-0.1649	-0.240197	grey|-0.2402
3154	ATP13A1|Q9HD20-2	grey	-0.0958143	0.0485753	0.0886146	0.0718799	0.0656568	-0.0105504	0.0222161	-0.11242	0.135324	-0.0832162	0.0180933	0.0238186	-0.0196026	-0.0803955	0.189298	0.173659	0.162788	0.103238	-0.011626	0.0313745	0.240212	grey|0.2402
1080	SCCPDH|Q8NBX0	grey	0.282417	0.265941	0.119841	0.111749	-0.0597114	-0.0935805	0.1192	0.0180659	0.118704	-0.193357	-0.112793	-0.0810321	0.0648838	0.00692989	0.254153	-0.193534	0.0244047	0.0256788	0.063026	0.121796	0.238856	grey|0.2389
3157	KATNB1|Q9BVA0	grey	-0.14041	0.0403357	-0.0628428	-0.0999886	-0.086527	-0.0663265	-0.103063	-0.0979845	0.0489279	-0.160617	-0.133458	0.123377	0.0579281	-0.00688308	0.158134	0.203347	0.246939	0.0925209	0.192941	0.0808742	0.237911	grey|0.2379
2990	EARS2|H3BTB7	grey	-0.221095	-0.0345663	-0.0592346	-0.123127	-0.0719462	-0.0860161	-0.116702	-0.0627789	-0.0183834	-0.0675313	-0.091739	0.118897	0.0909791	0.0242912	0.146664	0.183733	0.183658	0.0897141	0.115915	0.0197145	0.237565	grey|0.2376
2455	SNRPD3|P62318-2	grey	0.0549933	0.0573535	-0.00787988	0.29102	0.41286	0.115365	0.285277	0.166619	-0.227967	-0.00991753	-0.107683	-0.312456	-0.226505	-0.0367672	-0.0620595	-0.0301905	-0.13493	-0.291285	-0.240074	0.0826647	-0.237362	grey|-0.2374
1577	TFAM|Q00059	grey	0.0549291	-0.203292	-0.0105461	-0.0424477	-0.0590272	-0.103482	-0.177219	-0.255335	-0.0324703	-0.0470231	-0.0103784	-0.00461047	-0.233735	-0.214612	-0.113412	-0.0478447	0.0992042	0.166426	0.124945	0.226066	-0.236736	grey|-0.2367
3338	DGKE|I3L112	grey	-0.0394055	0.111444	-0.0695513	-0.0913325	-0.0234819	-0.0214861	0.0108254	0.00314542	-0.176645	-0.262108	-0.13095	0.090499	0.118766	0.0493147	0.232643	0.0883651	0.179705	-0.0446846	0.12246	0.122827	0.236718	grey|0.2367
1520	AGFG1|P52594-2	grey	0.0122427	-0.193077	0.054317	-0.0144657	-0.038749	0.0792981	-0.0718297	-0.0575809	0.0734083	0.188495	0.183327	0.0137266	-0.101664	-0.0694369	-0.260729	-0.0755032	-0.165615	0.137979	-0.128991	-0.133685	-0.236493	grey|-0.2365
2778	COQ6|Q9Y2Z9-3	grey	-0.0556785	0.0328113	0.179061	-0.0755883	-0.12036	-0.108558	-0.0526348	-0.11662	0.147411	-0.138775	-0.0827574	0.0747225	0.078924	-0.0252077	0.202042	0.0476577	0.0416831	0.202477	0.0212643	0.0456061	0.236392	grey|0.2364
1479	RPL18|G3V203	grey	-0.1242	-0.094819	0.100532	-0.178729	-0.117493	-0.139758	-0.185454	-0.194702	0.103378	0.00942104	0.0915802	0.19089	0.0644177	-0.122968	0.0823491	0.2084	0.353128	0.209556	0.0704061	-0.0215482	0.236102	grey|0.2361
1635	RPL18A|M0R117	grey	-0.205676	-0.0340633	-0.0847599	-0.183475	-0.194209	-0.262167	-0.303894	-0.24641	-0.0944721	-0.208742	-0.0545823	0.269449	0.0705323	-0.127485	0.0833642	0.180056	0.473826	0.209639	0.339653	0.152981	0.235727	grey|0.2357
218	PTPRZ1|P23471-2	grey	-0.118034	-0.252421	-0.224587	-0.105355	-0.0507449	0.160843	-0.0888508	-0.0148434	0.0848815	0.228416	0.148515	0.162281	0.0540112	0.16355	-0.261652	0.0290406	-0.172506	-0.013716	-0.0542779	-0.229519	-0.235306	grey|-0.2353
2308	ATG4B|Q9Y4P1-6	grey	0.129829	0.196369	0.0383505	-0.024912	-0.0330947	-0.0450335	0.0444601	0.0474425	-0.0570056	-0.219164	-0.0740515	0.03175	0.192466	0.0633852	0.141378	-0.0670734	0.0746537	-0.00538332	0.0707482	0.122336	0.235208	grey|0.2352
555	CKAP5|Q14008	grey	0.0765379	0.341763	0.0774996	0.203208	0.104587	-0.0691182	0.208372	0.233831	0.0418151	-0.0340474	-0.117324	-0.0694117	0.15771	0.114735	0.0456213	0.0384237	0.0440545	-0.237743	0.0915555	-0.0329579	0.234887	grey|0.2349
2418	PRKACG|P22612	grey	-0.0412636	0.111257	-0.0498575	-0.098872	0.0388994	0.0829083	0.114362	0.132591	-0.0914436	-0.0813915	0.0790361	0.035628	0.187163	0.143343	0.167157	0.0816879	-0.0242594	-0.119212	-0.0808029	-0.157332	0.234545	grey|0.2345
2605	WDR26|Q9H7D7-2	grey	-0.0141533	0.109293	-0.0506608	-0.0655229	0.116281	0.0118237	-0.00540102	0.0448074	-0.0451427	-0.125589	-0.0015809	0.142588	0.172184	0.101133	0.217241	0.125089	0.148108	-0.0249936	-0.0066539	0.0692751	0.234505	grey|0.2345
3122	OSBPL6|Q9BZF3-2	grey	0.114207	0.120914	0.0400259	-0.0716907	-0.085266	-0.0554008	-0.0925461	-0.105598	0.0029805	-0.169914	-0.0331388	0.0776193	0.0997611	-0.0622774	0.181326	-0.0791782	0.0141249	0.0890386	0.0202834	0.103499	0.234469	grey|0.2345
2301	BTF3|P20290	grey	0.0681053	0.146362	0.0718488	0.165525	0.131442	0.118056	0.224932	0.0967603	0.269822	-0.00282854	-0.00631726	-0.0792397	0.0631363	0.0268535	0.244402	0.182068	0.150059	-0.0894833	-0.116382	-0.0820858	0.234201	grey|0.2342
2848	GNB3|F5H100	grey	-0.0023963	-0.192794	-0.101632	-0.0878855	0.0829323	0.0417277	-0.0747012	-0.0358638	-0.0676592	0.118816	0.157107	0.0318143	-0.0828405	-0.0176639	-0.16982	-0.033985	-0.190585	0.0502608	-0.0238852	-0.0994271	-0.233981	grey|-0.234
2623	SEZ6L2|Q6UXD5-6	grey	0.0682508	0.0747072	0.0443693	-0.0930654	0.00277629	-0.177709	-0.209855	-0.178913	-0.0333661	-0.13849	0.0117423	0.148707	0.0161439	-0.0961086	0.289147	0.0210003	0.23281	0.162992	0.0769497	0.160541	0.233379	grey|0.2334
862	PCYOX1|Q9UHG3	grey	0.0391631	-0.0111788	0.111053	0.0614243	0.286097	0.144238	0.165635	0.126283	0.148272	0.1803	0.159462	-0.0924292	-0.0362388	0.163805	-0.215493	0.0571526	-0.145325	-0.0763916	-0.150707	-0.179377	-0.2331	grey|-0.2331
241	RAB6B|Q9NRW1	grey	0.300234	0.121234	0.143944	0.0918362	0.0483397	0.0761451	0.265955	0.361449	0.221083	0.332279	0.16255	-0.240119	0.101389	0.150126	-0.285872	-0.316573	-0.445836	-0.231931	-0.434895	-0.347472	-0.23298	grey|-0.233
1809	C16orf70|Q9BSU1	grey	-0.0418628	0.0898348	-0.0646588	-0.131332	-0.0393379	-0.0845772	-0.0873587	-0.0465437	-0.0700572	-0.164856	-0.0247521	0.193306	0.173116	0.107121	0.0887769	0.047978	0.0972878	0.0730146	0.223448	0.118655	0.233002	grey|0.233
2592	HERC4|Q5GLZ8-3	grey	-0.206301	0.130987	-0.133499	0.0173448	-0.0745947	0.00721201	-0.0117548	0.0562527	-0.116131	-0.184596	-0.221909	0.0924395	0.104244	0.0773585	0.169548	0.142704	0.216257	-0.0739853	0.305795	0.222602	0.232995	grey|0.233
1403	PSMD14|O00487	grey	-0.182184	0.162542	0.0744676	0.0371711	0.0936393	-0.0364175	0.12838	0.109235	0.0518848	-0.122016	-0.0589964	-0.036681	0.0623149	0.041368	0.159136	0.266552	0.190542	-0.060061	0.0641819	-0.0107614	0.232735	grey|0.2327
596	MTPN|P58546	grey	-0.0423554	0.210578	-0.0926607	0.00817966	0.0988188	0.0424106	0.119154	0.178969	-0.0358882	-0.0617586	0.00414581	0.0545789	0.225464	0.130217	0.191529	0.00545074	-0.054118	-0.206354	-0.0527474	-0.040147	0.232265	grey|0.2323
3490	HIGD2A|Q9BW72	grey	-0.0683318	0.054082	0.167453	-0.0242438	-0.0865	-0.0229211	0.0272846	-0.0647922	0.169956	-0.0954869	-0.00231065	-0.0055478	0.0366524	-0.108172	0.200443	0.126685	0.194292	0.161828	-0.00664564	0.0557652	0.232283	grey|0.2323
594	PTPN11|Q06124-2	grey	-0.0819121	0.0937892	-0.14706	-0.043204	0.164572	0.111218	0.0883219	0.0966925	0.0678342	0.0642347	0.149619	0.166977	0.257646	0.203251	0.135002	0.13264	0.0219505	-0.124832	-0.0396551	-0.0977425	0.232118	grey|0.2321
1212	MARS|P56192	grey	-0.13404	0.00131906	0.199153	0.011288	-0.0233796	-0.102344	0.023127	-0.123977	0.216293	-0.0935107	-0.0543079	-0.00180771	-0.0518002	-0.208979	0.222456	0.241227	0.287974	0.250627	-0.0547519	0.0134631	0.231808	grey|0.2318
3005	SPCS3|P61009	grey	-0.0820597	0.0745687	-0.066958	-0.00307874	0.17336	-0.0356999	0.0911094	0.0512162	0.0282865	-0.09911	-0.0923078	0.0169433	0.0649869	0.0163261	0.211013	0.242056	0.123932	-0.0739962	0.0809367	-0.000641879	0.231824	grey|0.2318
2505	SEH1L|K7ELV2	grey	0.0637161	0.0929531	-0.00279798	-0.064164	-0.0429151	0.0831787	0.0473864	0.0571102	0.0492122	-0.0461751	-0.0505988	0.0330004	0.16369	0.116755	0.159638	0.0121902	-0.0223226	0.0268682	-0.00738402	-0.0347645	0.231387	grey|0.2314
3227	HSPA8|A8K7Q2	grey	0.0302922	0.0380991	0.184458	0.0867935	0.0266277	0.0785495	0.0971258	-0.0166	0.140585	0.0264776	0.0954487	-0.0643727	0.0213999	-0.049108	0.232639	0.0572421	0.0813521	0.0765559	-0.111913	-0.111833	0.230889	grey|0.2309
1766	SCFD1|Q8WVM8	grey	0.159003	0.271607	0.0357825	0.0414941	0.0212016	-0.0522558	0.102565	0.127572	0.18947	-0.0599655	-0.0314675	0.0180777	0.198309	0.103471	0.168525	-0.00550979	0.0304017	-0.0788848	0.0672409	-0.0110688	0.229777	grey|0.2298
3105	CLTCL1|P53675-2	grey	-0.0817873	0.202309	-0.120707	-0.166605	-0.196341	-0.191546	-0.252938	-0.122585	-0.170938	-0.249669	-0.120782	0.285646	0.180373	0.0447829	0.0916667	0.0270132	0.194057	0.11312	0.401461	0.265033	0.229662	grey|0.2297
1575	EXOC2|Q96KP1	grey	-0.00113092	0.182828	-0.0487895	-0.0113911	-0.0101025	0.02521	0.119186	0.144541	-0.0952606	-0.197961	-0.158928	-0.026359	0.1463	0.109866	0.180068	0.0806433	0.0368862	-0.144244	0.0503076	0.0668063	0.228605	grey|0.2286
2670	WIPF2|Q8TF74	grey	-0.0940255	0.0224025	-0.037672	-0.161987	0.0412038	0.007689	-0.0546509	-0.0364141	0.0564031	-0.0223163	0.161863	0.171852	0.149092	0.0563574	0.0536391	0.177056	0.101475	0.0182204	0.0124445	-0.0625948	0.228368	grey|0.2284
2928	VPS25|Q9BRG1	grey	-0.107932	-0.0615729	0.0836305	-0.0487492	0.0723114	0.120658	0.00720753	-0.111604	0.0799034	-0.069758	0.114596	0.0314109	-0.0103722	-0.0759463	0.283539	0.188278	0.114824	0.102579	-0.089002	-0.0164904	0.228147	grey|0.2281
2197	GCDH|Q92947	grey	0.0106546	-0.0501911	0.0396489	-0.060714	-0.0742081	-0.0790789	-0.113483	-0.18932	0.0967852	-0.0707804	0.0587213	0.147118	0.0661331	-0.0741486	0.0682368	0.0851127	0.20277	0.253751	0.0841417	0.0817932	0.227755	grey|0.2278
990	HRSP12|P52758	grey	-0.0633822	-0.180672	0.0569489	0.0254025	0.0446485	0.19722	0.0763259	0.0623262	0.0493529	0.183627	0.112404	-0.140677	-0.104066	0.0804286	-0.161587	-0.021828	-0.190337	-0.0221925	-0.150935	-0.127242	-0.227569	grey|-0.2276
1965	EXOC3|O60645-3	grey	-0.182132	-0.120826	-0.18381	-0.0848238	-0.0270769	0.0577888	-0.0992098	0.0590565	0.0347278	0.20313	0.125512	0.154188	0.092001	0.206464	-0.357007	0.0632016	-0.0921116	-0.0346217	0.0313853	-0.119862	-0.227087	grey|-0.2271
2033	PTPRN2|Q92932-4	grey	-0.0659384	0.193288	-0.0925196	-0.230747	-0.0413968	0.0194905	-0.0447882	0.155612	-0.120205	-0.125393	0.0655275	0.20443	0.319906	0.188345	-0.0188073	0.00208428	-0.0128468	-0.0530016	0.0784325	-0.0188198	0.227115	grey|0.2271
3496	FBXO44|Q9H4M3	grey	0.0181748	0.252208	-0.013898	0.0554041	0.0119287	-0.0751432	0.111551	0.146888	-0.0574722	-0.137666	-0.136535	-0.077909	0.124042	0.110183	0.228597	0.00411109	0.0634256	-0.133092	0.0563847	0.0665038	0.226972	grey|0.227
521	PIN1|Q13526	grey	-0.135349	-0.0992403	0.11191	-0.208382	-0.190229	-0.112374	-0.206581	-0.135465	0.132369	-0.0759832	0.0670795	0.255248	0.139186	-0.0551182	0.0908954	0.126304	0.0607808	0.203573	0.00460568	-0.0188726	0.226386	grey|0.2264
1316	NUDCD3|Q8IVD9	grey	0.18179	0.0630046	0.0158464	0.111545	0.00593397	-0.0489918	-0.0306747	-0.0190182	0.0272208	0.0830669	0.0288326	-0.00384805	-0.00652715	0.0102317	-0.182683	-0.231782	-0.150585	0.00392027	-0.0215522	0.0662289	-0.226094	grey|-0.2261
2244	UBE2V1|Q13404-1	grey	-0.0182264	-0.063778	0.0287562	0.0362518	0.0272051	0.0238781	0.00120419	0.0564487	0.13452	0.273869	0.187218	-0.0066992	-0.0501712	-0.0145064	-0.199008	-0.0246628	-0.0721051	-0.0657826	-0.201667	-0.209151	-0.225986	grey|-0.226
2051	C2CD2L|O14523	grey	0.00222497	0.0122722	-0.0260303	-0.105719	0.0646759	-0.0776104	-0.0627974	-0.0442738	-0.140835	-0.17041	-0.00148899	0.165837	0.197868	0.0812022	0.109511	0.0351393	0.0287828	0.0176628	0.0765049	0.0883303	0.225969	grey|0.226
3327	PCBD2|H0YA52	grey	0.0640215	0.16363	-0.00336849	-0.0530212	0.0150891	0.0979538	0.162714	0.215734	0.10905	0.0675988	0.0235132	-0.0373347	0.197888	0.146466	0.0461996	0.0792577	0.00647412	-0.164599	-0.0101938	-0.11451	0.225738	grey|0.2257
3361	SLC25A42|Q86VD7	grey	-0.00363297	0.0878038	0.0542935	-0.0827271	-0.0368327	-0.112448	-0.0188652	-0.0215296	0.112049	-0.106936	0.0471312	0.0704734	0.130915	0.0309348	0.194174	0.00770417	-0.00834294	0.05024	0.0186775	0.0103589	0.225725	grey|0.2257
3093	PTPRT|B1AJS0	grey	-0.0213667	0.1535	-0.0488155	-0.177235	-0.110973	-0.113066	-0.0800068	0.0577476	-0.0120894	-0.080662	0.0812956	0.181806	0.235506	0.146764	0.0402191	0.0333741	0.0439066	-0.030883	0.186028	0.010319	0.22511	grey|0.2251
1414	VPS45|Q9NRW7	grey	-0.0696535	0.0942306	-0.131532	-0.116586	0.0267334	-0.0547584	-0.118355	-0.0396186	-0.260151	-0.225907	-0.114914	0.210006	0.147758	0.099597	0.070757	0.0269915	0.0360911	0.00243123	0.246005	0.130778	0.225022	grey|0.225
3519	AKTIP|Q9H8T0	grey	-0.149517	-0.0450874	0.0591575	-0.125879	-0.030316	-0.0779088	-0.151872	-0.185135	0.0802683	-0.0991652	0.003906	0.109943	-0.0233075	-0.100311	0.196336	0.159358	0.17003	0.150543	0.00627493	0.00251496	0.224981	grey|0.225
314	SKP1|P63208	grey	-0.00919729	0.0284177	0.0839486	0.0202494	-0.0590007	0.150664	0.199378	0.11267	0.259448	0.0768638	0.214554	-0.0971162	0.136363	-0.0209599	0.178943	0.142421	-0.044424	-0.0281802	-0.205967	-0.196516	0.224809	grey|0.2248
2984	UBR1|Q8IWV7	grey	-0.0246058	0.206637	-0.00290876	-0.0614767	-0.070246	-0.0332755	0.0746626	0.108444	0.162692	-0.122702	-0.1748	-0.0214374	0.168949	0.0947867	0.15682	0.0637546	0.105537	-0.00533282	0.0631654	0.0494434	0.224485	grey|0.2245
1558	PACSIN2|Q9UNF0-2	grey	0.249841	0.263932	0.00620382	-0.0324026	-0.00286151	0.0046047	0.207065	0.245347	-0.0497647	-0.134356	-0.0764233	-0.0922264	0.192825	0.180863	0.183832	-0.116969	-0.0436886	-0.141683	-0.0265806	0.0170318	0.224349	grey|0.2243
726	RANBP1|P43487-2	grey	0.00528095	0.135258	0.0392646	0.0502801	0.123613	0.0209331	0.091864	0.125135	0.184624	0.068304	0.0218751	0.0590944	0.203118	0.15117	0.136568	0.159749	0.0180735	-0.0866569	-0.105795	-0.0951878	0.224042	grey|0.224
3045	MYDGF|Q969H8	grey	0.0979928	0.0859356	0.0270861	0.123883	0.0855094	-0.00240427	0.17154	0.182688	-0.0400947	0.0336715	-0.104763	-0.169516	-0.045183	0.0987061	-0.0796849	-0.173482	-0.108941	-0.199582	-0.136388	0.032923	-0.223674	grey|-0.2237
3246	DCTN5|Q9BTE1-2	grey	-0.0707942	-0.061594	-0.0176641	0.112998	0.0865147	0.0770532	0.065482	0.0611429	0.13255	0.26059	0.0639699	-0.119016	-0.135855	0.0122506	-0.210053	0.114515	-0.00485155	-0.0636977	-0.0298554	-0.0639067	-0.223337	grey|-0.2233
3075	AIFM3|Q96NN9-3	grey	0.097403	0.149642	0.249962	0.0541976	0.0511427	-0.0302414	0.13694	-0.0538291	-0.0385224	-0.20726	-0.0961731	-0.154993	-0.0669291	-0.128053	0.284267	0.0173323	0.091187	0.0934408	-0.0411729	0.10973	0.223095	grey|0.2231
3647	CLUH|O75153	grey	-0.100662	-0.0374162	-0.0227995	-0.122655	0.0856461	-0.010266	-0.106916	-0.0835574	-0.0139977	0.0408321	0.116418	0.199837	0.130291	0.0245216	0.162318	0.157526	0.0657456	0.0615683	0.0582826	-0.020512	0.223	grey|0.223
1832	C2CD5|Q86YS7-2	grey	-0.0277258	0.151739	-0.129951	-0.151071	0.149072	-0.0538041	-0.0929631	-0.0205695	-0.242965	-0.141406	-0.0391387	0.194796	0.0975409	0.101443	0.201277	0.114771	0.113695	-0.0580944	0.181097	0.117128	0.222619	grey|0.2226
1715	ILVBL|A1L0T0	grey	0.201246	0.298738	0.133752	0.0870348	0.000649929	-0.058521	0.19722	0.159808	0.0420584	-0.190366	-0.134576	-0.117464	0.1157	0.0180481	0.174963	-0.0573019	0.0192773	-0.0970233	0.105263	0.0672692	0.222398	grey|0.2224
2220	NHP2L1|P55769	grey	-0.184267	-0.219159	0.000504504	0.119481	0.133129	0.0832104	0.00248663	-0.100041	-0.0236597	0.106348	0.00806408	-0.110672	-0.244414	-0.0633904	-0.179141	0.197111	0.00583252	0.0629321	-0.0159907	-0.0891784	-0.222348	grey|-0.2223
1894	STRN|O43815	grey	-0.113424	0.00167963	-0.0100942	-0.127722	0.029772	-0.0737918	-0.113113	-0.117099	-0.0469965	-0.0680573	0.125495	0.173741	0.0829314	-0.0553621	0.14668	0.202081	0.227624	0.126522	0.0332341	-0.042766	0.221527	grey|0.2215
2421	HNRNPLL|B7WPG3	grey	-0.0525815	0.0886649	0.020857	0.0416093	0.226361	0.0372214	0.0731164	0.0229699	0.00711693	-0.0299883	0.0549559	0.059601	0.101733	0.0793365	0.147655	0.234903	0.188618	-0.0139955	0.0619673	0.0290117	0.220636	grey|0.2206
1859	PPID|Q08752	grey	0.0605492	0.0783422	-0.0940193	-0.0549967	-0.0158725	-0.0498876	-0.0550071	-0.0716381	-0.00876034	-0.0974173	0.0239232	0.139117	0.134963	-0.00737693	0.187977	0.0606804	0.149744	0.0187655	0.0799744	0.0700138	0.22033	grey|0.2203
2293	PSMB4|P28070	grey	-0.0573074	-0.0369763	0.0689927	0.124611	0.18464	0.148022	0.168798	0.117093	0.110462	0.193032	0.139884	-0.111824	-0.0575488	0.0335854	-0.194539	0.180035	-0.0694247	-0.0490785	-0.097183	-0.147848	-0.220046	grey|-0.22
3355	CENPV|Q7Z7K6-3	grey	-0.138816	-0.129456	0.0696563	0.112753	0.363673	0.138064	0.114899	-0.104001	-0.0788131	0.0639815	-0.0160386	-0.134153	-0.342811	-0.146997	-0.0422469	0.178469	0.1121	-0.0347717	-0.152372	-0.0283558	-0.220003	grey|-0.22
3585	RBX1|P62877	grey	3.32e-05	0.129485	-0.0734846	-0.106708	-0.0414859	-0.144824	-0.109562	-0.0456568	0.0221821	0.0150235	0.0390177	0.159484	0.126951	0.0390836	0.066014	-0.00292796	0.0981033	0.0515435	0.105498	0.0551146	0.218847	grey|0.2188
105	RPS27A|P62979	grey	-0.0622603	0.0621299	0.0411222	0.143806	0.0228026	0.0708197	0.18459	0.272758	0.0477298	0.226071	0.00904776	-0.222799	-0.0698882	0.0842254	-0.156884	-0.0365241	-0.125833	-0.254045	-0.000169696	-0.0670592	-0.218561	grey|-0.2186
2662	NDEL1|A6NIZ0	grey	-0.00420579	0.144654	-0.0337248	-0.0490535	-0.0988738	-0.0363398	-0.0190201	0.0665121	-0.0516665	-0.0729717	-0.0715401	0.106987	0.170783	0.0568047	0.122021	-0.0324238	0.0131326	-0.048957	0.0861757	0.0713725	0.218299	grey|0.2183
2651	RBFOX1|I3L1D4	grey	-0.0772912	0.0259998	-0.0152794	0.0443662	0.138767	-0.10579	-0.0431607	-0.153862	0.0336025	-0.161419	-0.0694024	0.0359927	-0.0578928	-0.120765	0.286632	0.192756	0.310713	0.0515048	0.0573867	0.17227	0.217995	grey|0.218
3197	CUL4A|Q13619	grey	0.0917035	0.256652	0.0757588	-0.0123749	0.0208713	0.0833085	0.137891	0.124137	0.0765785	-0.137277	-0.0621559	-0.0244852	0.160628	0.131748	0.166206	-0.0011416	0.0166628	-0.0427432	0.135874	0.0522708	0.217592	grey|0.2176
2717	RANBP6|O60518	grey	-0.101187	0.0489019	-0.102257	-0.172984	-0.118043	-0.18092	-0.202468	-0.127935	-0.202357	-0.261077	-0.11519	0.117862	0.045627	-0.0402573	0.190316	0.0168143	0.153017	0.0131813	0.21761	0.172444	0.217359	grey|0.2174
1298	RPS19|P39019	grey	0.128512	-0.0284113	0.0188178	0.233954	0.173553	-0.0539332	0.130821	-0.0115288	0.0212441	-0.0950918	-0.266695	-0.197378	-0.19823	-0.0897686	0.0195484	-0.0251572	0.0656836	-0.0799393	-0.0951245	0.158639	-0.21713	grey|-0.2171
1518	KPNA3|O00505	grey	0.135238	0.213718	0.0712929	-0.00966595	-0.0760453	-0.0282212	0.18995	0.218596	0.0900848	-0.0932988	-0.123461	-0.0638018	0.217898	0.120879	0.133227	-0.0704125	-0.0368979	-0.140111	-0.00522279	0.00957224	0.21702	grey|0.217
2596	PRPSAP1|Q14558	grey	0.0759279	0.156746	-0.0236063	-0.0197389	-0.0462805	-0.0471347	0.129821	0.0878862	0.117237	-0.0353768	-0.0846876	-0.0158794	0.180806	0.0430376	0.107838	0.0853325	0.111787	-0.0553714	0.029127	-0.0547184	0.216879	grey|0.2169
1166	EPHX1|P07099	grey	0.10212	0.00214407	0.0640785	0.184958	-0.0578079	0.162764	0.238702	0.114553	-0.0405005	-0.0727841	-0.220093	-0.33298	-0.189117	-0.0786833	-0.0089126	-0.147323	-0.114512	-0.0730214	-0.00281091	0.123925	-0.216716	grey|-0.2167
2937	TOMM40|O96008	grey	-0.0542876	-0.0660241	0.0575664	-0.123513	-0.071739	-0.0637389	-0.124242	-0.244585	-0.0060816	-0.133806	0.0467698	0.117817	-0.00605825	-0.163994	0.204379	0.122285	0.109006	0.249805	0.0897485	0.0443361	0.216586	grey|0.2166
844	GABARAPL2|P60520	grey	0.0624785	0.0894984	-0.0434681	0.197108	0.251465	0.12131	0.237673	0.209272	-0.0661109	0.0958188	-0.0654735	-0.190589	-0.0917898	0.155615	-0.0653555	-0.0869694	-0.191424	-0.257055	-0.116732	-0.000825452	-0.216436	grey|-0.2164
1691	RAB3D|O95716	grey	-0.0614947	0.0476015	-0.191935	-0.325917	-0.136111	-0.0501436	-0.148102	0.0302078	-0.0689766	0.0172801	0.0901076	0.234233	0.263696	0.127956	0.0225935	-0.0112596	0.0286113	0.0205941	0.0939433	-0.0731699	0.216164	grey|0.2162
2974	ATL2|Q8NHH9-4	grey	0.0447362	0.110494	-0.0926562	-0.173062	-0.0201189	0.00015152	-0.0424399	0.0555051	-0.0111457	-0.0977796	-0.000436924	0.168922	0.226179	0.148928	0.0913235	-0.0292544	0.00319779	0.0140183	0.0968845	-0.00689674	0.215974	grey|0.216
2571	PPP1CC|P36873	grey	-0.139169	-0.124656	0.0177588	0.0103811	0.143677	0.0638489	0.00660861	0.0496907	0.161077	0.278958	0.21763	0.0225088	-0.0109422	0.158493	-0.277809	0.119886	-0.179304	0.0595658	-0.220512	-0.278939	-0.21541	grey|-0.2154
1408	PROSC|O94903	grey	0.218369	0.450936	-0.0231438	0.215297	-0.0420735	0.0445127	0.271256	0.333126	-0.0148625	-0.162832	-0.250919	-0.147365	0.176432	0.16354	0.208645	-0.263506	-0.125537	-0.265429	-0.0209908	0.0608948	0.214933	grey|0.2149
2827	KITM|O00142-2	grey	0.0367824	0.0567109	-0.0160755	-0.122968	-0.199633	-0.0652926	-0.155754	-0.111005	0.0440664	-0.180632	0.0047829	0.179302	0.166229	0.0462591	0.116684	-0.0161636	0.0620555	0.152299	0.00212888	0.0634322	0.214545	grey|0.2145
3487	HECTD3|Q5T447	grey	-0.0528666	0.0807012	-0.029092	-0.0498034	0.0542912	-0.0769592	-0.0659303	-0.0622938	-0.00699231	-0.0775595	0.00874808	0.100626	0.0392069	-0.0179165	0.181288	0.171249	0.199541	-0.0229002	0.0299029	0.00215733	0.214082	grey|0.2141
2731	CSNK1G2|P78368	grey	-0.0222658	-0.056986	0.0103987	0.114702	0.103264	0.0407424	-0.00513928	0.0101226	0.1007	0.133246	0.0448461	-0.00438263	-0.0459395	0.0846973	-0.184012	-0.0302871	-0.0986383	-0.0403559	-0.0762794	-0.0425091	-0.213989	grey|-0.214
3449	PUM1|E9PR38	grey	-0.000101132	0.125876	0.0811826	0.0408632	0.00510755	-0.120721	-0.0171718	-0.0508877	0.0420211	-0.0221797	-0.0192371	0.0282148	0.0449368	-0.0855789	0.166838	0.132967	0.175935	0.0649454	0.0211667	0.0866263	0.213965	grey|0.214
3427	STAU1|A0A087X1A5	grey	-0.0181604	0.0832676	-0.0361457	-0.0349602	0.0756493	-0.099483	-0.137609	-0.172909	0.0277009	-0.139451	-0.0327066	0.182062	0.0414978	-0.00446667	0.205815	0.0867174	0.0778175	0.164015	0.130558	0.121867	0.21368	grey|0.2137
1999	COX7A1|P24310	grey	-0.159089	-0.292932	0.178435	-0.0352241	0.18555	0.0531743	-0.0826845	-0.218894	-0.122245	0.113677	0.132959	-0.0672983	-0.338472	-0.191175	-0.0406006	0.134043	0.000811921	0.127297	-0.104356	-0.0266759	-0.213131	grey|-0.2131
2281	GAPVD1|Q14C86-5	grey	0.0343361	0.22788	0.0784047	0.111139	0.0771272	-0.0723138	0.130873	0.0903237	0.0796428	-0.0844946	-0.197455	-0.0867989	0.0362051	0.0613558	0.144547	0.0216623	0.0663959	-0.0623605	-0.00583005	0.0177568	0.212965	grey|0.213
3689	SMARCC2|Q8TAQ2-2	grey	0.0535298	0.128668	-0.110496	-0.011028	0.0847675	0.00277709	0.0685386	0.0594961	-0.0184176	-0.089663	-0.0154827	0.050106	0.117966	0.0765414	0.10598	0.146826	0.165905	-0.0999978	0.132605	0.0265145	0.212873	grey|0.2129
2433	CDS2|O95674	grey	-0.0274281	0.118244	-0.210782	-0.287876	0.0843945	0.126009	-0.0301455	0.130779	0.00880446	0.0448832	0.166909	0.247105	0.323746	0.289498	0.101255	0.0910488	-0.110593	-0.123147	0.00284429	-0.191156	0.212713	grey|0.2127
2998	ABCB7|B4DGL8	grey	0.0642874	0.0432685	0.132821	-0.0906911	0.0977237	0.013659	0.032249	-0.103234	-0.128011	-0.222358	-0.0264518	0.000496066	-0.0118136	-0.127405	0.232439	0.0264955	0.058758	0.109489	0.0105849	0.0772765	0.21262	grey|0.2126
1373	ACSL3|O95573	grey	-0.204625	0.126417	-0.12914	-0.117789	0.1886	-0.0319292	-0.0821508	-0.0548547	-0.00786866	-0.0141615	0.0843061	0.260402	0.193353	0.140115	0.0337969	0.214361	0.18843	-0.0342272	0.20657	0.0446871	0.212245	grey|0.2122
2569	KATNAL2|K7EM02	grey	-0.0132872	0.0267641	-0.0290157	0.0765496	0.0835117	0.082151	0.159763	0.234821	0.0156472	0.145281	-0.0876215	-0.123781	-0.00130211	0.225747	-0.190658	-0.00936063	-0.128901	-0.220631	-0.141704	-0.141911	-0.211651	grey|-0.2117
3614	TRAPPC8|Q9Y2L5-2	grey	-0.0508091	-0.0261821	0.0536381	-0.170854	-0.201863	-0.112907	-0.209286	-0.17061	-0.0145331	-0.198457	0.00817809	0.211903	0.0733956	-0.0782652	0.171667	0.0377306	0.139044	0.198922	0.0609313	0.0692373	0.211202	grey|0.2112
1215	STAM|Q92783-2	grey	-0.0886954	0.0337788	0.0128733	-0.0778026	0.0815263	-0.0890485	-0.115802	-0.0711831	0.0628361	0.0263206	0.153269	0.186835	0.154718	0.149299	0.0561334	0.0468653	-0.099073	0.092683	-0.106879	-0.124222	0.2109	grey|0.2109
1527	ARF6|P62330	grey	0.00898969	0.10694	0.0774946	-0.0511094	0.0233434	-0.0112628	0.0320037	-0.0113501	0.0884369	-0.0799355	-0.000967203	0.0928601	0.17158	0.0404297	0.0469928	0.10722	0.0395684	0.108441	0.00765951	-0.0245745	0.210778	grey|0.2108
3019	TBAL3|A6NHL2-2	grey	-0.0226376	-0.0690028	-0.0381499	0.0976734	0.073204	0.0218471	0.0513679	0.112699	-0.061291	0.14602	-0.00735339	-0.102508	-0.109449	0.0354905	-0.192096	-0.0157542	-0.093456	-0.146134	-0.0182005	-0.0779773	-0.210485	grey|-0.2105
1622	TTLL12|Q14166	grey	0.0517649	0.122722	0.117202	0.0211021	-0.00050918	0.0381388	0.073333	0.0613901	0.00569283	0.00110272	0.019236	-0.06272	0.0987678	0.0682695	0.109092	-0.0119259	-0.0646082	-0.00684432	-0.00087921	-0.0568064	0.210413	grey|0.2104
2500	STX16|O14662	grey	0.197069	0.211925	0.230349	0.0514463	-5.38e-05	0.0453537	0.164844	0.0812264	-0.0438628	-0.195199	3.66e-05	-0.138427	0.0582244	-0.0754883	0.21706	-0.0649598	0.0207897	-0.00573988	0.0360465	0.0384984	0.210422	grey|0.2104
1256	NCS1|P62166	grey	0.0423764	0.234103	-0.191253	-0.0926659	-0.0601778	-0.16607	-0.108463	0.140201	-0.322221	-0.212725	-0.236886	0.208887	0.263019	0.238035	0.0632337	-0.11791	0.070337	-0.136002	0.301903	0.180603	0.210298	grey|0.2103
2368	SYNJ2BP-COX16|A0A087X1F5	grey	-0.0963783	-0.0295423	-0.00325672	-0.242474	-0.134226	-0.119696	-0.263874	-0.211755	-0.179833	-0.275855	0.00491986	0.230452	0.0693149	-0.103266	0.180239	0.0796684	0.236112	0.200394	0.24476	0.214123	0.210116	grey|0.2101
3153	MTMR12|Q9C0I1-3	grey	-0.0372611	0.1753	-0.13031	0.00146042	0.0650644	0.0822372	0.124559	0.107496	0.0470726	-0.159367	-0.0681258	0.0381491	0.199423	0.207194	0.107993	0.0910632	0.00658247	-0.160539	0.124438	0.0766396	0.210149	grey|0.2101
1031	HMOX2|P30519	grey	-0.0485025	0.0822801	0.172253	0.0220357	-0.167626	-0.150152	-0.049478	-0.143219	0.287819	-0.0647386	-0.0943637	0.0576414	0.0597736	-0.0598197	0.132607	0.101701	0.146634	0.173786	0.0646711	0.0205897	0.209038	grey|0.209
1102	KARS|Q15046	grey	0.199838	0.206821	0.231839	0.130252	-0.0771432	-0.223499	0.0447835	-0.0893458	0.0777164	-0.327944	-0.280222	-0.0804426	-0.0408116	-0.18784	0.310357	-0.0920158	0.203863	0.123297	0.0832723	0.247491	0.208796	grey|0.2088
1328	ARFGEF2|Q9Y6D5	grey	-0.0944788	-0.0029448	-0.0328539	-0.142441	-0.000731796	-0.0616272	-0.159113	-0.169144	-0.12811	-0.147836	-0.00217132	0.184816	0.0343973	0.000105071	0.0942649	0.149028	0.159273	0.116265	0.359397	0.0909371	0.208756	grey|0.2088
3322	PPP1R1A|F8VR76	grey	0.00144389	0.111176	0.116822	0.0817991	0.0924986	0.0724164	0.158258	0.127738	0.0821875	-0.0725436	0.0760919	-0.0691099	0.0850311	0.0415972	0.190964	0.132361	0.074933	-0.123731	-0.0218585	-0.0630822	0.208547	grey|0.2085
2934	PREX1|Q8TCU6	grey	-0.0618965	0.101639	-0.0190921	-0.0659466	0.0448801	0.113976	0.0947368	0.0835138	-0.0709576	-0.116631	-0.0990121	0.00093165	0.0664929	0.0346314	0.138472	0.117946	0.172921	-0.0397795	0.187369	0.090505	0.208301	grey|0.2083
1673	ACYP1|P07311	grey	0.134674	0.0629242	-0.0369644	0.0036897	0.00575301	0.132151	0.0878639	0.221501	0.0168902	0.173267	0.0593705	-0.032229	0.122689	0.208548	-0.207822	-0.184633	-0.334665	-0.134491	-0.0844058	-0.104012	-0.208144	grey|-0.2081
1967	C6orf203|Q9P0P8	grey	-0.0296884	0.0736503	0.0878459	-0.0825084	-0.135742	-0.126102	-0.043116	-0.0324999	0.0264996	-0.184818	-0.147465	0.0726008	0.139912	0.00378395	0.155214	0.017869	0.093102	0.123682	0.129186	0.0624268	0.208028	grey|0.208
1878	HECTD4|J3KPF0	grey	-0.0630525	0.10944	0.0402766	-0.0860985	-0.106723	-0.0950668	-0.0751626	-0.0134021	-0.208138	-0.241107	-0.107497	0.0866844	0.167844	0.0587038	0.120608	-0.00253197	0.102157	0.058168	0.22874	0.23345	0.207917	grey|0.2079
2958	CDC42BPA|Q5VT25-4	grey	0.205848	0.203891	0.0799504	-0.0269596	-0.0581562	-0.0814812	0.0993543	0.10685	0.0445038	-0.155226	-0.0347523	-0.0319003	0.150356	0.0394138	0.211477	-0.12034	-0.0667921	-0.0629715	-0.0136458	0.0161657	0.207561	grey|0.2076
1199	ATOX1|O00244	grey	-0.0664389	0.138287	-0.0945692	-0.025573	0.174722	0.101689	0.183583	0.212519	0.119912	0.164972	0.228712	0.0090377	0.238935	0.152245	0.0672345	0.22225	0.0109846	-0.222615	-0.0650168	-0.202983	0.206855	grey|0.2069
884	MYL6|P60660-2	grey	0.130574	-0.0362249	0.101334	0.18171	0.115459	0.207934	0.292466	0.150245	0.14746	0.0826341	-0.0337785	-0.249961	-0.144603	0.0462297	-0.0969471	-0.0133095	-0.124902	-0.117223	-0.237883	-0.127382	-0.20646	grey|-0.2065
3598	CBX5|P45973	grey	-0.157025	-0.278805	0.0213063	0.00256448	0.0362638	-0.03414	-0.14346	-0.207852	-0.0297069	0.0587388	0.054632	0.0174271	-0.199763	-0.141608	-0.193353	0.0440932	-0.00955551	0.137808	-0.0324618	0.0160971	-0.206411	grey|-0.2064
2788	TBCC|Q15814	grey	-0.095756	0.00734531	-0.0465026	-0.153035	0.0332435	-0.0391198	-0.179126	-0.10018	0.0985302	0.0040919	0.193113	0.238344	0.0904725	0.0812351	0.073636	0.10664	0.0411452	0.0648191	-0.0427489	-0.123043	0.206122	grey|0.2061
3370	PRKAA2|A0A087WXX9	grey	0.0123448	0.114476	0.0240201	-0.0267546	-0.0503781	-0.054499	0.0571208	0.0876483	0.0484387	-0.0980518	-0.0936882	0.0214552	0.116257	0.0602367	0.156157	0.024007	0.138423	-0.0545978	0.131068	0.0577373	0.205747	grey|0.2057
1516	RPS23|P62266	grey	0.037775	-0.130514	0.0251217	0.068246	-0.00575033	-0.128049	-0.0368687	-0.176323	-0.0844719	-0.110555	-0.131854	-0.114508	-0.31871	-0.310841	-0.0331462	-0.0531797	0.154429	0.0630205	-0.0866344	0.120082	-0.205474	grey|-0.2055
823	SPARCL1|Q14515	grey	-0.209392	-0.29758	0.136406	-0.087805	0.03315	0.274573	0.0106673	-0.0927895	0.0694306	0.299937	0.293606	-0.046002	-0.136946	-0.0914661	-0.127682	0.0812755	-0.126256	0.155957	-0.158675	-0.207385	-0.205317	grey|-0.2053
2660	L2HGDH|Q9H9P8	grey	-0.0894577	0.0187123	-0.0534795	-0.147725	0.0169056	-0.0221166	-0.0470368	-0.0530603	-0.0528747	-0.19528	-0.0371569	0.127146	0.110183	-0.0087739	0.0985722	0.10454	0.126234	0.0436442	0.0979203	0.0280503	0.205245	grey|0.2052
3430	FMR1|A8MQB8	grey	-0.081913	-0.0175039	0.0138686	-0.0485159	0.036207	0.089027	0.0359986	0.000619127	-0.0812072	-0.149571	-0.0470481	0.013468	0.0705317	0.0582223	0.200285	0.105487	0.0499626	0.0544555	-0.0294457	-0.0195672	0.205132	grey|0.2051
2763	MRPS27|Q92552	grey	-0.277481	-0.116381	-0.0413061	-0.142509	-0.0147478	0.0443171	-0.0979707	-0.111561	0.0854838	0.013425	0.121042	0.144874	0.0485972	-0.098791	0.116915	0.331893	0.252915	0.121938	0.0520559	-0.118501	0.204823	grey|0.2048
3658	MPDU1|J3QS48	grey	0.121148	0.186973	0.067424	-0.0035724	-0.00317653	-0.0979332	-0.0211868	-0.0929506	-0.108862	-0.262277	-0.0996253	0.0305593	0.0298678	-0.0998283	0.189339	-0.0890995	0.144369	0.0159481	0.193058	0.236313	0.204815	grey|0.2048
2909	ATG2B|Q96BY7	grey	0.174799	0.232418	0.0571626	-0.0422568	-0.150158	-0.241503	-0.0379899	-0.0176816	0.0420803	-0.178209	-0.0636104	0.084456	0.171036	0.0181402	0.0667434	-0.109299	0.0710089	0.0952267	0.180777	0.139303	0.204562	grey|0.2046
1285	TXNRD2|E7ENA2	grey	-0.0653367	0.127273	-0.028513	-0.11857	-0.0156574	-0.120553	-0.0878214	-0.0758152	-0.0202753	-0.119266	0.0123233	0.122162	0.0573243	0.0486272	0.109062	0.0236439	0.0900655	0.137196	0.168231	0.0650715	0.204354	grey|0.2044
3237	ADCYAP1R1|P41586-3	grey	-0.196613	-0.158823	-0.263896	-0.257612	0.189826	0.313787	0.0743384	0.154748	-0.0419627	0.288867	0.232289	0.0655761	0.0797965	0.201364	-0.208306	0.137169	-0.173583	-0.166684	-0.191098	-0.387986	-0.203575	grey|-0.2036
2955	PIK3R1|P27986	grey	0.0239012	-0.0311834	-0.10801	-0.0452612	0.129255	0.101556	0.0224376	0.0620546	0.00619923	0.163288	0.170885	0.037307	0.0285254	0.120035	-0.147404	-0.0160909	-0.11566	-0.0573539	-0.0399007	-0.0994881	-0.203536	grey|-0.2035
1062	EIF3A|Q14152	grey	0.0257552	0.116473	0.0211874	0.079998	0.283185	0.00480696	0.134002	-0.0173461	0.0868845	-0.0740965	0.0661716	-0.0414035	-0.0486205	-0.10344	0.233645	0.25939	0.265012	-0.0585996	0.0311177	0.0778381	0.203487	grey|0.2035
3510	SIK3|Q9Y2K2-3	grey	-0.0338765	0.0372246	0.186928	0.142393	0.0195914	0.0217722	0.0915485	-0.00907434	0.1132	-0.107092	-0.0622249	-0.123862	-0.0543574	-0.110747	0.238969	0.166432	0.155349	-0.0135226	-0.0095713	0.0495942	0.203186	grey|0.2032
3429	AKR1D1|P51857-2	grey	0.133656	0.101878	0.072863	0.23849	0.00518027	0.0066806	0.190207	0.175606	0.0511267	-0.0713458	-0.217129	-0.261166	-0.124979	-0.0543352	-0.0483951	-0.153881	-0.119456	-0.136719	-0.108857	0.0978292	-0.202973	grey|-0.203
1386	RPS8|P62241	grey	-0.276962	-0.190189	-0.0641092	-0.230898	-0.0807859	-0.147133	-0.318954	-0.300934	0.0166076	-0.146454	0.0525924	0.283879	0.0340817	-0.109761	0.131277	0.371079	0.515063	0.182034	0.25172	0.095794	0.202327	grey|0.2023
3565	TM7SF2|H0YEN6	grey	-0.0322797	-0.000318041	-0.125101	-0.104534	-0.0188808	-0.09182	-0.159572	-0.145293	-0.0537878	-0.0556122	0.0336179	0.220968	0.0568041	-0.0124251	0.100951	0.0838363	0.159006	0.0970685	0.123596	0.0944714	0.202016	grey|0.202
3259	PDE4DIP|A0A087WVF8	grey	0.0109846	-0.0315133	0.0194628	0.0407043	0.129429	0.0480961	0.0777174	0.0759187	0.0153714	0.136067	0.0775659	-0.148615	-0.146841	-0.0791767	-0.131798	0.0255107	-0.0760464	-0.0695933	-0.102635	-0.0628383	-0.201899	grey|-0.2019
2007	AKAP7|O43687-2	grey	-0.334546	-0.269667	-0.164685	-0.199303	0.353431	0.19488	-0.0538798	-0.0732481	-0.153046	0.124861	0.212488	0.172147	-0.00946563	0.0994185	-0.210577	0.255966	-0.108164	-0.0244994	-0.121677	-0.207858	-0.201685	grey|-0.2017
2656	ANK1|P16157-21	grey	0.294933	0.161781	0.398895	0.294292	0.0120538	-0.0870787	0.24067	-0.0228397	0.21392	-0.240042	-0.146417	-0.292915	-0.169242	-0.310676	0.325219	-0.0302285	0.148432	0.0764086	-0.0639005	0.0910942	0.201617	grey|0.2016
3462	DOCK4|Q8N1I0	grey	-0.0538988	0.0232638	-0.0711032	-0.0722865	-0.00729132	0.064273	0.0264964	-0.000761137	-0.152601	-0.146231	-0.0134619	0.0553831	0.0609814	0.0218111	0.187367	0.0672097	0.148492	-0.00161449	0.0242903	0.0532222	0.201619	grey|0.2016
2582	EFTUD2|Q15029-2	grey	-0.034791	-0.0456346	0.0305289	-0.0213476	0.193724	0.0819158	0.0589498	-0.110834	0.146342	0.0173866	0.161804	-0.0266314	-0.0493175	-0.0923298	0.222444	0.251529	0.134159	0.0766592	-0.067205	-0.152894	0.201504	grey|0.2015
2430	RPS6KC1|F5H7T0	grey	-0.0108246	-0.104691	-0.10917	-0.0234589	-0.0812162	-0.0646823	-0.0768554	0.0609124	0.000316825	0.193164	0.0242534	-0.0335508	-0.0224042	0.0848867	-0.153192	-0.0813955	-0.126251	-0.0366293	-0.0544599	-0.0996183	-0.201358	grey|-0.2014
3284	RFK|Q969G6	grey	0.0409156	0.119711	0.0209712	0.1017	-0.129966	-0.176373	-0.0844914	-0.102501	-0.0813818	-0.293661	-0.181661	0.012546	0.0226351	-0.0348978	0.188475	-0.0282755	0.123447	0.077943	0.155632	0.279587	0.201389	grey|0.2014
615	DDB1|Q16531	grey	-0.082539	0.123006	-0.0504822	0.0462357	0.253118	0.0200062	0.0622288	0.0316281	0.0382131	-0.0924956	0.0402841	0.0649909	0.0793444	0.0838925	0.231978	0.253685	0.221685	-0.0155781	0.0209143	0.0774468	0.201142	grey|0.2011
1507	SIRT5|Q9NXA8	grey	-0.0237274	-0.0904606	0.131862	-0.107306	-0.204461	-0.110936	-0.0759681	-0.075418	0.158242	-0.0114948	-0.0192552	0.0726945	0.112109	0.02522	0.094173	0.0126311	0.0210006	0.210273	0.00013888	-0.0417549	0.200716	grey|0.2007
2248	ABRACL|Q9P1F3	grey	0.134703	0.100384	0.105994	-0.0972773	0.0866826	0.0104864	0.0448764	-0.0571608	0.173099	-0.0211278	0.139818	0.109187	0.136044	-0.000703317	0.0795147	0.0601574	-0.0122608	0.125178	-0.0560162	-0.0928038	0.200618	grey|0.2006
1245	RAP1GAP|X6R8W7	grey	0.147571	0.195213	-0.151718	-0.209916	-0.290727	-0.195622	-0.115575	0.137607	0.268615	0.0303695	0.056594	0.220619	0.365642	0.194875	0.00279162	-0.082438	0.0265305	-0.0135893	0.100306	-0.0591541	0.200489	grey|0.2005
2177	PRUNE2|Q8WUY3	grey	0.0733667	0.0964681	-0.0424995	-0.0660043	-0.185736	-0.0613332	-0.0650031	-0.0533456	-0.121733	-0.187296	-0.101981	0.132003	0.166558	0.101805	0.129707	-0.0721771	0.0951946	0.013484	0.269866	0.200138	0.200328	grey|0.2003
2439	PRPF8|Q6P2Q9	grey	-0.00541821	0.0907493	-0.000485586	-0.034637	0.169114	0.103857	0.0862152	0.00256421	-0.0985705	-0.204554	-0.0571312	-0.00931786	0.0384678	-0.0292719	0.290722	0.0623953	0.0895771	-0.0815327	0.0487152	0.102618	0.200283	grey|0.2003
3030	LAMTOR2|Q9Y2Q5	grey	0.0544488	0.144059	0.0673866	0.077143	0.0342567	0.0808581	0.125232	0.0352626	-0.130086	-0.203992	-0.104247	-0.122284	0.00676928	-0.0942424	0.231036	0.0228469	0.0649265	-0.00313085	0.0590059	0.140636	0.200295	grey|0.2003
916	NDRG3|Q9UGV2	grey	0.132292	0.292379	0.0853471	0.164091	0.175372	-0.168857	0.0785588	0.0294765	0.0609703	-0.0647514	-0.075973	-0.0141847	0.011014	0.0437219	0.120649	0.0259423	0.174765	-0.0917329	0.136671	0.156903	0.199696	grey|0.1997
1971	LMBRD2|Q68DH5	grey	0.124858	0.14935	0.0103192	-0.133294	-0.0929741	-0.0486863	0.0558467	0.153461	0.040908	-0.0611815	0.00125442	0.0128228	0.155346	0.0346547	0.0957276	-0.0289089	0.0121622	-0.0309686	0.0320418	-0.0782882	0.199718	grey|0.1997
2488	TRA2B|P62995-3	grey	0.0333158	-0.0441322	-0.0072283	0.148975	0.28296	-0.081078	-0.00371075	-0.0566723	0.0872499	0.115324	0.070038	-0.0832991	-0.15152	-0.116952	-0.0834941	0.104623	0.12954	-0.00816472	-0.179746	-0.0601686	-0.199255	grey|-0.1993
3209	DNAJC8|O75937	grey	0.0763127	-0.149228	0.0773336	0.0466327	0.279283	-0.00670099	0.0218605	-0.0668279	0.0592234	0.149219	0.0809399	-0.123235	-0.190942	-0.0736209	-0.0736081	0.062144	-0.0690312	-0.0137837	-0.242269	-0.103527	-0.198764	grey|-0.1988
2417	PDP1|Q9P0J1	grey	-0.253367	-0.0946968	-0.0184481	-0.0633324	-0.0466739	-0.0921123	-0.229234	-0.279649	-0.0152192	-0.117973	-0.0449913	0.180945	-0.0342933	-0.092447	0.150997	0.186224	0.252057	0.285013	0.123523	0.125749	0.198607	grey|0.1986
3392	DRG2|P55039	grey	0.135349	0.199951	0.0747448	-0.0851934	-0.126918	-0.254396	-0.0958799	-0.0601273	-0.0913319	-0.295321	-0.152042	0.0792483	0.0777263	-0.0668775	0.125008	-0.173926	0.015578	0.103948	0.256704	0.258431	0.198032	grey|0.198
1763	PFDN4|Q9NQP4	grey	0.0700568	0.192447	0.0453531	0.0822887	0.0739057	0.0225902	0.170746	0.18026	0.0814552	0.0142033	-0.0674985	-0.0732477	0.0934457	0.0900656	0.172268	0.106471	0.0110184	-0.168595	-0.111365	-0.0912554	0.197165	grey|0.1972
3264	THUMPD1|Q9NXG2	grey	0.0114741	-0.0160054	-0.241151	-0.021963	0.283792	0.163063	0.115384	0.177348	-0.0933549	0.193471	0.0391923	-0.0296979	0.00159661	0.186258	-0.257889	0.0585409	-0.108916	-0.267415	-0.0573404	-0.185288	-0.196958	grey|-0.197
1780	TXNDC5|Q8NBS9-2	grey	0.0341507	0.112339	0.109437	0.0830093	0.0240733	-0.000514881	0.184864	0.0547847	0.209869	-0.105834	-0.129083	-0.138749	-0.00231725	0.00101882	0.257547	0.169146	0.185013	0.0382358	0.0607994	0.0543949	0.196813	grey|0.1968
3612	PREB|Q9HCU5	grey	0.021323	0.147721	0.110763	0.0404069	-0.164873	-0.100809	-0.0338258	-0.0361011	0.0984415	-0.0735184	-0.0426796	0.0277167	0.113044	-0.0351987	0.0841427	-0.0458498	0.0495114	0.11353	0.0969133	0.0780033	0.196552	grey|0.1966
1496	SNX1|Q13596	grey	0.0707064	0.10817	-0.0390333	0.206438	0.0588256	-0.05018	0.0646022	0.0527809	-0.133614	-0.119709	-0.227839	-0.14514	-0.178678	-0.0225975	-0.0990919	-0.108952	0.0157259	-0.172296	0.0171536	0.210429	-0.196489	grey|-0.1965
2630	ACYP2|P14621	grey	0.100312	0.146323	0.0506543	0.263576	-0.0539185	-0.0196503	0.164987	0.170005	-0.083307	-0.0621442	-0.246236	-0.261116	-0.162635	-0.0149865	-0.0661485	-0.122978	-0.0156354	-0.17793	0.129498	0.142769	-0.19607	grey|-0.1961
397	PPP2CB|P62714	grey	-0.142511	-0.0149435	-0.21209	-0.0998051	-0.0228104	-0.100007	-0.205671	0.022369	0.180963	0.199697	0.129346	0.278948	0.18969	0.227477	-0.273793	0.021777	-0.0767088	0.0346614	0.0213767	-0.110145	-0.195368	grey|-0.1954
1187	UBQLN1|Q9UMX0	grey	0.14645	0.111253	0.0770145	0.165271	-0.140234	-0.224987	-0.0606783	-0.045696	0.259478	-0.102764	-0.116519	0.0345248	0.075879	-0.00989352	0.161221	-0.0111266	0.198874	0.0998338	0.0703547	0.0833092	0.195174	grey|0.1952
2499	PFAS|O15067	grey	0.117108	0.211497	0.113163	0.089983	-0.0153832	-0.0541794	0.0999645	0.0968268	0.0234347	-0.11631	-0.136641	-0.087129	0.0673746	0.0531664	0.183126	-0.0666405	0.00805681	-0.0817584	0.0499457	0.0467087	0.195234	grey|0.1952
2044	PITRM1|Q5JRX3	grey	0.0327949	0.0937734	0.0732363	-0.0937412	-0.175804	-0.210005	-0.196087	-0.143531	0.000407078	-0.165006	-0.125733	0.167779	0.129908	-0.00323653	0.0918243	-0.0917893	0.136193	0.218289	0.107073	0.142791	0.195089	grey|0.1951
3219	SPATA13|Q96N96-6	grey	0.0446985	0.198549	0.0388012	0.107783	-0.0732054	0.0481439	0.159057	0.168053	-0.114396	-0.22587	-0.274554	-0.136529	0.0718224	0.0691563	0.201598	-0.10004	0.00423966	-0.136795	0.0337482	0.151812	0.194422	grey|0.1944
2587	HSPA12B|Q5JX83	grey	0.163548	0.236595	0.294945	0.202089	-0.166897	-0.231341	0.0127504	-0.0499921	0.164024	-0.29596	-0.229445	-0.0538119	0.0405021	-0.0731173	0.230164	-0.108796	0.0883852	0.121144	0.106252	0.243232	0.194159	grey|0.1942
1548	TRIO|O75962-5	grey	0.0264031	0.135811	-0.079526	-0.15685	0.0426064	-0.137448	-0.168465	-0.0991091	-0.194225	-0.164181	-0.0535574	0.263737	0.170772	0.105219	0.101593	-0.0471735	0.0225941	0.0029383	0.263711	0.210928	0.19408	grey|0.1941
3437	USP10|Q14694-2	grey	-0.194953	-0.0677482	-0.0726778	-0.235134	0.0618261	0.00534423	-0.193137	-0.144999	-0.155031	-0.0833922	0.112303	0.253476	0.0741375	-0.0452159	0.160866	0.200428	0.162264	0.103215	0.14853	0.0421027	0.193662	grey|0.1937
3245	APOA2|V9GYG9	grey	0.00855616	0.0791615	0.0721413	0.0975472	-0.0377229	-0.0553868	0.0978262	0.0178424	0.121296	-0.115443	-0.0968227	-0.0971277	0.011763	-0.0498165	0.156297	0.184156	0.15593	-0.0196081	0.0504123	-0.0232905	0.193613	grey|0.1936
2335	MAGI2|Q86UL8-2	grey	-0.0803945	-0.0196359	0.112626	-0.0183243	-0.00372583	0.0607361	0.0368853	-0.0554389	0.14013	-0.0417302	0.0206493	0.0489619	0.0194631	-0.0572049	0.102934	0.126315	0.123657	0.113411	-0.120501	-0.144507	0.193435	grey|0.1934
3398	H0Y858|H0Y858	grey	0.182627	0.0708307	0.156033	0.180778	0.10836	0.157319	0.251502	0.150358	0.161169	0.147635	-0.0215603	-0.211938	-0.103447	0.0425168	-0.152237	-0.0495712	-0.101312	-0.0715936	-0.142061	-0.117914	-0.193041	grey|-0.193
1869	ECI2|O75521-2	grey	-0.105958	-0.296194	-0.00197272	-0.0543925	-0.115176	-0.000982259	-0.183883	-0.251558	0.00733113	0.048669	0.0386303	0.0616106	-0.164414	-0.148139	-0.127213	0.0432438	0.0550742	0.236665	0.0790658	0.0194263	-0.192664	grey|-0.1927
3018	GUCY1A3|Q02108	grey	0.0244116	0.0443058	-0.0752605	0.0333164	0.000182312	0.039632	0.118696	0.234166	0.105514	0.205995	-0.00892927	-0.0702541	0.0670924	0.197811	-0.224769	-0.126488	-0.2189	-0.172957	-0.0626802	-0.18327	-0.192585	grey|-0.1926
1180	SACM1L|Q9NTJ5	grey	0.310594	0.338199	0.102774	0.134048	-0.222958	-0.271488	0.0610052	0.0617407	-0.086838	-0.321753	-0.367666	-0.144189	0.0541752	-0.0676176	0.210742	-0.279632	0.113631	-0.0539	0.254148	0.376623	0.192576	grey|0.1926
799	TCEB2|Q15370	grey	-0.190764	-0.266218	-0.109277	-0.0970254	0.147651	0.18828	-0.0703801	-0.0728985	-0.00381698	0.190831	0.234676	0.127784	-0.0591035	-0.0232819	-0.149518	0.113044	-0.0388952	0.0385549	-0.100296	-0.157029	-0.192327	grey|-0.1923
3474	NID1|P14543-2	grey	0.0741978	-0.158398	0.0122769	0.106663	0.103555	0.107063	0.0845026	-0.0579898	-0.00217458	0.0466133	-0.00341168	-0.0929576	-0.126878	-0.0400366	-0.0298745	0.0380039	-0.0756266	-0.0649869	-0.130226	-0.0664768	-0.192309	grey|-0.1923
1297	CUL1|A0A0C4DGX4	grey	0.06748	0.196378	0.160193	0.0113635	0.0766246	-0.0393156	0.0646601	0.030884	-0.0112581	-0.0596052	-0.0797324	-0.0403938	0.0368015	-0.0234571	0.162558	-0.00522342	-0.00185946	-0.0110718	0.120229	0.0886201	0.192258	grey|0.1923
2811	MMS19|Q96T76	grey	0.0337969	0.134225	0.00149397	-0.00899751	-0.0122182	-0.00431346	0.0463344	-0.00212082	-0.0119245	-0.205226	-0.136562	-0.0475268	-0.012579	-0.0459765	0.135443	8.28e-05	0.0431539	0.027133	0.199134	0.123694	0.192349	grey|0.1923
3645	DENND4B|E9PAK5	grey	-0.0598892	0.101018	-0.0248067	0.0265065	0.129654	-0.0122841	0.0601615	0.0462932	-0.0270861	-0.074047	-0.0666999	0.0640692	0.124324	0.0617594	0.144624	0.0862413	0.036281	-0.0667602	0.0624807	0.0318031	0.192074	grey|0.1921
1696	EIF3J|O75822	grey	-0.043912	-0.165161	-0.0515967	0.038439	-0.0025709	0.100509	-0.0361322	-0.00033994	0.116015	0.231228	0.142739	0.00792786	-0.0713765	0.059579	-0.124927	0.00651315	-0.0831604	-0.0565641	-0.106523	-0.156803	-0.191805	grey|-0.1918
1447	TSFM|P43897	grey	-0.322272	-0.303996	-0.106009	-0.169177	-0.0919867	0.0674271	-0.207226	-0.140588	0.16744	0.31303	0.161976	0.171306	-0.0871435	-0.0307236	-0.275619	0.211769	0.0269606	0.220981	-0.0661397	-0.237284	-0.191381	grey|-0.1914
1618	PLCXD3|Q63HM9	grey	0.00843821	0.11727	-0.113789	-0.170076	0.152324	0.110744	0.0635187	0.16617	-0.134752	-0.0314654	0.0692206	0.0688946	0.241175	0.207946	0.14257	0.0785252	-0.0400106	-0.139281	0.0256305	-0.0986385	0.191206	grey|0.1912
1533	LRPAP1|P30533	grey	-0.109721	-0.280655	-0.103012	-0.043116	0.0439019	-0.0310922	-0.173972	-0.0990774	0.0548003	0.176327	0.123517	0.103458	-0.0801558	-0.036425	-0.147821	0.159878	0.070734	-0.0357706	-0.0633196	-0.0956426	-0.190981	grey|-0.191
347	TPI1|P60174-1	grey	0.143182	0.194916	-0.0421679	0.180327	-0.0554291	-0.0823079	0.151164	0.245313	0.00601801	-0.0138606	-0.293894	-0.185279	-0.053595	0.066817	-0.108817	-0.297762	-0.172707	-0.177673	-0.0893194	0.0521699	-0.190594	grey|-0.1906
3573	ULK3|Q6PHR2-3	grey	0.200053	0.226031	0.207086	0.150946	-0.0542532	-0.0521695	0.116667	0.0223005	0.107414	-0.208828	-0.0916518	-0.140823	-0.00629591	-0.0531564	0.236961	-0.0234981	0.0622233	-0.039015	0.0474997	0.0821936	0.19045	grey|0.1905
3587	LPCAT1|Q8NF37	grey	-0.0393874	0.045195	-0.141189	-0.206595	-0.116699	-0.180256	-0.239427	-0.112662	-0.0513028	-0.155974	-0.0496023	0.269772	0.165588	0.0121515	0.0334449	-0.000993454	0.169077	0.0924565	0.17677	0.138378	0.190344	grey|0.1903
771	YARS|P54577	grey	-0.108435	0.101175	-0.00158844	0.00229555	-0.156154	-0.111083	-0.0329237	0.0232271	0.215029	-0.0463762	-0.0234651	0.110754	0.11592	0.0659755	0.128921	0.141583	0.195705	0.00983959	0.0539131	-0.0266578	0.190134	grey|0.1901
1658	WBP2|K7EMC9	grey	-0.133708	-0.201595	0.00484131	0.168242	-0.0473702	-0.166882	-0.199834	-0.288747	0.0455549	-0.0896863	-0.128844	0.0387706	-0.20473	-0.195416	-0.018208	0.122126	0.180829	0.182897	0.0996941	0.323935	-0.189825	grey|-0.1898
1074	MAT2A|P31153	grey	-0.0301039	-0.0560001	0.169211	0.108776	0.217081	0.0573542	0.12516	0.0439144	0.298492	0.241241	0.276207	-0.141766	-0.0928133	-0.00595366	-0.10414	0.140625	-0.146885	-0.00174748	-0.293277	-0.21119	-0.189693	grey|-0.1897
1742	DDOST|A0A0C4DGS1	grey	0.0362497	-0.0237001	0.051772	0.00111403	0.0515521	0.10734	0.097906	-0.0488485	0.064397	-0.0961386	0.0141122	-0.0631832	-0.0500976	-0.126748	0.234736	0.150827	0.208693	0.0567262	-0.0282264	-0.0169072	0.189689	grey|0.1897
2985	SORL1|Q92673	grey	0.0254633	0.197413	-0.00999534	0.15367	0.128856	0.0159851	0.16706	0.0326381	0.0293554	-0.157256	-0.22982	-0.0632143	0.00287469	-0.0572011	0.271827	0.167734	0.192468	-0.0980241	0.0360598	0.12481	0.188872	grey|0.1889
3485	LZTS1|Q9Y250-2	grey	0.0139011	0.0986595	-0.0723388	-0.147272	-0.00538838	-0.000861607	-0.010815	0.0920861	-0.0656698	-0.054295	0.017394	0.114672	0.217658	0.141801	0.0463952	0.0187187	0.0284468	-0.0621826	0.0618445	-0.0547592	0.18874	grey|0.1887
886	PIP4K2C|Q8TBX8	grey	0.0913625	0.138515	0.262556	0.191774	-0.056788	-0.140776	0.0735241	-0.00965002	0.136925	-0.176534	-0.112298	-0.0908144	0.0142922	-0.0628344	0.315802	0.0243474	0.116878	0.0571651	0.00153298	0.103409	0.188151	grey|0.1882
458	CYB5R3|P00387-2	grey	-0.008814	-0.00372236	0.154003	0.0307148	-0.150455	0.153022	0.205762	0.0831395	0.186725	-0.0554729	-0.0334347	-0.0948209	0.0570186	-0.0214798	0.195094	0.102946	0.111044	0.0188326	-0.0810359	-0.0836399	0.18797	grey|0.188
2080	LGALS3|P17931	grey	-0.0671368	-0.0616151	-0.0828801	0.0139999	0.138235	0.302915	0.252874	0.200502	-0.116426	0.0282501	-0.0845084	-0.18526	-0.0783849	0.0806616	-0.0302196	0.0264728	-0.0973018	-0.220308	-0.145083	-0.0569766	-0.187562	grey|-0.1876
59	TUBB4A|P04350	grey	-0.0833648	0.0915904	0.0240804	0.265914	0.178179	-0.0509322	0.086263	0.122513	0.0313407	0.230204	-0.010907	-0.151935	-0.153442	0.0658961	-0.15759	0.0672424	0.0276194	-0.205926	-0.161912	-0.110882	-0.187381	grey|-0.1874
1636	TGM2|P21980	grey	0.153505	-0.109517	-0.00802855	-0.0796717	0.0695719	0.176796	-0.0193018	-0.0394285	-0.0348075	0.0647803	0.0742477	-0.00938015	-0.0337993	0.0422597	-0.109446	-0.115347	-0.106881	0.0660069	-0.00239953	0.0213851	-0.187372	grey|-0.1874
3225	ITSN2|Q9NZM3-2	grey	-0.230233	-0.316035	-0.22824	-0.265752	-0.156935	0.103366	-0.230304	-0.13346	-0.0948262	0.101673	0.193838	0.252023	0.0480707	0.0499706	-0.189949	0.0125342	-0.137387	0.138863	0.0395437	-0.0734309	-0.187099	grey|-0.1871
3109	GNB2|C9JIS1	grey	-0.0149987	-0.0948167	-0.0538409	0.0549252	0.133327	0.0380652	-0.016269	-0.00584794	-0.0698207	0.0573499	0.0277767	-0.0523423	-0.14256	-0.0416424	-0.0805132	-0.002047	-0.0706412	-0.00999398	0.0255016	0.0388024	-0.187037	grey|-0.187
3412	GLS2|Q9UI32	grey	-0.0731222	-0.0604016	-0.0673144	-0.0892743	0.0312172	-0.0125049	-0.141608	-0.266919	0.0698389	-0.047492	0.0727758	0.192772	-0.0104154	-0.0894149	0.208958	0.195269	0.237437	0.250483	0.0995816	0.0880622	0.186905	grey|0.1869
3283	NTMT1|Q9BV86-2	grey	-0.313815	-0.107312	-0.0808208	-0.0294048	0.0115889	0.0826074	-0.0546019	-0.0885919	-0.0740079	-0.185943	-0.0536517	0.070391	-0.014883	-0.00271604	0.162417	0.272238	0.201911	0.0246542	0.157418	0.0834313	0.186511	grey|0.1865
3589	BCKDK|O14874	grey	-0.054538	0.0393184	-0.0578321	-0.121247	-0.129052	-0.122249	-0.143714	-0.0888696	0.0256335	-0.0879033	0.00824645	0.171369	0.135498	0.00889984	0.0670886	0.0275795	0.166498	0.0963752	0.0303351	-0.00151405	0.186328	grey|0.1863
645	CLASP2|E7ERI8	grey	-0.0557892	-0.00644496	-0.085988	-0.217884	0.06102	-0.0917769	-0.25711	-0.225055	0.0623513	0.0472284	0.290909	0.273576	0.0683032	-0.118457	0.0344743	0.124863	0.0904073	0.153108	0.161709	-0.028396	0.186123	grey|0.1861
905	ACTR1B|P42025	grey	-0.17569	-0.0317709	0.0170294	-0.134678	0.141388	0.0581812	-0.0370889	0.0174275	0.119174	0.0661591	0.211794	0.146298	0.159249	0.141426	0.0315537	0.207331	-0.0127596	0.0373616	-0.116542	-0.185585	0.18607	grey|0.1861
3601	FAM171A2|A8MVW0	grey	0.0398038	0.10605	-0.00641207	-0.115624	-0.041503	0.0103614	-0.00373072	-0.019668	-0.0194614	-0.0946447	-0.0171017	0.0787352	0.0944994	-0.0328044	0.111003	-0.025325	0.039368	0.0813518	0.00722867	0.0112481	0.185754	grey|0.1858
3152	METAP1|P53582	grey	0.100101	0.127038	0.0525968	-0.0916209	0.082477	-0.0112509	0.0146794	0.0033555	0.0511828	-0.0746758	-0.0715507	0.0522979	0.0513567	0.022765	0.174727	0.0801938	0.134979	0.015958	0.0238759	-0.0685395	0.185362	grey|0.1854
80	PGAM1|P18669	grey	0.094498	0.208269	0.161494	0.101236	-0.0441148	-0.100408	0.0951966	0.12483	0.234744	-0.0179894	0.0334104	-0.0435554	0.189627	0.0556477	0.116856	-0.0999894	-0.0570358	0.0254261	-0.125693	-0.0186175	0.18515	grey|0.1852
3007	NEDD4L|Q96PU5-2	grey	-0.0254352	0.05364	-0.146039	-0.155448	0.00177348	0.0360785	-0.0745005	-0.0146017	-0.143825	-0.126706	0.0185672	0.179691	0.141808	0.120392	0.0560305	0.0404739	0.118908	-0.008923	0.162589	0.057549	0.185022	grey|0.185
2548	CORO1B|Q9BR76	grey	-0.04281	-0.137408	0.205006	0.169667	0.0781982	0.263966	0.213406	-0.00361558	0.255547	0.212629	0.164018	-0.216951	-0.180064	-0.148489	-0.117979	0.117141	-0.0934809	0.105131	-0.28567	-0.267518	-0.184065	grey|-0.1841
98	EEF1A2|Q05639	grey	0.260115	0.411484	0.336494	0.248008	0.183238	-0.0871005	0.386608	0.220429	0.296483	-0.0291401	-0.0744072	-0.349157	-0.0448966	-0.121736	0.250248	0.0515306	0.119851	-0.12578	-0.0635518	0.00238751	0.183995	grey|0.184
2148	EIF4G3|O43432	grey	-0.0447708	0.0777542	-0.0403589	-0.0242152	-0.0441021	-0.0388543	-0.0686439	-0.0439161	-0.0454031	-0.0730969	-0.0950036	0.10693	0.11059	-0.0189255	0.0962402	-0.0402482	0.0607878	0.0692106	0.122328	0.10795	0.183917	grey|0.1839
3288	MOGS|Q13724-2	grey	0.0313283	0.166145	0.0309569	0.08804	0.188091	0.133253	0.147258	0.0277466	-0.0538926	-0.100737	-0.0944348	-0.0507475	-0.0204484	0.0307209	0.244401	0.0754393	0.094214	-0.0717336	0.00890741	0.0521815	0.183895	grey|0.1839
3665	WDR45|G8JLI5	grey	-0.00713085	0.148491	-0.0324086	-0.0824184	-0.0982717	-0.159674	-0.0760897	0.0260842	0.0374661	0.012799	-0.052148	0.126749	0.146918	0.103735	0.112685	-0.00112621	0.0360428	0.0154569	0.0120969	-0.000823728	0.183496	grey|0.1835
1325	EIF4G1|Q04637-5	grey	-0.121472	-0.191894	0.0311858	-0.216885	-0.0338676	-0.0188898	-0.25355	-0.280319	0.138798	0.0175443	0.270751	0.234304	-0.0194132	-0.148517	0.134356	0.202256	0.239125	0.273403	-0.0137099	-0.0752124	0.183241	grey|0.1832
2326	ZMPSTE24|O75844	grey	0.0338482	0.00100955	0.053933	0.151489	-0.0384805	-0.0649214	0.0306649	-0.0123193	0.103924	0.0601639	-0.118367	-0.116136	-0.160672	-0.0680961	-0.148214	-0.0453968	-0.0358547	0.0759396	0.00113705	0.0447441	-0.182982	grey|-0.183
2556	PDDC1|Q8NB37	grey	-0.0909909	0.126517	-0.109463	-0.252213	-0.120601	-0.0768172	-0.0630609	0.123716	0.0609425	0.00209261	0.0473205	0.220686	0.332561	0.249659	-0.058409	0.0222083	-0.0429642	-0.0729132	0.125981	-0.0852306	0.182601	grey|0.1826
2061	TRIM28|Q13263	grey	-0.094019	0.115849	-0.0213167	0.0490488	0.255684	0.0294824	0.116465	0.0624862	0.0602427	-0.0160824	-0.00270598	-0.033608	-0.0273706	-0.0535633	0.218286	0.22795	0.189545	-0.102607	-0.0439753	-0.0175052	0.182469	grey|0.1825
2895	PNKD|Q8N490-2	grey	-0.0446712	-0.263033	0.149004	-0.105692	-0.0127786	0.055342	-0.0961057	-0.177423	0.0612026	0.179911	0.208349	-0.03735	-0.224056	-0.206716	-0.11201	0.0548519	-0.0477545	0.254924	-0.160686	-0.0867174	-0.182346	grey|-0.1823
3621	PGBD5|A0A0A0MS21	grey	-0.0597582	0.0254333	-0.151491	-0.0622038	-0.0035957	-0.0794487	-0.0812357	-0.0421373	-0.0342804	-0.0712866	-0.0192215	0.111788	0.0873517	0.0806767	0.0489559	0.101133	0.0966828	-0.0412007	0.0438211	-0.0288818	0.182279	grey|0.1823
3650	MRPS9|P82933	grey	-0.0964481	0.025373	0.0559386	0.00486473	-0.0664232	-0.0650171	-0.0347138	-0.0784595	0.0783064	-0.106171	-0.0544805	0.0570893	0.0200212	-0.0764012	0.100228	0.186683	0.188443	0.108048	0.0834391	0.0292357	0.182225	grey|0.1822
3526	ITPR3|Q14573	grey	0.172068	0.268249	0.108849	0.165095	0.0381591	-0.0920675	0.119815	0.0658401	-0.098448	-0.26673	-0.229632	-0.083615	0.0566036	-0.0150589	0.229421	-0.0502768	0.187371	-0.103594	0.156438	0.203448	0.182051	grey|0.1821
3418	RNMT|O43148	grey	-0.066874	-0.0626029	-0.114093	-0.184229	-0.00495671	-0.0468242	-0.1889	-0.163314	-0.0378465	-0.0818079	0.0961123	0.256679	0.127699	-0.044228	0.0919355	0.144966	0.1911	0.0917442	0.137692	0.0476995	0.181974	grey|0.182
2714	ACSF2|E9PF16	grey	-0.00279763	-0.150418	0.0579803	0.0588316	0.0211261	0.223787	0.150986	0.0584639	-0.00077334	0.0870406	-0.00174143	-0.189064	-0.155822	-0.0520647	-0.0977064	0.0192444	-0.0555483	-0.0527944	-0.0848697	-0.122241	-0.18168	grey|-0.1817
2846	EPN3|D6RFG3	grey	-0.0684165	0.17463	0.0382202	0.262723	0.0299506	-0.141318	0.0474469	-0.0594692	0.00262083	-0.248771	-0.295778	-0.0638187	-0.0788631	-0.0234177	0.158556	0.126966	0.245775	-0.0870862	0.27428	0.225126	0.181604	grey|0.1816
3415	CD58|H0YDI1	grey	0.0963532	0.111734	-0.0507235	-0.00482282	-0.0410976	-0.00517647	0.00898008	-0.0128635	-0.12081	-0.136837	-0.101951	0.00455999	0.0549093	-0.00530521	0.170291	-0.0786452	0.105422	0.00848653	0.217341	0.111876	0.18122	grey|0.1812
2360	IPO9|Q96P70	grey	0.231225	0.307623	0.0501365	0.0984844	0.00136205	-0.0401661	0.171692	0.132094	-0.20229	-0.287174	-0.321719	-0.165828	0.049004	0.0507638	0.193664	-0.255267	-0.0802978	-0.156469	0.214401	0.22652	0.181125	grey|0.1811
613	C1QBP|Q07021	grey	-0.127446	-0.149222	0.121796	-0.154178	0.0160149	0.111166	-0.0832294	-0.181644	0.13911	0.0628215	0.176789	0.0907838	-0.000214594	-0.0620054	0.137442	0.137988	-0.106158	0.224845	-0.233467	-0.253001	0.180966	grey|0.181
1317	PSMD7|P51665	grey	-0.0104711	0.153714	-0.0626867	0.0412261	0.0981725	-0.0679395	0.100269	0.0977497	-0.145825	-0.232539	-0.183668	-0.0418555	0.0417007	0.036484	0.169535	0.134507	0.209531	-0.187336	0.181146	0.129533	0.18095	grey|0.1809
2060	SEMA4D|Q92854	grey	0.107055	0.338431	-0.0228976	-0.0331057	-0.144813	-0.187163	-0.0349765	0.124567	0.0466848	-0.0142548	-0.018692	0.109135	0.276912	0.138407	0.0587144	-0.193155	-0.0219369	0.0139103	0.067529	0.096535	0.18078	grey|0.1808
2153	HABP4|Q5JVS0	grey	-0.264173	-0.173197	-0.0350904	-0.143628	0.152986	-0.0170168	-0.211973	-0.310735	0.0612302	-0.0231746	0.339504	0.247221	0.017276	-0.143397	0.142825	0.32356	0.153093	0.193662	-0.00265911	0.0132057	0.180817	grey|0.1808
2580	GYS1|P13807-2	grey	0.0389374	-0.0528348	0.237691	0.0849683	0.0715569	0.14891	0.177656	-0.0596882	0.062477	-0.173045	-0.124072	-0.143308	-0.149222	-0.146141	0.284668	0.110118	0.102667	0.0696878	-0.0142038	0.0151832	0.180687	grey|0.1807
1178	UBE2O|Q9C0C9	grey	0.101972	0.14141	0.285712	0.115556	-0.0510474	0.00295337	0.187926	0.111372	0.17163	0.00703933	-0.0961281	-0.168382	0.00948096	-0.0699647	0.169605	-0.0143623	-0.000158203	-0.0769956	-0.0361621	-0.0263328	0.180301	grey|0.1803
777	DNM2|P50570-3	grey	0.117719	0.196769	-0.00392514	0.239113	-0.0190946	-0.0927743	0.0937184	0.130157	-0.075975	-0.0138028	-0.235782	-0.132631	-0.0711227	0.0446657	-0.114162	-0.272039	-0.0799972	-0.149511	0.00727585	0.16097	-0.180139	grey|-0.1801
1617	CUTA|O60888-3	grey	0.134973	0.228234	0.17669	0.166978	0.0344006	0.0811432	0.282946	0.2217	0.0464416	-0.0494158	-0.0839451	-0.231458	0.0523378	0.0753747	0.191461	-0.0457981	-0.0965737	-0.133694	-0.091205	-0.0884622	0.179832	grey|0.1798
2956	LSM1|O15116	grey	0.137994	0.120072	0.0877854	0.0272025	-0.145143	-0.113914	-0.0239736	-0.0678115	-0.0760919	-0.190818	-0.119096	0.0104103	0.0152096	-0.107787	0.174871	-0.117974	0.123278	0.0269248	0.115079	0.218007	0.179774	grey|0.1798
2522	H3BN98|H3BN98	grey	-0.133026	0.0617215	-0.199922	-0.0890699	-0.128642	-0.133414	-0.184095	-0.055505	-0.0757615	-0.0470046	-0.130701	0.159513	0.0673638	0.0604084	0.0579591	0.0591442	0.18864	-0.00547935	0.374283	0.16101	0.179474	grey|0.1795
1608	THNSL1|Q8IYQ7	grey	-0.164352	-0.0951465	0.0806408	-0.00943512	-0.029656	-0.0753502	-0.162462	-0.273536	0.0395867	-0.0812823	0.0218894	0.0859092	-0.0976687	-0.198475	0.189773	0.257085	0.269239	0.265443	0.0530968	0.104152	0.179357	grey|0.1794
1511	VPS4A|Q9UN37	grey	0.0723351	0.184811	0.0827862	0.21757	0.0820398	0.0502001	0.120388	-0.00812078	-0.0330944	-0.173566	-0.122711	-0.0694768	-0.0143933	-0.0463286	0.229573	-0.0166572	0.0768146	-0.0233023	-0.0100214	0.185289	0.17931	grey|0.1793
3000	AGPS|O00116	grey	0.00905198	0.134596	0.154224	0.201124	0.0225404	0.0853377	0.22262	0.0717986	0.0476259	-0.083603	-0.0802764	-0.198656	-0.0638409	-0.0806443	0.155768	0.140678	0.17291	-0.0763303	-0.0431306	-0.0149223	0.17895	grey|0.1789
3059	MPV17|B5MCF8	grey	-0.115366	-0.061876	0.0206452	-0.113042	-0.106788	-0.0398184	-0.0997619	-0.151877	0.0118727	-0.171254	-0.0168734	0.110242	0.0138272	-0.0366349	0.169884	0.130442	0.150587	0.207125	0.112311	0.0957898	0.178942	grey|0.1789
1771	RPS27|P42677	grey	-0.131758	-0.0596722	0.09562	0.00135736	0.0412127	-0.163906	-0.150486	-0.251192	0.102912	-0.148719	-0.0717403	0.0998351	-0.14655	-0.23868	0.236187	0.200483	0.335996	0.188329	0.0571133	0.149059	0.178845	grey|0.1788
3341	RPA2|P15927	grey	-0.0741444	-0.024868	-0.0987745	-0.144752	0.125559	0.149888	0.0561423	0.022855	0.0181866	-0.0202799	0.102136	0.135882	0.158264	0.091038	0.121247	0.233382	0.138505	0.0157854	-0.0169079	-0.128173	0.178783	grey|0.1788
1034	RPS9|P46781	grey	-0.267117	-0.17495	-0.0182724	-0.203457	-0.0427598	-0.0924012	-0.277792	-0.249496	0.0216301	-0.0471895	0.142892	0.260668	-0.0244578	-0.116823	0.127868	0.312477	0.516882	0.211892	0.107306	0.00925826	0.178478	grey|0.1785
2525	NCKIPSD|Q9NZQ3-3	grey	-0.0952833	-0.0545962	-0.0466634	-0.112953	-0.0113241	0.0142566	-0.145066	-0.132499	-0.179596	-0.199007	-0.0436071	0.229923	0.157331	0.134668	0.0748906	0.097618	0.05544	0.0709447	0.183213	0.0931114	0.178486	grey|0.1785
2819	LYNX1|A0A087WZS0	grey	-0.175685	-0.271114	0.17946	0.050632	0.00752436	-0.112584	-0.245482	-0.339954	0.0663094	0.126464	0.150635	0.0557525	-0.276781	-0.236552	-0.116461	0.122304	0.125256	0.268622	0.111975	0.0804192	-0.177993	grey|-0.178
3385	STX8|Q9UNK0	grey	0.171473	0.210842	-0.0183418	0.0227424	-0.0125333	0.010509	0.101591	0.159151	0.130209	0.0790117	0.00617724	0.0233423	0.178914	0.218246	0.0110546	-0.064556	-0.0944795	-0.0728967	-0.0128245	-0.0400729	0.177711	grey|0.1777
2789	GPSM1|Q86YR5-4	grey	0.143915	0.201576	-0.127811	-0.053727	-0.0952962	-0.101608	0.00387945	0.0451954	0.0720657	-0.052496	-0.0954889	0.148706	0.22934	0.217914	0.0814978	-0.0927792	-0.00413466	-0.0473862	0.0533212	-0.0394799	0.177406	grey|0.1774
2078	RAB39B|Q96DA2	grey	0.0602934	0.13743	-0.0770972	-0.258008	-0.146292	-0.0631193	-0.069043	0.0771573	-0.0572122	0.0108244	0.0287603	0.178872	0.26573	0.225205	0.010056	-0.101715	-0.0859853	0.0069337	0.109331	-0.0832152	0.177325	grey|0.1773
1678	DAAM1|Q9Y4D1-2	grey	0.136509	0.167446	-0.0335118	-0.0130947	-0.165125	0.0526322	0.117247	0.142089	0.0788629	-0.0526639	-0.10499	-0.00267843	0.172579	0.124704	0.0559777	-0.0810568	0.0890858	-0.00219494	0.0287656	0.0280794	0.177093	grey|0.1771
1572	TSSC1|Q53HC9	grey	-0.111956	0.0184246	-0.115523	-0.184471	-0.04036	0.0104165	-0.0842854	0.0597659	0.130526	0.0673755	0.0709009	0.20393	0.235484	0.157617	0.0832714	0.0876624	-0.0841192	0.033567	-0.0840839	-0.137234	0.176957	grey|0.177
3652	AGPAT1|Q99943	grey	0.0988354	0.182436	0.00225382	0.0376625	-0.044649	-0.0371848	0.0734127	0.0733927	0.120766	-0.0738994	-0.111846	-0.0450699	0.107931	0.0454417	0.163119	-0.0163062	0.0815503	-0.0389285	0.045549	-0.00898154	0.176084	grey|0.1761
1113	ALDH1A1|P00352	grey	0.000585978	-0.263173	0.210989	0.212171	0.232757	0.0651051	-0.0300005	-0.383984	0.0143549	-0.0489613	0.0112902	-0.115744	-0.432608	-0.341128	0.0306494	0.125806	0.114735	0.215364	-0.0350047	0.12769	-0.175896	grey|-0.1759
1160	GPS1|C9JFE4	grey	0.0515596	0.0696156	-0.127706	0.0813815	-0.0898062	-0.0271215	0.0207611	0.155609	-0.14059	-0.0897289	-0.273757	-0.0545904	0.00672969	0.104453	-0.200671	-0.187185	-0.0503449	-0.157913	0.240336	0.19166	-0.175649	grey|-0.1756
2609	SEPT7|G3V1Q4	grey	0.0384181	0.02149	-0.0339716	0.0376751	-0.0157577	-0.0236338	0.0122595	0.0815815	-0.125832	0.0964441	-0.132293	-0.029278	-0.0615931	0.0110048	-0.186808	-0.0839056	0.0222368	-0.0673302	0.0707727	0.0399691	-0.175567	grey|-0.1756
1944	TPM4|K7EQW8	grey	0.102206	0.00555703	0.226232	0.069432	0.140732	0.179012	0.214559	0.0382878	0.207037	-0.0385921	0.156894	-0.146132	-0.0172895	-0.0659451	0.22407	0.176448	-0.00793762	0.0267142	-0.174875	-0.127012	0.175646	grey|0.1756
2925	SCD5|Q86SK9-2	grey	0.0979184	0.0719144	0.145286	0.148579	0.0317205	0.0605004	0.103457	-0.0401463	0.0564644	-0.0861468	-0.106829	-0.0850191	-0.059143	-0.0925087	0.161004	0.0357319	0.127009	0.0403983	0.0170096	0.0244968	0.175478	grey|0.1755
2123	NCAM1|H7BYX6	grey	-0.209332	-0.166884	-0.345756	-0.280025	0.00440232	0.123954	-0.19898	0.111836	0.0480537	0.36867	0.327417	0.298605	0.218902	0.351527	-0.349931	0.0674589	-0.189212	-0.0644248	-0.152868	-0.316596	-0.17544	grey|-0.1754
2995	LETMD1|Q6P1Q0-7	grey	-0.0137756	-0.103876	-0.0117296	0.0430835	-0.0334373	0.0389815	-0.0538197	-0.0458646	-0.0804197	0.0222124	-0.0698987	-0.0199998	-0.128422	-0.022967	-0.139646	-0.090812	0.0239171	0.0482579	0.0739216	0.0877872	-0.175314	grey|-0.1753
1304	ERP44|Q9BS26	grey	0.020277	-0.14367	0.0354	-0.0420059	0.0277254	-0.155674	-0.137572	-0.185718	0.0978908	0.0442654	0.0165017	0.0621964	-0.10385	-0.114383	-0.133561	-0.00961232	-0.00367995	0.220181	-0.127644	0.070052	-0.175164	grey|-0.1752
2150	PLXNB2|O15031	grey	-0.172284	0.0925297	-0.301552	-0.195432	-0.00605122	0.07516	0.00728745	0.144234	-0.141095	-0.0653076	-0.029133	0.150432	0.245806	0.203101	0.123532	0.140873	0.0920847	-0.169962	0.0998714	-0.0575203	0.17498	grey|0.175
1512	TUBB6|Q9BUF5	grey	0.0211256	-0.0472239	0.00448198	-0.017678	-0.0181537	-0.0272313	-0.050918	0.0235195	0.0663732	0.0850722	0.0540861	-0.00466568	-0.0566583	0.00581513	-0.197174	-0.0896126	-0.091136	0.0057218	-0.024024	-0.0620096	-0.174888	grey|-0.1749
2258	HOOK3|Q86VS8	grey	0.0271216	0.0363683	-0.0933052	-0.114416	0.0244924	-0.0521318	-0.0645446	0.00391291	-0.0108136	-0.0233809	0.0408883	0.128674	0.140302	-0.0205146	0.147322	0.0602917	0.114286	0.00630902	0.0203314	0.00832775	0.174873	grey|0.1749
2767	ISCA2|Q86U28	grey	0.079024	0.0179515	0.0846459	-0.216797	-0.143407	-0.14956	-0.211234	-0.202461	0.019719	-0.12778	0.00313271	0.177967	0.0531256	-0.138479	0.115565	-0.0711354	0.145127	0.298705	0.0602506	0.148696	0.174673	grey|0.1747
306	PCMT1|P22061	grey	0.118771	0.244047	-0.00303846	0.141212	-0.0363686	-0.0277837	0.254208	0.291529	0.114787	0.026151	-0.0923327	-0.135355	0.176862	0.0774887	0.163775	-0.102587	-0.0423237	-0.234402	-0.110494	-0.0455272	0.17442	grey|0.1744
1910	RASA1|P20936-2	grey	0.0635826	0.210497	-0.0940445	-0.095451	-0.0997839	-0.0983983	-0.0921996	-0.001056	0.0341643	-0.161821	-0.0697639	0.150102	0.167707	0.118905	0.0397079	-0.0793412	0.0383058	0.0131372	0.27254	0.0894081	0.174002	grey|0.174
1628	WNK1|Q9H4A3-5	grey	0.0573648	0.027869	0.107864	0.262249	-0.0387104	-0.00693975	0.177765	0.117342	0.100372	0.0373391	-0.0527113	-0.241405	-0.144156	-0.0323586	0.0219452	-0.131957	-0.100811	-0.109095	-0.145351	-0.0332175	-0.173375	grey|-0.1734
3461	FUK|Q8N0W3	grey	-0.0260662	0.081243	-0.0158421	0.0791251	0.0758553	0.112173	0.148679	0.12134	0.0121177	-0.0544297	-0.0818174	-0.00349077	0.0973479	0.125145	0.0555701	0.132878	0.0330484	-0.150766	-0.01324	-0.0598644	0.173329	grey|0.1733
437	GSTM2|P28161	grey	-0.152225	-0.0851363	-0.112004	-0.0147704	0.186563	0.31076	0.251254	0.264893	0.0113094	0.207163	0.138386	-0.130489	-0.00229341	0.217627	-0.095479	0.208104	-0.0847303	-0.224588	-0.108627	-0.220212	-0.173037	grey|-0.173
3238	LIN7B|Q9HAP6	grey	0.00735718	0.0173014	0.0506485	-0.0956675	0.0149031	0.0692569	0.00611441	-0.0176152	0.0640479	0.064129	0.144467	0.107732	0.101071	-0.0216479	0.109608	0.0912298	0.141172	0.0664502	-0.0943264	-0.0946502	0.173045	grey|0.173
3357	PAK7|Q9P286	grey	0.0438607	-0.00349302	-0.185477	-0.321025	-0.0284086	-0.0450236	-0.163427	-0.075948	0.0643675	0.0142449	0.140395	0.249461	0.168809	0.106407	0.00735133	0.0495324	0.0124953	0.0540095	0.0663305	-0.109421	0.173036	grey|0.173
3654	TMCO1|Q9UM00-2	grey	-0.072429	0.0264858	0.14774	0.0770488	0.0730604	0.0491079	0.0703428	-0.102032	0.0117341	-0.0688529	-0.0371841	-0.0462667	-0.0748397	-0.172141	0.207394	0.0906549	0.134639	0.120365	-0.082888	0.0376118	0.172919	grey|0.1729
3424	UBE3C|Q15386	grey	-0.0885076	0.0549239	-0.0292445	-0.0087872	-0.0370407	0.0503345	0.0170867	-0.033721	-0.00669393	-0.122486	-0.0103998	0.0554278	0.0964255	0.00331419	0.19084	0.119736	0.0413554	0.0195383	0.0318565	0.039919	0.172738	grey|0.1727
2312	AP1S1|P61966	grey	-0.0310587	0.216762	-0.173591	-0.126942	-0.136505	-0.125831	-0.0837867	0.123752	-0.00880515	-0.0574359	-0.0565117	0.198992	0.305701	0.229542	-0.0441133	-0.0351908	0.0458347	-0.084178	0.257858	0.0532223	0.172536	grey|0.1725
609	GNAO1|P09471-2	grey	-0.0910224	0.0386512	-0.0842368	0.0861492	0.00857058	-0.0429275	0.000217669	-0.0194085	-0.181672	-0.0480319	-0.155778	-0.085859	-0.120334	-0.00195616	-0.104004	-0.104599	-0.0826692	-0.101045	0.111444	0.0796546	-0.172369	grey|-0.1724
3482	SCFD2|Q8WU76-2	grey	-0.015548	0.0644381	0.0772386	0.022557	0.010213	-0.00778083	0.0312822	-0.0161236	0.147664	-0.0279189	0.0864497	0.0433162	0.110902	-0.00706935	0.0912688	0.0880233	0.0662043	0.0820594	0.0350265	0.00232753	0.172242	grey|0.1722
3497	PRKAG2|Q9UGJ0	grey	0.0815657	0.0934995	-0.0386061	0.0060521	-0.111835	-0.0161235	0.0983861	0.129553	-0.0125797	-0.15256	-0.112916	-0.0571485	0.0999111	0.0528603	0.176281	-0.00459784	0.121413	-0.119054	0.0690172	0.0227628	0.171978	grey|0.172
1231	SLC7A14|Q8TBB6	grey	-0.0274327	-0.0364789	-0.158136	-0.165649	-0.175041	0.0483571	-0.0654131	0.222599	-0.157176	0.0730566	0.0187801	0.077366	0.199342	0.182759	-0.299792	-0.146917	-0.187957	-0.115951	0.0020106	-0.0457507	-0.171468	grey|-0.1715
1346	EIF3B|P55884	grey	0.0952917	0.0913718	0.170419	0.207259	0.174845	0.0556846	0.2278	0.00014606	0.00169157	-0.21142	-0.125822	-0.212281	-0.172932	-0.124351	0.297512	0.199482	0.271055	-0.0908114	0.0778658	0.127998	0.171549	grey|0.1715
2501	STX6|O43752	grey	0.153082	0.170974	0.152403	0.00230285	-0.137072	-0.0149664	0.0605396	0.0335371	0.0699486	-0.0797942	-0.0459782	0.0100091	0.120642	-0.0494531	0.11245	-0.133787	-0.0280816	0.100289	-0.0263629	0.0520019	0.1712	grey|0.1712
3326	SMU1|Q2TAY7	grey	0.0648861	0.12177	0.141417	0.0768778	0.0115902	-0.137456	-0.00360051	-0.026752	0.216308	0.0444549	0.0446902	-0.0150652	0.0202667	-0.124521	0.15581	0.100882	0.22323	0.104198	0.0262814	0.0393241	0.171062	grey|0.1711
3177	MPC1|A0A087WVZ0	grey	-0.135497	-0.308778	0.0296152	-0.0620266	-0.0375116	-0.0692026	-0.213074	-0.286357	-0.0133945	0.0596891	0.180498	0.0463248	-0.203079	-0.226803	-0.0696656	0.0663059	0.0718829	0.215467	-0.0809322	-0.0210437	-0.170977	grey|-0.171
2669	NUCB2|E9PKG6	grey	-0.0369708	-0.0120972	0.0651936	-0.0273822	0.112089	0.0262664	0.0468148	-0.0328246	0.218754	0.0378175	0.168028	0.00493009	0.038073	0.000884894	0.178567	0.221183	0.217948	0.0960898	-0.0619847	-0.0829839	0.17095	grey|0.171
769	CAPZA1|P52907	grey	0.0920266	0.0915031	-0.0171178	0.0253143	0.0451411	-0.0237619	0.0936016	0.151772	0.0733457	0.0940292	-0.0303118	-0.0734072	0.0636826	0.19852	-0.17158	-0.123163	-0.131399	-0.102016	-0.0439737	-0.0689317	-0.170736	grey|-0.1707
2440	SIRT3|Q9NTG7	grey	-0.107396	0.137524	-0.0778847	0.0188655	-0.00355048	-0.0515922	0.0224021	0.0942834	-0.00213653	-0.0913968	-0.114394	0.0144171	0.0763703	0.11081	0.0706717	0.120485	0.159148	-0.073118	0.0997405	0.0212254	0.170654	grey|0.1707
3467	RALBP1|Q15311	grey	0.0808128	0.142909	-0.0634811	0.0112731	-0.09529	-0.067305	-0.00290978	0.0575684	-0.0897264	-0.131322	-0.0890198	0.0540162	0.0926404	0.0997909	0.11905	-0.170351	-0.104467	-0.0474687	0.0480259	0.0708271	0.170559	grey|0.1706
1475	BPHL|Q86WA6-2	grey	-0.14491	-0.0844229	-0.0971794	-0.261505	-0.171856	0.00687288	-0.221076	-0.105525	-0.0199869	-0.0758117	0.1549	0.270184	0.174043	0.0210989	0.103301	0.0526064	0.0632341	0.224895	0.0733361	0.0224191	0.170258	grey|0.1703
1054	MPI|P34949	grey	0.0205005	0.213929	0.114612	0.248942	-0.0392839	0.0180891	0.247433	0.220484	0.0760056	-0.077998	-0.260585	-0.181707	0.10539	0.0697553	0.175851	-0.0149244	0.0625811	-0.133667	0.0354078	0.0585792	0.170183	grey|0.1702
2134	BRAF|P15056	grey	-0.0891545	0.0036803	-0.130337	-0.172212	-0.0965887	-0.217814	-0.187757	-0.131504	-0.078446	-0.272268	-0.064486	0.180949	0.0766408	-0.0289098	0.141964	0.0499977	0.16981	0.0708862	0.223721	0.248472	0.16978	grey|0.1698
3236	MRPL1|Q9BYD6	grey	-0.296038	-0.296392	0.0851822	0.0976368	-0.000699476	0.0512194	-0.0691153	-0.201849	0.2036	0.170018	0.0206743	-0.0244407	-0.228415	-0.147418	-0.148278	0.241928	0.138977	0.195312	-0.0852414	-0.0493118	-0.169358	grey|-0.1694
1410	SRP14|P37108	grey	-0.0399884	0.0623284	-0.0506779	0.0494447	0.306652	0.112244	0.0838677	-0.0814565	-0.0302601	-0.074137	0.0747943	-0.00970366	-0.0630032	-0.0635675	0.168421	0.246149	0.198002	-0.0287018	0.129834	0.0854874	0.169383	grey|0.1694
3052	PRKCI|P41743	grey	0.0700306	0.09615	0.0818651	0.000276466	0.0697196	-0.00849805	0.0740757	0.0437291	-0.178835	-0.10765	-0.0322609	-0.0556576	0.0959714	0.030799	0.134627	-0.0139284	-0.0479485	-0.0167479	-0.0291656	0.0531457	0.169358	grey|0.1694
1796	PPM1F|P49593	grey	-0.0115466	0.125097	-0.0428708	-0.176326	0.000177899	0.0142434	-0.018394	0.0682503	-0.0921513	-0.0927415	0.097276	0.136451	0.207495	0.131176	0.126143	-0.0374021	-0.0182198	0.0333963	0.0160259	0.0541943	0.169348	grey|0.1693
1232	FAHD2A|Q96GK7	grey	-0.240567	-0.00809944	-0.0671104	-0.128176	-0.0908746	0.066452	-0.00112712	0.0281408	0.19825	0.102251	0.127541	0.113948	0.153935	0.0775068	0.060481	0.192053	0.130341	0.118454	0.000805921	-0.154185	0.169239	grey|0.1692
1371	XPNPEP1|Q9NQW7-3	grey	-0.0846686	0.0786008	-0.269494	-0.175417	0.0982838	0.0216541	-0.0726653	0.122272	-0.0838571	-0.0851033	0.0960801	0.234647	0.284945	0.271443	0.0838073	0.110521	0.0312864	-0.117874	0.138592	-0.0414934	0.169114	grey|0.1691
2198	IRGQ|Q8WZA9	grey	0.0399366	0.101072	-0.126653	-0.0649929	-0.182581	-0.32632	-0.248824	-0.186366	0.198869	-0.120256	-0.101149	0.25773	0.122081	-0.0604355	0.099283	-0.0396114	0.198701	0.137872	0.150383	0.194516	0.169072	grey|0.1691
3683	HTATSF1|O43719	grey	0.0937848	-0.0178357	0.163775	0.097255	0.00862016	0.0641133	0.111166	0.0751862	-0.0476537	0.0975742	0.0267775	-0.134162	-0.0779833	-0.0278071	-0.0799163	-0.140058	-0.154813	-0.0275236	-0.185162	-0.0812639	-0.168942	grey|-0.1689
2170	COMMD3|Q9UBI1	grey	0.115949	0.122763	0.0827926	-0.00468739	0.0412732	0.0715389	0.127539	0.0336203	-0.0651685	-0.133512	-0.0743145	-0.0638228	0.0371762	0.0128863	0.148233	-0.017653	-0.0290604	0.0117904	0.0191305	0.133225	0.168671	grey|0.1687
1452	EIF3C|Q99613	grey	-0.0525187	0.0240914	0.10602	0.153917	0.186595	0.0380521	0.065859	-0.135281	0.0672314	-0.0993466	-0.0223031	-0.065073	-0.120376	-0.130525	0.216069	0.199683	0.244307	0.0171158	0.0709254	0.093757	0.168612	grey|0.1686
2779	ADAP2|Q9NPF8-2	grey	0.0737085	0.111963	-0.0304489	-0.0361369	-0.0077086	0.000812243	0.0705593	0.0412645	0.0102662	-0.133613	-0.118315	0.0273905	0.110713	0.0378014	0.176759	-0.0142939	0.0339088	-0.0484863	0.0216596	0.0762188	0.168497	grey|0.1685
3100	UBE2D2|A0A0A0MQU3	grey	-0.0110221	0.149815	-0.0742285	-0.111906	-0.165102	-0.139377	-0.167268	-0.0252872	0.0613511	-0.00522704	0.0894354	0.213819	0.184878	0.0397463	0.0615825	-0.0860364	0.0508418	0.074452	0.0647536	0.0637487	0.168423	grey|0.1684
3021	C11orf68|Q9H3H3	grey	0.111297	0.127362	0.135235	0.106674	0.154935	-0.0417664	0.1001	0.0310632	0.0652038	-0.0382949	0.06422	-0.0617364	0.00489179	-0.00554756	0.0924343	-0.00904688	0.0126686	-0.0228498	0.00105404	0.0247621	0.168304	grey|0.1683
3420	CPNE7|Q9UBL6-2	grey	-0.0305194	0.0858141	-0.162034	-0.2238	-0.157394	-0.137288	-0.198544	0.0298918	0.00934174	0.00295825	-0.0174436	0.271714	0.214491	0.12509	0.000805168	-0.0637917	0.0879802	0.0593589	0.153208	0.0245653	0.167919	grey|0.1679
3700	TRMT112|F5GX77	grey	0.0838147	0.139152	-0.0534302	-0.0550193	-0.0528217	-0.0292437	0.0503011	0.107264	-0.0285548	-0.0595913	-0.0204262	-0.0158791	0.099138	0.0487659	0.203711	-0.0306486	0.0179973	-0.0818255	0.00872179	0.0674072	0.167706	grey|0.1677
2562	PMVK|Q15126	grey	-0.139075	-0.0208206	-0.0395727	0.255987	0.208148	0.324707	0.216925	0.179753	-0.191151	-0.0399577	-0.105299	-0.185951	-0.138342	0.163095	-0.00548827	0.065848	-0.00238103	-0.236239	-0.0208236	0.0446757	-0.167624	grey|-0.1676
3202	PRR36|Q9H6K5-2	grey	-0.0983956	0.00113331	-0.236615	-0.224378	-0.00638901	0.166726	-0.0285639	0.0599895	-0.099932	0.00715428	0.140013	0.198958	0.173048	0.161975	0.150908	0.0935234	-0.00252258	-0.0518299	0.04965	-0.120541	0.167356	grey|0.1674
3323	LRRC7|Q96NW7-2	grey	0.0444483	0.0534395	-0.116008	-0.125801	0.0364812	0.0714872	0.0615285	0.0858026	-0.000375905	-0.0109765	0.0605268	0.0461011	0.123636	0.0734109	0.0585193	0.0550751	-0.0268247	-0.0494733	-0.0321234	-0.119231	0.167367	grey|0.1674
2770	FBXL18|Q96ME1-4	grey	0.0202982	0.117731	-0.0514778	-0.0821144	0.0289341	-0.0138913	0.00849448	0.0749309	-0.106033	-0.0357095	0.0249621	0.0695963	0.163121	0.124501	0.0799553	0.0594055	-0.0155339	-0.0912416	-0.0158686	-0.028202	0.167111	grey|0.1671
2962	GBA2|Q9HCG7-2	grey	-0.0766106	0.123369	0.0371242	-0.0124538	-0.0582829	-0.0820836	-0.02917	-0.00784916	0.0972411	-0.0144002	0.0254905	0.0707469	0.0718516	0.0451335	0.0948986	0.0412757	0.0140382	0.0823386	0.0608169	-0.0585268	0.166958	grey|0.167
2297	RAD23A|P54725-3	grey	-0.0764682	-0.042302	-0.14133	-0.00035879	0.105307	0.0428821	0.00957367	0.0272564	-0.0437513	0.0645174	0.0569538	-0.0198419	-0.0644292	0.0697585	-0.107784	0.043033	0.0109617	-0.122009	0.00789016	-0.0257444	-0.16694	grey|-0.1669
3535	LSM14A|Q8ND56-3	grey	0.0457681	-0.0367924	0.069755	0.134209	0.216228	0.170958	0.235187	0.119769	0.0897064	0.12557	0.0923788	-0.186851	-0.129831	0.0188053	-0.120594	0.0349618	-0.0853527	-0.16597	-0.16769	-0.155012	-0.16695	grey|-0.1669
2658	DOC2A|Q14183	grey	-0.144622	0.0870574	-0.303419	-0.196156	-0.0685731	-0.058096	-0.0871245	0.15463	0.137194	0.0325644	0.0257852	0.268051	0.329421	0.264048	0.0176611	0.151909	0.144801	-0.143962	0.0791656	-0.0870069	0.1668	grey|0.1668
2945	TTC9|Q92623	grey	0.0163868	0.0293504	0.0612494	0.0546102	0.0681672	0.0952481	0.10662	0.128105	0.0980476	0.316599	0.163917	-0.0629929	-0.0531769	0.0935541	-0.142482	-0.0441792	-0.112578	-0.0323739	-0.118166	-0.21041	-0.166473	grey|-0.1665
2603	KIFAP3|Q92845-2	grey	0.0140934	0.104315	0.0892025	0.139535	-0.00233217	-0.0647973	0.0222237	0.0463927	-0.00756711	-0.103767	-0.147573	-0.00713425	0.0392124	0.0164124	0.0463763	0.0365017	0.0945262	-0.0402343	0.123954	0.0905324	0.166385	grey|0.1664
2303	BCKDHB|P21953	grey	-0.137858	0.0250903	-0.118254	-0.126111	-0.0999015	-0.171736	-0.188345	-0.150295	0.0128636	-0.0991956	-0.0427195	0.149777	0.0443823	0.005105	0.042824	0.163254	0.209567	0.14919	0.269522	0.0104547	0.166348	grey|0.1663
3444	ARAF|P10398	grey	0.10018	0.19366	-0.178263	-0.114311	-0.113172	-0.169665	-0.171186	-0.00389815	-0.11198	-0.107052	-0.0334567	0.24261	0.228795	0.154373	0.0319152	-0.139522	-0.0291085	0.00326942	0.240912	0.158943	0.166304	grey|0.1663
3348	GIT2|F8WAK2	grey	0.0646392	0.19301	-0.00793492	-0.0344932	-0.0871465	-0.182751	-0.0286839	0.0051644	-0.095268	-0.243844	-0.208731	-0.0380304	0.0537515	-0.0378043	0.220077	-0.101891	0.0676345	-0.0673123	0.117171	0.13875	0.166121	grey|0.1661
845	CUL3|Q13618-2	grey	0.0218654	0.183803	-0.0750351	-0.109597	-0.0771227	-0.148105	-0.105963	0.069203	0.251704	0.0978556	0.0689105	0.212075	0.307534	0.136865	0.0193656	0.0463127	0.110996	0.0438981	0.124842	-0.0495385	0.165871	grey|0.1659
2132	PNPLA6|Q8IY17-2	grey	0.0690273	0.192547	0.0740253	0.0869523	0.0641129	0.0562824	0.182538	0.18595	0.224154	0.0648569	0.0291352	-0.0440337	0.138713	0.145703	0.189134	0.0581117	-0.0378749	-0.123049	-0.0903757	-0.138718	0.165885	grey|0.1659
1255	RAB11FIP5|Q9BXF6	grey	0.0929661	-0.0102748	0.361194	-0.0838452	0.0170405	0.000651338	0.0894728	-0.0365	0.319713	0.081555	0.277188	-0.087619	0.0284324	-0.133595	0.0882258	0.0576939	-0.0736035	0.225063	-0.228004	-0.195351	0.165663	grey|0.1657
1461	NMT1|P30419	grey	0.0551485	0.0871499	-0.111378	-0.186801	-0.0588524	0.0818781	-0.00493849	0.105125	0.140643	0.0901672	0.226472	0.162459	0.268527	0.199506	0.0790233	0.0411953	0.00299843	-0.070014	-0.0136443	-0.220492	0.165136	grey|0.1651
2394	RPL28|P46779	grey	-0.203255	-0.271516	-0.149021	-0.256638	-0.0840918	0.0528125	-0.228908	-0.0664323	-0.0139361	0.26642	0.268784	0.203708	0.0430762	0.0348699	-0.264067	0.100658	0.0608294	0.0819503	0.00945264	-0.169053	-0.165005	grey|-0.165
2143	GAK|O14976	grey	0.0836672	0.108311	0.0286916	-0.131716	-0.0736067	0.0350891	0.052953	0.113726	-0.0641362	-0.128145	-0.0219074	0.00121021	0.130978	0.04897	0.0952482	-0.0546717	-0.063613	-0.0568077	0.0976619	-0.0263376	0.16505	grey|0.165
1933	SNRPD2|P62316	grey	0.108723	0.086702	0.0828128	0.239937	0.312067	0.0741581	0.221854	0.0384987	0.0167966	-0.00377465	-0.0944348	-0.257078	-0.264938	-0.0787463	0.0163845	0.0309013	-0.00638629	-0.155648	-0.0258249	0.11709	-0.164858	grey|-0.1649
3613	RWDD1|E5RGQ3	grey	0.0972485	0.171892	0.00108098	0.0343089	0.0575294	0.0121362	0.17179	0.110663	-0.0136396	-0.1856	-0.137146	-0.0819429	0.0649615	0.0535933	0.218817	0.0368817	0.0611324	-0.117176	0.0741173	0.0667975	0.164888	grey|0.1649
2854	REEP1|Q9H902-2	grey	-0.153273	-0.101411	0.0581357	-0.136887	0.0152042	-0.0946265	-0.219726	-0.276366	0.0900711	-0.0603205	0.0643483	0.198546	-0.0160114	-0.159301	0.149357	0.212636	0.240939	0.277803	0.129539	0.103455	0.16469	grey|0.1647
3574	ANK3|H0Y9E9	grey	0.0492061	0.0945582	0.108635	0.106789	-0.0629732	-0.153165	0.00127105	-0.084636	-0.00640484	-0.157356	-0.155659	-0.0223877	-0.0170159	-0.0451299	0.203478	-0.0227419	0.107094	0.0331191	0.0370459	0.128896	0.164627	grey|0.1646
1314	GPR37L1|O60883	grey	-0.309962	-0.183201	0.00935214	-0.123804	-0.0681837	0.157078	-0.211621	-0.326881	-0.300188	-0.376745	-0.135668	0.184324	-0.12856	-0.18709	0.258695	0.163614	0.271906	0.227017	0.286664	0.395741	0.164503	grey|0.1645
1249	PSMB7|Q99436	grey	-0.0799839	0.0211561	0.0625824	0.0946607	0.234736	0.216043	0.231077	0.205586	0.0524881	0.169557	0.144132	-0.217931	-0.0788225	0.00624449	-0.096646	0.0655258	-0.137503	-0.125974	-0.237741	-0.147232	-0.164434	grey|-0.1644
2745	NUDT11|Q96G61	grey	-0.0569585	-0.0453462	-0.367277	-0.145224	-0.0414239	-0.0440657	-0.179006	0.0602373	-0.128802	0.0248102	-0.035744	0.222858	0.114029	0.187305	-0.196214	-0.0401391	-0.0126586	-0.104428	0.13874	0.0482967	-0.164351	grey|-0.1644
1652	PPP1R21|Q6ZMI0	grey	-0.0328268	0.148124	-0.275648	-0.19656	-0.0114618	-0.0059332	-0.0125037	0.165952	-0.048908	-0.0439519	-0.00957794	0.20691	0.308144	0.244824	-0.0403682	0.0233654	0.00151205	-0.137037	0.0917409	-0.0197601	0.16397	grey|0.164
1833	TPM3|P06753-5	grey	-0.104447	-0.00674225	-0.260742	0.0140161	0.0626595	0.2504	0.1802	0.316925	-0.182587	0.115128	-0.0401287	-0.0747143	0.0633891	0.198018	-0.171524	-0.0126026	-0.201435	-0.362825	-0.0991125	-0.16046	-0.1639	grey|-0.1639
2359	SF3B1|O75533	grey	-0.0513156	0.07052	0.0473426	0.0191075	0.230052	-0.0105711	0.0487491	0.00170774	-0.0798943	-0.0137292	-0.0413349	-0.0207794	-0.0222452	-0.0262495	0.159004	0.125536	0.194264	-0.067898	-0.0193129	0.0322374	0.163868	grey|0.1639
2773	RIMS3|Q9UJD0	grey	0.113941	0.0572025	-0.0814674	-0.156505	0.0479572	-0.0362454	-0.0261574	0.0276072	0.0392306	-0.024538	0.226835	0.155464	0.260027	0.0644429	0.110448	-0.00216519	-0.0452039	-0.0573653	-0.0185808	-0.0634616	0.163851	grey|0.1639
2865	STMN3|Q9NZ72-2	grey	-0.0704186	-0.177048	-0.0904212	-0.033791	-0.0520343	-0.0311136	-0.204019	-0.0960013	0.00391086	0.0937278	0.144756	0.141287	-0.0469201	0.0162803	-0.138677	0.00671315	0.0433006	0.0472819	0.00494724	0.0164842	-0.163502	grey|-0.1635
273	HSP90B1|P14625	grey	0.342369	0.154255	-0.0478583	-0.0204512	-0.0925897	-0.232954	-0.128377	-0.0712129	0.241633	-0.12776	-0.0343744	0.16556	0.138183	-0.0359695	0.21773	-0.0765337	0.252675	0.0239954	0.041408	0.161878	0.163234	grey|0.1632
2666	CADPS|H7C4T6	grey	-0.00546052	0.0800305	0.137868	0.0228328	0.0036254	0.0293583	0.0534743	-0.0506829	-0.103886	-0.0929433	-0.0658313	-0.115223	-0.0914534	-0.190066	0.179704	0.0240309	0.0735706	0.0729603	0.0627719	0.108331	0.162539	grey|0.1625
3397	MPP5|Q8N3R9-2	grey	0.0291524	0.0655601	0.0487349	0.105357	0.0716729	0.0967503	0.134049	0.0168673	-0.0375707	-0.143356	-0.0998324	-0.0836766	-0.0120226	0.0334487	0.158966	0.0786711	0.048398	-0.0523646	0.0364281	0.0966029	0.162539	grey|0.1625
3653	DEPDC1|Q5TB30	grey	-0.0848514	-0.167887	-0.149786	-0.118603	0.00905655	-0.0405641	-0.188059	-0.0330164	-0.0155339	0.0377986	0.0696767	0.196452	0.0297275	0.13691	-0.0857995	0.0674149	-0.0199356	0.0232933	0.061925	0.00104988	-0.162425	grey|-0.1624
2796	DRG1|Q9Y295	grey	0.346723	0.31322	0.0789855	0.114145	-0.0797182	-0.13294	0.161485	0.208224	0.150543	-0.0554795	-0.173745	-0.113872	0.168964	0.112362	0.15908	-0.249922	-0.0914025	-0.122169	0.000994237	0.0366116	0.162401	grey|0.1624
2378	SVIP|Q8NHG7	grey	-0.074454	-0.148693	0.0513656	0.0263871	-0.0808092	0.027868	-0.0950239	-0.0398358	0.0587457	0.202294	0.195997	0.0544606	-0.00193329	0.0648006	-0.250185	0.0162948	-0.123354	0.087525	-0.0153044	-0.179604	-0.162308	grey|-0.1623
461	GPD2|P43304	grey	-0.0479428	0.00372361	-0.263859	-0.294708	0.010205	-0.00654161	-0.0758737	0.0602284	-0.00465618	0.0702787	0.134918	0.225077	0.281529	0.225259	-0.00879093	0.0638458	-0.0563413	0.0701724	-0.0480019	-0.123291	0.162345	grey|0.1623
3337	MOCS2|E9PKT9	grey	-0.0915211	0.0028682	-0.132559	-0.150495	0.00235033	-0.0819626	-0.130029	-0.0933772	0.020641	-0.0003193	0.0659239	0.242613	0.147784	0.023023	0.0987693	0.140015	0.165206	0.11299	0.0846449	0.0153497	0.162321	grey|0.1623
2845	TSC22D1|Q15714-2	grey	0.0325417	0.0305918	0.048714	-0.169729	-0.160814	-0.288016	-0.242906	-0.118779	0.13879	0.0817824	0.0975591	0.260901	0.179676	0.0188118	0.00917989	-0.0226196	0.0685615	0.257373	0.0521523	-0.0571554	0.161783	grey|0.1618
3489	FAM208B|Q5VWN6	grey	-0.0470371	-0.153105	0.0914512	0.0654428	0.0406319	0.0339931	0.0455686	0.00336379	0.0886448	0.172576	0.0511536	-0.10317	-0.136898	-0.00816325	-0.171745	0.0910663	-0.052342	-0.0119318	-0.128045	-0.135431	-0.161725	grey|-0.1617
2636	TPM3|P06753-6	grey	0.0250203	-0.178731	0.172668	0.16625	0.0517215	0.0554379	0.0516936	-0.106477	0.0824958	0.0500356	-0.0184333	-0.168724	-0.280169	-0.203021	0.0047419	0.0485056	0.0324219	0.0540846	-0.123815	-0.0516612	-0.161583	grey|-0.1616
51	NSF|P46459	grey	0.169014	0.265406	0.0939182	-0.0975887	-0.565981	-0.397565	-0.236648	0.0541624	0.166694	-0.133462	-0.192504	0.187238	0.358659	0.0595156	-0.0267138	-0.352237	-0.0325829	0.147017	0.198694	0.188134	0.161415	grey|0.1614
1189	RPS14|P62263	grey	-0.0139584	0.0820434	0.15761	0.0685267	0.0420547	-0.180771	-0.0525555	-0.187534	0.202604	-0.2577	-0.127512	0.00728609	-0.141514	-0.185353	0.271752	0.189959	0.335973	0.134117	0.000812713	0.155395	0.161399	grey|0.1614
2400	RPL19|J3QR09	grey	-0.091795	-0.0594081	-0.0440406	-0.161835	-0.234668	-0.233678	-0.285754	-0.200161	0.0210994	-0.0295533	0.0554185	0.22898	0.0333139	-0.125019	0.0229341	0.109017	0.332357	0.222113	0.177508	0.0785004	0.1613	grey|0.1613
994	RPL7|P18124	grey	-0.263833	-0.133286	-0.0708829	-0.196022	-0.0851918	-0.160525	-0.236123	-0.125642	0.0499049	-0.0247318	0.102917	0.223741	0.0809541	-0.0520732	0.0130391	0.261815	0.406451	0.147151	0.175493	0.0107169	0.161127	grey|0.1611
3054	GSTT1|P30711	grey	0.0328433	-0.0261449	0.18259	0.155089	0.0333804	0.0238817	0.105543	-0.0453771	0.0345768	0.0935931	-0.0556154	-0.250438	-0.204484	-0.120744	-0.0549873	-0.0281766	-0.0505683	0.0294857	-0.0912798	-0.0663027	-0.160838	grey|-0.1608
1367	SEC31A|O94979-3	grey	-0.0133341	-0.0890905	-0.0423705	-0.115598	0.0427106	-0.11942	-0.158295	-0.215653	-0.066652	-0.158113	0.0727701	0.100275	-0.0492766	-0.147395	0.174311	0.127381	0.239308	0.162883	0.0469145	0.118169	0.16045	grey|0.1605
1995	EXOC6B|Q9Y2D4	grey	-0.0570848	0.0797073	0.0210528	0.00218726	-0.0263735	0.0120412	-0.0448449	-0.00321708	-0.0371489	-0.160383	-0.0824109	0.100946	0.0737391	0.0142347	0.12684	0.0324097	0.0732234	0.031397	0.146517	0.0879707	0.160462	grey|0.1605
3698	EIF1B|O60739	grey	-0.0468874	0.0177705	0.00122695	-0.0817263	0.0317886	-0.0519674	-0.0352839	-0.0591525	-0.0848594	-0.0894106	0.0255898	0.0360359	0.0506466	-0.00933053	0.114426	0.0302436	-0.0618065	0.0068073	0.0705694	0.0151555	0.160483	grey|0.1605
2334	UFM1|P61960	grey	0.0409034	0.105364	0.0452124	-0.000634335	0.135958	0.177425	0.245508	0.245207	-0.0128025	-0.0433188	0.0584176	-0.0846881	0.136601	0.120454	0.0837054	0.087543	-0.0837586	-0.153872	-0.113628	-0.118261	0.160384	grey|0.1604
163	SEPT8|Q92599	grey	-0.0334523	0.0275507	-0.0488292	0.267091	0.0393187	0.267828	0.239547	0.204868	0.197398	0.176263	-0.0752211	-0.131296	-0.0429891	0.196107	-0.135244	0.0236603	-0.132565	-0.169694	-0.113715	-0.133003	-0.160264	grey|-0.1603
1312	SLC9A6|Q92581-2	grey	0.0314102	0.163095	-0.0486813	-0.145348	-0.0876358	-0.0321149	0.0694203	0.158566	0.0625302	0.00346396	0.00307025	0.0427145	0.227249	0.146914	0.0541756	-0.0697073	-0.103131	-0.0384413	-0.111232	-0.156863	0.159961	grey|0.16
1141	NIT2|Q9NQR4	grey	-0.0207887	0.0441775	-0.0143419	-0.083171	-0.224916	-0.0663072	-0.0206597	0.0716375	0.0523976	0.0269559	-0.0120463	0.0965019	0.175919	0.124743	0.0304658	-0.0293493	-0.0319471	0.02866	0.0257356	-0.0745033	0.159863	grey|0.1599
999	CHL1|O00533	grey	-0.0676745	-0.000219507	-0.1317	-0.194172	-0.165706	-0.0175224	-0.131933	-0.091537	0.228126	0.124069	0.154847	0.280316	0.271362	0.0914267	-0.0609108	0.0984561	0.0234307	0.172723	0.0255893	-0.117593	0.159717	grey|0.1597
1587	SNX27|Q96L92	grey	0.14869	0.241528	0.122122	0.159078	0.0277392	0.0356736	0.228972	0.163397	-0.0172929	-0.1258	-0.219824	-0.182483	-0.030197	0.0595343	0.143668	-0.0307885	0.0670041	-0.091438	0.0227343	0.0893607	0.159718	grey|0.1597
3110	PLA2G6|O60733-2	grey	-0.00143103	0.0205917	0.0938719	0.0506524	0.104893	0.0180267	-0.0179634	-0.0745594	-0.0523789	-0.114836	-0.0292736	0.0427978	0.0071427	-0.0444985	0.144469	0.130245	0.22537	0.0558529	0.0776796	0.12746	0.159715	grey|0.1597
2620	ACAD8|Q9UKU7	grey	-0.194226	-0.124617	0.0174737	-0.176438	-0.0466729	-0.0385404	-0.0905088	-0.110743	0.0857226	0.0583884	0.181514	0.0957019	0.0239642	-0.12134	0.0205874	0.147008	0.0862522	0.197121	-0.112873	-0.0918841	0.159511	grey|0.1595
1805	MAGOH|P61326	grey	-0.00903741	0.0735376	-0.0440362	-0.0240568	0.330293	0.0895127	0.0503126	0.00563823	-0.0677125	-0.0462904	0.113116	0.0648089	0.0359018	0.0258803	0.19293	0.196718	0.0736247	-0.0526732	-0.118248	-0.0525443	0.159335	grey|0.1593
1883	EIF3H|A0A087WZK9	grey	0.0225305	0.0690355	0.14609	0.235724	0.0290681	0.0284703	0.163537	-0.0124663	0.0835895	-0.0506426	-0.0534007	-0.179595	-0.139836	-0.205695	0.276456	0.0423308	0.165458	0.00652354	-0.0876358	0.116427	0.15924	grey|0.1592
2419	ADCK3|Q8NI60-3	grey	-0.0757495	-0.0675681	-0.0439861	-0.105503	-0.0926454	-0.133695	-0.161808	-0.254839	0.00220881	-0.216376	-0.106393	0.167694	0.0200949	-0.0802578	0.194754	0.159331	0.280365	0.224268	0.162305	0.16607	0.158848	grey|0.1588
1301	SLK|Q9H2G2	grey	-0.0910001	-0.00445157	-0.261365	-0.23151	0.230921	0.185064	0.022996	0.117788	-0.00966675	0.0409157	0.218095	0.22658	0.278919	0.204778	0.0643108	0.213521	-0.000210695	-0.122429	-0.121636	-0.219306	0.158593	grey|0.1586
3423	NOP56|O00567	grey	0.124918	0.036932	0.0991079	-0.061287	0.161513	0.0808667	0.0197709	-0.0246049	-0.101087	-0.168921	0.00563294	-0.00792496	-0.0164819	-0.0983904	0.257764	-0.00602856	0.0823526	0.0104869	-0.000360983	0.123759	0.158579	grey|0.1586
2755	RALGAPB|Q86X10-3	grey	-0.0995412	0.0117472	0.0181244	-0.0565442	0.0169513	-0.0672238	-0.0498687	-0.0841622	0.052681	-0.0718351	0.00214041	0.072348	0.015511	-0.05826	0.106556	0.125993	0.144063	0.0654401	-0.0443025	0.00550503	0.158289	grey|0.1583
3583	PHF5A|Q7RTV0	grey	-0.03401	-0.0202409	-0.077153	0.00589344	0.162594	0.0325673	0.0337033	-0.013608	-0.19133	0.00602889	0.0224961	-0.0305945	-0.0696536	0.0344555	-0.0499899	-0.0372322	-0.03986	-0.0743456	-0.012263	0.0612634	-0.158109	grey|-0.1581
2640	COQ10B|Q9H8M1-2	grey	-0.171824	-0.0726832	0.0325072	-0.089556	0.0288282	-0.0195403	-0.127596	-0.196428	-0.0898611	-0.0391347	0.0587603	0.123331	-0.0671891	-0.174138	0.119214	0.239059	0.193216	0.124981	0.117219	0.0125734	0.158	grey|0.158
214	NCDN|Q9UBB6	grey	0.131205	0.217778	0.127487	0.114067	-0.0252293	-0.0346519	0.168915	0.32379	-0.207325	0.0236362	-0.191295	-0.216068	0.0474021	0.200435	-0.176186	-0.239444	-0.197265	-0.243473	0.239187	0.0327565	-0.157842	grey|-0.1578
237	TUBB|Q5JP53	grey	0.0408725	0.171012	-0.0914506	-0.102014	0.0451628	-0.0484705	-0.0307037	0.102002	-0.0844679	-0.0357669	0.0607693	0.105689	0.151085	0.0815138	0.117813	0.0208473	0.0255481	-0.141078	0.0181134	0.0266641	0.157845	grey|0.1578
1726	VPS53|Q5VIR6-4	grey	-0.0260002	0.0444131	-0.0206437	-0.101476	-0.0961718	-0.179532	-0.173699	-0.106252	-0.0381813	-0.21879	-0.130372	0.132731	0.0771366	0.0201807	0.0836362	-0.0222387	0.0921601	0.0984157	0.20748	0.189633	0.157343	grey|0.1573
2222	STAT3|P40763-3	grey	0.150327	0.195373	0.0477526	0.00120262	0.027738	0.0784107	0.15347	0.164368	-0.0127901	-0.113598	-0.122328	-0.0869682	0.0733895	0.029869	0.171058	-0.141584	-0.0308446	-0.135113	0.0129663	0.0655748	0.157082	grey|0.1571
877	ACTB|P60709	grey	0.0530209	0.00788588	0.111243	0.240583	0.0822838	0.198705	0.255406	0.173762	0.348058	0.270594	0.0348426	-0.201695	-0.0221292	0.122959	-0.107028	-0.00803464	-0.232859	-0.100507	-0.27642	-0.251485	-0.15687	grey|-0.1569
2883	DDHD2|O94830	grey	0.17402	0.187817	0.120403	0.182329	0.114207	-0.0724077	0.194465	0.0321371	-0.0564038	-0.136246	-0.215388	-0.187849	-0.0985824	-0.116808	0.178685	0.0305157	0.117181	-0.111131	0.0465823	0.15632	0.156833	grey|0.1568
3273	GABRA3|P34903	grey	0.0786039	-0.0365721	0.130058	0.0244892	-0.0606539	0.168367	0.180637	0.203767	0.189601	0.225586	0.162038	-0.108287	0.0736649	0.108584	-0.185218	-0.0985329	-0.24541	-0.0916323	-0.196373	-0.278105	-0.156579	grey|-0.1566
3627	MDK|E9PPJ5	grey	-0.0739815	-0.0789732	-0.029593	-0.0425609	0.0228304	0.217182	0.109583	0.13401	-0.010894	0.173357	0.106513	-0.0483172	0.0240405	0.096431	-0.203071	-0.0082924	-0.0666995	-0.0989905	-0.0169465	-0.216261	-0.156564	grey|-0.1566
2348	UBXN1|E9PRQ7	grey	-0.0881147	-0.0475259	-0.0979566	-0.094137	0.0385534	0.0685495	-0.04673	0.0503898	-0.0145363	0.17624	0.0940746	0.0257113	0.00803697	0.105205	-0.10137	0.00510787	-0.138914	-0.0816058	-0.111487	-0.195709	-0.156548	grey|-0.1565
2204	CBX3|Q13185	grey	0.104227	0.0965934	0.0838267	0.0666527	0.230231	-0.0989948	0.133402	0.0605194	0.118319	0.0514132	0.0800382	-0.0881745	-0.0201406	-0.033189	0.184271	0.11709	0.050991	-0.0256861	-0.0782079	-0.0900619	0.156481	grey|0.1565
3387	STX10|Q5U8S2	grey	0.0821539	0.0717167	0.0686045	-0.0388727	0.104446	-0.022948	-0.000297178	-0.0497933	0.0120864	-0.175008	-0.00894476	0.0501016	0.0630677	-0.0559092	0.148373	0.0304497	0.113655	0.128765	0.0255539	0.171513	0.156061	grey|0.1561
2878	ADD1|P35611-3	grey	-0.0921405	-0.0352534	0.00313315	-0.0193377	0.0240838	0.273403	0.13964	0.0794024	0.0677346	0.139599	0.128242	-0.0365961	0.0541096	0.0494657	0.122018	0.0825375	-0.0634954	0.0128959	-0.189004	-0.189037	0.155972	grey|0.156
3304	PTDSS1|P48651	grey	-0.0333382	-0.0831041	-0.0623384	-0.175422	0.0180287	-0.0847716	-0.260697	-0.190902	0.129927	0.0627608	0.224156	0.280361	0.0989603	0.000156044	0.112101	0.17437	0.145176	0.160984	0.0135207	-0.00955685	0.155888	grey|0.1559
2241	GNG13|Q9P2W3	grey	0.0975383	0.0351722	-0.14266	0.0256494	-0.00317226	0.00150646	0.0621596	0.10541	0.0683548	0.089209	-0.00269264	0.0287932	0.0884772	0.114466	-0.220476	-0.0458596	-0.0525387	-0.130085	0.0526877	-0.0226676	-0.155367	grey|-0.1554
2129	PCBD1|P61457	grey	0.149019	0.108535	-0.00797271	0.0393144	-0.0382311	0.134762	0.207154	0.314783	-0.0979193	0.0731991	-0.122159	-0.134308	0.0952401	0.228006	-0.118784	-0.205524	-0.242304	-0.193873	-0.0553591	-0.0661757	-0.155202	grey|-0.1552
3274	TPM1|H0YK48	grey	0.143808	0.0243748	0.0359426	0.0624632	0.107708	0.30588	0.276804	0.272673	0.00685507	0.208317	-0.0179491	-0.152845	0.0497742	0.22235	-0.144271	-0.120588	-0.307198	-0.217585	-0.173205	-0.21608	-0.155219	grey|-0.1552
1204	ARFIP2|P53365-3	grey	-0.161381	0.0504165	0.0378573	-0.0878621	-0.14009	-0.0944047	-0.0876589	-0.0468403	-0.0448174	-0.1121	-0.13511	0.0883702	0.0595014	-0.0434919	0.0600667	0.0388594	0.041311	0.134563	0.151974	0.122493	0.155078	grey|0.1551
1396	RARS|P54136	grey	-0.139445	-0.0357211	0.0546656	-0.0784859	-0.00859728	-0.0120863	-0.0939741	-0.138192	0.0630318	-0.0314967	0.0501159	0.121411	0.0207956	-0.0660501	0.147464	0.203392	0.167504	0.206649	0.0128273	-0.00310689	0.155145	grey|0.1551
3506	MKL1|W0Z7M9	grey	0.0052701	-0.0805272	0.134224	0.118797	0.0536198	0.126701	0.0600891	0.0197604	-0.0208641	0.0470461	0.0906158	-0.162609	-0.199244	-0.13936	-0.0635274	-0.0211417	-0.107596	-0.0582166	-0.0725105	-0.0116985	-0.155035	grey|-0.155
2873	S1PR1|P21453	grey	-0.0197988	-0.19591	0.0189269	-0.192689	0.00693166	0.182513	-0.0156805	-0.0107183	0.0933661	0.166443	0.192452	0.0279638	-0.0445534	0.0104149	-0.19818	0.00756174	-0.175771	0.0984019	-0.169696	-0.240211	-0.154822	grey|-0.1548
3708	TTPAL|Q9BTX7	grey	-0.0316489	0.0444834	-0.0953379	-0.134078	-0.12783	0.0369549	-0.0818395	0.00672037	0.0428702	-0.0262905	0.0455971	0.203031	0.167019	0.0107601	0.128397	-0.0164949	0.102826	0.040527	0.0170227	-0.0155729	0.154555	grey|0.1546
2708	SPCS2|Q15005	grey	-0.187443	-0.156091	0.034464	-0.119698	0.104094	-0.0404851	-0.0723947	-0.198006	0.130321	0.0380257	0.111524	0.115651	-0.0434197	-0.173928	0.0756199	0.34225	0.282298	0.248268	-0.0691288	-0.0466853	0.154412	grey|0.1544
1806	RPS21|Q8WVC2	grey	-0.0771897	-0.0797543	0.0414926	0.292894	0.261748	0.142728	0.198494	0.0550008	0.0612085	0.070949	-0.0883846	-0.191761	-0.205463	-0.0539456	0.0757321	0.159414	0.14092	-0.13814	-0.119534	0.0518496	-0.154248	grey|-0.1542
1202	STUB1|Q9UNE7	grey	-0.12659	0.0629137	-0.0464859	0.0715631	0.116944	0.227239	0.213325	0.187633	-0.0174126	-0.071286	-0.0887174	-0.0868654	0.0372344	0.109155	0.135516	0.205486	0.083306	-0.138778	-0.0669549	-0.0633396	0.154116	grey|0.1541
1392	RMDN3|Q96TC7	grey	0.21689	0.0604456	0.0581942	-0.0827842	-0.235397	-0.107275	-0.0626671	-0.126314	-0.0801431	-0.268095	-0.170995	0.0523361	0.0809952	-0.0522797	0.229714	-0.193813	0.00612194	0.169548	0.156224	0.2269	0.154088	grey|0.1541
2733	UFL1|O94874	grey	-0.0417984	0.00761011	-0.0820727	0.144252	0.0176455	-0.127166	-0.0771374	-0.0812588	-0.12866	-0.129838	-0.249274	-0.0340722	-0.114005	0.0763605	-0.114015	-0.0467421	-0.0591952	-0.000466055	0.141879	0.130113	-0.153929	grey|-0.1539
1083	IVD|P26440	grey	-0.297594	-0.189585	-0.149986	-0.206832	0.00773214	0.130317	-0.113847	-0.137241	0.0450164	-0.0160539	0.131416	0.214543	0.041902	0.0243282	0.10627	0.302042	0.170337	0.16843	0.0172295	-0.118898	0.153923	grey|0.1539
1477	ISOC2|Q96AB3	grey	-0.113737	-0.0701748	-0.0840157	-0.110326	0.127365	0.08035	0.0218962	-0.0198891	-0.060191	-0.0649222	0.102942	0.0984843	0.125509	0.162032	0.0769306	0.206612	0.136106	0.0386676	0.0589064	-0.0326529	0.15335	grey|0.1534
1986	PSMD9|O00233	grey	0.112659	0.0188214	0.0729695	0.132564	0.173927	0.152468	0.226699	0.15028	-0.00829588	0.12435	-0.0147346	-0.214714	-0.101302	0.0142571	-0.0756075	-0.052563	-0.0982336	-0.152619	-0.199898	-0.0814513	-0.153295	grey|-0.1533
2698	MLLT4|P55196-3	grey	-0.053811	0.0507041	-0.0111873	-0.0386757	-0.0646183	-0.0360039	-0.0447184	-0.0339461	0.00382766	-0.12452	0.000615289	0.10694	0.109525	-0.00737515	0.112353	-0.00408052	0.0247724	0.0751636	0.117234	0.112595	0.153329	grey|0.1533
2320	FAM3C|Q92520	grey	-0.167196	-0.0682125	0.0418506	0.024658	0.0675164	-0.0405136	-0.010394	-0.14716	0.0679873	-0.134729	-0.0624989	0.0124095	-0.0871981	-0.103208	0.135801	0.268539	0.321146	0.0734398	0.0687806	-0.00736262	0.152988	grey|0.153
1633	ARPC5|O15511	grey	0.0586358	0.176441	-0.196373	0.179139	0.0875295	0.0508378	0.243635	0.313069	0.0825237	0.0893727	-0.135357	-0.131046	0.031208	0.142786	-0.0612387	-0.00458376	-0.00106435	-0.371043	-0.0200961	-0.0640778	-0.152516	grey|-0.1525
1169	KHDRBS3|O75525-2	grey	-0.0488781	0.0573781	-0.0943461	-0.037705	0.339834	-0.0318468	0.0135693	-0.0276415	-0.0274132	0.00123487	0.0810752	0.0615563	0.0329594	0.0284121	0.15404	0.218641	0.168438	-0.0702166	0.0332095	0.0381218	0.152277	grey|0.1523
3113	APLP1|F5GZ08	grey	0.0118159	0.312653	-0.126303	0.0897217	0.00833124	-0.117364	-0.0228007	0.0924415	-0.0293136	-0.0851524	-0.160125	0.0869147	0.168836	0.161705	0.0905529	-0.078708	0.0912828	-0.105486	0.17105	0.146433	0.152224	grey|0.1522
358	GSTM3|P21266	grey	0.0825765	0.0940947	0.0309981	0.123897	0.0104446	0.112409	0.181016	0.198083	-0.0146627	0.032061	-0.0661822	-0.202971	0.0361589	0.127548	-0.165228	-0.117113	-0.195215	-0.135506	-0.0342984	-0.0505369	-0.151874	grey|-0.1519
1039	RPL6|Q02878	grey	-0.0788849	-0.0136227	0.0255092	-0.101887	0.152971	-0.0610978	0.0428796	-0.0193028	0.0913937	0.0747508	0.0835645	0.0356744	0.0146079	-0.0518474	0.0988197	0.271292	0.271483	0.00448985	-0.0337603	-0.194149	0.151928	grey|0.1519
1655	S100A16|Q96FQ6	grey	-0.212172	-0.241227	-0.195015	0.017534	0.163022	0.258675	0.10582	0.0531153	-0.0437276	0.18376	0.0664928	-0.0108346	-0.113531	-0.029251	-0.0790424	0.247184	0.0515071	-0.118479	-0.0827724	-0.201425	-0.151455	grey|-0.1515
1917	API5|Q9BZZ5-2	grey	0.106606	0.0661907	-0.00555589	0.0654992	0.322182	0.138673	0.257342	0.111899	-0.024123	0.0093937	0.111213	-0.0876087	0.0878079	0.0965024	0.114208	0.11942	-0.024155	-0.178424	-0.158419	-0.133304	0.151482	grey|0.1515
2211	ALDH1B1|P30837	grey	0.0753228	-0.0411027	0.143001	0.0712025	0.0419356	-0.057257	0.0161919	-0.183066	0.054346	-0.116955	-0.0367333	-0.0970696	-0.146843	-0.186363	0.191706	0.078516	0.129467	0.182126	-0.0539151	0.0652306	0.151336	grey|0.1513
2364	LSM2|Q9Y333	grey	-0.00454861	0.106909	-0.0549183	-0.0525258	0.119855	0.0302466	-0.00126687	0.0148707	-0.00484504	0.00422504	0.0966129	0.1482	0.13758	0.125563	0.0322028	0.0667281	0.0815388	0.0115433	0.111906	0.0207613	0.15128	grey|0.1513
121	ENO2|P09104	grey	0.168938	0.309554	-0.0261172	0.293202	-0.102432	-0.0271652	0.236938	0.343217	-0.168055	-0.189346	-0.492743	-0.267392	0.00782573	0.172196	-0.085079	-0.375822	-0.220177	-0.309905	0.0260045	0.143801	-0.151148	grey|-0.1511
[truncated: 2,096 more rows]

## Sheet: Sheet2
Supplementary Data 7. Subset 2.: Banner modules of co-expressed proteins and their corresponding biological processes
Module	N proteins	Biological process
[truncated: 20 more rows]

## Sheet: Sheet3
Supplementary Data 7. Subset 3.: GO enrichment analysis for Banner modules of co-expression proteins
[truncated: 722 more rows]

[truncated: 1 more sheets: Sheet4]
