# Supplementary material for: Large-scale proteomic analysis of human brain identifies proteins associated with cognitive trajectory in advanced age
Source: Nat Commun. 2019 Apr 8;10:1619. doi: 10.1038/s41467-019-09613-z (PMC6453881; doi:10.1038/s41467-019-09613-z)
Supplement: Supplementary file 10 — Supplementary Data 8 [file 41467_2019_9613_MOESM10_ESM.xlsx]

## Sheet: Sheet1
Supplementary Data 8. Subset 1.: List of hub proteins for each module of co-expressed proteins that were also associated with cognitive trajectory in Banner
Direction was from the meta-analysis of proteome-wide association studies of cogniitve trajectory in Banner and BLSA
The second number in each of the parentheses is the number of hub proteins for that particular module.
The first number in each of the parentheses is the number of the hub proteins that were also associated with cognitive trajectory
For each module, the proteins were sorted by lowest to highest p-value from proteome-wide association study
Banner M1 module: Synaptic function (30/36)
Protein	Module	kMEintra	Effect_size	SE_EffectSize	Direction	p_value	adjusted_pvalue
VGF|O15240	turquoise	0.7284	0.5047	0.0694	++	3.45e-13	1.13e-06
ACTN1|P12814-3	turquoise	0.7338	1.825	0.2857	++	1.67e-10	1.13e-06
KIAA1045|Q9UPV7	turquoise	0.7961	1.6642	0.2655	++	3.65e-10	1.13e-06
ACTN2|P35609-2	turquoise	0.7363	1.4899	0.2515	++	3.14e-09	1.13e-06
DLG4|P78352-3	turquoise	0.8581	1.8507	0.3142	++	3.86e-09	1.13e-06
GRIA2|P42262	turquoise	0.8002	1.644	0.2898	++	1.4e-08	1.46e-06
HOMER1|Q86YM7	turquoise	0.7498	1.4512	0.2627	++	3.31e-08	2.88e-06
STX1A|Q16623	turquoise	0.8403	1.3802	0.2613	++	1.28e-07	8.81e-06
ATP6V0D1|P61421	turquoise	0.7677	1.6561	0.3179	++	1.9e-07	1.23e-05
SYT1|P21579	turquoise	0.8407	1.6368	0.3143	++	1.91e-07	1.23e-05
SLC30A3|Q99726	turquoise	0.8107	0.7153	0.1376	++	2.03e-07	1.3e-05
DMXL2|Q8TDJ6	turquoise	0.727	1.8113	0.3541	++	3.13e-07	1.86e-05
AP2B1|P63010	turquoise	0.7214	2.2977	0.452	++	3.71e-07	2.14e-05
SEPT11|D6RGI3	turquoise	0.7295	2.6105	0.5144	++	3.87e-07	2.22e-05
AP3B2|Q13367	turquoise	0.7447	2.5166	0.5041	++	5.96e-07	3.17e-05
BAIAP2|Q9UQB8-3	turquoise	0.7049	1.6798	0.338	++	6.71e-07	3.49e-05
AP2A1|O95782-2	turquoise	0.7364	2.5364	0.5117	++	7.16e-07	3.68e-05
SYNPO|Q8N3V7-3	turquoise	0.7878	0.7036	0.1436	++	9.54e-07	4.65e-05
SIRPA|P78324	turquoise	0.7164	1.7927	0.3666	++	1.01e-06	4.87e-05
ANKS1B|Q7Z6G8-3	turquoise	0.7705	1.2234	0.2544	++	1.51e-06	6.75e-05
CORO1A|P31146	turquoise	0.7928	1.6731	0.3491	++	1.64e-06	7.21e-05
CAP2|P40123	turquoise	0.7503	1.6817	0.3602	++	3.03e-06	0.000117809
ATP6V0A1|Q93050-1	turquoise	0.7858	1.5248	0.3422	++	8.36e-06	0.000264071
BSN|Q9UPA5	turquoise	0.8695	1.1621	0.2686	++	1.52e-05	0.000425105
AP2A2|O94973	turquoise	0.7268	1.9283	0.4635	++	3.17e-05	0.000765964
HPCAL1|P37235	turquoise	0.721	1.0771	0.2678	++	5.77e-05	0.00124267
SLC17A7|Q9P2U7	turquoise	0.7522	1.1909	0.2983	++	6.55e-05	0.00137747
LINGO1|Q96FE5-2	turquoise	0.7237	0.68	0.1939	++	0.0004527	0.00671277
PAK1|Q13153	turquoise	0.7083	1.4237	0.4137	++	0.0005798	0.00820403
SH3GL1|Q99961	turquoise	0.7149	1.1279	0.3496	++	0.001253	0.0150989
Banner M2 blue module: Proteosome (28/30)
Protein	Module	kMEintra	Effect_size	SE_EffectSize	Direction	p_value	adjusted_pvalue
DBI|P07108	blue	0.8007	-1.2136	0.1993	--	1.14e-09	1.13e-06
PADI2|Q9Y2J8	blue	0.7906	-0.8671	0.1484	--	5.14e-09	1.13e-06
CSRP1|P21291	blue	0.728	-1.4914	0.2596	--	9.18e-09	1.13e-06
PLEC|Q15149-2	blue	0.8026	-1.5044	0.2633	--	1.1e-08	1.22e-06
HSPB1|P04792	blue	0.7655	-0.7476	0.1313	--	1.23e-08	1.32e-06
PGD|P52209-2	blue	0.7076	-2.3867	0.4314	--	3.16e-08	2.77e-06
DDAH2|O95865	blue	0.7296	-1.3716	0.2516	--	5.02e-08	4.04e-06
PRDX1|Q06830	blue	0.7991	-1.9077	0.3641	--	1.61e-07	1.07e-05
TJP2|Q9UDY2-6	blue	0.6673	-0.6277	0.124	--	4.17e-07	2.36e-05
GFAP|K7EKD1	blue	0.7656	-0.433	0.0893	--	1.26e-06	5.83e-05
LLGL1|Q15334	blue	0.7573	-1.0909	0.2338	--	3.07e-06	0.000119047
PAFAH1B3|Q15102	blue	0.7608	-1.3119	0.2817	--	3.2e-06	0.000123047
GFAP|P14136	blue	0.7185	-0.5583	0.1234	--	6.07e-06	0.000204749
AK1|P00568	blue	0.77	-1.6544	0.3657	--	6.09e-06	0.000205284
GSTP1|P09211	blue	0.6775	-1.2492	0.2764	--	6.18e-06	0.000207692
CD44|H0YD13	blue	0.7384	-0.3204	0.0719	--	8.37e-06	0.000264322
PBXIP1|Q96AQ6-2	blue	0.658	-0.7898	0.1801	--	1.16e-05	0.000342701
LMNA|P02545	blue	0.7368	-1.0034	0.2439	--	3.89e-05	0.000903278
GSN|P06396-2	blue	0.793	-0.8799	0.2164	--	4.76e-05	0.00106327
BAG3|O95817	blue	0.6745	-0.718	0.1784	--	5.7e-05	0.00123043
MSN|P26038	blue	0.8412	-1.1661	0.3076	--	0.00015	0.00271202
PRDX6|P30041	blue	0.756	-0.9096	0.2424	--	0.0001754	0.00308411
S100B|P04271	blue	0.675	-0.5786	0.1575	--	0.0002383	0.00396815
PHGDH|O43175	blue	0.6912	-0.7477	0.2076	--	0.0003153	0.00499438
CRYL1|Q9Y2S2-2	blue	0.667	-0.9293	0.2615	--	0.0003793	0.00581056
TPPP3|Q9BW30	blue	0.6565	-0.6819	0.1926	--	0.0004002	0.0060709
TLN1|Q9Y490	blue	0.7059	-1.2554	0.3612	--	0.000509	0.00738356
CNDP2|Q96KP4	blue	0.7384	-0.961	0.2786	--	0.0005625	0.00800577
Banner M3 brown module: Mitochondrial activities (26/28)
Protein	Module	kMEintra	Effect_size	SE_EffectSize	Direction	p_value	adjusted_pvalue
PDHA1|P08559	brown	0.7322	2.2032	0.3329	++	3.65e-11	1.13e-06
PDHX|O00330-3	brown	0.7358	2.3483	0.3564	++	4.45e-11	1.13e-06
NDUFV1|P49821-2	brown	0.7982	1.9283	0.3043	++	2.36e-10	1.13e-06
NNT|Q13423	brown	0.7277	2.4895	0.4176	++	2.5e-09	1.13e-06
NDUFA10|A0A087WXC5	brown	0.7826	2.0243	0.3436	++	3.82e-09	1.13e-06
SUCLA2|Q9P2R7-2	brown	0.7341	2.7406	0.4672	++	4.45e-09	1.13e-06
NDUFS2|O75306	brown	0.8013	1.745	0.3092	++	1.66e-08	1.67e-06
NDUFS1|P28331	brown	0.861	1.7781	0.315	++	1.66e-08	1.67e-06
TUFM|P49411	brown	0.7218	2.5239	0.4518	++	2.32e-08	2.17e-06
NDUFA9|Q16795	brown	0.7717	1.7127	0.3158	++	5.84e-08	4.58e-06
NDUFV2|P19404	brown	0.7636	1.5506	0.2915	++	1.04e-07	7.41e-06
NDUFC2|O95298	brown	0.7266	1.4298	0.2689	++	1.06e-07	7.53e-06
NDUFS5|O43920	brown	0.7709	1.4606	0.2899	++	4.71e-07	2.61e-05
ATP5H|O75947	brown	0.7306	1.6873	0.3463	++	1.11e-06	5.26e-05
ACO2|Q99798	brown	0.7645	2.2182	0.4701	++	2.37e-06	9.68e-05
UQCRFS1|P47985	brown	0.7667	1.6411	0.3488	++	2.54e-06	0.000102343
NDUFB5|O43674	brown	0.809	1.2707	0.2835	++	7.37e-06	0.000238893
UQCRC2|P22695	brown	0.8441	1.644	0.4086	++	5.74e-05	0.00123743
UQCRC1|P31930	brown	0.8222	1.3463	0.338	++	6.8e-05	0.00142007
NDUFB9|Q9Y6M9	brown	0.7914	1.2779	0.3281	++	9.83e-05	0.00191798
NDUFS8|O00217	brown	0.7395	1.1037	0.2916	++	0.0001537	0.00276686
ATP1A1|P05023-4	brown	0.7411	1.9593	0.5207	++	0.0001677	0.00297236
ATP1A2|B1AKY9	brown	0.7538	1.7225	0.4728	++	0.0002693	0.00438782
ATP5A1|P25705-2	brown	0.727	1.6194	0.4458	++	0.0002804	0.00453587
NDUFS3|O75489	brown	0.7385	0.8492	0.2435	++	0.0004874	0.00712823
UQCRQ|O14949	brown	0.7442	0.9857	0.3189	++	0.001995	0.0215161
Banner M4 yellow module: Myelination (11/15)
Protein	Module	kMEintra	Effect_size	SE_EffectSize	Direction	p_value	adjusted_pvalue
HSPA2|P54652	yellow	0.8593	-1.2146	0.2001	--	1.29e-09	1.13e-06
HAPLN2|Q9GZV7	yellow	0.871	-0.4487	0.0852	--	1.38e-07	9.38e-06
NEFL|P07196	yellow	0.841	-0.7737	0.1589	--	1.12e-06	5.3e-05
NEFM|E7ESP9	yellow	0.8446	-0.7374	0.1617	--	5.08e-06	0.000177732
ERMN|Q8TAM6	yellow	0.9006	-0.4302	0.1029	--	2.89e-05	0.000711077
QDPR|P09417	yellow	0.8431	-0.6799	0.1782	--	0.0001361	0.00250389
MBP|P02686	yellow	0.8866	-0.4342	0.1198	--	0.0002896	0.00465774
MAG|P20916-3	yellow	0.8985	-0.4261	0.1232	--	0.0005453	0.00780726
CNP|P09543	yellow	0.9224	-0.489	0.1462	--	0.0008254	0.0108852
MYO1D|O94832	yellow	0.8396	-0.2573	0.0811	--	0.001516	0.0174803
SIRT2|Q8IXJ6	yellow	0.9207	-0.4037	0.1398	--	0.003875	0.0350261
Banner M7 black module: RNA processing and translation (3/7)
Protein	Module	kMEintra	Effect_size	SE_EffectSize	Direction	p_value	adjusted_pvalue
HNRNPA2B1|P22626	black	0.7609	-2.1159	0.4614	--	4.53e-06	0.000162257
HNRNPR|O43390	black	0.7484	-1.3885	0.4635	--	0.002738	0.0272107
HNRNPK|P61978-3	black	0.7815	-1.4852	0.5287	--	0.004971	0.0418633
Banner M13 salmon module: Anatomical structure (3/4)
Protein	Module	kMEintra	Effect_size	SE_EffectSize	Direction	p_value	adjusted_pvalue
FHL1|Q13642-1	salmon	0.7826	-1.2255	0.3007	--	4.58e-05	0.00103063
MAPK3|P27361	salmon	0.7737	-1.1763	0.2977	--	7.79e-05	0.00158626
PEA15|Q15121	salmon	0.8178	-1.0042	0.2932	--	0.000614	0.00859195
Banner M16 lightcyan module: Cell-cell interaction (1/3)
Protein	Module	kMEintra	Effect_size	SE_EffectSize	Direction	p_value	adjusted_pvalue
AHNAK|Q09666	lightcyan	0.8484	-0.6011	0.1816	--	0.0009311	0.0119737

## Sheet: Sheet2
Supplementary Data 8. Subset 2.: List of hub proteins for each module of co-expressed proteins that were also associated with cognitive trajectory in BLSA
Direction was from the meta-analysis of proteome-wide association studies of cogniitve trajectory in Banner and BLSA
The second number in each of the parentheses is the number of hub proteins for that particular module.
The first number in each of the parentheses is the number of the hub proteins that were also associated with cognitive trajectory
For each module, the proteins were sorted by lowest to highest p-value from proteome-wide association study
BLSA M1 module: Synaptic trasmission (31/40)
Protein	Module	kME	Effect_size	SE_EffectSize	Direction	p_value	adjusted_pvalue
DLG4|P78352-3	B-M1	0.7726	1.8507	0.3142	++	3.86e-09	1.13e-06
GRIA2|P42262	B-M1	0.7897	1.644	0.2898	++	1.4e-08	1.46e-06
STX1A|Q16623	B-M1	0.84	1.3802	0.2613	++	1.28e-07	8.81e-06
SV2B|Q7L1I2	B-M1	0.8667	1.3471	0.2559	++	1.41e-07	9.56e-06
ATP6V0D1|P61421	B-M1	0.8848	1.6561	0.3179	++	1.9e-07	1.23e-05
SYT1|P21579	B-M1	0.8842	1.6368	0.3143	++	1.91e-07	1.23e-05
SLC30A3|Q99726	B-M1	0.7922	0.7153	0.1376	++	2.03e-07	1.3e-05
DMXL2|Q8TDJ6	B-M1	0.856	1.8113	0.3541	++	3.13e-07	1.86e-05
AP2B1|P63010	B-M1	0.9172	2.2977	0.452	++	3.71e-07	2.14e-05
SEPT11|D6RGI3	B-M1	0.8056	2.6105	0.5144	++	3.87e-07	2.22e-05
SEPT5|G3XAH0	B-M1	0.8622	1.0794	0.2131	++	4.07e-07	2.31e-05
PLXNA1|Q9UIW2	B-M1	0.833	1.0451	0.2079	++	4.96e-07	2.72e-05
SV2A|Q7L0J3	B-M1	0.7904	1.9002	0.3803	++	5.85e-07	3.12e-05
BAIAP2|Q9UQB8-3	B-M1	0.8258	1.6798	0.338	++	6.71e-07	3.49e-05
AP2A1|O95782-2	B-M1	0.8526	2.5364	0.5117	++	7.16e-07	3.68e-05
ANKS1B|Q7Z6G8-3	B-M1	0.7778	1.2234	0.2544	++	1.51e-06	6.75e-05
ATP6V0A1|Q93050-1	B-M1	0.8978	1.5248	0.3422	++	8.36e-06	0.000264071
PACSIN1|Q9BY11	B-M1	0.8527	1.6801	0.3842	++	1.22e-05	0.000356748
BSN|Q9UPA5	B-M1	0.8773	1.1621	0.2686	++	1.52e-05	0.000425105
SEPT3|Q9UH03-2	B-M1	0.792	1.6529	0.3941	++	2.74e-05	0.000681275
AP2A2|O94973	B-M1	0.8078	1.9283	0.4635	++	3.17e-05	0.000765964
RAB3A|P20336	B-M1	0.804	1.2303	0.2974	++	3.52e-05	0.000833348
SLC17A7|Q9P2U7	B-M1	0.7859	1.1909	0.2983	++	6.55e-05	0.00137747
CLTC|Q00610-2	B-M1	0.7706	2.2594	0.5776	++	9.16e-05	0.00181045
ATP6V1C1|P21283	B-M1	0.7923	2.1898	0.5653	++	0.0001072	0.00205893
ATP2B1|P20020-4	B-M1	0.8711	1.5584	0.4122	++	0.0001566	0.00280968
CLTA|P09496-3	B-M1	0.7861	1.2556	0.3758	++	0.0008337	0.010972
WDR7|Q9Y4E6	B-M1	0.8397	1.4186	0.4358	++	0.001134	0.0139736
PSD3|B4DKF8	B-M1	0.848	0.7248	0.2312	++	0.001716	0.0192077
SLC8A2|Q9UPR5	B-M1	0.838	0.9017	0.2927	++	0.002066	0.0220868
SYP|P08247	B-M1	0.7951	0.7649	0.2544	++	0.00264	0.0264914
BLSA M2 module: Myelination (20/32)
Protein	Module	kMEintra	Effect_size	SE_EffectSize	Direction	p_value	adjusted_pvalue
HSPA2|P54652	B-M2	0.8995	-1.2146	0.2001	--	1.29e-09	1.13e-06
NEFL|P07196	B-M2	0.8194	-0.7737	0.1589	--	1.12e-06	5.3e-05
LLGL1|Q15334	B-M2	0.8245	-1.0909	0.2338	--	3.07e-06	0.000119047
NEFM|E7ESP9	B-M2	0.8227	-0.7374	0.1617	--	5.08e-06	0.000177732
CBR1|P16152	B-M2	0.8328	-0.9913	0.2275	--	1.31e-05	0.000377568
TALDO1|P37837	B-M2	0.8154	-1.0285	0.2436	--	2.41e-05	0.000614612
RDX|P35241	B-M2	0.8598	-1.0306	0.2443	--	2.46e-05	0.000624817
GSN|P06396-2	B-M2	0.8724	-0.8799	0.2164	--	4.76e-05	0.00106327
CLIC4|Q9Y696	B-M2	0.8768	-0.7889	0.1953	--	5.38e-05	0.00117411
PIP4K2A|P48426	B-M2	0.9255	-0.6854	0.1839	--	0.0001936	0.00334493
MBP|P02686	B-M2	0.8287	-0.4342	0.1198	--	0.0002896	0.00465774
MAG|P20916-3	B-M2	0.8917	-0.4261	0.1232	--	0.0005453	0.00780726
PMP2|P02689	B-M2	0.849	-0.215	0.0627	--	0.0006112	0.00856039
CNP|P09543	B-M2	0.9276	-0.489	0.1462	--	0.0008254	0.0108852
MYO1D|O94832	B-M2	0.9131	-0.2573	0.0811	--	0.001516	0.0174803
RHOG|P84095	B-M2	0.917	-0.4374	0.1404	--	0.001836	0.020214
JAM3|Q9BX67	B-M2	0.8554	-0.4028	0.1314	--	0.002175	0.0229508
SIRT2|Q8IXJ6	B-M2	0.9344	-0.4037	0.1398	--	0.003875	0.0350261
SLC44A1|Q8WWI5-3	B-M2	0.8781	-0.3568	0.1261	--	0.00465	0.0399176
CD9|A6NNI4	B-M2	0.854	-0.3485	0.1259	--	0.005659	0.0458992
BLSA M3 module: Mitochondrial function (21/23)
Protein	Module	kMEintra	Effect_size	SE_EffectSize	Direction	p_value	adjusted_pvalue
PDHA1|P08559	B-M3	0.7996	2.2032	0.3329	++	3.65e-11	1.13e-06
NDUFV1|P49821-2	B-M3	0.8562	1.9283	0.3043	++	2.36e-10	1.13e-06
NNT|Q13423	B-M3	0.8359	2.4895	0.4176	++	2.5e-09	1.13e-06
NDUFA10|A0A087WXC5	B-M3	0.8362	2.0243	0.3436	++	3.82e-09	1.13e-06
NDUFS1|P28331	B-M3	0.869	1.7781	0.315	++	1.66e-08	1.67e-06
NDUFS2|O75306	B-M3	0.7998	1.745	0.3092	++	1.66e-08	1.67e-06
TUFM|P49411	B-M3	0.8059	2.5239	0.4518	++	2.32e-08	2.17e-06
SDHB|P21912	B-M3	0.8183	2.1145	0.3853	++	4.05e-08	3.39e-06
NDUFA9|Q16795	B-M3	0.8492	1.7127	0.3158	++	5.84e-08	4.58e-06
NDUFS5|O43920	B-M3	0.7802	1.4606	0.2899	++	4.71e-07	2.61e-05
DLAT|P10515	B-M3	0.8192	1.7425	0.3565	++	1.02e-06	4.91e-05
ACO2|Q99798	B-M3	0.8521	2.2182	0.4701	++	2.37e-06	9.68e-05
UQCRFS1|P47985	B-M3	0.7988	1.6411	0.3488	++	2.54e-06	0.000102343
SLC25A11|Q02978	B-M3	0.7895	1.7704	0.4044	++	1.2e-05	0.000352081
SLC25A4|P12235	B-M3	0.7834	1.3757	0.3254	++	2.36e-05	0.000604368
SDHA|P31040	B-M3	0.8044	1.7562	0.4198	++	2.87e-05	0.00070712
UQCRC2|P22695	B-M3	0.7965	1.644	0.4086	++	5.74e-05	0.00123743
UQCRC1|P31930	B-M3	0.7952	1.3463	0.338	++	6.8e-05	0.00142007
AFG3L2|Q9Y4W6	B-M3	0.7865	1.8301	0.4617	++	7.38e-05	0.0015179
NDUFS8|O00217	B-M3	0.7922	1.1037	0.2916	++	0.0001537	0.00276686
CS|B4DJV2	B-M3	0.8209	1.406	0.3892	++	0.0003037	0.00484311
BLSA M4 module: Synaptic membrane/dendrite (14/18)
Protein	Module	kMEintra	Effect_size	SE_EffectSize	Direction	p_value	adjusted_pvalue
HOMER1|Q86YM7	B-M4	0.7998	1.4512	0.2627	++	3.31e-08	2.88e-06
GNB5|O14775-2	B-M4	0.7793	1.7643	0.3292	++	8.34e-08	6.16e-06
NDUFA8|P51970	B-M4	0.7471	1.4938	0.2837	++	1.39e-07	9.44e-06
RPH3A|Q9Y2J0	B-M4	0.8139	1.0878	0.2074	++	1.57e-07	1.05e-05
SYNPO|Q8N3V7-3	B-M4	0.69	0.7036	0.1436	++	9.54e-07	4.65e-05
PLCB1|Q9NQ66	B-M4	0.8548	1.6345	0.3379	++	1.32e-06	6.05e-05
AGK|Q53H12	B-M4	0.7373	1.3129	0.3075	++	1.96e-05	0.000520852
SGIP1|Q9BQI5	B-M4	0.7065	1.3258	0.3106	++	1.97e-05	0.000522977
FARSB|Q9NSD9	B-M4	0.6895	1.4154	0.3435	++	3.77e-05	0.000880734
ATP2B2|Q01814-8	B-M4	0.7559	1.3085	0.3254	++	5.79e-05	0.00124617
OPA1|O60313	B-M4	0.7313	1.9297	0.5096	++	0.0001528	0.00275354
GABRA1|P14867	B-M4	0.7781	1.0674	0.3066	++	0.0004989	0.00726447
SPTBN2|O15020	B-M4	0.7412	2.0315	0.6453	++	0.001642	0.0185762
TOMM70A|O94826	B-M4	0.7856	1.482	0.5038	++	0.003264	0.0309374
BLSA M6 module: Inflammatory response (9/10)
Protein	Module	kMEintra	Effect_size	SE_EffectSize	Direction	p_value	adjusted_pvalue
GFAP|K7EKD1	B-M6	0.7868	-0.433	0.0893	--	1.26e-06	5.83e-05
GFAP|P14136	B-M6	0.7773	-0.5583	0.1234	--	6.07e-06	0.000204749
CD44|H0YD13	B-M6	0.7695	-0.3204	0.0719	--	8.37e-06	0.000264322
CAPN2|P17655	B-M6	0.73	-1.1069	0.2493	--	8.97e-06	0.000279283
LMNA|P02545	B-M6	0.7592	-1.0034	0.2439	--	3.89e-05	0.000903278
ANXA5|P08758	B-M6	0.8452	-0.698	0.174	--	6.05e-05	0.0012914
MSN|P26038	B-M6	0.8008	-1.1661	0.3076	--	0.00015	0.00271202
PRDX6|P30041	B-M6	0.7339	-0.9096	0.2424	--	0.0001754	0.00308411
PGLS|O95336	B-M6	0.7476	-0.9506	0.2767	--	0.0005916	0.00833847
BLSA M13 module: Regulation of apoptosis (3/4)
Protein	Module	kMEintra	Effect_size	SE_EffectSize	Direction	p_value	adjusted_pvalue
PAFAH1B3|Q15102	B-M13	0.8016	-1.3119	0.2817	--	3.2e-06	0.000123047
MAPK3|P27361	B-M13	0.7277	-1.1763	0.2977	--	7.79e-05	0.00158626
MAPK1|P28482	B-M13	0.7611	-1.0601	0.3237	--	0.001058	0.0132372
BLSA M14 module: Hydrolase activity (1/4)
Protein	Module	kMEintra	Effect_size	SE_EffectSize	Direction	p_value	adjusted_pvalue
RTN4|Q9NQC3	B-M14	0.7109	1.4945	0.5215	++	0.00416	0.0368594

## Sheet: Sheet3
Supplementary Data 8. Subset 3.: List of hub proteins for each module of co-expressed proteins that were also associated with cognitive trajectory after adjusting for plaques and tangles in Banner
Direction was from the meta-analysis of proteome-wide association studies of cogniitve trajectory in Banner and BLSA
The second number in each of the parentheses is the number of hub proteins for that particular module.
The first number in each of the parentheses is the number of the hub proteins that were also associated with cognitive trajectory
For each module, the proteins were sorted by lowest to highest p-value from proteome-wide association study
Banner M1 turquoise module: Synaptic function (27/36)
Protein	Module	kMEintra	Effect_size	SE_EffectSize	Direction	p_value	adjusted_pvalue
ACTN2|P35609-2	turquoise	0.7363	1.3206	0.2423	++	5.05e-08	5.77e-05
VGF|O15240	turquoise	0.7284	0.4012	0.0756	++	1.12e-07	8.89e-05
ACTN1|P12814-3	turquoise	0.7338	1.5844	0.3025	++	1.63e-07	0.000110445
DLG4|P78352-3	turquoise	0.8581	1.6554	0.3238	++	3.18e-07	0.000164971
SYT1|P21579	turquoise	0.8407	1.5316	0.3086	++	6.92e-07	0.000266532
HOMER1|Q86YM7	turquoise	0.7498	1.2889	0.2669	++	1.37e-06	0.000407766
BAIAP2|Q9UQB8-3	turquoise	0.7049	1.5948	0.3312	++	1.47e-06	0.00042608
ATP6V0D1|P61421	turquoise	0.7677	1.4719	0.3074	++	1.68e-06	0.000463096
SLC30A3|Q99726	turquoise	0.8107	0.6046	0.1323	++	4.85e-06	0.000900089
GRIA2|P42262	turquoise	0.8002	1.3181	0.3033	++	1.38e-05	0.00174731
KIAA1045|Q9UPV7	turquoise	0.7961	1.2904	0.2982	++	1.51e-05	0.00185037
DMXL2|Q8TDJ6	turquoise	0.727	1.5595	0.3648	++	1.91e-05	0.00214875
SLC17A7|Q9P2U7	turquoise	0.7522	1.1304	0.2803	++	5.52e-05	0.00419658
ATP6V0A1|Q93050-1	turquoise	0.7858	1.3017	0.3295	++	7.81e-05	0.00520941
SYNPO|Q8N3V7-3	turquoise	0.7878	0.5984	0.1521	++	8.32e-05	0.0054183
ANKS1B|Q7Z6G8-3	turquoise	0.7705	0.9659	0.2478	++	9.73e-05	0.0059717
AP2B1|P63010	turquoise	0.7214	1.7094	0.4631	++	0.0002229	0.0100197
CAP2|P40123	turquoise	0.7503	1.3793	0.3752	++	0.0002368	0.01041
CORO1A|P31146	turquoise	0.7928	1.213	0.331	++	0.0002475	0.0107054
AP3B2|Q13367	turquoise	0.7447	1.7918	0.4987	++	0.0003266	0.0127761
SEPT11|D6RGI3	turquoise	0.7295	1.8515	0.5153	++	0.000327	0.0127862
BSN|Q9UPA5	turquoise	0.8695	0.957	0.2707	++	0.0004077	0.014743
AP2A2|O94973	turquoise	0.7268	1.5492	0.4449	++	0.0004976	0.016792
STX1A|Q16623	turquoise	0.8403	0.9072	0.2689	++	0.0007416	0.0218847
HPCAL1|P37235	turquoise	0.721	0.8626	0.2588	++	0.0008574	0.0241305
SIRPA|P78324	turquoise	0.7164	1.2748	0.4042	++	0.00161	0.0371159
AP2A1|O95782-2	turquoise	0.7364	1.6634	0.5289	++	0.001662	0.0379374
Banner M2 blue module: Proteosome (15/30)
Protein	Module	kMEintra	Effect_size	SE_EffectSize	Direction	p_value	adjusted_pvalue
CSRP1|P21291	blue	0.728	-1.1084	0.2443	--	5.71e-06	0.000997792
TJP2|Q9UDY2-6	blue	0.6673	-0.4716	0.112	--	2.53e-05	0.00256854
PGD|P52209-2	blue	0.7076	-1.8	0.428	--	2.6e-05	0.00261334
PADI2|Q9Y2J8	blue	0.7906	-0.6049	0.1443	--	2.75e-05	0.00270781
PLEC|Q15149-2	blue	0.8026	-1.1169	0.2751	--	4.9e-05	0.00389528
DBI|P07108	blue	0.8007	-0.7878	0.2077	--	0.0001485	0.00776758
PRDX1|Q06830	blue	0.7991	-1.3255	0.3498	--	0.000151	0.00784888
CRYL1|Q9Y2S2-2	blue	0.667	-0.8328	0.2282	--	0.0002638	0.0111475
HSPB1|P04792	blue	0.7655	-0.4876	0.1368	--	0.0003636	0.0136898
LLGL1|Q15334	blue	0.7573	-0.7602	0.2246	--	0.0007132	0.0213194
GSN|P06396-2	blue	0.793	-0.6694	0.2035	--	0.001005	0.0268742
DDAH2|O95865	blue	0.7296	-0.7914	0.2503	--	0.001566	0.0364146
GFAP|P14136	blue	0.7185	-0.3761	0.1204	--	0.001793	0.0399732
BAG3|O95817	blue	0.6745	-0.5049	0.1642	--	0.002104	0.0446298
LMNA|P02545	blue	0.7368	-0.7264	0.2371	--	0.002188	0.0458488
Banner M3 brown module: Mitochondrial activities (16/28)
Protein	Module	kMEintra	Effect_size	SE_EffectSize	Direction	p_value	adjusted_pvalue
PDHA1|P08559	brown	0.7322	1.7283	0.3427	++	4.59e-07	0.000206683
PDHX|O00330-3	brown	0.7358	1.6237	0.3628	++	7.64e-06	0.0011998
SUCLA2|Q9P2R7-2	brown	0.7341	1.946	0.4527	++	1.72e-05	0.00201023
TUFM|P49411	brown	0.7218	1.7968	0.4378	++	4.06e-05	0.00346194
NDUFV1|P49821-2	brown	0.7982	1.2578	0.3082	++	4.48e-05	0.0036826
NNT|Q13423	brown	0.7277	1.7308	0.4305	++	5.82e-05	0.00433757
NDUFS1|P28331	brown	0.861	1.2152	0.3166	++	0.0001237	0.00693232
NDUFC2|O95298	brown	0.7266	1.0085	0.2643	++	0.0001361	0.00735685
NDUFS2|O75306	brown	0.8013	1.1988	0.3176	++	0.0001605	0.00815356
NDUFV2|P19404	brown	0.7636	1.0376	0.2869	++	0.0002986	0.0120634
NDUFA10|A0A087WXC5	brown	0.7826	1.2738	0.357	++	0.0003597	0.0135949
NDUFA9|Q16795	brown	0.7717	1.0601	0.3148	++	0.0007582	0.0222123
UQCRFS1|P47985	brown	0.7667	1.076	0.3269	++	0.0009966	0.0267213
ATP5H|O75947	brown	0.7306	1.0524	0.3402	++	0.001977	0.0427565
ACO2|Q99798	brown	0.7645	1.3845	0.4484	++	0.002016	0.0433358
NDUFS5|O43920	brown	0.7709	0.876	0.2839	++	0.002032	0.0435724
Banner M4 yellow module: Myelination (8/15)
Protein	Module	kMEintra	Effect_size	SE_EffectSize	Direction	p_value	adjusted_pvalue
HSPA2|P54652	yellow	0.8593	-0.822	0.186	--	9.85e-06	0.00140989
HAPLN2|Q9GZV7	yellow	0.871	-0.3387	0.0837	--	5.23e-05	0.0040574
NEFL|P07196	yellow	0.841	-0.5826	0.1529	--	0.0001393	0.00746409
NEFM|E7ESP9	yellow	0.8446	-0.5688	0.1566	--	0.0002813	0.0116125
MBP|P02686	yellow	0.8866	-0.3966	0.1128	--	0.0004385	0.0154586
ERMN|Q8TAM6	yellow	0.9006	-0.3342	0.0983	--	0.0006762	0.0205734
CNP|P09543	yellow	0.9224	-0.4468	0.1338	--	0.0008418	0.0238331
QDPR|P09417	yellow	0.8431	-0.5494	0.1661	--	0.0009429	0.0257346
Banner M7 black module: RNA processing and translation (1/7)
Protein	Module	kMEintra	Effect_size	SE_EffectSize	Direction	p_value	adjusted_pvalue
HNRNPA2B1|P22626	black	0.7609	-1.4204	0.4237	--	0.000801	0.023048
Banner M13 salmon module: Anatomical structure (0/4)
Banner M16 lightcyan module: Cell-cell interaction (0/3)

## Sheet: Sheet4
Supplementary Data 8. Subset 4.: List of hub proteins for each module of co-expressed proteins that were also associated with cognitive trajectory after adjusting for plaques and tangles in BLSA
Direction was from the meta-analysis of proteome-wide association studies of cogniitve trajectory in Banner and BLSA
The second number in each of the parentheses is the number of hub proteins for that particular module.
The first number in each of the parentheses is the number of the hub proteins that were also associated with cognitive trajectory
For each module, the proteins were sorted by lowest to highest p-value from proteome-wide association study
BLSA M1 module: Synaptic trasmission (25/40)
Protein	Module	kMEintra	Effect_size	SE_EffectSize	Direction	p_value	adjusted_pvalue
SV2B|Q7L1I2	B-M1	0.8667	1.2575	0.2453	++	2.94e-07	0.000157264
DLG4|P78352-3	B-M1	0.7726	1.6554	0.3238	++	3.18e-07	0.000164971
SYT1|P21579	B-M1	0.8842	1.5316	0.3086	++	6.92e-07	0.000266532
SV2A|Q7L0J3	B-M1	0.7904	1.7164	0.3536	++	1.21e-06	0.000377387
BAIAP2|Q9UQB8-3	B-M1	0.8258	1.5948	0.3312	++	1.47e-06	0.00042608
ATP6V0D1|P61421	B-M1	0.8848	1.4719	0.3074	++	1.68e-06	0.000463096
SLC30A3|Q99726	B-M1	0.7922	0.6046	0.1323	++	4.85e-06	0.000900089
GRIA2|P42262	B-M1	0.7897	1.3181	0.3033	++	1.38e-05	0.00174731
DMXL2|Q8TDJ6	B-M1	0.856	1.5595	0.3648	++	1.91e-05	0.00214875
SLC17A7|Q9P2U7	B-M1	0.7859	1.1304	0.2803	++	5.52e-05	0.00419658
ATP6V0A1|Q93050-1	B-M1	0.8978	1.3017	0.3295	++	7.81e-05	0.00520941
ANKS1B|Q7Z6G8-3	B-M1	0.7778	0.9659	0.2478	++	9.73e-05	0.0059717
PLXNA1|Q9UIW2	B-M1	0.833	0.8174	0.2194	++	0.0001951	0.00921379
AP2B1|P63010	B-M1	0.9172	1.7094	0.4631	++	0.0002229	0.0100197
PACSIN1|Q9BY11	B-M1	0.8527	1.3366	0.372	++	0.0003265	0.0127736
SEPT11|D6RGI3	B-M1	0.8056	1.8515	0.5153	++	0.000327	0.0127862
RAB3A|P20336	B-M1	0.804	1.0548	0.2975	++	0.0003925	0.014384
BSN|Q9UPA5	B-M1	0.8773	0.957	0.2707	++	0.0004077	0.014743
AP2A2|O94973	B-M1	0.8078	1.5492	0.4449	++	0.0004976	0.016792
CLTC|Q00610-2	B-M1	0.7706	1.9587	0.5642	++	0.0005172	0.0172239
STX1A|Q16623	B-M1	0.84	0.9072	0.2689	++	0.0007416	0.0218847
SEPT5|G3XAH0	B-M1	0.8622	0.6734	0.2	++	0.0007582	0.0222123
SEPT3|Q9UH03-2	B-M1	0.792	1.3327	0.4032	++	0.0009485	0.0258382
PSD3|B4DKF8	B-M1	0.848	0.6533	0.2023	++	0.001241	0.031037
AP2A1|O95782-2	B-M1	0.8526	1.6634	0.5289	++	0.001662	0.0379374
BLSA M2 module: Myelin sheath (14/32)
Protein	Module	kMEintra	Effect_size	SE_EffectSize	Direction	p_value	adjusted_pvalue
HSPA2|P54652	B-M2	0.8995	-0.822	0.186	--	9.85e-06	0.00140989
RDX|P35241	B-M2	0.8598	-0.8692	0.2238	--	0.0001031	0.00619038
PIP4K2A|P48426	B-M2	0.9255	-0.6532	0.1694	--	0.0001152	0.00663224
TALDO1|P37837	B-M2	0.8154	-0.8748	0.2292	--	0.0001352	0.00732652
NEFL|P07196	B-M2	0.8194	-0.5826	0.1529	--	0.0001393	0.00746409
CBR1|P16152	B-M2	0.8328	-0.7944	0.2094	--	0.0001484	0.00776432
NEFM|E7ESP9	B-M2	0.8227	-0.5688	0.1566	--	0.0002813	0.0116125
MBP|P02686	B-M2	0.8287	-0.3966	0.1128	--	0.0004385	0.0154586
PMP2|P02689	B-M2	0.849	-0.1961	0.0565	--	0.0005155	0.0171866
CLIC4|Q9Y696	B-M2	0.8768	-0.6239	0.1841	--	0.000702	0.0210947
LLGL1|Q15334	B-M2	0.8245	-0.7602	0.2246	--	0.0007132	0.0213194
CNP|P09543	B-M2	0.9276	-0.4468	0.1338	--	0.0008418	0.0238331
GSN|P06396-2	B-M2	0.8724	-0.6694	0.2035	--	0.001005	0.0268742
RHOG|P84095	B-M2	0.917	-0.3909	0.121	--	0.00124	0.0310198
BLSA M3 module: Mitochondrial activities (13/23)
Protein	Module	kMEintra	Effect_size	SE_EffectSize	Direction	p_value	adjusted_pvalue
PDHA1|P08559	B-M3	0.7996	1.7283	0.3427	++	4.59e-07	0.000206683
TUFM|P49411	B-M3	0.8059	1.7968	0.4378	++	4.06e-05	0.00346194
NDUFV1|P49821-2	B-M3	0.8562	1.2578	0.3082	++	4.48e-05	0.0036826
NNT|Q13423	B-M3	0.8359	1.7308	0.4305	++	5.82e-05	0.00433757
SDHB|P21912	B-M3	0.8183	1.4689	0.3802	++	0.0001119	0.00651353
NDUFS1|P28331	B-M3	0.869	1.2152	0.3166	++	0.0001237	0.00693232
DLAT|P10515	B-M3	0.8192	1.3115	0.3441	++	0.0001381	0.00742398
NDUFS2|O75306	B-M3	0.7998	1.1988	0.3176	++	0.0001605	0.00815356
NDUFA10|A0A087WXC5	B-M3	0.8362	1.2738	0.357	++	0.0003597	0.0135949
NDUFA9|Q16795	B-M3	0.8492	1.0601	0.3148	++	0.0007582	0.0222123
UQCRFS1|P47985	B-M3	0.7988	1.076	0.3269	++	0.0009966	0.0267213
ACO2|Q99798	B-M3	0.8521	1.3845	0.4484	++	0.002016	0.0433358
NDUFS5|O43920	B-M3	0.7802	0.876	0.2839	++	0.002032	0.0435724
BLSA M4 module: Synaptic membrane/dendrite (6/18)
Protein	Module	kMEintra	Effect_size	SE_EffectSize	Direction	p_value	adjusted_pvalue
HOMER1|Q86YM7	B-M4	0.7998	1.2889	0.2669	++	1.37e-06	0.000407766
SYNPO|Q8N3V7-3	B-M4	0.69	0.5984	0.1521	++	8.32e-05	0.0054183
PLCB1|Q9NQ66	B-M4	0.8548	1.1974	0.3446	++	0.0005107	0.0170812
GNB5|O14775-2	B-M4	0.7793	1.1348	0.3297	++	0.0005783	0.0185413
RPH3A|Q9Y2J0	B-M4	0.8139	0.7289	0.2201	++	0.0009264	0.0254283
SPTBN2|O15020	B-M4	0.7412	1.9762	0.5967	++	0.0009269	0.0254376
BLSA M6 module: Inflammatory response (4/10)
Protein	Module	kMEintra	Effect_size	SE_EffectSize	Direction	p_value	adjusted_pvalue
CAPN2|P17655	B-M6	0.73	-0.8335	0.2413	--	0.0005525	0.0179901
ANXA5|P08758	B-M6	0.8452	-0.5457	0.1727	--	0.001581	0.0366543
GFAP|P14136	B-M6	0.7773	-0.3761	0.1204	--	0.001793	0.0399732
LMNA|P02545	B-M6	0.7592	-0.7264	0.2371	--	0.002188	0.0458488
BLSA M13 module: Regulation of apoptosis (0/4)

## Sheet: Sheet5
Supplementary Data 8. Subset 5.: 38 proteins that were hub proteins and also associated with cognitive trajectory after adjusting for amyloid plaques and neurofibrillary tangles in both the discovery and replication cohorts
These proteins were sorted by p-value from the meta-analysis of proteome-wide association studies of cognitive trajectory adjusting for plaques and tangles
Protein	Module_Banner	Banner_module_function	kME_Banner	Module_BLSA	BLSA_module_function	kME_BLSA	Effect_size	SE_EffectSize	Direction	p_value	adjusted_pvalue
DLG4|P78352-3	turquoise	Synaptic function	0.8581	B-M1	Synaptic transmission	0.7726	1.6554	0.3238	++	3.18e-07	0.000164971
PDHA1|P08559	brown	Mitochondrial function	0.7322	B-M3	Mitochondrial function	0.7996	1.7283	0.3427	++	4.59e-07	0.000206683
SYT1|P21579	turquoise	Synaptic function	0.8407	B-M1	Synaptic transmission	0.8842	1.5316	0.3086	++	6.92e-07	0.000266532
HOMER1|Q86YM7	turquoise	Synaptic function	0.7498	B-M4	Synatic membrane/dendrite	0.7998	1.2889	0.2669	++	1.37e-06	0.000407766
BAIAP2|Q9UQB8-3	turquoise	Synaptic function	0.7049	B-M1	Synaptic transmission	0.8258	1.5948	0.3312	++	1.47e-06	0.00042608
ATP6V0D1|P61421	turquoise	Synaptic function	0.7677	B-M1	Synaptic transmission	0.8848	1.4719	0.3074	++	1.68e-06	0.000463096
SLC30A3|Q99726	turquoise	Synaptic function	0.8107	B-M1	Synaptic transmission	0.7922	0.6046	0.1323	++	4.85e-06	0.000900089
HSPA2|P54652	yellow	Myelination	0.8593	B-M2	Myelin sheath	0.8995	-0.822	0.186	--	9.85e-06	0.00140989
GRIA2|P42262	turquoise	Synaptic function	0.8002	B-M1	Synaptic transmission	0.7897	1.3181	0.3033	++	1.38e-05	0.00174731
DMXL2|Q8TDJ6	turquoise	Synaptic function	0.727	B-M1	Synaptic transmission	0.856	1.5595	0.3648	++	1.91e-05	0.00214875
TUFM|P49411	brown	Mitochondrial function	0.7218	B-M3	Mitochondrial function	0.8059	1.7968	0.4378	++	4.06e-05	0.00346194
NDUFV1|P49821-2	brown	Mitochondrial function	0.7982	B-M3	Mitochondrial function	0.8562	1.2578	0.3082	++	4.48e-05	0.0036826
SLC17A7|Q9P2U7	turquoise	Synaptic function	0.7522	B-M1	Synaptic transmission	0.7859	1.1304	0.2803	++	5.52e-05	0.00419658
NNT|Q13423	brown	Mitochondrial function	0.7277	B-M3	Mitochondrial function	0.8359	1.7308	0.4305	++	5.82e-05	0.00433757
ATP6V0A1|Q93050-1	turquoise	Synaptic function	0.7858	B-M1	Synaptic transmission	0.8978	1.3017	0.3295	++	7.81e-05	0.00520941
SYNPO|Q8N3V7-3	turquoise	Synaptic function	0.7878	B-M4	Synatic membrane/dendrite	0.69	0.5984	0.1521	++	8.32e-05	0.0054183
ANKS1B|Q7Z6G8-3	turquoise	Synaptic function	0.7705	B-M1	Synaptic transmission	0.7778	0.9659	0.2478	++	9.73e-05	0.0059717
NDUFS1|P28331	brown	Mitochondrial function	0.861	B-M3	Mitochondrial function	0.869	1.2152	0.3166	++	0.0001237	0.00693232
NEFL|P07196	yellow	Myelination	0.841	B-M2	Myelin sheath	0.8194	-0.5826	0.1529	--	0.0001393	0.00746409
NDUFS2|O75306	brown	Mitochondrial function	0.8013	B-M3	Mitochondrial function	0.7998	1.1988	0.3176	++	0.0001605	0.00815356
AP2B1|P63010	turquoise	Synaptic function	0.7214	B-M1	Synaptic transmission	0.9172	1.7094	0.4631	++	0.0002229	0.0100197
NEFM|E7ESP9	yellow	Myelination	0.8446	B-M2	Myelin sheath	0.8227	-0.5688	0.1566	--	0.0002813	0.0116125
SEPT11|D6RGI3	turquoise	Synaptic function	0.7295	B-M1	Synaptic transmission	0.8056	1.8515	0.5153	++	0.000327	0.0127862
NDUFA10|A0A087WXC5	brown	Mitochondrial function	0.7826	B-M3	Mitochondrial function	0.8362	1.2738	0.357	++	0.0003597	0.0135949
BSN|Q9UPA5	turquoise	Synaptic function	0.8695	B-M1	Synaptic transmission	0.8773	0.957	0.2707	++	0.0004077	0.014743
MBP|P02686	yellow	Myelination	0.8866	B-M2	Myelin sheath	0.8287	-0.3966	0.1128	--	0.0004385	0.0154586
AP2A2|O94973	turquoise	Synaptic function	0.7268	B-M1	Synaptic transmission	0.8078	1.5492	0.4449	++	0.0004976	0.016792
LLGL1|Q15334	blue	Catabolic process and apoptosis	0.7573	B-M2	Myelin sheath	0.8245	-0.7602	0.2246	--	0.0007132	0.0213194
STX1A|Q16623	turquoise	Synaptic function	0.8403	B-M1	Synaptic transmission	0.84	0.9072	0.2689	++	0.0007416	0.0218847
NDUFA9|Q16795	brown	Mitochondrial function	0.7717	B-M3	Mitochondrial function	0.8492	1.0601	0.3148	++	0.0007582	0.0222123
CNP|P09543	yellow	Myelination	0.9224	B-M2	Myelin sheath	0.9276	-0.4468	0.1338	--	0.0008418	0.0238331
UQCRFS1|P47985	brown	Mitochondrial function	0.7667	B-M3	Mitochondrial function	0.7988	1.076	0.3269	++	0.0009966	0.0267213
GSN|P06396-2	blue	Catabolic process and apoptosis	0.793	B-M2	Myelin sheath	0.8724	-0.6694	0.2035	--	0.001005	0.0268742
AP2A1|O95782-2	turquoise	Synaptic function	0.7364	B-M1	Synaptic transmission	0.8526	1.6634	0.5289	++	0.001662	0.0379374
GFAP|P14136	blue	Catabolic process and apoptosis	0.7185	B-M6	Inflammatory response	0.7773	-0.3761	0.1204	--	0.001793	0.0399732
ACO2|Q99798	brown	Mitochondrial function	0.7645	B-M3	Mitochondrial function	0.8521	1.3845	0.4484	++	0.002016	0.0433358
NDUFS5|O43920	brown	Mitochondrial function	0.7709	B-M3	Mitochondrial function	0.7802	0.876	0.2839	++	0.002032	0.0435724
LMNA|P02545	blue	Catabolic process and apoptosis	0.7368	B-M6	Inflammatory response	0.7592	-0.7264	0.2371	--	0.002188	0.0458488
