# Supplementary material for: Large-scale proteomic analysis of human brain identifies proteins associated with cognitive trajectory in advanced age
Source: Nat Commun. 2019 Apr 8;10:1619. doi: 10.1038/s41467-019-09613-z (PMC6453881; doi:10.1038/s41467-019-09613-z)
Supplement: Supplementary file 12 — Source Data [file 41467_2019_9613_MOESM12_ESM.xlsx]

## Sheet: Figure 5A,B
The label for Figure 5A and B are below
Banner network data are the same data from Figure 4
BLSA network data are from Synapse syn7421789
Banner
Module	Color	ProteinCount	GoTerm
M1	turquoise	359	Synaptic function
M2	blue	296	Catabolic process and apoptosis
M3	brown	276	Mitochondrial function
M4	yellow	141	Myelination
M5	green	83	Transcriptional activities
M6	red	69	Ion transport
M7	black	68	RNA processing and translation
M8	pink	68	Metabolic homeostatis
M9	magenta	60	Synaptic vesicle
M10	purple	47	Intracellular signaling
M11	greenyellow	46	Intracellular transport
M12	tan	37	Translation
M13	salmon	34	CNS structure morphogenesis
M14	cyan	31	Response to unfolded protein
M15	midnightblue	29	Ribosomal RNA
M16	lightcyan	27	Cell-cell interaction
M17	grey60	26	Protein folding
M18	lightgreen	23	Regulation of metabolic process
M19	lightyellow	22	Membrane part
M20	royalblue	19	RNA binding
BLSA
Module	OldModule	GoTerm
M1	B-M1	Synaptic transmission
M2	B-M2	Myelination
M3	B-M3	Mitochondrial function
M4	B-M4	Synatic membrane/dendrite
M5	B-M5	Extracellular matrix
M6	B-M6	Inflammatory response
M7	B-M7	de novo' protein folding
M8	B-M8	Ribonucleoprotein complex
M9	B-M9	Oxidoreductase activity
M10	B-M10	RNA, DNA binding
M11	B-M11	Unfolded protein binding
M12	B-M12	Microtubule
M13	B-M13	Regulation of apoptosis
M14	B-M14	Hydrolase activity
M15	B-M15	Microtubule regulation
M16	B-M16	Ribosome
Down protein data for Figure 5
Protein	Effect_size	SE_EffectSize	Direction	p_value	adjusted_pvalue
MAP4|E7EVA0	-0.7477	0.1905	--	8.69e-05	0.00173423
C11orf54|Q9H0W9-2	-0.6482	0.1538	--	2.51e-05	0.000634982
PGM3|O95394	-0.8432	0.2146	--	8.53e-05	0.00170812
S100B|P04271	-0.5786	0.1575	--	0.0002383	0.00396815
MAP2K6|P52564	-0.5521	0.1659	--	0.0008742	0.0113921
PGD|P52209-2	-2.3867	0.4314	--	3.16e-08	2.77e-06
PLCD3|Q8N3E9	-0.599	0.1668	--	0.0003285	0.00516521
GSN|P06396-2	-0.8799	0.2164	--	4.76e-05	0.00106327
VAT1|Q99536	-0.7254	0.2146	--	0.0007242	0.00980843
CAPN1|P07384	-1.8994	0.4258	--	8.17e-06	0.000259288
PGLS|O95336	-0.9506	0.2767	--	0.0005916	0.00833847
IQGAP1|P46940	-0.3686	0.1051	--	0.0004548	0.00673811
HDHD1|E7EVH9	-0.326	0.0938	--	0.0005121	0.00742
AK1|P00568	-1.6544	0.3657	--	6.09e-06	0.000205284
HIST2H2BE|Q16778	-0.8053	0.2148	--	0.0001779	0.0031202
CDKN1B|P46527	-0.4683	0.1281	--	0.0002577	0.00423188
DDAH2|O95865	-1.3716	0.2516	--	5.02e-08	4.04e-06
FASN|P49327	-1.4026	0.4355	--	0.001278	0.0153312
CAPG|P40121	-0.4254	0.117	--	0.0002762	0.00447998
DDX1|Q92499	-2.1801	0.5107	--	1.97e-05	0.000522977
EIF5B|A0A087WUT6	-0.5115	0.1285	--	6.86e-05	0.00143026
CLIC4|Q9Y696	-0.7889	0.1953	--	5.38e-05	0.00117411
FMNL2|Q96PY5-3	-0.461	0.1656	--	0.005373	0.0442423
LCP1|P13796	-0.6659	0.1618	--	3.85e-05	0.000895777
MVD|P53602	-0.5972	0.2033	--	0.003299	0.0311781
FABP5|Q01469	-0.8208	0.2537	--	0.001214	0.0147336
COTL1|Q14019	-0.9037	0.2545	--	0.000383	0.00585686
PLIN3|O60664-4	-0.2761	0.0925	--	0.002846	0.0279938
ENO1|P06733	-1.0453	0.2867	--	0.0002661	0.00434493
HEPACAM|Q14CZ8	-0.8114	0.2683	--	0.002499	0.0254409
GLIPR2|Q9H4G4	-0.4216	0.1471	--	0.004168	0.0369103
HDHD2|Q9H0R4	-1.1493	0.4099	--	0.005048	0.0423237
HNRNPR|O43390	-1.3885	0.4635	--	0.002738	0.0272107
GPD1|P21695	-0.3764	0.1112	--	0.0007147	0.00970545
PLEC|Q15149-2	-1.5044	0.2633	--	1.1e-08	1.22e-06
NEFL|P07196	-0.7737	0.1589	--	1.12e-06	5.3e-05
GPRC5B|Q9NZH0	-0.379	0.1166	--	0.001157	0.0141936
NEFH|P12036	-0.5115	0.1097	--	3.15e-06	0.000121513
TKT|P29401	-1.1957	0.3936	--	0.002379	0.0245316
TRIM2|Q9C040	-1.8221	0.4568	--	6.63e-05	0.00139113
CD99|P14209	-0.4218	0.1191	--	0.0003981	0.00604487
HIST1H1E|P10412	-0.6885	0.1719	--	6.21e-05	0.00131907
MTHFD1|P11586	-1.5329	0.4754	--	0.001262	0.0151827
GFAP|K7EKD1	-0.433	0.0893	--	1.26e-06	5.83e-05
ISOC1|Q96CN7	-0.5639	0.1957	--	0.003961	0.0355839
C1orf198|Q9H425-3	-0.5671	0.1888	--	0.00267	0.0267125
HSPB6|O14558	-0.5655	0.1273	--	8.89e-06	0.0002773
MECP2|P51608-2	-0.6897	0.226	--	0.00228	0.0237702
PGAM2|P15259	-0.5444	0.1002	--	5.5e-08	4.36e-06
RTCB|Q9Y3I0	-1.6084	0.5671	--	0.00457	0.0394258
INA|Q16352	-0.8158	0.2161	--	0.0001599	0.00285825
MAG|P20916-3	-0.4261	0.1232	--	0.0005453	0.00780726
GAPDH|P04406	-1.8064	0.5642	--	0.001365	0.0161297
LLGL1|Q15334	-1.0909	0.2338	--	3.07e-06	0.000119047
G6PD|P11413	-1.4416	0.3904	--	0.0002218	0.00374076
HNRNPF|P52597	-0.7697	0.2095	--	0.0002385	0.00397089
HEBP1|Q9NRV9	-0.6273	0.1868	--	0.0007843	0.0104522
CNTNAP1|P78357	-0.9518	0.2951	--	0.001256	0.0151268
TJP2|Q9UDY2-6	-0.6277	0.124	--	4.17e-07	2.36e-05
AKR1B1|P15121	-1.7273	0.4788	--	0.0003087	0.00490845
ALDH3A2|P51648	-0.6312	0.2186	--	0.003878	0.0350456
FABP7|O15540	-0.4097	0.1023	--	6.17e-05	0.00131217
MIF|P14174	-0.7169	0.2495	--	0.004059	0.0362146
SLC44A1|Q8WWI5-3	-0.3568	0.1261	--	0.00465	0.0399176
EIF4A2|Q14240	-1.9162	0.6918	--	0.005607	0.0456
ANKRD29|Q8N6D5	-0.6116	0.1689	--	0.000294	0.00471577
HNRNPM|P52272-2	-2.0281	0.4336	--	2.9e-06	0.000113761
ASPA|P45381	-0.372	0.1053	--	0.0004108	0.00620186
PRDX6|P30041	-0.9096	0.2424	--	0.0001754	0.00308411
PBXIP1|Q96AQ6-2	-0.7898	0.1801	--	1.16e-05	0.000342701
HSD17B4|P51659	-1.1175	0.3801	--	0.003284	0.031075
LDHB|P07195	-2.2775	0.5253	--	1.45e-05	0.00040941
EIF4A1|P60842	-1.1412	0.4018	--	0.004513	0.0390737
ANXA4|P09525	-0.6383	0.2061	--	0.001952	0.0211673
SORD|Q00796	-0.614	0.2068	--	0.002991	0.02903
PADI2|Q9Y2J8	-0.8671	0.1484	--	5.14e-09	1.13e-06
HNRNPA2B1|P22626	-2.1159	0.4614	--	4.53e-06	0.000162257
HNRNPK|P61978-3	-1.4852	0.5287	--	0.004971	0.0418633
C14orf166|Q9Y224	-0.9489	0.325	--	0.003509	0.0326049
PSMA3|P25788-2	-1.6928	0.482	--	0.0004444	0.00661239
PEA15|Q15121	-1.0042	0.2932	--	0.000614	0.00859195
MAPRE1|Q15691	-1.3445	0.4143	--	0.001175	0.014365
CSTB|P04080	-0.7478	0.193	--	0.0001073	0.0020605
GCLC|P48506	-1.0778	0.2724	--	7.62e-05	0.00155799
RAP1A|P62834	-1.0264	0.3716	--	0.005745	0.0463919
LANCL1|O43813	-2.088	0.3901	--	8.68e-08	6.37e-06
CAB39|Q9Y376	-1.5374	0.5186	--	0.003033	0.0293271
MSN|P26038	-1.1661	0.3076	--	0.00015	0.00271202
GNAL|P38405-3	-1.0096	0.2577	--	8.95e-05	0.00177648
HDGF|P51858	-0.9717	0.2787	--	0.0004886	0.00714248
SRSF7|Q16629-3	-0.9334	0.3356	--	0.005417	0.0444991
PSAT1|Q9Y617	-0.8831	0.2494	--	0.0003993	0.00605975
GNAQ|P50148	-2.2267	0.4734	--	2.55e-06	0.000102664
SF3B3|Q15393	-0.548	0.1693	--	0.001207	0.0146677
CRYL1|Q9Y2S2-2	-0.9293	0.2615	--	0.0003793	0.00581056
COPB2|P35606-2	-1.1003	0.3914	--	0.004932	0.0416291
PRKAA1|Q13131	-0.788	0.2752	--	0.004196	0.037088
OPALIN|Q96PE5-3	-0.3621	0.0952	--	0.0001434	0.00261363
RANGAP1|P46060	-0.9785	0.2968	--	0.0009761	0.0124269
HAPLN2|Q9GZV7	-0.4487	0.0852	--	1.38e-07	9.38e-06
EPB41L2|O43491-4	-1.1645	0.3272	--	0.0003727	0.00572775
KIAA0196|Q12768	-0.4427	0.1421	--	0.001838	0.0202306
IMPA1|P29218	-1.6577	0.3249	--	3.35e-07	1.97e-05
PRDX1|Q06830	-1.9077	0.3641	--	1.61e-07	1.07e-05
UGP2|Q16851-2	-2.0469	0.4641	--	1.03e-05	0.000311757
GAPDH|P04406-2	-0.6188	0.2079	--	0.002921	0.0285319
MAPK3|P27361	-1.1763	0.2977	--	7.79e-05	0.00158626
RPS6KA2|Q15349-3	-1.1846	0.2973	--	6.76e-05	0.00141327
UBE3C|Q15386	-0.3866	0.1303	--	0.003016	0.029207
DKK3|Q9UBP4	-0.7076	0.1856	--	0.0001372	0.00252049
CUTA|O60888-3	-0.5695	0.2025	--	0.004918	0.0415449
PCBD1|P61457	-0.7548	0.2374	--	0.001474	0.0171089
MAPT|P10636-5	-0.9178	0.145	--	2.46e-10	1.13e-06
MACROD1|Q9BQ69	-0.4616	0.1682	--	0.006048	0.0481089
GLO1|Q04760	-2.263	0.4198	--	7.03e-08	5.34e-06
DHX9|Q08211	-1.4899	0.5063	--	0.003253	0.0308616
CBR3|O75828	-0.6334	0.225	--	0.004884	0.0413401
TLN1|Q9Y490	-1.2554	0.3612	--	0.000509	0.00738356
UBA1|P22314-2	-3.2437	0.7157	--	5.85e-06	0.000198829
QDPR|P09417	-0.6799	0.1782	--	0.0001361	0.00250389
TXNL1|O43396	-1.4048	0.459	--	0.002212	0.023241
PKM|P14618-2	-2.6235	0.7309	--	0.0003315	0.00520384
CBR1|P16152	-0.9913	0.2275	--	1.31e-05	0.000377568
RPS25|P62851	-0.7607	0.2646	--	0.004035	0.0360606
NAGK|Q9UJ70	-1.0291	0.3696	--	0.00537	0.0442248
PTGDS|P41222	-0.5112	0.1607	--	0.001462	0.0170021
PRKAB2|O43741	-0.436	0.1388	--	0.00169	0.0189868
ANXA1|P04083	-0.437	0.1314	--	0.0008797	0.0114487
ILF3|Q12906	-1.3071	0.4449	--	0.003301	0.0311918
EEF1A1|P68104	-1.6861	0.4524	--	0.0001941	0.00335204
RAB5B|P61020	-1.3313	0.422	--	0.001608	0.0182831
PGM1|P36871	-1.3986	0.3627	--	0.0001152	0.00218393
STIP1|P31948	-2.8031	0.5843	--	1.61e-06	7.1e-05
DDRGK1|Q96HY6	-0.4779	0.1495	--	0.00139	0.0163563
PPIA|P62937	-2.037	0.5182	--	8.47e-05	0.00169831
GIPC1|O14908	-0.5728	0.1992	--	0.004031	0.0360349
HSPA2|P54652	-1.2146	0.2001	--	1.29e-09	1.13e-06
FBXO2|Q9UK22	-0.7231	0.1952	--	0.0002113	0.00359449
MYO1D|O94832	-0.2573	0.0811	--	0.001516	0.0174803
PHGDH|O43175	-0.7477	0.2076	--	0.0003153	0.00499438
SRI|C9J0K6	-1.2642	0.4538	--	0.005335	0.04402
DHX15|O43143	-0.6044	0.1815	--	0.0008678	0.0113261
LHPP|Q9H008	-0.7924	0.22	--	0.0003153	0.00499438
PTGR2|Q8N8N7	-0.4338	0.1242	--	0.0004784	0.00702111
TALDO1|P37837	-1.0285	0.2436	--	2.41e-05	0.000614612
TPPP3|Q9BW30	-0.6819	0.1926	--	0.0004002	0.0060709
PLCD1|P51178	-0.6905	0.2139	--	0.001247	0.0150429
NPEPPS|E9PLK3	-2.2739	0.6126	--	0.0002058	0.00351735
CNP|P09543	-0.489	0.1462	--	0.0008254	0.0108852
ESD|P10768	-1.5656	0.3326	--	2.51e-06	0.000101376
CD9|A6NNI4	-0.3485	0.1259	--	0.005659	0.0458992
FHL1|Q13642-1	-1.2255	0.3007	--	4.58e-05	0.00103063
BAG3|O95817	-0.718	0.1784	--	5.7e-05	0.00123043
PNPO|Q9NVS9	-0.8782	0.2949	--	0.002905	0.0284175
ATIC|P31939	-1.4161	0.3516	--	5.63e-05	0.00121816
ERMN|Q8TAM6	-0.4302	0.1029	--	2.89e-05	0.000711077
TJP1|Q07157	-0.8003	0.2102	--	0.0001402	0.00256564
HP1BP3|Q5SSJ5	-0.9195	0.252	--	0.0002634	0.00430867
PAICS|P22234	-1.6375	0.4259	--	0.0001208	0.00227056
HIST1H2BM|Q99879	-0.8233	0.1907	--	1.58e-05	0.000438446
TBCA|E5RIW3	-1.3055	0.399	--	0.001068	0.0133349
LCMT1|Q9UIC8	-0.8517	0.2971	--	0.004148	0.0367831
LTA4H|P09960	-1.6955	0.4602	--	0.0002294	0.00384587
NINJ2|Q9NZG7	-0.5395	0.1542	--	0.0004685	0.00690277
ACAN|P16112-2	-0.4515	0.1066	--	2.3e-05	0.000592022
GMPR|P36959	-0.2626	0.0727	--	0.0003067	0.00488234
CD82|P27701-2	-0.5441	0.1411	--	0.0001154	0.00218704
BBOX1|O75936	-0.5804	0.1568	--	0.0002142	0.00363502
CNTN2|Q02246	-1.0536	0.2462	--	1.87e-05	0.000501634
CAP1|Q01518	-2.105	0.6039	--	0.0004914	0.0071757
PHPT1|Q9NRX4	-1.0805	0.3893	--	0.005516	0.0450743
JAM3|Q9BX67	-0.4028	0.1314	--	0.002175	0.0229508
ERLIN2|E5RHW4	-1.0199	0.2895	--	0.0004269	0.00639942
PKM|P14618	-1.2287	0.3498	--	0.0004432	0.00659785
GSTP1|P09211	-1.2492	0.2764	--	6.18e-06	0.000207692
CSRP1|P21291	-1.4914	0.2596	--	9.18e-09	1.13e-06
SPP1|P10451-5	-0.2631	0.0907	--	0.003739	0.0341356
CD44|H0YD13	-0.3204	0.0719	--	8.37e-06	0.000264322
SIRT2|Q8IXJ6	-0.4037	0.1398	--	0.003875	0.0350261
NDRG1|Q92597	-0.8777	0.1983	--	9.55e-06	0.000293555
CNDP2|Q96KP4	-0.961	0.2786	--	0.0005625	0.00800577
ATL3|F5H6I7	-0.6061	0.2088	--	0.003704	0.0339047
TBCB|Q99426	-1.5974	0.3484	--	4.54e-06	0.000162541
H2AFV|Q71UI9	-0.6397	0.199	--	0.001311	0.0156359
ARPC5|O15511	-0.8197	0.2402	--	0.0006438	0.0089258
HIP1|O00291-4	-0.5177	0.1873	--	0.005718	0.0462375
NEFM|E7ESP9	-0.7374	0.1617	--	5.08e-06	0.000177732
ENPP6|Q6UWR7	-0.2773	0.1007	--	0.005877	0.0471435
NUDC|Q9Y266	-1.6353	0.5455	--	0.002718	0.0270646
OMG|P23515	-0.643	0.1964	--	0.00106	0.0132568
RNH1|P13489	-1.6031	0.3301	--	1.2e-06	5.6e-05
CMPK1|P30085	-1.3264	0.433	--	0.002189	0.0230608
PMP2|P02689	-0.215	0.0627	--	0.0006112	0.00856039
AHNAK|Q09666	-0.6011	0.1816	--	0.0009311	0.0119737
ANXA5|P08758	-0.698	0.174	--	6.05e-05	0.0012914
RDX|P35241	-1.0306	0.2443	--	2.46e-05	0.000624817
EIF4A3|P38919	-0.7517	0.2532	--	0.002992	0.0290371
ACAT2|Q9BWD1	-0.8314	0.2743	--	0.002436	0.0249653
H1F0|P07305	-0.4173	0.1192	--	0.0004628	0.00683439
SCD5|Q86SK9-2	-0.672	0.2233	--	0.002613	0.0262917
TPP1|O14773-2	-0.7251	0.2151	--	0.0007482	0.0100671
PIP4K2A|P48426	-0.6854	0.1839	--	0.0001936	0.00334493
LMNA|P02545	-1.0034	0.2439	--	3.89e-05	0.000903278
CA2|P00918	-0.813	0.2056	--	7.69e-05	0.00156965
ALAD|P13716	-0.8543	0.213	--	6.05e-05	0.0012914
NT5C|Q8TCD5	-0.4638	0.1533	--	0.002483	0.0253205
PRKAR1A|P10644	-0.8882	0.2648	--	0.0007947	0.0105623
EEF1D|P29692-2	-1.3198	0.4104	--	0.001302	0.0155531
MBP|P02686	-0.4342	0.1198	--	0.0002896	0.00465774
RHOG|P84095	-0.4374	0.1404	--	0.001836	0.020214
CAPN2|P17655	-1.1069	0.2493	--	8.97e-06	0.000279283
PAFAH1B3|Q15102	-1.3119	0.2817	--	3.2e-06	0.000123047
MAPT|P10636-8	-1.3225	0.3503	--	0.0001602	0.00286265
GFAP|P14136	-0.5583	0.1234	--	6.07e-06	0.000204749
LMNB2|Q03252	-1.1609	0.4178	--	0.005459	0.0447436
C4A|P0C0L4	-0.1764	0.0632	--	0.005269	0.0436327
ENO2|P09104	-0.5136	0.1529	--	0.0007837	0.0104459
NSFL1C|Q9UNZ2	-2.1935	0.4328	--	4.01e-07	2.29e-05
MAPK1|P28482	-1.0601	0.3237	--	0.001058	0.0132372
HSPB1|P04792	-0.7476	0.1313	--	1.23e-08	1.32e-06
LGI3|Q8N145	-0.3841	0.1181	--	0.001141	0.0140407
SARS|P49591	-1.5379	0.5473	--	0.004953	0.0417553
SFPQ|P23246	-1.3045	0.336	--	0.0001036	0.00200216
GNA13|Q14344	-1.1378	0.2652	--	1.78e-05	0.000482239
SEPT2|Q15019	-1.1034	0.3569	--	0.001987	0.0214514
DBI|P07108	-1.2136	0.1993	--	1.14e-09	1.13e-06
HIST1H4A|P62805	-0.9272	0.2281	--	4.8e-05	0.00107049
DPYSL3|Q14195-2	-1.0237	0.3045	--	0.0007729	0.0103311
ATG3|Q9NT62	-1.1735	0.3089	--	0.0001454	0.00264352
Up protein data for Figure 5
Protein	Effect_size	SE_EffectSize	Direction	p_value	adjusted_pvalue
RTN4|Q9NQC3	1.4945	0.5215	++	0.00416	0.0368594
DNAJC6|O75061-4	2.1082	0.4997	++	2.46e-05	0.000624817
ACAD9|Q9H845	0.8132	0.178	++	4.93e-06	0.000173547
NNT|Q13423	2.4895	0.4176	++	2.5e-09	1.13e-06
SNCA|P37840-2	0.854	0.2895	++	0.00318	0.0303563
HAGH|Q16775-2	1.6402	0.5755	++	0.004374	0.0382089
GCDH|Q92947	0.5258	0.1662	++	0.001562	0.0178835
NDUFS6|O75380	1.3058	0.2811	++	3.4e-06	0.000129135
NDUFA2|O43678	1.2743	0.2327	++	4.36e-08	3.6e-06
NT5DC3|Q86UY8	0.7195	0.2286	++	0.001648	0.0186277
UQCRB|P14927	1.4307	0.4052	++	0.0004149	0.00625232
RAB14|P61106	1.8752	0.6286	++	0.002853	0.0280442
RPH3A|Q9Y2J0	1.0878	0.2074	++	1.57e-07	1.05e-05
STXBP5L|E9PFI2	1.2277	0.2597	++	2.26e-06	9.32e-05
CDC42BPB|Q9Y5S2	1.0723	0.323	++	0.0008995	0.0116519
GDA|Q9Y2T3	0.9866	0.3255	++	0.002441	0.0250032
SV2B|Q7L1I2	1.3471	0.2559	++	1.41e-07	9.56e-06
ATL1|Q8WXF7	1.8697	0.5501	++	0.000677	0.00929338
UQCRFS1|P47985	1.6411	0.3488	++	2.54e-06	0.000102343
MGLL|Q99685	1.028	0.2202	++	3.04e-06	0.000118119
SYP|P08247	0.7649	0.2544	++	0.00264	0.0264914
ABLIM2|Q6H8Q1-2	0.7495	0.2065	++	0.0002849	0.00459557
SNAP25|P60880-2	0.7589	0.1658	++	4.73e-06	0.000167927
PAK1|Q13153	1.4237	0.4137	++	0.0005798	0.00820403
PRMT8|Q9NR22-2	0.4382	0.1585	++	0.005702	0.0461458
GK|P32189-1	0.9542	0.228	++	2.85e-05	0.000703158
CRMP1|Q14194-2	1.5358	0.4839	++	0.001505	0.0173833
BRSK1|Q8TDC3	0.7827	0.2674	++	0.00342	0.0320037
GABRG2|P18507-2	0.711	0.2604	++	0.006331	0.049687
SLC17A7|Q9P2U7	1.1909	0.2983	++	6.55e-05	0.00137747
PDK3|Q15120	1.3377	0.2975	++	6.93e-06	0.000227486
GLS|O94925	1.7145	0.3951	++	1.43e-05	0.000404899
DLG3|Q92796	1.5496	0.4228	++	0.0002469	0.00408553
CISD1|Q9NZ45	1.292	0.3715	++	0.0005053	0.00733999
DPP6|P42658-2	1.8736	0.2885	++	8.39e-11	1.13e-06
PRKCE|Q02156	1.9478	0.3552	++	4.18e-08	3.48e-06
ANKS1B|Q7Z6G8-3	1.2234	0.2544	++	1.51e-06	6.75e-05
HYOU1|Q9Y4L1	1.4783	0.4695	++	0.001638	0.0185418
STX1B|P61266-2	1.7991	0.4233	++	2.13e-05	0.000556705
CLTC|Q00610-2	2.2594	0.5776	++	9.16e-05	0.00181045
SLC25A4|P12235	1.3757	0.3254	++	2.36e-05	0.000604368
NTRK3|Q16288-5	0.4462	0.144	++	0.001948	0.0211348
ACTN2|P35609-2	1.4899	0.2515	++	3.14e-09	1.13e-06
SPTBN2|O15020	2.0315	0.6453	++	0.001642	0.0185762
MTX2|O75431	1.6145	0.4382	++	0.0002289	0.00383897
SEPT6|Q14141-2	2.1211	0.4385	++	1.31e-06	6.02e-05
VDAC1|P21796	1.9988	0.3255	++	8.26e-10	1.13e-06
SH3GL1|Q99961	1.1279	0.3496	++	0.001253	0.0150989
SGTB|Q96EQ0	1.1462	0.2906	++	8.01e-05	0.00162269
NAPG|Q99747	2.1131	0.6382	++	0.0009302	0.0119646
PI4KA|J3KN10	1.1535	0.4201	++	0.00604	0.0480639
DLD|P09622	2.5887	0.3719	++	3.38e-12	1.13e-06
CADM1|A0A087X105	1.5699	0.3076	++	3.34e-07	1.96e-05
ATP5A1|P25705-2	1.6194	0.4458	++	0.0002804	0.00453587
ATP1A2|B1AKY9	1.7225	0.4728	++	0.0002693	0.00438782
TESC|Q96BS2	0.442	0.1502	++	0.003252	0.0308547
ATP1B1|P05026-2	1.858	0.4139	++	7.17e-06	0.000233725
VAMP2|J3QRU4	0.8039	0.2597	++	0.001967	0.0212893
SEPT5|G3XAH0	1.0794	0.2131	++	4.07e-07	2.31e-05
C14orf159|Q7Z3D6-2	0.1694	0.047	++	0.0003182	0.00503202
ITPKA|P23677	0.3915	0.1378	++	0.004496	0.0389684
ATP2B2|Q01814-8	1.3085	0.3254	++	5.79e-05	0.00124617
AUH|Q13825	1.3369	0.3598	++	0.0002028	0.00347513
DBT|P11182	1.2067	0.3106	++	0.0001026	0.00198634
IMMT|Q16891-2	2.51	0.5635	++	8.42e-06	0.000265577
NDUFB11|Q9NX14	1.1582	0.2738	++	2.33e-05	0.000598203
ACTN4|O43707	1.7582	0.4456	++	7.95e-05	0.00161277
DLG4|P78352-3	1.8507	0.3142	++	3.86e-09	1.13e-06
ATP5B|P06576	1.3958	0.4009	++	0.0004978	0.00725147
AP2A1|O95782-2	2.5364	0.5117	++	7.16e-07	3.68e-05
CTNNB1|P35222	1.657	0.6062	++	0.006268	0.0493377
AKAP5|P24588	0.3661	0.1334	++	0.006079	0.0482829
ABHD10|Q9NUJ1	1.2411	0.3416	++	0.0002801	0.00453188
BAIAP2|Q9UQB8-3	1.6798	0.338	++	6.71e-07	3.49e-05
PRDX3|P30048-2	1.6595	0.5122	++	0.001195	0.0145545
USP7|Q93009-3	1.0541	0.3529	++	0.00282	0.0278062
DNM1L|O00429-6	2.243	0.4813	++	3.15e-06	0.000121513
ATP5L|O75964	0.8039	0.2516	++	0.001397	0.0164195
HSPD1|P10809	2.3759	0.5692	++	2.99e-05	0.000730786
KIAA1045|Q9UPV7	1.6642	0.2655	++	3.65e-10	1.13e-06
GPM6B|Q13491-4	1.3862	0.3101	++	7.8e-06	0.000249908
UQCRC2|P22695	1.644	0.4086	++	5.74e-05	0.00123743
PPP1CB|P62140	1.8545	0.5091	++	0.0002698	0.00439451
DLAT|P10515	1.7425	0.3565	++	1.02e-06	4.91e-05
COX5A|P20674	1.2275	0.3045	++	5.54e-05	0.00120234
UQCR10|Q9UDW1	0.6205	0.2232	++	0.005442	0.0446447
GNAZ|P19086	1.6508	0.466	++	0.0003962	0.00602129
OGDHL|Q9ULD0	1.42	0.3362	++	2.41e-05	0.000614612
STXBP1|P61764	2.6608	0.4376	++	1.2e-09	1.13e-06
NDUFV2|P19404	1.5506	0.2915	++	1.04e-07	7.41e-06
TSPAN7|P41732	0.5343	0.1431	++	0.0001892	0.00328228
STMN3|Q9NZ72-2	0.5184	0.1827	++	0.004545	0.0392716
IDH3B|O43837	1.0528	0.3507	++	0.002683	0.0268081
TBC1D24|Q9ULP9-2	1.0093	0.3386	++	0.002875	0.0282024
ALDH5A1|P51649	2.201	0.4548	++	1.3e-06	5.98e-05
NRN1|Q9NPD7	0.6128	0.131	++	2.89e-06	0.000113448
GRIA2|P42262-2	0.7775	0.2202	++	0.0004146	0.00624863
RAB35|Q15286	2.0535	0.4648	++	9.95e-06	0.000303297
SEPT11|D6RGI3	2.6105	0.5144	++	3.87e-07	2.22e-05
UQCRC1|P31930	1.3463	0.338	++	6.8e-05	0.00142007
SNAP25|P60880	1.6621	0.2946	++	1.68e-08	1.68e-06
DYNLT3|P51808	0.5743	0.2008	++	0.004227	0.0372844
MCU|Q8NE86-3	0.7501	0.1774	++	2.36e-05	0.000604368
C1QBP|Q07021	1.4725	0.3457	++	2.05e-05	0.000539903
IDH3G|P51553	1.0508	0.3828	++	0.006045	0.048092
PPFIA2|G3V200	1.0936	0.3332	++	0.00103	0.0129622
ATP1B2|P14415	1.1635	0.3859	++	0.002567	0.0259498
HSPE1-MOB4|S4R3N1	0.7175	0.2488	++	0.003932	0.0353962
VDAC3|Q9Y277-2	1.8453	0.3383	++	4.93e-08	3.98e-06
SLC25A22|Q9H936	1.2087	0.274	++	1.03e-05	0.000311757
NFS1|Q9Y697-2	1.4744	0.312	++	2.29e-06	9.42e-05
ATP6V0A1|Q93050-1	1.5248	0.3422	++	8.36e-06	0.000264071
MAL2|Q969L2	0.6874	0.1725	++	6.77e-05	0.00141497
ATP5O|P48047	1.3951	0.346	++	5.52e-05	0.00119882
CAP2|P40123	1.6817	0.3602	++	3.03e-06	0.000117809
PHB|P35232	1.5945	0.4026	++	7.48e-05	0.00153463
RBX1|P62877	0.266	0.0681	++	9.46e-05	0.00185876
MYO5A|Q9Y4I1-2	2.0015	0.6734	++	0.002959	0.0288028
UQCRH|P07919	1.0848	0.2804	++	0.0001094	0.00209346
GABRA1|P14867	1.0674	0.3066	++	0.0004989	0.00726447
HPCA|P84074	1.2193	0.2424	++	4.91e-07	2.7e-05
LANCL2|Q9NS86	1.1907	0.4042	++	0.003223	0.0306544
ATP2B1|P20020-4	1.5584	0.4122	++	0.0001566	0.00280968
ALDOA|P04075	2.2475	0.7951	++	0.004701	0.0402296
CYC1|P08574	0.9907	0.2839	++	0.0004841	0.00708901
TMX3|Q96JJ7	0.8395	0.2809	++	0.002799	0.0276542
SLC12A5|Q9H2X9-2	0.8697	0.2798	++	0.001882	0.0205943
PCDH1|Q08174-2	0.9357	0.2863	++	0.00108	0.0134519
SLC25A11|Q02978	1.7704	0.4044	++	1.2e-05	0.000352081
STOML2|Q9UJZ1	0.9287	0.2517	++	0.0002242	0.00377402
ACTN1|P12814-3	1.825	0.2857	++	1.67e-10	1.13e-06
PLCB1|Q9NQ66	1.6345	0.3379	++	1.32e-06	6.05e-05
HOMER1|Q86YM7	1.4512	0.2627	++	3.31e-08	2.88e-06
TAGLN3|Q9UI15	1.7797	0.4075	++	1.26e-05	0.000366037
KIF5C|O60282	1.626	0.5576	++	0.003545	0.0328466
EPHA4|P54764	0.7735	0.2625	++	0.00321	0.0305644
CEND1|Q8N111	1.0617	0.3647	++	0.0036	0.0332143
SGIP1|Q9BQI5	1.3258	0.3106	++	1.97e-05	0.000522977
ADD2|P35612	1.839	0.6302	++	0.00352	0.0326788
TUFM|P49411	2.5239	0.4518	++	2.32e-08	2.17e-06
NDUFS5|O43920	1.4606	0.2899	++	4.71e-07	2.61e-05
PGAM5|Q96HS1	0.7927	0.2177	++	0.0002706	0.00440522
ABR|Q12979	1.602	0.4514	++	0.0003864	0.00589932
WARS|P23381	0.9047	0.3128	++	0.003829	0.0347261
NRAS|P01111	0.8075	0.2922	++	0.005727	0.046289
NDUFA4|O00483	1.3132	0.3052	++	1.69e-05	0.000462656
NDUFB7|P17568	0.7055	0.2142	++	0.0009864	0.0125298
GRIN2B|Q13224	0.5638	0.1914	++	0.003217	0.0306129
SLC2A3|P11169	1.0468	0.303	++	0.0005512	0.00787552
GNAI1|P63096	1.8933	0.4887	++	0.000107	0.00205578
OTUB1|Q96FW1	1.8252	0.4976	++	0.0002444	0.00405149
SAMM50|Q9Y512	1.6434	0.3932	++	2.92e-05	0.000717003
PPP1CA|P62136	1.4614	0.3626	++	5.57e-05	0.00120762
FAM171B|Q6P995	0.4704	0.1224	++	0.0001211	0.00227518
ATCAY|Q86WG3	1.2408	0.2848	++	1.32e-05	0.000379864
APOO|H7C1U8	1.6	0.328	++	1.07e-06	5.11e-05
IDH2|P48735	2.2864	0.3659	++	4.15e-10	1.13e-06
ROGDI|Q9GZN7	0.7704	0.2185	++	0.0004223	0.00634314
AP2B1|P63010	2.2977	0.452	++	3.71e-07	2.14e-05
ARL15|A0A087WUW9	0.5707	0.1865	++	0.002214	0.0232566
GABRB3|P28472-4	0.6193	0.2172	++	0.004351	0.0380649
CLTA|P09496-3	1.2556	0.3758	++	0.0008337	0.010972
CALB1|P05937	0.7186	0.2353	++	0.002259	0.0236073
PALM|O75781-2	0.3525	0.1217	++	0.00376	0.0342738
SLC25A3|Q00325-2	1.7725	0.382	++	3.49e-06	0.00013185
COX5B|P10606	1.0179	0.323	++	0.001627	0.0184471
NDUFB3|O43676	1.0837	0.292	++	0.0002062	0.00352298
IDH3A|P50213	1.2773	0.3904	++	0.001069	0.0133447
ATP5H|O75947	1.6873	0.3463	++	1.11e-06	5.26e-05
AP3M2|P53677	1.3825	0.3232	++	1.89e-05	0.00050592
LINGO1|Q96FE5-2	0.68	0.1939	++	0.0004527	0.00671277
OPA1|O60313	1.9297	0.5096	++	0.0001528	0.00275354
HCN1|O60741	0.5975	0.1564	++	0.000134	0.00247214
CDC42|P60953-1	1.6554	0.4546	++	0.0002711	0.00441191
SLC8A2|Q9UPR5	0.9017	0.2927	++	0.002066	0.0220868
GPR158|Q5T848	0.7214	0.207	++	0.0004939	0.00720532
DMXL2|Q8TDJ6	1.8113	0.3541	++	3.13e-07	1.86e-05
PMPCB|O75439	1.1731	0.2519	++	3.22e-06	0.00012366
SYT1|P21579	1.6368	0.3143	++	1.91e-07	1.23e-05
SH3GLB2|Q9NR46-2	1.1794	0.407	++	0.003757	0.0342541
NDUFS3|O75489	0.8492	0.2435	++	0.0004874	0.00712823
TOMM70A|O94826	1.482	0.5038	++	0.003264	0.0309374
PRKCG|P05129	0.8944	0.2654	++	0.0007507	0.0100939
PDHX|O00330-3	2.3483	0.3564	++	4.45e-11	1.13e-06
TLN2|Q9Y4G6	1.667	0.6081	++	0.006118	0.0485015
MGST3|O14880	0.9535	0.2123	++	7.1e-06	0.00023191
PPP2R5D|E9PFR3	1.5095	0.5164	++	0.003465	0.0323083
CRMP1|Q14194	1.4706	0.3451	++	2.04e-05	0.000537794
ATP5D|P30049	0.7879	0.178	++	9.54e-06	0.000293311
UQCRQ|O14949	0.9857	0.3189	++	0.001995	0.0215161
NDUFA10|A0A087WXC5	2.0243	0.3436	++	3.82e-09	1.13e-06
HPCAL1|P37235	1.0771	0.2678	++	5.77e-05	0.00124267
CSPG5|O95196-2	0.4476	0.1591	++	0.004904	0.0414607
VGF|O15240	0.5047	0.0694	++	3.45e-13	1.13e-06
ACTR3B|Q9P1U1	1.4531	0.3255	++	8.02e-06	0.000255496
KLC2|Q9H0B6	1.2006	0.2344	++	3.02e-07	1.81e-05
AGK|Q53H12	1.3129	0.3075	++	1.96e-05	0.000520852
AK3|Q9UIJ7	1.235	0.3634	++	0.0006777	0.00930108
FARSB|Q9NSD9	1.4154	0.3435	++	3.77e-05	0.000880734
OAT|P04181	0.9809	0.2512	++	9.45e-05	0.00185715
NDUFA6|A0A0C4DGS0	1.0661	0.2879	++	0.0002127	0.00361407
PACSIN1|Q9BY11	1.6801	0.3842	++	1.22e-05	0.000356748
MTX1|Q13505-3	0.8422	0.2743	++	0.002134	0.0226275
MAPRE3|Q9UPY8	1.6088	0.5762	++	0.005236	0.0434384
MT-ND2|P03891	0.6446	0.2271	++	0.004531	0.0391851
SYNGR3|O43761	0.737	0.2264	++	0.001136	0.0139928
SLC25A46|Q96AG3	0.8733	0.248	++	0.0004281	0.00641408
COQ3|Q5T063	0.2027	0.0725	++	0.005202	0.0432378
P4HB|P07237	2.0723	0.6572	++	0.001614	0.0183349
SUCLG1|P53597	2.063	0.3853	++	8.57e-08	6.3e-06
FARSA|Q9Y285	1.0962	0.331	++	0.0009281	0.0119433
NPTN|Q9Y639-5	1.2256	0.3891	++	0.001636	0.0185246
LRPPRC|P42704	1.4157	0.3247	++	1.3e-05	0.000375269
NDUFA13|Q9P0J0	1.0007	0.2599	++	0.000118	0.00222734
HADH|Q16836	1.5619	0.554	++	0.004815	0.040923
SCG2|P13521	0.5944	0.2126	++	0.00518	0.0431078
PURA|Q00577	1.2937	0.3918	++	0.0009588	0.0122533
CS|B4DJV2	1.406	0.3892	++	0.0003037	0.00484311
NIPSNAP1|Q9BPW8	1.8472	0.3543	++	1.86e-07	1.21e-05
NDUFC2|O95298	1.4298	0.2689	++	1.06e-07	7.53e-06
OPCML|Q14982-2	1.2229	0.4374	++	0.005178	0.0430959
NDUFA8|P51970	1.4938	0.2837	++	1.39e-07	9.44e-06
ATP6V1B2|P21281	1.8422	0.5472	++	0.000762	0.0102149
FBXL16|Q8N461	0.8069	0.2163	++	0.000191	0.00330795
RAB3GAP2|Q9H2M9	1.0212	0.2534	++	5.59e-05	0.00121113
MT-CO2|P00403	0.8781	0.2875	++	0.00226	0.0236151
AAK1|Q2M2I8	1.6725	0.4953	++	0.0007339	0.00991323
PDE2A|O00408-2	0.7568	0.219	++	0.0005473	0.00783042
PLXNA4|Q9HCM2	1.0462	0.2385	++	1.15e-05	0.000340346
EFR3B|Q9Y2G0	0.7428	0.1893	++	8.75e-05	0.001744
ACO2|Q99798	2.2182	0.4701	++	2.37e-06	9.68e-05
SDHB|P21912	2.1145	0.3853	++	4.05e-08	3.39e-06
CASKIN1|Q8WXD9	1.0651	0.336	++	0.001523	0.0175419
BDH1|Q02338	0.6865	0.1869	++	0.0002398	0.00398868
SEPT7|Q16181	2.5824	0.7174	++	0.0003185	0.00503592
NDUFA11|Q86Y39	1.0798	0.2397	++	6.67e-06	0.000220676
SLC30A3|Q99726	0.7153	0.1376	++	2.03e-07	1.3e-05
CADPS|Q9ULU8	1.7105	0.4221	++	5.07e-05	0.00111899
GRIA3|P42263-2	0.9762	0.2451	++	6.82e-05	0.00142347
NDUFS7|O75251	0.8323	0.2615	++	0.001459	0.0169754
CADM3|Q8N126	1.5396	0.3855	++	6.51e-05	0.00137063
ATP6V1D|Q9Y5K8	1.6134	0.4082	++	7.73e-05	0.0015763
OGT|O15294-3	1.1741	0.355	++	0.000941	0.0120739
KIAA1549L|Q6ZVL6	0.6135	0.156	++	8.44e-05	0.0016934
VDAC2|P45880	1.7382	0.3929	++	9.68e-06	0.00029673
ARPC5L|Q9BPX5	1.4567	0.4205	++	0.0005324	0.00765744
NDUFS1|P28331	1.7781	0.315	++	1.66e-08	1.67e-06
IPO5|O00410	1.2472	0.4518	++	0.005769	0.046529
CADM2|Q8N3J6-2	1.6547	0.3917	++	2.4e-05	0.000612567
TPBG|Q13641	0.3863	0.1378	++	0.005054	0.0423595
SFXN1|Q9H9B4	1.3648	0.3989	++	0.0006218	0.0086797
CD47|Q08722	1.0821	0.2725	++	7.17e-05	0.00148264
HRAS|P01112	1.0299	0.2996	++	0.0005868	0.00828386
LETM1|O95202	2.0649	0.4859	++	2.14e-05	0.000558797
GDAP1|Q8TB36	1.6319	0.3511	++	3.35e-06	0.00012762
NDUFS8|O00217	1.1037	0.2916	++	0.0001537	0.00276686
GSK3B|P49841	1.3436	0.3678	++	0.0002588	0.00424673
ATP6V1C1|P21283	2.1898	0.5653	++	0.0001072	0.00205893
SCO1|J3QL56	0.5942	0.2003	++	0.003015	0.0292
NDUFV1|P49821-2	1.9283	0.3043	++	2.36e-10	1.13e-06
CNPY2|Q9Y2B0	0.5523	0.2005	++	0.005874	0.0471265
NDUFS4|O43181	1.2071	0.3154	++	0.0001295	0.00240382
AP3D1|O14617-5	2.5219	0.4291	++	4.16e-09	1.13e-06
OXR1|Q8N573-8	1.3165	0.4446	++	0.003063	0.0295385
ERC2|O15083	0.4601	0.1565	++	0.003277	0.0310269
ATP1A1|P05023-4	1.9593	0.5207	++	0.0001677	0.00297236
AFG3L2|Q9Y4W6	1.8301	0.4617	++	7.38e-05	0.0015179
SYT12|Q8IV01	0.7301	0.1328	++	3.84e-08	3.25e-06
MDH2|P40926	2.3052	0.4714	++	1.01e-06	4.87e-05
SYNPO|Q8N3V7-3	0.7036	0.1436	++	9.54e-07	4.65e-05
SCAI|Q8N9R8	1.0163	0.2416	++	2.59e-05	0.00065117
KIAA1468|Q9P260-2	0.8705	0.2379	++	0.0002532	0.00417104
GRIA3|P42263	1.0941	0.2859	++	0.0001299	0.0024099
C2CD4C|Q8TF44	0.531	0.1477	++	0.000326	0.00513296
FAM162A|F8W7Q4	1.3878	0.3072	++	6.25e-06	0.000209559
AIFM1|O95831-3	1.7904	0.4645	++	0.0001158	0.00219325
NDUFA12|Q9UI09	1.057	0.2533	++	3e-05	0.000732751
GAP43|P17677	1.1122	0.3126	++	0.0003745	0.00575036
CLTCL1|P53675-2	0.4756	0.1548	++	0.002125	0.0225562
RAB3A|P20336	1.2303	0.2974	++	3.52e-05	0.000833348
PSD3|B4DKF8	0.7248	0.2312	++	0.001716	0.0192077
ACAT1|P24752	1.3274	0.4612	++	0.004001	0.0358419
PIP5K1C|O60331-4	1.648	0.3947	++	2.97e-05	0.000726854
MFN2|O95140	1.4473	0.3932	++	0.0002327	0.00389131
NDUFA7|O95182	1.3767	0.2593	++	1.09e-07	7.7e-06
NDUFS2|O75306	1.745	0.3092	++	1.66e-08	1.67e-06
TMEM65|Q6PI78	1.0757	0.2388	++	6.67e-06	0.000220676
ATP5J|P18859	1.5586	0.3473	++	7.2e-06	0.000234502
TRAP1|Q12931-2	0.9153	0.2669	++	0.0006063	0.00850507
GNB5|O14775-2	1.7643	0.3292	++	8.34e-08	6.16e-06
SEPT3|Q9UH03-2	1.6529	0.3941	++	2.74e-05	0.000681275
IARS2|Q9NSE4	1.4464	0.3772	++	0.0001259	0.00234887
SIRPA|P78324	1.7927	0.3666	++	1.01e-06	4.87e-05
BSN|Q9UPA5	1.1621	0.2686	++	1.52e-05	0.000425105
COX7A2|P14406	0.8356	0.2882	++	0.00374	0.0341422
OGDH|E9PCR7	1.8017	0.445	++	5.15e-05	0.00113327
DIRAS1|O95057	1.2252	0.2332	++	1.48e-07	9.95e-06
SYT7|F5H126	1.4026	0.2912	++	1.47e-06	6.6e-05
SLC25A5|P05141	0.9583	0.3056	++	0.001712	0.0191738
GRM3|Q14832	1.5517	0.2613	++	2.86e-09	1.13e-06
NDUFA9|Q16795	1.7127	0.3158	++	5.84e-08	4.58e-06
WDR7|Q9Y4E6	1.4186	0.4358	++	0.001134	0.0139736
CNKSR3|G9CGD6	0.4706	0.1564	++	0.002625	0.0263805
CORO1A|P31146	1.6731	0.3491	++	1.64e-06	7.21e-05
PDHA1|P08559	2.2032	0.3329	++	3.65e-11	1.13e-06
NDUFB5|O43674	1.2707	0.2835	++	7.37e-06	0.000238893
ABI2|Q9NYB9-2	1.1082	0.3102	++	0.0003538	0.00548893
SDHA|P31040	1.7562	0.4198	++	2.87e-05	0.00070712
ATP12A|P54707	1.6353	0.3591	++	5.27e-06	0.000182996
NDUFA5|Q16718	1.2469	0.2498	++	5.96e-07	3.17e-05
PCYOX1L|Q8NBM8	0.5075	0.143	++	0.0003876	0.00591429
NDUFB9|Q9Y6M9	1.2779	0.3281	++	9.83e-05	0.00191798
STX1A|Q16623	1.3802	0.2613	++	1.28e-07	8.81e-06
CHCHD6|Q9BRQ6	1.3493	0.2594	++	1.97e-07	1.26e-05
PAK3|O75914-2	1.7439	0.3891	++	7.39e-06	0.000239408
SYT7|O43581-2	0.9554	0.2552	++	0.0001811	0.00316628
SHMT2|P34897-3	0.5053	0.1792	++	0.004804	0.0408564
COX4I1|P13073	0.9537	0.3132	++	0.002326	0.0241252
SLC1A2|P43004	1.0343	0.2891	++	0.0003475	0.00540876
STK32C|Q86UX6	0.8483	0.212	++	6.32e-05	0.00133802
PVRL1|Q15223	1.3726	0.2946	++	3.18e-06	0.000122434
GAD1|Q99259	0.5817	0.2105	++	0.005713	0.0462089
AVL9|Q8NBF6	0.7135	0.2247	++	0.001499	0.0173303
SLC25A6|P12236	1.656	0.3586	++	3.88e-06	0.000143449
CORO2B|Q9UQ03-2	1.2744	0.4202	++	0.002423	0.0248667
HK1|P19367	2.7604	0.4936	++	2.24e-08	2.11e-06
GBAS|O75323	1.086	0.3929	++	0.005706	0.0461688
ATP6V1A|P38606	1.9134	0.5996	++	0.001416	0.0165906
PLXNA1|Q9UIW2	1.0451	0.2079	++	4.96e-07	2.72e-05
SUCLA2|Q9P2R7-2	2.7406	0.4672	++	4.45e-09	1.13e-06
AP2M1|Q96CW1-2	1.7288	0.4648	++	0.0001999	0.0034342
MTCH2|Q9Y6C9	1.5998	0.4607	++	0.0005155	0.00745991
ATP6V0D1|P61421	1.6561	0.3179	++	1.9e-07	1.23e-05
ATP5F1|P24539	1.134	0.3724	++	0.002325	0.0241176
NUMBL|A0A0C4DGH3	0.5889	0.1632	++	0.0003075	0.00489278
BGN|P21810	0.0896	0.0326	++	0.006003	0.0478557
AP2A2|O94973	1.9283	0.4635	++	3.17e-05	0.000765964
DLST|P36957	1.2131	0.4373	++	0.005534	0.0451785
DCLK1|O15075	1.8155	0.3981	++	5.1e-06	0.000178288
GDAP1L1|Q96MZ0	1.281	0.435	++	0.00323	0.0307028
GRIA2|P42262	1.644	0.2898	++	1.4e-08	1.46e-06
KRAS|P01116-2	2.3206	0.4313	++	7.45e-08	5.61e-06
SARS2|M0QWZ7	0.774	0.2788	++	0.005501	0.0449874
IMMT|C9J406	1.1011	0.3566	++	0.002014	0.0216694
AP3B2|Q13367	2.5166	0.5041	++	5.96e-07	3.17e-05
OXCT1|P55809	1.8234	0.3996	++	5.03e-06	0.00017634
COX6B1|P14854	0.8966	0.2235	++	6.04e-05	0.00128967
SV2A|Q7L0J3	1.9002	0.3803	++	5.85e-07	3.12e-05
CD200|U3KQG5	0.7948	0.2353	++	0.0007324	0.00989705
PPP2R1A|P30153	1.9597	0.5395	++	0.0002812	0.0045465

## Sheet: Figure 5C,D
The label for Figure 5C and 5D are below
Banner network data are the same data from Figure 4
BLSA network data are from Synapse syn7421789
Banner
Module	Color	ProteinCount	GoTerm
M1	turquoise	359	Synaptic function
M2	blue	296	Catabolic process and apoptosis
M3	brown	276	Mitochondrial function
M4	yellow	141	Myelination
M5	green	83	Transcriptional activities
M6	red	69	Ion transport
M7	black	68	RNA processing and translation
M8	pink	68	Metabolic homeostatis
M9	magenta	60	Synaptic vesicle
M10	purple	47	Intracellular signaling
M11	greenyellow	46	Intracellular transport
M12	tan	37	Translation
M13	salmon	34	CNS structure morphogenesis
M14	cyan	31	Response to unfolded protein
M15	midnightblue	29	Ribosomal RNA
M16	lightcyan	27	Cell-cell interaction
M17	grey60	26	Protein folding
M18	lightgreen	23	Regulation of metabolic process
M19	lightyellow	22	Membrane part
M20	royalblue	19	RNA binding
BLSA
Module	OldModule	GoTerm
M1	B-M1	Synaptic transmission
M2	B-M2	Myelination
M3	B-M3	Mitochondrial function
M4	B-M4	Synatic membrane/dendrite
M5	B-M5	Extracellular matrix
M6	B-M6	Inflammatory response
M7	B-M7	de novo' protein folding
M8	B-M8	Ribonucleoprotein complex
M9	B-M9	Oxidoreductase activity
M10	B-M10	RNA, DNA binding
M11	B-M11	Unfolded protein binding
M12	B-M12	Microtubule
M13	B-M13	Regulation of apoptosis
M14	B-M14	Hydrolase activity
M15	B-M15	Microtubule regulation
M16	B-M16	Ribosome
Up proteins for Figure 6
Protein	Effect_size	SE_EffectSize	Direction	p_value	adjusted_pvalue
ACTN2|P35609-2	1.3206	0.2423	++	5.05e-08	5.77e-05
VGF|O15240	0.4012	0.0756	++	1.12e-07	8.89e-05
ACTN1|P12814-3	1.5844	0.3025	++	1.63e-07	0.000110445
DLD|P09622	1.9636	0.3753	++	1.67e-07	0.000112032
SV2B|Q7L1I2	1.2575	0.2453	++	2.94e-07	0.000157264
DLG4|P78352-3	1.6554	0.3238	++	3.18e-07	0.000164971
PDHA1|P08559	1.7283	0.3427	++	4.59e-07	0.000206683
SYT1|P21579	1.5316	0.3086	++	6.92e-07	0.000266532
SV2A|Q7L0J3	1.7164	0.3536	++	1.21e-06	0.000377387
HOMER1|Q86YM7	1.2889	0.2669	++	1.37e-06	0.000407766
BAIAP2|Q9UQB8-3	1.5948	0.3312	++	1.47e-06	0.00042608
ATP6V0D1|P61421	1.4719	0.3074	++	1.68e-06	0.000463096
IDH2|P48735	1.7694	0.3734	++	2.15e-06	0.000540227
AP3D1|O14617-5	1.9886	0.42	++	2.2e-06	0.000548046
SNAP25|P60880-2	0.6362	0.1353	++	2.59e-06	0.000606948
PRKCE|Q02156	1.5844	0.3448	++	4.32e-06	0.00083679
SYT12|Q8IV01	0.6479	0.1416	++	4.75e-06	0.000888342
SLC30A3|Q99726	0.6046	0.1323	++	4.85e-06	0.000900089
OXCT1|P55809	1.7564	0.3883	++	6.07e-06	0.00103712
PDHX|O00330-3	1.6237	0.3628	++	7.64e-06	0.0011998
HK1|P19367	2.1614	0.4839	++	7.95e-06	0.00123046
VDAC1|P21796	1.4061	0.318	++	9.78e-06	0.00140351
HPCA|P84074	0.9877	0.2238	++	1.02e-05	0.00144155
PAK3|O75914-2	1.5673	0.3605	++	1.38e-05	0.00174731
GRIA2|P42262	1.3181	0.3033	++	1.38e-05	0.00174731
KIAA1045|Q9UPV7	1.2904	0.2982	++	1.51e-05	0.00185037
DPP6|P42658-2	1.3446	0.3117	++	1.6e-05	0.00191982
SUCLA2|Q9P2R7-2	1.946	0.4527	++	1.72e-05	0.00201023
CHCHD6|Q9BRQ6	1.0684	0.2496	++	1.86e-05	0.00211282
DMXL2|Q8TDJ6	1.5595	0.3648	++	1.91e-05	0.00214875
SNAP25|P60880	1.2174	0.2858	++	2.05e-05	0.00224756
NIPSNAP1|Q9BPW8	1.4236	0.3409	++	2.97e-05	0.00284286
GRM3|Q14832	1.0551	0.2538	++	3.22e-05	0.00299174
RAB3GAP2|Q9H2M9	1.0009	0.2412	++	3.33e-05	0.00305581
RBX1|P62877	0.2677	0.0648	++	3.63e-05	0.00322653
TUFM|P49411	1.7968	0.4378	++	4.06e-05	0.00346194
NDUFV1|P49821-2	1.2578	0.3082	++	4.48e-05	0.0036826
SLC17A7|Q9P2U7	1.1304	0.2803	++	5.52e-05	0.00419658
NNT|Q13423	1.7308	0.4305	++	5.82e-05	0.00433757
DIRAS1|O95057	0.9094	0.2269	++	6.15e-05	0.00448941
STXBP1|P61764	1.9052	0.4782	++	6.77e-05	0.00476629
CADM1|A0A087X105	1.1667	0.2933	++	6.94e-05	0.00484045
ATP6V0A1|Q93050-1	1.3017	0.3295	++	7.81e-05	0.00520941
DNAJC6|O75061-4	1.8472	0.4692	++	8.24e-05	0.00538586
SYNPO|Q8N3V7-3	0.5984	0.1521	++	8.32e-05	0.0054183
ANKS1B|Q7Z6G8-3	0.9659	0.2478	++	9.73e-05	0.0059717
TMEM65|Q6PI78	0.8564	0.2202	++	0.0001004	0.00608918
STK32C|Q86UX6	0.7947	0.2051	++	0.0001069	0.00633115
PMPCB|O75439	0.8656	0.2236	++	0.0001079	0.00636788
SDHB|P21912	1.4689	0.3802	++	0.0001119	0.00651353
ACAD9|Q9H845	0.6133	0.1596	++	0.000122	0.00687293
NDUFS1|P28331	1.2152	0.3166	++	0.0001237	0.00693232
VDAC3|Q9Y277-2	1.2291	0.3212	++	0.0001301	0.00715328
NDUFC2|O95298	1.0085	0.2643	++	0.0001361	0.00735685
DLAT|P10515	1.3115	0.3441	++	0.0001381	0.00742398
NDUFS2|O75306	1.1988	0.3176	++	0.0001605	0.00815356
PLXNA1|Q9UIW2	0.8174	0.2194	++	0.0001951	0.00921379
AP2B1|P63010	1.7094	0.4631	++	0.0002229	0.0100197
CAP2|P40123	1.3793	0.3752	++	0.0002368	0.01041
SLC25A22|Q9H936	0.9622	0.2623	++	0.0002445	0.010623
CORO1A|P31146	1.213	0.331	++	0.0002475	0.0107054
ATCAY|Q86WG3	1.0069	0.2748	++	0.0002486	0.0107355
NDUFA2|O43678	0.8324	0.2274	++	0.0002517	0.0108202
CADPS|Q9ULU8	1.4887	0.4078	++	0.0002619	0.0110964
EFR3B|Q9Y2G0	0.6496	0.1796	++	0.0002976	0.0120375
NDUFV2|P19404	1.0376	0.2869	++	0.0002986	0.0120634
C14orf159|Q7Z3D6-2	0.1563	0.0432	++	0.0002998	0.0120943
NDUFA7|O95182	0.9322	0.2583	++	0.0003069	0.0122767
PACSIN1|Q9BY11	1.3366	0.372	++	0.0003265	0.0127736
AP3B2|Q13367	1.7918	0.4987	++	0.0003266	0.0127761
SEPT11|D6RGI3	1.8515	0.5153	++	0.000327	0.0127862
GDAP1|Q8TB36	1.2717	0.3564	++	0.0003595	0.01359
NDUFA10|A0A087WXC5	1.2738	0.357	++	0.0003597	0.0135949
RAB3A|P20336	1.0548	0.2975	++	0.0003925	0.014384
RAB2A|P61019	1.8836	0.5327	++	0.0004067	0.0147195
BSN|Q9UPA5	0.957	0.2707	++	0.0004077	0.014743
SUCLG1|P53597	1.341	0.3795	++	0.0004094	0.0147829
AK3|Q9UIJ7	1.0842	0.3077	++	0.0004257	0.0151631
GLS|O94925	1.3214	0.3754	++	0.000431	0.0152857
NDUFA5|Q16718	0.8886	0.2527	++	0.0004368	0.0154195
PALM|O75781-2	0.3397	0.097	++	0.0004587	0.0159199
AP2A2|O94973	1.5492	0.4449	++	0.0004976	0.016792
PLCB1|Q9NQ66	1.1974	0.3446	++	0.0005107	0.0170812
CLTC|Q00610-2	1.9587	0.5642	++	0.0005172	0.0172239
TAGLN3|Q9UI15	1.3816	0.3981	++	0.0005203	0.0172917
MAPK9|P45984-3	0.7528	0.2171	++	0.0005241	0.0173748
ACTR3B|Q9P1U1	1.0701	0.3087	++	0.0005275	0.0174489
MDH2|P40926	1.5982	0.4631	++	0.0005589	0.0181275
C2CD4C|Q8TF44	0.4284	0.1242	++	0.0005598	0.0181468
GNB5|O14775-2	1.1348	0.3297	++	0.0005783	0.0185413
KRAS|P01116-2	1.6642	0.4842	++	0.0005878	0.0187426
AP3M2|P53677	1.0782	0.3142	++	0.0006	0.0189996
NDUFB11|Q9NX14	0.8922	0.2611	++	0.0006334	0.0196959
SYT7|F5H126	1.004	0.2941	++	0.0006419	0.0198715
STXBP5L|E9PFI2	0.8624	0.2532	++	0.0006597	0.020237
SCAI|Q8N9R8	0.786	0.2309	++	0.0006629	0.0203024
MGLL|Q99685	0.7495	0.2214	++	0.0007097	0.0212493
C1QBP|Q07021	1.1184	0.3314	++	0.0007392	0.0218372
STX1A|Q16623	0.9072	0.2689	++	0.0007416	0.0218847
SEPT5|G3XAH0	0.6734	0.2	++	0.0007582	0.0222123
NDUFA9|Q16795	1.0601	0.3148	++	0.0007582	0.0222123
MAL2|Q969L2	0.5323	0.1582	++	0.0007687	0.0224185
CRMP1|Q14194	1.0254	0.3063	++	0.0008161	0.0233398
KLC2|Q9H0B6	0.7182	0.2146	++	0.000817	0.0233572
HPCAL1|P37235	0.8626	0.2588	++	0.0008574	0.0241305
PPFIA2|G3V200	0.9672	0.2908	++	0.0008823	0.0246021
DNM1L|O00429-6	1.6505	0.4983	++	0.0009243	0.0253892
RPH3A|Q9Y2J0	0.7289	0.2201	++	0.0009264	0.0254283
SPTBN2|O15020	1.9762	0.5967	++	0.0009269	0.0254376
SEPT3|Q9UH03-2	1.3327	0.4032	++	0.0009485	0.0258382
UQCRFS1|P47985	1.076	0.3269	++	0.0009966	0.0267213
NDUFS6|O75380	0.8717	0.2662	++	0.001057	0.0278133
OTUB1|Q96FW1	1.5821	0.4861	++	0.001135	0.0291979
ATP6V1D|Q9Y5K8	1.3872	0.4265	++	0.001143	0.0293384
PRKCG|P05129	0.7741	0.2384	++	0.001164	0.0297057
PSD3|B4DKF8	0.6533	0.2023	++	0.001241	0.031037
PHB|P35232	1.2522	0.3885	++	0.001267	0.0314811
NRN1|Q9NPD7	0.4316	0.1345	++	0.001334	0.0326137
APOO|H7C1U8	1.0696	0.3348	++	0.001402	0.0337466
FARSA|Q9Y285	0.9713	0.3042	++	0.001407	0.0338292
HSPD1|P10809	1.6862	0.5284	++	0.001417	0.0339943
DCLK1|O15075	1.2671	0.3974	++	0.001431	0.0342248
SEPT6|Q14141-2	1.3819	0.4346	++	0.001476	0.0349612
COX5A|P20674	0.8702	0.274	++	0.001491	0.0352052
GPM6B|Q13491-4	0.9609	0.3031	++	0.001522	0.0357072
ABI2|Q9NYB9-2	0.8922	0.2822	++	0.00157	0.0364786
SIRPA|P78324	1.2748	0.4042	++	0.00161	0.0371159
PDK3|Q15120	0.9034	0.287	++	0.001644	0.037654
AP2A1|O95782-2	1.6634	0.5289	++	0.001662	0.0379374
OAT|P04181	0.7394	0.2359	++	0.00172	0.0388446
SNCA|P37840-2	0.8551	0.2738	++	0.001787	0.0398809
ADD2|P35612	1.8163	0.5829	++	0.001833	0.0405855
GAP43|P17677	0.9203	0.296	++	0.001879	0.0412847
TSPAN7|P41732	0.4243	0.1367	++	0.00191	0.0417528
CADM2|Q8N3J6-2	1.2904	0.4158	++	0.001912	0.0417829
ATP6V1B2|P21281	1.5994	0.5162	++	0.001944	0.0422635
ATP5H|O75947	1.0524	0.3402	++	0.001977	0.0427565
ACO2|Q99798	1.3845	0.4484	++	0.002016	0.0433358
NDUFS5|O43920	0.876	0.2839	++	0.002032	0.0435724
AUH|Q13825	0.9792	0.318	++	0.002075	0.0442053
GDA|Q9Y2T3	0.9205	0.2998	++	0.002136	0.045096
GRIA2|P42262-2	0.619	0.2021	++	0.002194	0.0459353
KIAA1468|Q9P260-2	0.7606	0.2488	++	0.002239	0.0465814
VAMP2|J3QRU4	0.6916	0.2265	++	0.002268	0.0469955
LETM1|O95202	1.4365	0.4707	++	0.002275	0.0470952
AKAP5|P24588	0.378	0.124	++	0.00229	0.0473086
ALDH5A1|P51649	1.3132	0.431	++	0.002312	0.0476206
STX8|Q9UNK0	0.532	0.1747	++	0.002319	0.0477196
NFS1|Q9Y697-2	0.9176	0.3017	++	0.002353	0.0481994
ROGDI|Q9GZN7	0.6334	0.2084	++	0.002376	0.0485226
PDE2A|O00408-2	0.6446	0.2128	++	0.002448	0.0495277
Down protein data for Figure 6
Protein	Effect_size	SE_EffectSize	Direction	p_value	adjusted_pvalue
CSRP1|P21291	-1.1084	0.2443	--	5.71e-06	0.000997792
MAPT|P10636-5	-0.6027	0.1361	--	9.51e-06	0.00137876
HSPA2|P54652	-0.822	0.186	--	9.85e-06	0.00140989
ANKRD29|Q8N6D5	-0.6353	0.1457	--	1.29e-05	0.00167389
PGAM2|P15259	-0.3714	0.0872	--	2.04e-05	0.00224058
TJP2|Q9UDY2-6	-0.4716	0.112	--	2.53e-05	0.00256854
GLO1|Q04760	-1.6734	0.3978	--	2.59e-05	0.00260697
PGD|P52209-2	-1.8	0.428	--	2.6e-05	0.00261334
PADI2|Q9Y2J8	-0.6049	0.1443	--	2.75e-05	0.00270781
GNAQ|P50148	-1.782	0.426	--	2.88e-05	0.00278809
LANCL1|O43813	-1.5169	0.3652	--	3.27e-05	0.00302097
PLEC|Q15149-2	-1.1169	0.2751	--	4.9e-05	0.00389528
HAPLN2|Q9GZV7	-0.3387	0.0837	--	5.23e-05	0.0040574
RDX|P35241	-0.8692	0.2238	--	0.0001031	0.00619038
ESD|P10768	-1.2106	0.3135	--	0.0001129	0.00654964
PIP4K2A|P48426	-0.6532	0.1694	--	0.0001152	0.00663224
TALDO1|P37837	-0.8748	0.2292	--	0.0001352	0.00732652
NEFL|P07196	-0.5826	0.1529	--	0.0001393	0.00746409
NEFH|P12036	-0.3981	0.1047	--	0.0001435	0.0076035
CBR1|P16152	-0.7944	0.2094	--	0.0001484	0.00776432
DBI|P07108	-0.7878	0.2077	--	0.0001485	0.00776758
PRDX1|Q06830	-1.3255	0.3498	--	0.000151	0.00784888
NDRG1|Q92597	-0.7091	0.1877	--	0.0001581	0.0080772
HDGF|P51858	-0.9148	0.2431	--	0.0001675	0.008374
HIST1H1E|P10412	-0.6148	0.1645	--	0.0001859	0.0089387
CNTN2|Q02246	-0.8384	0.2248	--	0.0001921	0.00912458
RNH1|P13489	-1.1304	0.3048	--	0.0002078	0.00958643
EIF5B|A0A087WUT6	-0.4378	0.1186	--	0.0002221	0.00999699
CRYL1|Q9Y2S2-2	-0.8328	0.2282	--	0.0002638	0.0111475
HIST1H2BM|Q99879	-0.6585	0.1809	--	0.0002729	0.0113905
NEFM|E7ESP9	-0.5688	0.1566	--	0.0002813	0.0116125
CSTB|P04080	-0.6325	0.1751	--	0.0003028	0.0121716
IMPA1|P29218	-1.2159	0.337	--	0.0003085	0.0123176
CAPN1|P07384	-1.4042	0.3904	--	0.0003221	0.0126629
HSPB1|P04792	-0.4876	0.1368	--	0.0003636	0.0136898
LDHB|P07195	-1.6872	0.4735	--	0.000366	0.0137481
ACAN|P16112-2	-0.3467	0.0986	--	0.0004377	0.0154402
MBP|P02686	-0.3966	0.1128	--	0.0004385	0.0154586
HP1BP3|Q5SSJ5	-0.8005	0.2292	--	0.0004783	0.0163618
C11orf54|Q9H0W9-2	-0.4802	0.1378	--	0.0004936	0.0167032
PMP2|P02689	-0.1961	0.0565	--	0.0005155	0.0171866
CAPN2|P17655	-0.8335	0.2413	--	0.0005525	0.0179901
KIF5B|P33176	-1.3009	0.3767	--	0.0005536	0.0180138
INA|Q16352	-0.7271	0.2124	--	0.0006183	0.0193824
OPALIN|Q96PE5-3	-0.2868	0.0843	--	0.0006709	0.0204656
ERMN|Q8TAM6	-0.3342	0.0983	--	0.0006762	0.0205734
CLIC4|Q9Y696	-0.6239	0.1841	--	0.000702	0.0210947
LLGL1|Q15334	-0.7602	0.2246	--	0.0007132	0.0213194
LGI3|Q8N145	-0.3571	0.1058	--	0.000734	0.021734
H1F0|P07305	-0.348	0.1034	--	0.0007624	0.0222949
HNRNPA2B1|P22626	-1.4204	0.4237	--	0.000801	0.023048
CNP|P09543	-0.4468	0.1338	--	0.0008418	0.0238331
TJP1|Q07157	-0.6073	0.1829	--	0.0008978	0.0248938
GNA13|Q14344	-0.8325	0.2517	--	0.0009426	0.025729
QDPR|P09417	-0.5494	0.1661	--	0.0009429	0.0257346
ASPA|P45381	-0.3055	0.0924	--	0.0009445	0.0257642
NSFL1C|Q9UNZ2	-1.3944	0.4222	--	0.000957	0.0259952
GSN|P06396-2	-0.6694	0.2035	--	0.001005	0.0268742
HIST2H2BE|Q16778	-0.7176	0.2193	--	0.001068	0.0280103
HNRNPM|P52272-2	-1.3628	0.4171	--	0.001087	0.0283492
ATIC|P31939	-1.0473	0.3208	--	0.001096	0.0285091
TBCB|Q99426	-1.1753	0.3625	--	0.001185	0.0300712
GCLC|P48506	-0.8057	0.2493	--	0.001232	0.0308826
RHOG|P84095	-0.3909	0.121	--	0.00124	0.0310198
COTL1|Q14019	-0.7938	0.2463	--	0.001271	0.0315492
STIP1|P31948	-1.8304	0.568	--	0.001272	0.0315662
GPRC5B|Q9NZH0	-0.3368	0.1046	--	0.001284	0.0317701
HIST1H4A|P62805	-0.6906	0.2168	--	0.001441	0.034389
ENO2|P09104	-0.469	0.1476	--	0.00148	0.0350264
DDAH2|O95865	-0.7914	0.2503	--	0.001566	0.0364146
OMG|P23515	-0.5867	0.1857	--	0.001579	0.0366224
ANXA5|P08758	-0.5457	0.1727	--	0.001581	0.0366543
GFAP|P14136	-0.3761	0.1204	--	0.001793	0.0399732
PAICS|P22234	-1.2317	0.3978	--	0.001961	0.0425178
TRIM2|Q9C040	-1.3612	0.4411	--	0.002029	0.043528
BAG3|O95817	-0.5049	0.1642	--	0.002104	0.0446298
PRKAR1A|P10644	-0.7986	0.2603	--	0.002152	0.0453283
LMNA|P02545	-0.7264	0.2371	--	0.002188	0.0458488
TPI1|P60174-1	-0.485	0.1585	--	0.002214	0.046223
MAPRE1|Q15691	-1.1418	0.3746	--	0.002306	0.0475356
ENPP6|Q6UWR7	-0.2745	0.0906	--	0.002445	0.0494861
